# Supplementary material for: Neutrophil azurophilic granule glycoproteins are distinctively decorated by atypical pauci- and phosphomannose glycans
Source: Commun Biol. 2021 Aug 26;4:1012. doi: 10.1038/s42003-021-02555-7 (PMC8390755; doi:10.1038/s42003-021-02555-7)
Supplement: Supplementary file 4 — Supplementary Data 1 [file 42003_2021_2555_MOESM4_ESM.xlsx]

## Sheet: 1_Glycans
Table 01 - Glycan compositions
Monosaccharide	Symbol	H	C	N	O	S	P	Chemical composition	Residue mass
Deoxyhexose (fucose)	F	10	6	0	4	0	0	H10C6O4	146.058
Hexose (glucose, mannose, galactose)	H	10	6	0	5	0	0	H10C6O5	162.053
N-Acetylhexosamine (N-acetylglucosamine)	N	13	8	1	5	0	0	H13C8N1O5	203.079
N-Acetylneuraminic acid	S	17	11	1	8	0	0	H17C11N1O8	291.095
Phosphate	P	1	0	0	3	0	1	H1O3	79.9663
	Monosaccharide composition						Chemical composition
Monosaccharide composition	H	N	F	S	P		H	C	N	O	S	P		Chemical composition	Increment mass	Nstring		Byonic inclusion line
N1	0	1	0	0	0		13	8	1	5	0	0		H13C8N1O5	203.079	N1		HexNAc(1) @ NGlycan | common1
N2	0	2	0	0	0		26	16	2	10	0	0		H26C16N2O10	406.159	N2		HexNAc(2) @ NGlycan | common1
N2H1	1	2	0	0	0		36	22	2	15	0	0		H36C22N2O15	568.212	N2H1		HexNAc(2)Hex(1) @ NGlycan | common1
N2H2	2	2	0	0	0		46	28	2	20	0	0		H46C28N2O20	730.264	N2H2		HexNAc(2)Hex(2) @ NGlycan | common1
N2H3	3	2	0	0	0		56	34	2	25	0	0		H56C34N2O25	892.317	N2H3		HexNAc(2)Hex(3) @ NGlycan | common1
N2H4	4	2	0	0	0		66	40	2	30	0	0		H66C40N2O30	1054.37	N2H4		HexNAc(2)Hex(4) @ NGlycan | common1
N2H5	5	2	0	0	0		76	46	2	35	0	0		H76C46N2O35	1216.42	N2H5		HexNAc(2)Hex(5) @ NGlycan | common1
N2H6	6	2	0	0	0		86	52	2	40	0	0		H86C52N2O40	1378.48	N2H6		HexNAc(2)Hex(6) @ NGlycan | common1
N2H7	7	2	0	0	0		96	58	2	45	0	0		H96C58N2O45	1540.53	N2H7		HexNAc(2)Hex(7) @ NGlycan | common1
N2H8	8	2	0	0	0		106	64	2	50	0	0		H106C64N2O50	1702.58	N2H8		HexNAc(2)Hex(8) @ NGlycan | common1
N2H9	9	2	0	0	0		116	70	2	55	0	0		H116C70N2O55	1864.63	N2H9		HexNAc(2)Hex(9) @ NGlycan | common1
N2H10	10	2	0	0	0		126	76	2	60	0	0		H126C76N2O60	2026.69	N2H10		HexNAc(2)Hex(10) @ NGlycan | common1
N3H3	3	3	0	0	0		69	42	3	30	0	0		H69C42N3O30	1095.4	N3H3		HexNAc(3)Hex(3) @ NGlycan | common1
N3H4	4	3	0	0	0		79	48	3	35	0	0		H79C48N3O35	1257.45	N3H4		HexNAc(3)Hex(4) @ NGlycan | common1
N3H5	5	3	0	0	0		89	54	3	40	0	0		H89C54N3O40	1419.5	N3H5		HexNAc(3)Hex(5) @ NGlycan | common1
N3H6	6	3	0	0	0		99	60	3	45	0	0		H99C60N3O45	1581.56	N3H6		HexNAc(3)Hex(6) @ NGlycan | common1
N4H3	3	4	0	0	0		82	50	4	35	0	0		H82C50N4O35	1298.48	N4H3		HexNAc(4)Hex(3) @ NGlycan | common1
N4H4	4	4	0	0	0		92	56	4	40	0	0		H92C56N4O40	1460.53	N4H4		HexNAc(4)Hex(4) @ NGlycan | common1
N4H5	5	4	0	0	0		102	62	4	45	0	0		H102C62N4O45	1622.58	N4H5		HexNAc(4)Hex(5) @ NGlycan | common1
N5H3	3	5	0	0	0		95	58	5	40	0	0		H95C58N5O40	1501.56	N5H3		HexNAc(5)Hex(3) @ NGlycan | common1
N5H4	4	5	0	0	0		105	64	5	45	0	0		H105C64N5O45	1663.61	N5H4		HexNAc(5)Hex(4) @ NGlycan | common1
N5H5	5	5	0	0	0		115	70	5	50	0	0		H115C70N5O50	1825.66	N5H5		HexNAc(5)Hex(5) @ NGlycan | common1
N5H6	6	5	0	0	0		125	76	5	55	0	0		H125C76N5O55	1987.71	N5H6		HexNAc(5)Hex(6) @ NGlycan | common1
N6H7	7	6	0	0	0		148	90	6	65	0	0		H148C90N6O65	2352.85	N6H7		HexNAc(6)Hex(7) @ NGlycan | common1
N7H8	8	7	0	0	0		171	104	7	75	0	0		H171C104N7O75	2717.98	N7H8		HexNAc(7)Hex(8) @ NGlycan | common1
N8H9	9	8	0	0	0		194	118	8	85	0	0		H194C118N8O85	3083.11	N8H9		HexNAc(8)Hex(9) @ NGlycan | common1
N1F1	0	1	1	0	0		23	14	1	9	0	0		H23C14N1O9	349.137	N1F1		HexNAc(1)dHex(1) @ NGlycan | common1
N2F1	0	2	1	0	0		36	22	2	14	0	0		H36C22N2O14	552.217	N2F1		HexNAc(2)dHex(1) @ NGlycan | common1
N2H2F1	2	2	1	0	0		56	34	2	24	0	0		H56C34N2O24	876.322	N2H2F1		HexNAc(2)Hex(2)dHex(1) @ NGlycan | common1
N2H3F1	3	2	1	0	0		66	40	2	29	0	0		H66C40N2O29	1038.38	N2H3F1		HexNAc(2)Hex(3)dHex(1) @ NGlycan | common1
N3H3F1	3	3	1	0	0		79	48	3	34	0	0		H79C48N3O34	1241.45	N3H3F1		HexNAc(3)Hex(3)dHex(1) @ NGlycan | common1
N3H4F1	4	3	1	0	0		89	54	3	39	0	0		H89C54N3O39	1403.51	N3H4F1		HexNAc(3)Hex(4)dHex(1) @ NGlycan | common1
N3H5F1	5	3	1	0	0		99	60	3	44	0	0		H99C60N3O44	1565.56	N3H5F1		HexNAc(3)Hex(5)dHex(1) @ NGlycan | common1
N3H6F1	6	3	1	0	0		109	66	3	49	0	0		H109C66N3O49	1727.61	N3H6F1		HexNAc(3)Hex(6)dHex(1) @ NGlycan | common1
N4H3F1	3	4	1	0	0		92	56	4	39	0	0		H92C56N4O39	1444.53	N4H3F1		HexNAc(4)Hex(3)dHex(1) @ NGlycan | common1
N4H4F1	4	4	1	0	0		102	62	4	44	0	0		H102C62N4O44	1606.59	N4H4F1		HexNAc(4)Hex(4)dHex(1) @ NGlycan | common1
N4H5F1	5	4	1	0	0		112	68	4	49	0	0		H112C68N4O49	1768.64	N4H5F1		HexNAc(4)Hex(5)dHex(1) @ NGlycan | common1
N5H3F1	3	5	1	0	0		105	64	5	44	0	0		H105C64N5O44	1647.61	N5H3F1		HexNAc(5)Hex(3)dHex(1) @ NGlycan | common1
N5H4F1	4	5	1	0	0		115	70	5	49	0	0		H115C70N5O49	1809.67	N5H4F1		HexNAc(5)Hex(4)dHex(1) @ NGlycan | common1
N5H5F1	5	5	1	0	0		125	76	5	54	0	0		H125C76N5O54	1971.72	N5H5F1		HexNAc(5)Hex(5)dHex(1) @ NGlycan | common1
N5H6F1	6	5	1	0	0		135	82	5	59	0	0		H135C82N5O59	2133.77	N5H6F1		HexNAc(5)Hex(6)dHex(1) @ NGlycan | common1
N6H7F1	7	6	1	0	0		158	96	6	69	0	0		H158C96N6O69	2498.9	N6H7F1		HexNAc(6)Hex(7)dHex(1) @ NGlycan | common1
N7H8F1	8	7	1	0	0		181	110	7	79	0	0		H181C110N7O79	2864.04	N7H8F1		HexNAc(7)Hex(8)dHex(1) @ NGlycan | common1
N8H9F1	9	8	1	0	0		204	124	8	89	0	0		H204C124N8O89	3229.17	N8H9F1		HexNAc(8)Hex(9)dHex(1) @ NGlycan | common1
N3H3F2	3	3	2	0	0		89	54	3	38	0	0		H89C54N3O38	1387.51	N3H3F2		HexNAc(3)Hex(3)dHex(2) @ NGlycan | common1
N3H4F2	4	3	2	0	0		99	60	3	43	0	0		H99C60N3O43	1549.57	N3H4F2		HexNAc(3)Hex(4)dHex(2) @ NGlycan | common1
N3H5F2	5	3	2	0	0		109	66	3	48	0	0		H109C66N3O48	1711.62	N3H5F2		HexNAc(3)Hex(5)dHex(2) @ NGlycan | common1
N3H6F2	6	3	2	0	0		119	72	3	53	0	0		H119C72N3O53	1873.67	N3H6F2		HexNAc(3)Hex(6)dHex(2) @ NGlycan | common1
N4H3F2	3	4	2	0	0		102	62	4	43	0	0		H102C62N4O43	1590.59	N4H3F2		HexNAc(4)Hex(3)dHex(2) @ NGlycan | common1
N4H4F2	4	4	2	0	0		112	68	4	48	0	0		H112C68N4O48	1752.64	N4H4F2		HexNAc(4)Hex(4)dHex(2) @ NGlycan | common1
N4H5F2	5	4	2	0	0		122	74	4	53	0	0		H122C74N4O53	1914.7	N4H5F2		HexNAc(4)Hex(5)dHex(2) @ NGlycan | common1
N5H3F2	3	5	2	0	0		115	70	5	48	0	0		H115C70N5O48	1793.67	N5H3F2		HexNAc(5)Hex(3)dHex(2) @ NGlycan | common1
N5H4F2	4	5	2	0	0		125	76	5	53	0	0		H125C76N5O53	1955.72	N5H4F2		HexNAc(5)Hex(4)dHex(2) @ NGlycan | common1
N5H5F2	5	5	2	0	0		135	82	5	58	0	0		H135C82N5O58	2117.78	N5H5F2		HexNAc(5)Hex(5)dHex(2) @ NGlycan | common1
N5H6F2	6	5	2	0	0		145	88	5	63	0	0		H145C88N5O63	2279.83	N5H6F2		HexNAc(5)Hex(6)dHex(2) @ NGlycan | common1
N6H7F2	7	6	2	0	0		168	102	6	73	0	0		H168C102N6O73	2644.96	N6H7F2		HexNAc(6)Hex(7)dHex(2) @ NGlycan | common1
N7H8F2	8	7	2	0	0		191	116	7	83	0	0		H191C116N7O83	3010.09	N7H8F2		HexNAc(7)Hex(8)dHex(2) @ NGlycan | common1
N8H9F2	9	8	2	0	0		214	130	8	93	0	0		H214C130N8O93	3375.23	N8H9F2		HexNAc(8)Hex(9)dHex(2) @ NGlycan | common1
N4H3F3	3	4	3	0	0		112	68	4	47	0	0		H112C68N4O47	1736.65	N4H3F3		HexNAc(4)Hex(3)dHex(3) @ NGlycan | common1
N4H4F3	4	4	3	0	0		122	74	4	52	0	0		H122C74N4O52	1898.7	N4H4F3		HexNAc(4)Hex(4)dHex(3) @ NGlycan | common1
N4H5F3	5	4	3	0	0		132	80	4	57	0	0		H132C80N4O57	2060.76	N4H5F3		HexNAc(4)Hex(5)dHex(3) @ NGlycan | common1
N5H3F3	3	5	3	0	0		125	76	5	52	0	0		H125C76N5O52	1939.73	N5H3F3		HexNAc(5)Hex(3)dHex(3) @ NGlycan | common1
N5H4F3	4	5	3	0	0		135	82	5	57	0	0		H135C82N5O57	2101.78	N5H4F3		HexNAc(5)Hex(4)dHex(3) @ NGlycan | common1
N5H5F3	5	5	3	0	0		145	88	5	62	0	0		H145C88N5O62	2263.83	N5H5F3		HexNAc(5)Hex(5)dHex(3) @ NGlycan | common1
N5H6F3	6	5	3	0	0		155	94	5	67	0	0		H155C94N5O67	2425.89	N5H6F3		HexNAc(5)Hex(6)dHex(3) @ NGlycan | common1
N6H7F3	7	6	3	0	0		178	108	6	77	0	0		H178C108N6O77	2791.02	N6H7F3		HexNAc(6)Hex(7)dHex(3) @ NGlycan | common1
N7H8F3	8	7	3	0	0		201	122	7	87	0	0		H201C122N7O87	3156.15	N7H8F3		HexNAc(7)Hex(8)dHex(3) @ NGlycan | common1
N8H9F3	9	8	3	0	0		224	136	8	97	0	0		H224C136N8O97	3521.28	N8H9F3		HexNAc(8)Hex(9)dHex(3) @ NGlycan | common1
N5H3F4	3	5	4	0	0		135	82	5	56	0	0		H135C82N5O56	2085.79	N5H3F4		HexNAc(5)Hex(3)dHex(4) @ NGlycan | common1
N5H4F4	4	5	4	0	0		145	88	5	61	0	0		H145C88N5O61	2247.84	N5H4F4		HexNAc(5)Hex(4)dHex(4) @ NGlycan | common1
N5H5F4	5	5	4	0	0		155	94	5	66	0	0		H155C94N5O66	2409.89	N5H5F4		HexNAc(5)Hex(5)dHex(4) @ NGlycan | common1
N5H6F4	6	5	4	0	0		165	100	5	71	0	0		H165C100N5O71	2571.95	N5H6F4		HexNAc(5)Hex(6)dHex(4) @ NGlycan | common1
N6H7F4	7	6	4	0	0		188	114	6	81	0	0		H188C114N6O81	2937.08	N6H7F4		HexNAc(6)Hex(7)dHex(4) @ NGlycan | common1
N7H8F4	8	7	4	0	0		211	128	7	91	0	0		H211C128N7O91	3302.21	N7H8F4		HexNAc(7)Hex(8)dHex(4) @ NGlycan | common1
N8H9F4	9	8	4	0	0		234	142	8	101	0	0		H234C142N8O101	3667.34	N8H9F4		HexNAc(8)Hex(9)dHex(4) @ NGlycan | common1
N6H7F5	7	6	5	0	0		198	120	6	85	0	0		H198C120N6O85	3083.14	N6H7F5		HexNAc(6)Hex(7)dHex(5) @ NGlycan | common1
N7H8F5	8	7	5	0	0		221	134	7	95	0	0		H221C134N7O95	3448.27	N7H8F5		HexNAc(7)Hex(8)dHex(5) @ NGlycan | common1
N8H9F5	9	8	5	0	0		244	148	8	105	0	0		H244C148N8O105	3813.4	N8H9F5		HexNAc(8)Hex(9)dHex(5) @ NGlycan | common1
N7H8F6	8	7	6	0	0		231	140	7	99	0	0		H231C140N7O99	3594.33	N7H8F6		HexNAc(7)Hex(8)dHex(6) @ NGlycan | common1
N8H9F6	9	8	6	0	0		254	154	8	109	0	0		H254C154N8O109	3959.46	N8H9F6		HexNAc(8)Hex(9)dHex(6) @ NGlycan | common1
N8H9F7	9	8	7	0	0		264	160	8	113	0	0		H264C160N8O113	4105.52	N8H9F7		HexNAc(8)Hex(9)dHex(7) @ NGlycan | common1
N3H3S1	3	3	0	1	0		86	53	4	38	0	0		H86C53N4O38	1386.49	N3H3S1		HexNAc(3)Hex(3)NeuAc(1) @ NGlycan | common1
N3H4S1	4	3	0	1	0		96	59	4	43	0	0		H96C59N4O43	1548.54	N3H4S1		HexNAc(3)Hex(4)NeuAc(1) @ NGlycan | common1
N3H5S1	5	3	0	1	0		106	65	4	48	0	0		H106C65N4O48	1710.6	N3H5S1		HexNAc(3)Hex(5)NeuAc(1) @ NGlycan | common1
N3H6S1	6	3	0	1	0		116	71	4	53	0	0		H116C71N4O53	1872.65	N3H6S1		HexNAc(3)Hex(6)NeuAc(1) @ NGlycan | common1
N4H3S1	3	4	0	1	0		99	61	5	43	0	0		H99C61N5O43	1589.57	N4H3S1		HexNAc(4)Hex(3)NeuAc(1) @ NGlycan | common1
N4H4S1	4	4	0	1	0		109	67	5	48	0	0		H109C67N5O48	1751.62	N4H4S1		HexNAc(4)Hex(4)NeuAc(1) @ NGlycan | common1
N4H5S1	5	4	0	1	0		119	73	5	53	0	0		H119C73N5O53	1913.68	N4H5S1		HexNAc(4)Hex(5)NeuAc(1) @ NGlycan | common1
N5H3S1	3	5	0	1	0		112	69	6	48	0	0		H112C69N6O48	1792.65	N5H3S1		HexNAc(5)Hex(3)NeuAc(1) @ NGlycan | common1
N5H4S1	4	5	0	1	0		122	75	6	53	0	0		H122C75N6O53	1954.7	N5H4S1		HexNAc(5)Hex(4)NeuAc(1) @ NGlycan | common1
N5H5S1	5	5	0	1	0		132	81	6	58	0	0		H132C81N6O58	2116.76	N5H5S1		HexNAc(5)Hex(5)NeuAc(1) @ NGlycan | common1
N5H6S1	6	5	0	1	0		142	87	6	63	0	0		H142C87N6O63	2278.81	N5H6S1		HexNAc(5)Hex(6)NeuAc(1) @ NGlycan | common1
N6H7S1	7	6	0	1	0		165	101	7	73	0	0		H165C101N7O73	2643.94	N6H7S1		HexNAc(6)Hex(7)NeuAc(1) @ NGlycan | common1
N7H8S1	8	7	0	1	0		188	115	8	83	0	0		H188C115N8O83	3009.07	N7H8S1		HexNAc(7)Hex(8)NeuAc(1) @ NGlycan | common1
N8H9S1	9	8	0	1	0		211	129	9	93	0	0		H211C129N9O93	3374.21	N8H9S1		HexNAc(8)Hex(9)NeuAc(1) @ NGlycan | common1
N3H3F1S1	3	3	1	1	0		96	59	4	42	0	0		H96C59N4O42	1532.55	N3H3F1S1		HexNAc(3)Hex(3)dHex(1)NeuAc(1) @ NGlycan | common1
N3H4F1S1	4	3	1	1	0		106	65	4	47	0	0		H106C65N4O47	1694.6	N3H4F1S1		HexNAc(3)Hex(4)dHex(1)NeuAc(1) @ NGlycan | common1
N3H5F1S1	5	3	1	1	0		116	71	4	52	0	0		H116C71N4O52	1856.66	N3H5F1S1		HexNAc(3)Hex(5)dHex(1)NeuAc(1) @ NGlycan | common1
N3H6F1S1	6	3	1	1	0		126	77	4	57	0	0		H126C77N4O57	2018.71	N3H6F1S1		HexNAc(3)Hex(6)dHex(1)NeuAc(1) @ NGlycan | common1
N4H3F1S1	3	4	1	1	0		109	67	5	47	0	0		H109C67N5O47	1735.63	N4H3F1S1		HexNAc(4)Hex(3)dHex(1)NeuAc(1) @ NGlycan | common1
N4H4F1S1	4	4	1	1	0		119	73	5	52	0	0		H119C73N5O52	1897.68	N4H4F1S1		HexNAc(4)Hex(4)dHex(1)NeuAc(1) @ NGlycan | common1
N4H5F1S1	5	4	1	1	0		129	79	5	57	0	0		H129C79N5O57	2059.73	N4H5F1S1		HexNAc(4)Hex(5)dHex(1)NeuAc(1) @ NGlycan | common1
N5H3F1S1	3	5	1	1	0		122	75	6	52	0	0		H122C75N6O52	1938.71	N5H3F1S1		HexNAc(5)Hex(3)dHex(1)NeuAc(1) @ NGlycan | common1
N5H4F1S1	4	5	1	1	0		132	81	6	57	0	0		H132C81N6O57	2100.76	N5H4F1S1		HexNAc(5)Hex(4)dHex(1)NeuAc(1) @ NGlycan | common1
N5H5F1S1	5	5	1	1	0		142	87	6	62	0	0		H142C87N6O62	2262.81	N5H5F1S1		HexNAc(5)Hex(5)dHex(1)NeuAc(1) @ NGlycan | common1
N5H6F1S1	6	5	1	1	0		152	93	6	67	0	0		H152C93N6O67	2424.87	N5H6F1S1		HexNAc(5)Hex(6)dHex(1)NeuAc(1) @ NGlycan | common1
N6H7F1S1	7	6	1	1	0		175	107	7	77	0	0		H175C107N7O77	2790	N6H7F1S1		HexNAc(6)Hex(7)dHex(1)NeuAc(1) @ NGlycan | common1
N7H8F1S1	8	7	1	1	0		198	121	8	87	0	0		H198C121N8O87	3155.13	N7H8F1S1		HexNAc(7)Hex(8)dHex(1)NeuAc(1) @ NGlycan | common1
N8H9F1S1	9	8	1	1	0		221	135	9	97	0	0		H221C135N9O97	3520.26	N8H9F1S1		HexNAc(8)Hex(9)dHex(1)NeuAc(1) @ NGlycan | common1
N3H3F2S1	3	3	2	1	0		106	65	4	46	0	0		H106C65N4O46	1678.61	N3H3F2S1		HexNAc(3)Hex(3)dHex(2)NeuAc(1) @ NGlycan | common1
N3H4F2S1	4	3	2	1	0		116	71	4	51	0	0		H116C71N4O51	1840.66	N3H4F2S1		HexNAc(3)Hex(4)dHex(2)NeuAc(1) @ NGlycan | common1
N3H5F2S1	5	3	2	1	0		126	77	4	56	0	0		H126C77N4O56	2002.71	N3H5F2S1		HexNAc(3)Hex(5)dHex(2)NeuAc(1) @ NGlycan | common1
N3H6F2S1	6	3	2	1	0		136	83	4	61	0	0		H136C83N4O61	2164.77	N3H6F2S1		HexNAc(3)Hex(6)dHex(2)NeuAc(1) @ NGlycan | common1
N4H3F2S1	3	4	2	1	0		119	73	5	51	0	0		H119C73N5O51	1881.69	N4H3F2S1		HexNAc(4)Hex(3)dHex(2)NeuAc(1) @ NGlycan | common1
N4H4F2S1	4	4	2	1	0		129	79	5	56	0	0		H129C79N5O56	2043.74	N4H4F2S1		HexNAc(4)Hex(4)dHex(2)NeuAc(1) @ NGlycan | common1
N4H5F2S1	5	4	2	1	0		139	85	5	61	0	0		H139C85N5O61	2205.79	N4H5F2S1		HexNAc(4)Hex(5)dHex(2)NeuAc(1) @ NGlycan | common1
N5H3F2S1	3	5	2	1	0		132	81	6	56	0	0		H132C81N6O56	2084.77	N5H3F2S1		HexNAc(5)Hex(3)dHex(2)NeuAc(1) @ NGlycan | common1
N5H4F2S1	4	5	2	1	0		142	87	6	61	0	0		H142C87N6O61	2246.82	N5H4F2S1		HexNAc(5)Hex(4)dHex(2)NeuAc(1) @ NGlycan | common1
N5H5F2S1	5	5	2	1	0		152	93	6	66	0	0		H152C93N6O66	2408.87	N5H5F2S1		HexNAc(5)Hex(5)dHex(2)NeuAc(1) @ NGlycan | common1
N5H6F2S1	6	5	2	1	0		162	99	6	71	0	0		H162C99N6O71	2570.93	N5H6F2S1		HexNAc(5)Hex(6)dHex(2)NeuAc(1) @ NGlycan | common1
N6H7F2S1	7	6	2	1	0		185	113	7	81	0	0		H185C113N7O81	2936.06	N6H7F2S1		HexNAc(6)Hex(7)dHex(2)NeuAc(1) @ NGlycan | common1
N7H8F2S1	8	7	2	1	0		208	127	8	91	0	0		H208C127N8O91	3301.19	N7H8F2S1		HexNAc(7)Hex(8)dHex(2)NeuAc(1) @ NGlycan | common1
N8H9F2S1	9	8	2	1	0		231	141	9	101	0	0		H231C141N9O101	3666.32	N8H9F2S1		HexNAc(8)Hex(9)dHex(2)NeuAc(1) @ NGlycan | common1
N4H3F3S1	3	4	3	1	0		129	79	5	55	0	0		H129C79N5O55	2027.75	N4H3F3S1		HexNAc(4)Hex(3)dHex(3)NeuAc(1) @ NGlycan | common1
N4H4F3S1	4	4	3	1	0		139	85	5	60	0	0		H139C85N5O60	2189.8	N4H4F3S1		HexNAc(4)Hex(4)dHex(3)NeuAc(1) @ NGlycan | common1
N4H5F3S1	5	4	3	1	0		149	91	5	65	0	0		H149C91N5O65	2351.85	N4H5F3S1		HexNAc(4)Hex(5)dHex(3)NeuAc(1) @ NGlycan | common1
N5H3F3S1	3	5	3	1	0		142	87	6	60	0	0		H142C87N6O60	2230.82	N5H3F3S1		HexNAc(5)Hex(3)dHex(3)NeuAc(1) @ NGlycan | common1
N5H4F3S1	4	5	3	1	0		152	93	6	65	0	0		H152C93N6O65	2392.88	N5H4F3S1		HexNAc(5)Hex(4)dHex(3)NeuAc(1) @ NGlycan | common1
N5H5F3S1	5	5	3	1	0		162	99	6	70	0	0		H162C99N6O70	2554.93	N5H5F3S1		HexNAc(5)Hex(5)dHex(3)NeuAc(1) @ NGlycan | common1
N5H6F3S1	6	5	3	1	0		172	105	6	75	0	0		H172C105N6O75	2716.98	N5H6F3S1		HexNAc(5)Hex(6)dHex(3)NeuAc(1) @ NGlycan | common1
N6H7F3S1	7	6	3	1	0		195	119	7	85	0	0		H195C119N7O85	3082.12	N6H7F3S1		HexNAc(6)Hex(7)dHex(3)NeuAc(1) @ NGlycan | common1
N7H8F3S1	8	7	3	1	0		218	133	8	95	0	0		H218C133N8O95	3447.25	N7H8F3S1		HexNAc(7)Hex(8)dHex(3)NeuAc(1) @ NGlycan | common1
N8H9F3S1	9	8	3	1	0		241	147	9	105	0	0		H241C147N9O105	3812.38	N8H9F3S1		HexNAc(8)Hex(9)dHex(3)NeuAc(1) @ NGlycan | common1
N5H3F4S1	3	5	4	1	0		152	93	6	64	0	0		H152C93N6O64	2376.88	N5H3F4S1		HexNAc(5)Hex(3)dHex(4)NeuAc(1) @ NGlycan | common1
N5H4F4S1	4	5	4	1	0		162	99	6	69	0	0		H162C99N6O69	2538.94	N5H4F4S1		HexNAc(5)Hex(4)dHex(4)NeuAc(1) @ NGlycan | common1
N5H5F4S1	5	5	4	1	0		172	105	6	74	0	0		H172C105N6O74	2700.99	N5H5F4S1		HexNAc(5)Hex(5)dHex(4)NeuAc(1) @ NGlycan | common1
N5H6F4S1	6	5	4	1	0		182	111	6	79	0	0		H182C111N6O79	2863.04	N5H6F4S1		HexNAc(5)Hex(6)dHex(4)NeuAc(1) @ NGlycan | common1
N6H7F4S1	7	6	4	1	0		205	125	7	89	0	0		H205C125N7O89	3228.17	N6H7F4S1		HexNAc(6)Hex(7)dHex(4)NeuAc(1) @ NGlycan | common1
N7H8F4S1	8	7	4	1	0		228	139	8	99	0	0		H228C139N8O99	3593.31	N7H8F4S1		HexNAc(7)Hex(8)dHex(4)NeuAc(1) @ NGlycan | common1
N8H9F4S1	9	8	4	1	0		251	153	9	109	0	0		H251C153N9O109	3958.44	N8H9F4S1		HexNAc(8)Hex(9)dHex(4)NeuAc(1) @ NGlycan | common1
N6H7F5S1	7	6	5	1	0		215	131	7	93	0	0		H215C131N7O93	3374.23	N6H7F5S1		HexNAc(6)Hex(7)dHex(5)NeuAc(1) @ NGlycan | common1
N7H8F5S1	8	7	5	1	0		238	145	8	103	0	0		H238C145N8O103	3739.36	N7H8F5S1		HexNAc(7)Hex(8)dHex(5)NeuAc(1) @ NGlycan | common1
N8H9F5S1	9	8	5	1	0		261	159	9	113	0	0		H261C159N9O113	4104.5	N8H9F5S1		HexNAc(8)Hex(9)dHex(5)NeuAc(1) @ NGlycan | common1
N7H8F6S1	8	7	6	1	0		248	151	8	107	0	0		H248C151N8O107	3885.42	N7H8F6S1		HexNAc(7)Hex(8)dHex(6)NeuAc(1) @ NGlycan | common1
N8H9F6S1	9	8	6	1	0		271	165	9	117	0	0		H271C165N9O117	4250.55	N8H9F6S1		HexNAc(8)Hex(9)dHex(6)NeuAc(1) @ NGlycan | common1
N8H9F7S1	9	8	7	1	0		281	171	9	121	0	0		H281C171N9O121	4396.61	N8H9F7S1		HexNAc(8)Hex(9)dHex(7)NeuAc(1) @ NGlycan | common1
N4H3S2	3	4	0	2	0		116	72	6	51	0	0		H116C72N6O51	1880.67	N4H3S2		HexNAc(4)Hex(3)NeuAc(2) @ NGlycan | common1
N4H4S2	4	4	0	2	0		126	78	6	56	0	0		H126C78N6O56	2042.72	N4H4S2		HexNAc(4)Hex(4)NeuAc(2) @ NGlycan | common1
N4H5S2	5	4	0	2	0		136	84	6	61	0	0		H136C84N6O61	2204.77	N4H5S2		HexNAc(4)Hex(5)NeuAc(2) @ NGlycan | common1
N5H3S2	3	5	0	2	0		129	80	7	56	0	0		H129C80N7O56	2083.75	N5H3S2		HexNAc(5)Hex(3)NeuAc(2) @ NGlycan | common1
N5H4S2	4	5	0	2	0		139	86	7	61	0	0		H139C86N7O61	2245.8	N5H4S2		HexNAc(5)Hex(4)NeuAc(2) @ NGlycan | common1
N5H5S2	5	5	0	2	0		149	92	7	66	0	0		H149C92N7O66	2407.85	N5H5S2		HexNAc(5)Hex(5)NeuAc(2) @ NGlycan | common1
N5H6S2	6	5	0	2	0		159	98	7	71	0	0		H159C98N7O71	2569.9	N5H6S2		HexNAc(5)Hex(6)NeuAc(2) @ NGlycan | common1
N6H7S2	7	6	0	2	0		182	112	8	81	0	0		H182C112N8O81	2935.04	N6H7S2		HexNAc(6)Hex(7)NeuAc(2) @ NGlycan | common1
N8H9S2	9	8	0	2	0		228	140	10	101	0	0		H228C140N10O101	3665.3	N8H9S2		HexNAc(8)Hex(9)NeuAc(2) @ NGlycan | common1
N4H3F1S2	3	4	1	2	0		126	78	6	55	0	0		H126C78N6O55	2026.72	N4H3F1S2		HexNAc(4)Hex(3)dHex(1)NeuAc(2) @ NGlycan | common1
N4H4F1S2	4	4	1	2	0		136	84	6	60	0	0		H136C84N6O60	2188.78	N4H4F1S2		HexNAc(4)Hex(4)dHex(1)NeuAc(2) @ NGlycan | common1
N4H5F1S2	5	4	1	2	0		146	90	6	65	0	0		H146C90N6O65	2350.83	N4H5F1S2		HexNAc(4)Hex(5)dHex(1)NeuAc(2) @ NGlycan | common1
N5H3F1S2	3	5	1	2	0		139	86	7	60	0	0		H139C86N7O60	2229.8	N5H3F1S2		HexNAc(5)Hex(3)dHex(1)NeuAc(2) @ NGlycan | common1
N5H4F1S2	4	5	1	2	0		149	92	7	65	0	0		H149C92N7O65	2391.86	N5H4F1S2		HexNAc(5)Hex(4)dHex(1)NeuAc(2) @ NGlycan | common1
N5H5F1S2	5	5	1	2	0		159	98	7	70	0	0		H159C98N7O70	2553.91	N5H5F1S2		HexNAc(5)Hex(5)dHex(1)NeuAc(2) @ NGlycan | common1
N5H6F1S2	6	5	1	2	0		169	104	7	75	0	0		H169C104N7O75	2715.96	N5H6F1S2		HexNAc(5)Hex(6)dHex(1)NeuAc(2) @ NGlycan | common1
N6H7F1S2	7	6	1	2	0		192	118	8	85	0	0		H192C118N8O85	3081.09	N6H7F1S2		HexNAc(6)Hex(7)dHex(1)NeuAc(2) @ NGlycan | common1
N7H8F1S2	8	7	1	2	0		215	132	9	95	0	0		H215C132N9O95	3446.23	N7H8F1S2		HexNAc(7)Hex(8)dHex(1)NeuAc(2) @ NGlycan | common1
N8H9F1S2	9	8	1	2	0		238	146	10	105	0	0		H238C146N10O105	3811.36	N8H9F1S2		HexNAc(8)Hex(9)dHex(1)NeuAc(2) @ NGlycan | common1
N4H3F2S2	3	4	2	2	0		136	84	6	59	0	0		H136C84N6O59	2172.78	N4H3F2S2		HexNAc(4)Hex(3)dHex(2)NeuAc(2) @ NGlycan | common1
N4H4F2S2	4	4	2	2	0		146	90	6	64	0	0		H146C90N6O64	2334.84	N4H4F2S2		HexNAc(4)Hex(4)dHex(2)NeuAc(2) @ NGlycan | common1
N4H5F2S2	5	4	2	2	0		156	96	6	69	0	0		H156C96N6O69	2496.89	N4H5F2S2		HexNAc(4)Hex(5)dHex(2)NeuAc(2) @ NGlycan | common1
N5H3F2S2	3	5	2	2	0		149	92	7	64	0	0		H149C92N7O64	2375.86	N5H3F2S2		HexNAc(5)Hex(3)dHex(2)NeuAc(2) @ NGlycan | common1
N5H4F2S2	4	5	2	2	0		159	98	7	69	0	0		H159C98N7O69	2537.91	N5H4F2S2		HexNAc(5)Hex(4)dHex(2)NeuAc(2) @ NGlycan | common1
N5H5F2S2	5	5	2	2	0		169	104	7	74	0	0		H169C104N7O74	2699.97	N5H5F2S2		HexNAc(5)Hex(5)dHex(2)NeuAc(2) @ NGlycan | common1
N5H6F2S2	6	5	2	2	0		179	110	7	79	0	0		H179C110N7O79	2862.02	N5H6F2S2		HexNAc(5)Hex(6)dHex(2)NeuAc(2) @ NGlycan | common1
N6H7F2S2	7	6	2	2	0		202	124	8	89	0	0		H202C124N8O89	3227.15	N6H7F2S2		HexNAc(6)Hex(7)dHex(2)NeuAc(2) @ NGlycan | common1
N7H8F2S2	8	7	2	2	0		225	138	9	99	0	0		H225C138N9O99	3592.28	N7H8F2S2		HexNAc(7)Hex(8)dHex(2)NeuAc(2) @ NGlycan | common1
N8H9F2S2	9	8	2	2	0		248	152	10	109	0	0		H248C152N10O109	3957.42	N8H9F2S2		HexNAc(8)Hex(9)dHex(2)NeuAc(2) @ NGlycan | common1
N4H3F3S2	3	4	3	2	0		146	90	6	63	0	0		H146C90N6O63	2318.84	N4H3F3S2		HexNAc(4)Hex(3)dHex(3)NeuAc(2) @ NGlycan | common1
N4H4F3S2	4	4	3	2	0		156	96	6	68	0	0		H156C96N6O68	2480.89	N4H4F3S2		HexNAc(4)Hex(4)dHex(3)NeuAc(2) @ NGlycan | common1
N4H5F3S2	5	4	3	2	0		166	102	6	73	0	0		H166C102N6O73	2642.95	N4H5F3S2		HexNAc(4)Hex(5)dHex(3)NeuAc(2) @ NGlycan | common1
N5H3F3S2	3	5	3	2	0		159	98	7	68	0	0		H159C98N7O68	2521.92	N5H3F3S2		HexNAc(5)Hex(3)dHex(3)NeuAc(2) @ NGlycan | common1
N5H4F3S2	4	5	3	2	0		169	104	7	73	0	0		H169C104N7O73	2683.97	N5H4F3S2		HexNAc(5)Hex(4)dHex(3)NeuAc(2) @ NGlycan | common1
N5H5F3S2	5	5	3	2	0		179	110	7	78	0	0		H179C110N7O78	2846.03	N5H5F3S2		HexNAc(5)Hex(5)dHex(3)NeuAc(2) @ NGlycan | common1
N5H6F3S2	6	5	3	2	0		189	116	7	83	0	0		H189C116N7O83	3008.08	N5H6F3S2		HexNAc(5)Hex(6)dHex(3)NeuAc(2) @ NGlycan | common1
N6H7F3S2	7	6	3	2	0		212	130	8	93	0	0		H212C130N8O93	3373.21	N6H7F3S2		HexNAc(6)Hex(7)dHex(3)NeuAc(2) @ NGlycan | common1
N7H8F3S2	8	7	3	2	0		235	144	9	103	0	0		H235C144N9O103	3738.34	N7H8F3S2		HexNAc(7)Hex(8)dHex(3)NeuAc(2) @ NGlycan | common1
N8H9F3S2	9	8	3	2	0		258	158	10	113	0	0		H258C158N10O113	4103.47	N8H9F3S2		HexNAc(8)Hex(9)dHex(3)NeuAc(2) @ NGlycan | common1
N5H3F4S2	3	5	4	2	0		169	104	7	72	0	0		H169C104N7O72	2667.98	N5H3F4S2		HexNAc(5)Hex(3)dHex(4)NeuAc(2) @ NGlycan | common1
N5H4F4S2	4	5	4	2	0		179	110	7	77	0	0		H179C110N7O77	2830.03	N5H4F4S2		HexNAc(5)Hex(4)dHex(4)NeuAc(2) @ NGlycan | common1
N5H5F4S2	5	5	4	2	0		189	116	7	82	0	0		H189C116N7O82	2992.08	N5H5F4S2		HexNAc(5)Hex(5)dHex(4)NeuAc(2) @ NGlycan | common1
N5H6F4S2	6	5	4	2	0		199	122	7	87	0	0		H199C122N7O87	3154.14	N5H6F4S2		HexNAc(5)Hex(6)dHex(4)NeuAc(2) @ NGlycan | common1
N6H7F4S2	7	6	4	2	0		222	136	8	97	0	0		H222C136N8O97	3519.27	N6H7F4S2		HexNAc(6)Hex(7)dHex(4)NeuAc(2) @ NGlycan | common1
N7H8F4S2	8	7	4	2	0		245	150	9	107	0	0		H245C150N9O107	3884.4	N7H8F4S2		HexNAc(7)Hex(8)dHex(4)NeuAc(2) @ NGlycan | common1
N8H9F4S2	9	8	4	2	0		268	164	10	117	0	0		H268C164N10O117	4249.53	N8H9F4S2		HexNAc(8)Hex(9)dHex(4)NeuAc(2) @ NGlycan | common1
N6H7F5S2	7	6	5	2	0		232	142	8	101	0	0		H232C142N8O101	3665.33	N6H7F5S2		HexNAc(6)Hex(7)dHex(5)NeuAc(2) @ NGlycan | common1
N7H8F5S2	8	7	5	2	0		255	156	9	111	0	0		H255C156N9O111	4030.46	N7H8F5S2		HexNAc(7)Hex(8)dHex(5)NeuAc(2) @ NGlycan | common1
N8H9F5S2	9	8	5	2	0		278	170	10	121	0	0		H278C170N10O121	4395.59	N8H9F5S2		HexNAc(8)Hex(9)dHex(5)NeuAc(2) @ NGlycan | common1
N7H8F6S2	8	7	6	2	0		265	162	9	115	0	0		H265C162N9O115	4176.52	N7H8F6S2		HexNAc(7)Hex(8)dHex(6)NeuAc(2) @ NGlycan | common1
N8H9F6S2	9	8	6	2	0		288	176	10	125	0	0		H288C176N10O125	4541.65	N8H9F6S2		HexNAc(8)Hex(9)dHex(6)NeuAc(2) @ NGlycan | common1
N8H9F7S2	9	8	7	2	0		298	182	10	129	0	0		H298C182N10O129	4687.71	N8H9F7S2		HexNAc(8)Hex(9)dHex(7)NeuAc(2) @ NGlycan | common1
N5H6S3	6	5	0	3	0		176	109	8	79	0	0		H176C109N8O79	2861	N5H6S3		HexNAc(5)Hex(6)NeuAc(3) @ NGlycan | common1
N6H7S3	7	6	0	3	0		199	123	9	89	0	0		H199C123N9O89	3226.13	N6H7S3		HexNAc(6)Hex(7)NeuAc(3) @ NGlycan | common1
N7H8S3	8	7	0	3	0		222	137	10	99	0	0		H222C137N10O99	3591.26	N7H8S3		HexNAc(7)Hex(8)NeuAc(3) @ NGlycan | common1
N8H9S3	9	8	0	3	0		245	151	11	109	0	0		H245C151N11O109	3956.4	N8H9S3		HexNAc(8)Hex(9)NeuAc(3) @ NGlycan | common1
N5H6F1S3	6	5	1	3	0		186	115	8	83	0	0		H186C115N8O83	3007.06	N5H6F1S3		HexNAc(5)Hex(6)dHex(1)NeuAc(3) @ NGlycan | common1
N6H7F1S3	7	6	1	3	0		209	129	9	93	0	0		H209C129N9O93	3372.19	N6H7F1S3		HexNAc(6)Hex(7)dHex(1)NeuAc(3) @ NGlycan | common1
N7H8F1S3	8	7	1	3	0		232	143	10	103	0	0		H232C143N10O103	3737.32	N7H8F1S3		HexNAc(7)Hex(8)dHex(1)NeuAc(3) @ NGlycan | common1
N8H9F1S3	9	8	1	3	0		255	157	11	113	0	0		H255C157N11O113	4102.45	N8H9F1S3		HexNAc(8)Hex(9)dHex(1)NeuAc(3) @ NGlycan | common1
N5H6F2S3	6	5	2	3	0		196	121	8	87	0	0		H196C121N8O87	3153.12	N5H6F2S3		HexNAc(5)Hex(6)dHex(2)NeuAc(3) @ NGlycan | common1
N6H7F2S3	7	6	2	3	0		219	135	9	97	0	0		H219C135N9O97	3518.25	N6H7F2S3		HexNAc(6)Hex(7)dHex(2)NeuAc(3) @ NGlycan | common1
N7H8F2S3	8	7	2	3	0		242	149	10	107	0	0		H242C149N10O107	3883.38	N7H8F2S3		HexNAc(7)Hex(8)dHex(2)NeuAc(3) @ NGlycan | common1
N8H9F2S3	9	8	2	3	0		265	163	11	117	0	0		H265C163N11O117	4248.51	N8H9F2S3		HexNAc(8)Hex(9)dHex(2)NeuAc(3) @ NGlycan | common1
N5H6F3S3	6	5	3	3	0		206	127	8	91	0	0		H206C127N8O91	3299.17	N5H6F3S3		HexNAc(5)Hex(6)dHex(3)NeuAc(3) @ NGlycan | common1
N6H7F3S3	7	6	3	3	0		229	141	9	101	0	0		H229C141N9O101	3664.31	N6H7F3S3		HexNAc(6)Hex(7)dHex(3)NeuAc(3) @ NGlycan | common1
N7H8F3S3	8	7	3	3	0		252	155	10	111	0	0		H252C155N10O111	4029.44	N7H8F3S3		HexNAc(7)Hex(8)dHex(3)NeuAc(3) @ NGlycan | common1
N8H9F3S3	9	8	3	3	0		275	169	11	121	0	0		H275C169N11O121	4394.57	N8H9F3S3		HexNAc(8)Hex(9)dHex(3)NeuAc(3) @ NGlycan | common1
N5H6F4S3	6	5	4	3	0		216	133	8	95	0	0		H216C133N8O95	3445.23	N5H6F4S3		HexNAc(5)Hex(6)dHex(4)NeuAc(3) @ NGlycan | common1
N6H7F4S3	7	6	4	3	0		239	147	9	105	0	0		H239C147N9O105	3810.36	N6H7F4S3		HexNAc(6)Hex(7)dHex(4)NeuAc(3) @ NGlycan | common1
N7H8F4S3	8	7	4	3	0		262	161	10	115	0	0		H262C161N10O115	4175.5	N7H8F4S3		HexNAc(7)Hex(8)dHex(4)NeuAc(3) @ NGlycan | common1
N8H9F4S3	9	8	4	3	0		285	175	11	125	0	0		H285C175N11O125	4540.63	N8H9F4S3		HexNAc(8)Hex(9)dHex(4)NeuAc(3) @ NGlycan | common1
N6H7F5S3	7	6	5	3	0		249	153	9	109	0	0		H249C153N9O109	3956.42	N6H7F5S3		HexNAc(6)Hex(7)dHex(5)NeuAc(3) @ NGlycan | common1
N7H8F5S3	8	7	5	3	0		272	167	10	119	0	0		H272C167N10O119	4321.55	N7H8F5S3		HexNAc(7)Hex(8)dHex(5)NeuAc(3) @ NGlycan | common1
N8H9F5S3	9	8	5	3	0		295	181	11	129	0	0		H295C181N11O129	4686.69	N8H9F5S3		HexNAc(8)Hex(9)dHex(5)NeuAc(3) @ NGlycan | common1
N7H8F6S3	8	7	6	3	0		282	173	10	123	0	0		H282C173N10O123	4467.61	N7H8F6S3		HexNAc(7)Hex(8)dHex(6)NeuAc(3) @ NGlycan | common1
N8H9F6S3	9	8	6	3	0		305	187	11	133	0	0		H305C187N11O133	4832.74	N8H9F6S3		HexNAc(8)Hex(9)dHex(6)NeuAc(3) @ NGlycan | common1
N8H9F7S3	9	8	7	3	0		315	193	11	137	0	0		H315C193N11O137	4978.8	N8H9F7S3		HexNAc(8)Hex(9)dHex(7)NeuAc(3) @ NGlycan | common1
N6H7S4	7	6	0	4	0		216	134	10	97	0	0		H216C134N10O97	3517.23	N6H7S4		HexNAc(6)Hex(7)NeuAc(4) @ NGlycan | common1
N7H8S4	8	7	0	4	0		239	148	11	107	0	0		H239C148N11O107	3882.36	N7H8S4		HexNAc(7)Hex(8)NeuAc(4) @ NGlycan | common1
N8H9S4	9	8	0	4	0		262	162	12	117	0	0		H262C162N12O117	4247.49	N8H9S4		HexNAc(8)Hex(9)NeuAc(4) @ NGlycan | common1
N6H7F1S4	7	6	1	4	0		226	140	10	101	0	0		H226C140N10O101	3663.29	N6H7F1S4		HexNAc(6)Hex(7)dHex(1)NeuAc(4) @ NGlycan | common1
N7H8F1S4	8	7	1	4	0		249	154	11	111	0	0		H249C154N11O111	4028.42	N7H8F1S4		HexNAc(7)Hex(8)dHex(1)NeuAc(4) @ NGlycan | common1
N8H9F1S4	9	8	1	4	0		272	168	12	121	0	0		H272C168N12O121	4393.55	N8H9F1S4		HexNAc(8)Hex(9)dHex(1)NeuAc(4) @ NGlycan | common1
N6H7F2S4	7	6	2	4	0		236	146	10	105	0	0		H236C146N10O105	3809.34	N6H7F2S4		HexNAc(6)Hex(7)dHex(2)NeuAc(4) @ NGlycan | common1
N7H8F2S4	8	7	2	4	0		259	160	11	115	0	0		H259C160N11O115	4174.48	N7H8F2S4		HexNAc(7)Hex(8)dHex(2)NeuAc(4) @ NGlycan | common1
N8H9F2S4	9	8	2	4	0		282	174	12	125	0	0		H282C174N12O125	4539.61	N8H9F2S4		HexNAc(8)Hex(9)dHex(2)NeuAc(4) @ NGlycan | common1
N6H7F3S4	7	6	3	4	0		246	152	10	109	0	0		H246C152N10O109	3955.4	N6H7F3S4		HexNAc(6)Hex(7)dHex(3)NeuAc(4) @ NGlycan | common1
N7H8F3S4	8	7	3	4	0		269	166	11	119	0	0		H269C166N11O119	4320.53	N7H8F3S4		HexNAc(7)Hex(8)dHex(3)NeuAc(4) @ NGlycan | common1
N8H9F3S4	9	8	3	4	0		292	180	12	129	0	0		H292C180N12O129	4685.67	N8H9F3S4		HexNAc(8)Hex(9)dHex(3)NeuAc(4) @ NGlycan | common1
N6H7F4S4	7	6	4	4	0		256	158	10	113	0	0		H256C158N10O113	4101.46	N6H7F4S4		HexNAc(6)Hex(7)dHex(4)NeuAc(4) @ NGlycan | common1
N7H8F4S4	8	7	4	4	0		279	172	11	123	0	0		H279C172N11O123	4466.59	N7H8F4S4		HexNAc(7)Hex(8)dHex(4)NeuAc(4) @ NGlycan | common1
N8H9F4S4	9	8	4	4	0		302	186	12	133	0	0		H302C186N12O133	4831.72	N8H9F4S4		HexNAc(8)Hex(9)dHex(4)NeuAc(4) @ NGlycan | common1
N6H7F5S4	7	6	5	4	0		266	164	10	117	0	0		H266C164N10O117	4247.52	N6H7F5S4		HexNAc(6)Hex(7)dHex(5)NeuAc(4) @ NGlycan | common1
N7H8F5S4	8	7	5	4	0		289	178	11	127	0	0		H289C178N11O127	4612.65	N7H8F5S4		HexNAc(7)Hex(8)dHex(5)NeuAc(4) @ NGlycan | common1
N8H9F5S4	9	8	5	4	0		312	192	12	137	0	0		H312C192N12O137	4977.78	N8H9F5S4		HexNAc(8)Hex(9)dHex(5)NeuAc(4) @ NGlycan | common1
N7H8F6S4	8	7	6	4	0		299	184	11	131	0	0		H299C184N11O131	4758.71	N7H8F6S4		HexNAc(7)Hex(8)dHex(6)NeuAc(4) @ NGlycan | common1
N8H9F6S4	9	8	6	4	0		322	198	12	141	0	0		H322C198N12O141	5123.84	N8H9F6S4		HexNAc(8)Hex(9)dHex(6)NeuAc(4) @ NGlycan | common1
N8H9F7S4	9	8	7	4	0		332	204	12	145	0	0		H332C204N12O145	5269.9	N8H9F7S4		HexNAc(8)Hex(9)dHex(7)NeuAc(4) @ NGlycan | common1
N2H3P1	3	2	0	0	1		57	34	2	28	0	1		H57C34N2O28P1	972.284	N2H3P1		HexNAc(2)Hex(3)Phospho(1) @ NGlycan | common1
N2H4P1	4	2	0	0	1		67	40	2	33	0	1		H67C40N2O33P1	1134.34	N2H4P1		HexNAc(2)Hex(4)Phospho(1) @ NGlycan | common1
N2H5P1	5	2	0	0	1		77	46	2	38	0	1		H77C46N2O38P1	1296.39	N2H5P1		HexNAc(2)Hex(5)Phospho(1) @ NGlycan | common1
N2H6P1	6	2	0	0	1		87	52	2	43	0	1		H87C52N2O43P1	1458.44	N2H6P1		HexNAc(2)Hex(6)Phospho(1) @ NGlycan | common1
N2H7P1	7	2	0	0	1		97	58	2	48	0	1		H97C58N2O48P1	1620.49	N2H7P1		HexNAc(2)Hex(7)Phospho(1) @ NGlycan | common1
N2H8P1	8	2	0	0	1		107	64	2	53	0	1		H107C64N2O53P1	1782.55	N2H8P1		HexNAc(2)Hex(8)Phospho(1) @ NGlycan | common1
N2H9P1	9	2	0	0	1		117	70	2	58	0	1		H117C70N2O58P1	1944.6	N2H9P1		HexNAc(2)Hex(9)Phospho(1) @ NGlycan | common1
N2H10P1	10	2	0	0	1		127	76	2	63	0	1		H127C76N2O63P1	2106.65	N2H10P1		HexNAc(2)Hex(10)Phospho(1) @ NGlycan | common1
N3H3P1	3	3	0	0	1		70	42	3	33	0	1		H70C42N3O33P1	1175.36	N3H3P1		HexNAc(3)Hex(3)Phospho(1) @ NGlycan | common1
N3H4P1	4	3	0	0	1		80	48	3	38	0	1		H80C48N3O38P1	1337.42	N3H4P1		HexNAc(3)Hex(4)Phospho(1) @ NGlycan | common1
N3H5P1	5	3	0	0	1		90	54	3	43	0	1		H90C54N3O43P1	1499.47	N3H5P1		HexNAc(3)Hex(5)Phospho(1) @ NGlycan | common1
N3H6P1	6	3	0	0	1		100	60	3	48	0	1		H100C60N3O48P1	1661.52	N3H6P1		HexNAc(3)Hex(6)Phospho(1) @ NGlycan | common1
N3H7P1	7	3	0	0	1		110	66	3	53	0	1		H110C66N3O53P1	1823.57	N3H7P1		HexNAc(3)Hex(7)Phospho(1) @ NGlycan | common1
N3H8P1	8	3	0	0	1		120	72	3	58	0	1		H120C72N3O58P1	1985.63	N3H8P1		HexNAc(3)Hex(8)Phospho(1) @ NGlycan | common1
N3H9P1	9	3	0	0	1		130	78	3	63	0	1		H130C78N3O63P1	2147.68	N3H9P1		HexNAc(3)Hex(9)Phospho(1) @ NGlycan | common1
N3H10P1	10	3	0	0	1		140	84	3	68	0	1		H140C84N3O68P1	2309.73	N3H10P1		HexNAc(3)Hex(10)Phospho(1) @ NGlycan | common1
N2H5P2	5	2	0	0	2		78	46	2	41	0	2		H78C46N2O41P2	1376.36	N2H5P2		HexNAc(2)Hex(5)Phospho(2) @ NGlycan | common1
N2H6P2	6	2	0	0	2		88	52	2	46	0	2		H88C52N2O46P2	1538.41	N2H6P2		HexNAc(2)Hex(6)Phospho(2) @ NGlycan | common1
N2H7P2	7	2	0	0	2		98	58	2	51	0	2		H98C58N2O51P2	1700.46	N2H7P2		HexNAc(2)Hex(7)Phospho(2) @ NGlycan | common1
N2H8P2	8	2	0	0	2		108	64	2	56	0	2		H108C64N2O56P2	1862.51	N2H8P2		HexNAc(2)Hex(8)Phospho(2) @ NGlycan | common1
N2H9P2	9	2	0	0	2		118	70	2	61	0	2		H118C70N2O61P2	2024.57	N2H9P2		HexNAc(2)Hex(9)Phospho(2) @ NGlycan | common1
N2H10P2	10	2	0	0	2		128	76	2	66	0	2		H128C76N2O66P2	2186.62	N2H10P2		HexNAc(2)Hex(10)Phospho(2) @ NGlycan | common1
N3H5P2	5	3	0	0	2		91	54	3	46	0	2		H91C54N3O46P2	1579.43	N3H5P2		HexNAc(3)Hex(5)Phospho(2) @ NGlycan | common1
N3H6P2	6	3	0	0	2		101	60	3	51	0	2		H101C60N3O51P2	1741.49	N3H6P2		HexNAc(3)Hex(6)Phospho(2) @ NGlycan | common1
N3H7P2	7	3	0	0	2		111	66	3	56	0	2		H111C66N3O56P2	1903.54	N3H7P2		HexNAc(3)Hex(7)Phospho(2) @ NGlycan | common1
N3H8P2	8	3	0	0	2		121	72	3	61	0	2		H121C72N3O61P2	2065.59	N3H8P2		HexNAc(3)Hex(8)Phospho(2) @ NGlycan | common1
N3H9P2	9	3	0	0	2		131	78	3	66	0	2		H131C78N3O66P2	2227.65	N3H9P2		HexNAc(3)Hex(9)Phospho(2) @ NGlycan | common1
N3H10P2	10	3	0	0	2		141	84	3	71	0	2		H141C84N3O71P2	2389.7	N3H10P2		HexNAc(3)Hex(10)Phospho(2) @ NGlycan | common1
N4H5P2	5	4	0	0	2		104	62	4	51	0	2		H104C62N4O51P2	1782.51	N4H5P2		HexNAc(4)Hex(5)Phospho(2) @ NGlycan | common1
N4H6P2	6	4	0	0	2		114	68	4	56	0	2		H114C68N4O56P2	1944.57	N4H6P2		HexNAc(4)Hex(6)Phospho(2) @ NGlycan | common1
N4H7P2	7	4	0	0	2		124	74	4	61	0	2		H124C74N4O61P2	2106.62	N4H7P2		HexNAc(4)Hex(7)Phospho(2) @ NGlycan | common1
N4H8P2	8	4	0	0	2		134	80	4	66	0	2		H134C80N4O66P2	2268.67	N4H8P2		HexNAc(4)Hex(8)Phospho(2) @ NGlycan | common1
N4H9P2	9	4	0	0	2		144	86	4	71	0	2		H144C86N4O71P2	2430.73	N4H9P2		HexNAc(4)Hex(9)Phospho(2) @ NGlycan | common1
N4H10P2	10	4	0	0	2		154	92	4	76	0	2		H154C92N4O76P2	2592.78	N4H10P2		HexNAc(4)Hex(10)Phospho(2) @ NGlycan | common1
