# Supplementary material for: Neutrophil azurophilic granule glycoproteins are distinctively decorated by atypical pauci- and phosphomannose glycans
Source: Commun Biol. 2021 Aug 26;4:1012. doi: 10.1038/s42003-021-02555-7 (PMC8390755; doi:10.1038/s42003-021-02555-7)
Supplement: Supplementary file 5 — Supplementary Data 2 [file 42003_2021_2555_MOESM5_ESM.xlsx]

## Sheet: 2_Shotgun MS (specific)
Table 02 - Shotgun MS results with specific search
#	Accession	Description	Coverage [%]	# Peptides	# PSMs	# Unique Peptides	# AAs	MW [kDa]	calc. pI	Score Sequest HT: Sequest HT	# Peptides (by Search Engine): Sequest HT	Abundances (Normalized): F52: Sample	Abundances (Normalized): F53: Sample	Abundances (Normalized): F54: Sample	Average	Log10LFQ	Found in Sample: [S52] F52: Sample	Found in Sample: [S53] F53: Sample	Found in Sample: [S54] F54: Sample	# Protein Groups	Modifications	Glycosylation (based on uniprot)
1	E7EQB2	Lactotransferrin (Fragment) OS=Homo sapiens OX=9606 GN=LTF PE=1 SV=1	57	62	448	61	696	76.6	8.02	1335.62	62	5.93824e+09	5.94331e+09	6.07767e+09	5.98641e+09	9.77717	High	High	High	1		0
2	P05109	Protein S100-A8 OS=Homo sapiens OX=9606 GN=S100A8 PE=1 SV=1	78	18	237	18	93	10.8	7.03	664.32	18	5.9789e+09	5.82749e+09	5.67384e+09	5.82674e+09	9.76543	High	High	High	1		0
3	P05164	Myeloperoxidase OS=Homo sapiens OX=9606 GN=MPO PE=1 SV=1	52	49	643	49	745	83.8	8.97	1996.9	49	4.97658e+09	4.99536e+09	5.13349e+09	5.03514e+09	9.70201	High	High	High	1		CARBOHYD 139; /note="N-linked (GlcNAc...) asparagine"; /evidence="ECO:0000269|PubMed:16335952"; CARBOHYD 323; /note="N-linked (GlcNAc...) asparagine"; /evidence="ECO:0000269|PubMed:16740002, ECO:0000269|PubMed:20332087"; CARBOHYD 355; /note="N-linked (GlcNAc...) asparagine"; /evidence="ECO:0000269|PubMed:19159218, ECO:0000269|PubMed:20332087"; CARBOHYD 391; /note="N-linked (GlcNAc...) asparagine"…
4	P63261	Actin, cytoplasmic 2 OS=Homo sapiens OX=9606 GN=ACTG1 PE=1 SV=1	66	40	423	14	375	41.8	5.48	1359.17	40	3.3109e+09	3.3287e+09	3.40167e+09	3.34709e+09	9.52467	High	High	High	1		0
5	P06702	Protein S100-A9 OS=Homo sapiens OX=9606 GN=S100A9 PE=1 SV=1	55	12	88	12	114	13.2	6.13	260.78	12	1.94918e+09	2.00862e+09	1.9443e+09	1.96737e+09	9.29389	High	High	High	1	Phospho [T113]	0
6	P35030	Trypsin-3 OS=Homo sapiens OX=9606 GN=PRSS3 PE=1 SV=2	7	3	32	3	304	32.5	7.49	69.54	3	1.75677e+09	1.87105e+09	1.90078e+09	1.84287e+09	9.26549	High	High	High	1		0
7	P80188	Neutrophil gelatinase-associated lipocalin OS=Homo sapiens OX=9606 GN=LCN2 PE=1 SV=2	51	12	104	12	198	22.6	8.91	309.84	12	1.83734e+09	1.87272e+09	1.77166e+09	1.82724e+09	9.2618	High	High	High	1		CARBOHYD 85; /note="N-linked (GlcNAc...) asparagine"; /evidence="ECO:0000244|PDB:1DFV, ECO:0000244|PDB:1QQS, ECO:0000269|PubMed:10684642, ECO:0000269|PubMed:15084671, ECO:0000269|PubMed:16335952, ECO:0000269|PubMed:16740002, ECO:0000269|PubMed:19159218, ECO:0000269|PubMed:7683678"
8	P08311	Cathepsin G OS=Homo sapiens OX=9606 GN=CTSG PE=1 SV=2	44	16	153	16	255	28.8	11.19	416.98	16	1.62852e+09	1.74675e+09	1.85592e+09	1.74373e+09	9.24148	High	High	High	1		CARBOHYD 71; /note="N-linked (GlcNAc...) asparagine"
9	P30740	Leukocyte elastase inhibitor OS=Homo sapiens OX=9606 GN=SERPINB1 PE=1 SV=1	47	22	140	20	379	42.7	6.28	357.7	22	1.52085e+09	1.63109e+09	1.61544e+09	1.58913e+09	9.20116	High	High	High	1		0
10	U3KPS2	Myeloblastin OS=Homo sapiens OX=9606 GN=PRTN3 PE=1 SV=1	35	8	100	8	215	23.6	8.16	378.35	8	1.22832e+09	1.3147e+09	1.27863e+09	1.27388e+09	9.10513	High	High	High	1		0
11	P29401	Transketolase OS=Homo sapiens OX=9606 GN=TKT PE=1 SV=3	51	34	256	34	623	67.8	7.66	918.28	34	1.24349e+09	1.26676e+09	1.27219e+09	1.26081e+09	9.10065	High	High	High	1	Phospho [S171; Y173]	0
12	P13796	Plastin-2 OS=Homo sapiens OX=9606 GN=LCP1 PE=1 SV=6	57	48	265	48	627	70.2	5.43	762.85	48	1.26555e+09	1.21598e+09	1.22451e+09	1.23535e+09	9.09179	High	High	High	1		0
13	P61626	Lysozyme C OS=Homo sapiens OX=9606 GN=LYZ PE=1 SV=1	52	12	70	12	148	16.5	9.16	267.75	12	1.20717e+09	1.23406e+09	1.25729e+09	1.23284e+09	9.09091	High	High	High	1		0
14	P08246	Neutrophil elastase OS=Homo sapiens OX=9606 GN=ELANE PE=1 SV=1	28	9	29	9	267	28.5	9.35	66.26	9	7.21037e+08	7.98567e+08	7.19368e+08	7.46324e+08	8.87293	High	High	High	1		CARBOHYD 88; /note="N-linked (GlcNAc...) asparagine"; /evidence="ECO:0000269|PubMed:19159218"; CARBOHYD 124; /note="N-linked (GlcNAc...) asparagine"; /evidence="ECO:0000269|PubMed:3550808"; CARBOHYD 173; /note="N-linked (GlcNAc...) asparagine"; /evidence="ECO:0000269|PubMed:19159218, ECO:0000269|PubMed:3550808"
15	P14780	Matrix metalloproteinase-9 OS=Homo sapiens OX=9606 GN=MMP9 PE=1 SV=3	35	23	160	22	707	78.4	6.06	573.56	23	4.6215e+08	4.75402e+08	4.89057e+08	4.75536e+08	8.67718	High	High	High	1		CARBOHYD 38; /note="N-linked (GlcNAc...) asparagine"; /evidence="ECO:0000255"; CARBOHYD 120; /note="N-linked (GlcNAc...) asparagine"; /evidence="ECO:0000255"; CARBOHYD 127; /note="N-linked (GlcNAc...) asparagine"; /evidence="ECO:0000255"
16	P14618	Pyruvate kinase PKM OS=Homo sapiens OX=9606 GN=PKM PE=1 SV=4	34	18	93	18	531	57.9	7.84	262.46	18	4.43661e+08	4.65129e+08	4.36417e+08	4.48403e+08	8.65167	High	High	High	1		0
17	P59665	Neutrophil defensin 1 OS=Homo sapiens OX=9606 GN=DEFA1 PE=1 SV=1	20	3	22	3	94	10.2	6.99	48.44	3	397308558	4.27759e+08	4.55446e+08	4.26838e+08	8.63026	High	High	High	1		0
18	A0A2R8Y6G6	Alpha-enolase OS=Homo sapiens OX=9606 GN=ENO1 PE=1 SV=1	44	18	74	14	434	47.3	6.99	232.28	18	4.06027e+08	4.10895e+08	4.16474e+08	4.11132e+08	8.61398	High	High	High	1		0
19	P07737	Profilin-1 OS=Homo sapiens OX=9606 GN=PFN1 PE=1 SV=2	66	12	36	12	140	15	8.27	101.76	12	3.79063e+08	3.97952e+08	3.88457e+08	3.88491e+08	8.58938	High	High	High	1		0
20	A0A494C0X7	Integrin beta OS=Homo sapiens OX=9606 GN=ITGB2 PE=1 SV=1	26	23	99	23	769	84.7	6.98	282.47	23	4.06937e+08	3.76394e+08	3.7522e+08	3.86184e+08	8.58679	High	High	High	1		0
21	P60174	Triosephosphate isomerase OS=Homo sapiens OX=9606 GN=TPI1 PE=1 SV=3	45	19	89	13	286	30.8	5.92	260.99	19	3.59194e+08	3.80216e+08	3.84191e+08	3.74533e+08	8.57349	High	High	High	1		0
22	P80511	Protein S100-A12 OS=Homo sapiens OX=9606 GN=S100A12 PE=1 SV=2	36	6	37	6	92	10.6	6.25	92.22	6	3.75457e+08	3.63732e+08	3.61971e+08	3.67053e+08	8.56473	High	High	High	1		0
23	P17213	Bactericidal permeability-increasing protein OS=Homo sapiens OX=9606 GN=BPI PE=1 SV=4	18	10	107	10	487	53.9	9.38	371.8	10	3.28856e+08	3.39054e+08	3.53067e+08	3.40326e+08	8.53189	High	High	High	1		CARBOHYD 380; /note="N-linked (GlcNAc...) asparagine"; /evidence="ECO:0000255"
24	A0A0A0MTS2	Glucose-6-phosphate isomerase (Fragment) OS=Homo sapiens OX=9606 GN=GPI PE=1 SV=1	42	21	114	21	573	64.8	9.04	365.42	21	3.47988e+08	3.30992e+08	3.1774e+08	3.3224e+08	8.52145	High	High	High	1		0
25	P62937	Peptidyl-prolyl cis-trans isomerase A OS=Homo sapiens OX=9606 GN=PPIA PE=1 SV=2	32	3	30	3	165	18	7.81	82.66	3	3.37494e+08	3.25567e+08	3.22196e+08	3.28419e+08	8.51643	High	High	High	1		CARBOHYD 108; /note="N-linked (GlcNAc...) asparagine"; /evidence="ECO:0000255"
26	P11215	Integrin alpha-M OS=Homo sapiens OX=9606 GN=ITGAM PE=1 SV=2	20	24	81	24	1152	127.1	7.23	202.02	24	3.08869e+08	3.28296e+08	3.36105e+08	3.24423e+08	8.51111	High	High	High	1		CARBOHYD 86; /note="N-linked (GlcNAc...) asparagine"; /evidence="ECO:0000255"; CARBOHYD 240; /note="N-linked (GlcNAc...) asparagine"; /evidence="ECO:0000255"; CARBOHYD 391; /note="N-linked (GlcNAc...) asparagine"; /evidence="ECO:0000255"; CARBOHYD 469; /note="N-linked (GlcNAc...) asparagine"; /evidence="ECO:0000255"; CARBOHYD 692; /note="N-linked (GlcNAc...) asparagine"; /evidence="ECO:0000255"; …
27	P35579	Myosin-9 OS=Homo sapiens OX=9606 GN=MYH9 PE=1 SV=4	17	37	106	37	1960	226.4	5.6	279.27	37	3.16417e+08	3.16742e+08	3.12287e+08	3.15149e+08	8.49852	High	High	High	1		0
28	P20160	Azurocidin OS=Homo sapiens OX=9606 GN=AZU1 PE=1 SV=3	34	8	56	8	251	26.9	9.5	146.05	8	258138980	2.64773e+08	2.65738e+08	2.62883e+08	8.41976	High	High	High	1		CARBOHYD 126; /note="N-linked (GlcNAc...) asparagine; partial"; /evidence="ECO:0000269|PubMed:19159218, ECO:0000269|PubMed:2226832"; CARBOHYD 140; /note="N-linked (GlcNAc...) asparagine"; /evidence="ECO:0000269|PubMed:19159218, ECO:0000269|PubMed:2226832"; CARBOHYD 171; /note="N-linked (GlcNAc...) asparagine; partial"; /evidence="ECO:0000269|PubMed:19159218, ECO:0000269|PubMed:2226832"
29	Q9HD89	Resistin OS=Homo sapiens OX=9606 GN=RETN PE=1 SV=1	52	5	66	5	108	11.4	6.86	260.21	5	2.57602e+08	2.56355e+08	2.32433e+08	2.48797e+08	8.39584	High	High	High	1		0
30	A0A3B3ISU3	Low affinity immunoglobulin gamma Fc region receptor III-B OS=Homo sapiens OX=9606 GN=FCGR3B PE=1 SV=1	35	6	18	4	233	26.2	6.71	48.14	6	2.11124e+08	2.17274e+08	2.01177e+08	2.09858e+08	8.32193	High	High	High	1	Phospho [T8; S15; S68; S69]	0
31	P12814	Alpha-actinin-1 OS=Homo sapiens OX=9606 GN=ACTN1 PE=1 SV=2	25	23	118	16	892	103	5.41	329.85	23	2.09594e+08	1.99113e+08	1.97252e+08	2.01986e+08	8.30532	High	High	High	1	Phospho [S243]	0
32	P37837	Transaldolase OS=Homo sapiens OX=9606 GN=TALDO1 PE=1 SV=2	33	10	40	10	337	37.5	6.81	117.77	10	2.03315e+08	1.99055e+08	1.98355e+08	2.00242e+08	8.30155	High	High	High	1		0
33	P04040	Catalase OS=Homo sapiens OX=9606 GN=CAT PE=1 SV=3	31	19	73	19	527	59.7	7.39	208.31	19	1.90676e+08	2.06465e+08	1.95615e+08	1.97585e+08	8.29576	High	High	High	1		0
34	P49913	Cathelicidin antimicrobial peptide OS=Homo sapiens OX=9606 GN=CAMP PE=1 SV=1	28	5	13	5	170	19.3	9.41	29.91	5	1.9447e+08	1.99799e+08	1.98285e+08	1.97518e+08	8.29561	High	High	High	1		0
35	P04406	Glyceraldehyde-3-phosphate dehydrogenase OS=Homo sapiens OX=9606 GN=GAPDH PE=1 SV=3	34	12	57	12	335	36	8.46	168.01	12	1.93118e+08	1.99131e+08	1.84306e+08	1.92185e+08	8.28372	High	High	High	1		0
36	P09960	Leukotriene A-4 hydrolase OS=Homo sapiens OX=9606 GN=LTA4H PE=1 SV=2	27	18	79	18	611	69.2	6.18	205.24	18	1.96185e+08	1.88612e+08	1.85547e+08	1.90115e+08	8.27902	High	High	High	1		0
37	A0A0G2JIW1	Heat shock 70 kDa protein 1B OS=Homo sapiens OX=9606 GN=HSPA1B PE=1 SV=1	16	15	103	13	642	70.1	5.66	302.78	15	1.95248e+08	1.81705e+08	1.79137e+08	1.85363e+08	8.26802	High	High	High	1		0
38	P21333	Filamin-A OS=Homo sapiens OX=9606 GN=FLNA PE=1 SV=4	29	60	203	60	2647	280.6	6.06	596.29	60	1.83801e+08	1.83459e+08	1.84964e+08	1.84074e+08	8.26499	High	High	High	1	Phospho [T1558; T1569; Y1712; Y1720; S2152; S2158]	0
39	P61160	Actin-related protein 2 OS=Homo sapiens OX=9606 GN=ACTR2 PE=1 SV=1	35	15	89	15	394	44.7	6.74	225.35	15	1.80137e+08	1.72824e+08	1.79741e+08	1.77567e+08	8.24936	High	High	High	1		0
40	P04899	Guanine nucleotide-binding protein G(i) subunit alpha-2 OS=Homo sapiens OX=9606 GN=GNAI2 PE=1 SV=3	34	14	59	11	355	40.4	5.54	173.25	14	1.77576e+08	1.73697e+08	1.79265e+08	1.76846e+08	8.2476	High	High	High	1		0
41	A0A024R6I7	Alpha-1-antitrypsin OS=Homo sapiens OX=9606 GN=SERPINA1 PE=1 SV=1	32	17	41	17	418	46.7	5.59	103.3	17	1.67768e+08	1.65659e+08	1.60857e+08	1.64761e+08	8.21686	High	High	High	1		0
42	A0A0A0MT01	Gelsolin OS=Homo sapiens OX=9606 GN=GSN PE=1 SV=1	23	20	85	20	767	84.7	5.83	296.49	20	1.60135e+08	1.58644e+08	1.42744e+08	1.53841e+08	8.18707	High	High	High	1		0
43	P04075	Fructose-bisphosphate aldolase A OS=Homo sapiens OX=9606 GN=ALDOA PE=1 SV=2	43	18	70	16	364	39.4	8.09	179.25	18	1.42138e+08	1.54973e+08	1.43251e+08	1.46788e+08	8.16669	High	High	High	1		0
44	P18669	Phosphoglycerate mutase 1 OS=Homo sapiens OX=9606 GN=PGAM1 PE=1 SV=2	33	10	74	10	254	28.8	7.18	264.45	10	1.38268e+08	1.39841e+08	1.39396e+08	1.39169e+08	8.14354	High	High	High	1		0
45	P51149	Ras-related protein Rab-7a OS=Homo sapiens OX=9606 GN=RAB7A PE=1 SV=1	38	10	40	10	207	23.5	6.7	104.51	10	1.44083e+08	1.39983e+08	1.33238e+08	1.39101e+08	8.14333	High	High	High	1		0
46	J3KPA1	Cysteine-rich secretory protein 3 OS=Homo sapiens OX=9606 GN=CRISP3 PE=1 SV=1	18	4	24	4	276	31	7.61	59.1	4	1.26287e+08	1.25025e+08	1.27158e+08	1.26157e+08	8.10091	High	High	High	1		0
47	A0A087WW23	Arachidonate 5-lipoxygenase-activating protein OS=Homo sapiens OX=9606 GN=ALOX5AP PE=1 SV=1	19	4	8	4	218	24.2	8.18	18.2	4	1.19849e+08	1.26064e+08	1.30117e+08	1.25343e+08	8.0981	High	High	High	1		0
48	Q99536	Synaptic vesicle membrane protein VAT-1 homolog OS=Homo sapiens OX=9606 GN=VAT1 PE=1 SV=2	46	16	98	16	393	41.9	6.29	296.47	16	1.26341e+08	1.19907e+08	1.19272e+08	1.2184e+08	8.08579	High	High	High	1		0
49	O75594	Peptidoglycan recognition protein 1 OS=Homo sapiens OX=9606 GN=PGLYRP1 PE=1 SV=1	32	4	32	4	196	21.7	8.59	116.22	4	1.16944e+08	1.20712e+08	1.222e+08	1.19952e+08	8.07901	High	High	High	1		CARBOHYD 112; /note="N-linked (GlcNAc...) asparagine"; /evidence="ECO:0000255"
50	J3QTR3	Ubiquitin-40S ribosomal protein S27a (Fragment) OS=Homo sapiens OX=9606 GN=RPS27A PE=1 SV=1	27	5	11	5	106	12.2	10.14	22.48	5	1.13173e+08	1.18508e+08	1.23151e+08	1.18277e+08	8.0729	High	High	High	1		0
51	B1AK88	F-actin-capping protein subunit beta OS=Homo sapiens OX=9606 GN=CAPZB PE=1 SV=1	35	10	68	10	301	33.8	6.43	208.84	10	1.51027e+08	9.26391e+07	1.02483e+08	1.15383e+08	8.06214	High	High	High	1		0
52	Q9HDC9	Adipocyte plasma membrane-associated protein OS=Homo sapiens OX=9606 GN=APMAP PE=1 SV=2	31	10	68	10	416	46.5	6.16	194.06	10	1.09936e+08	1.09718e+08	1.22675e+08	1.14109e+08	8.05732	High	High	High	1		CARBOHYD 160; /note="N-linked (GlcNAc...) asparagine"; /evidence="ECO:0000269|PubMed:12754519, ECO:0000269|PubMed:16335952, ECO:0000269|PubMed:19159218"; CARBOHYD 196; /note="N-linked (GlcNAc...) asparagine"; /evidence="ECO:0000269|PubMed:12754519, ECO:0000269|PubMed:16335952, ECO:0000269|PubMed:19159218"
53	Q5QNW6	Histone H2B type 2-F OS=Homo sapiens OX=9606 GN=HIST2H2BF PE=1 SV=3	40	6	17	6	126	13.9	10.32	41.43	6	1.18229e+08	1.16028e+08	1.03266e+08	1.12507e+08	8.05118	High	High	High	1	Phospho [S7; S15]	CARBOHYD 113; /note="O-linked (GlcNAc) serine"; /evidence="ECO:0000250|UniProtKB:P62807"
54	P00492	Hypoxanthine-guanine phosphoribosyltransferase OS=Homo sapiens OX=9606 GN=HPRT1 PE=1 SV=2	46	10	31	10	218	24.6	6.68	76.79	10	1.09717e+08	1.03948e+08	1.1747e+08	1.10378e+08	8.04288	High	High	High	1		0
55	P09211	Glutathione S-transferase P OS=Homo sapiens OX=9606 GN=GSTP1 PE=1 SV=2	33	6	28	6	210	23.3	5.64	83.34	6	1.12497e+08	1.12641e+08	1.05603e+08	1.10247e+08	8.04237	High	High	High	1		0
56	Q9HBZ2	Aryl hydrocarbon receptor nuclear translocator 2 OS=Homo sapiens OX=9606 GN=ARNT2 PE=1 SV=2	5	3	3	3	717	78.6	6.71	6.19	3	1.09782e+08	1.13886e+08	1.06976e+08	1.10215e+08	8.04224	High	Peak Found	High	1	Phospho [S111; Y401]	0
57	F5GX62	Ras-related protein Rap-1b (Fragment) OS=Homo sapiens OX=9606 GN=RAP1B PE=1 SV=1	55	10	35	8	139	15.7	4.74	98.69	10	1.1147e+08	1.06699e+08	1.07233e+08	1.08468e+08	8.0353	High	High	High	1		0
58	P00558	Phosphoglycerate kinase 1 OS=Homo sapiens OX=9606 GN=PGK1 PE=1 SV=3	33	13	65	13	417	44.6	8.1	214.63	13	1.08629e+08	1.04001e+08	1.0477e+08	1.058e+08	8.02449	High	High	High	1		0
59	O00299	Chloride intracellular channel protein 1 OS=Homo sapiens OX=9606 GN=CLIC1 PE=1 SV=4	31	7	29	7	241	26.9	5.17	71.77	7	1.01738e+08	9.96833e+07	9.92674e+07	1.00229e+08	8.001	High	High	High	1		0
60	Q8N6Q3	CD177 antigen OS=Homo sapiens OX=9606 GN=CD177 PE=1 SV=2	30	10	45	10	437	46.3	6.29	149.86	10	9.84667e+07	1.01235e+08	9.95197e+07	9.97404e+07	7.99887	High	High	High	1		CARBOHYD 189; /note="N-linked (GlcNAc...) asparagine"; /evidence="ECO:0000255"
61	A0A087WVQ9	Elongation factor 1-alpha 1 OS=Homo sapiens OX=9606 GN=EEF1A1 PE=1 SV=1	24	8	35	8	441	47.9	9.03	87.76	8	94165948	1.01036e+08	9.90574e+07	9.80864e+07	7.99161	High	High	High	1	Phospho [Y162; T166]	0
62	P61158	Actin-related protein 3 OS=Homo sapiens OX=9606 GN=ACTR3 PE=1 SV=3	28	11	57	11	418	47.3	5.88	187.77	11	9.99497e+07	9.44054e+07	9.33469e+07	9.59007e+07	7.98182	High	High	High	1		0
63	P04264	Keratin, type II cytoskeletal 1 OS=Homo sapiens OX=9606 GN=KRT1 PE=1 SV=6	34	18	66	13	644	66	8.12	206.6	18	9.23659e+07	9.38445e+07	9.52532e+07	9.38212e+07	7.9723	High	High	High	1		0
64	P20700	Lamin-B1 OS=Homo sapiens OX=9606 GN=LMNB1 PE=1 SV=2	20	10	18	10	586	66.4	5.16	47.26	10	8.46685e+07	9.49119e+07	8.8897e+07	8.94925e+07	7.95179	High	High	High	1	Phospho [S23; S28]	0
65	P13498	Cytochrome b-245 light chain OS=Homo sapiens OX=9606 GN=CYBA PE=1 SV=3	42	7	37	7	195	21	9.54	97.48	7	9.34284e+07	8.69387e+07	8.66687e+07	8.9012e+07	7.94945	High	High	High	1		0
66	P27105	Erythrocyte band 7 integral membrane protein OS=Homo sapiens OX=9606 GN=STOM PE=1 SV=3	28	6	37	6	288	31.7	7.88	117.95	6	8.9016e+07	8.7377e+07	8.68032e+07	8.77321e+07	7.94316	High	High	High	1		0
67	P04839	Cytochrome b-245 heavy chain OS=Homo sapiens OX=9606 GN=CYBB PE=1 SV=2	18	11	71	11	570	65.3	8.63	241.23	11	8.96909e+07	8.50851e+07	8.82169e+07	8.76643e+07	7.94282	High	High	High	1		CARBOHYD 132; /note="N-linked (GlcNAc...) asparagine"; /evidence="ECO:0000269|PubMed:19159218"; CARBOHYD 149; /note="N-linked (GlcNAc...) asparagine"; /evidence="ECO:0000269|PubMed:19159218"; CARBOHYD 240; /note="N-linked (GlcNAc...) asparagine"; /evidence="ECO:0000269|PubMed:19159218"
68	P11413	Glucose-6-phosphate 1-dehydrogenase OS=Homo sapiens OX=9606 GN=G6PD PE=1 SV=4	29	14	61	14	515	59.2	6.84	166.45	14	8.68781e+07	8.49104e+07	8.48081e+07	8.55322e+07	7.93213	High	High	High	1		0
69	P36222	Chitinase-3-like protein 1 OS=Homo sapiens OX=9606 GN=CHI3L1 PE=1 SV=2	25	8	25	8	383	42.6	8.46	68.72	8	7.78858e+07	8.22646e+07	8.15549e+07	8.05684e+07	7.90616	High	High	High	1		CARBOHYD 60; /note="N-linked (GlcNAc...) asparagine"; /evidence="ECO:0000269|PubMed:12775711"
70	P26038	Moesin OS=Homo sapiens OX=9606 GN=MSN PE=1 SV=3	8	6	20	5	577	67.8	6.4	50.93	6	81686567	7.92639e+07	7.52268e+07	7.87257e+07	7.89612	High	High	High	1		0
71	P07237	Protein disulfide-isomerase OS=Homo sapiens OX=9606 GN=P4HB PE=1 SV=3	24	13	54	13	508	57.1	4.87	145.49	13	8.12475e+07	7.76245e+07	7.58184e+07	7.82301e+07	7.89337	High	High	High	1		0
72	P52209	6-phosphogluconate dehydrogenase, decarboxylating OS=Homo sapiens OX=9606 GN=PGD PE=1 SV=3	23	11	37	11	483	53.1	7.23	110.06	11	7.8562e+07	7.61266e+07	7.94346e+07	7.8041e+07	7.89232	High	High	High	1		0
73	O43707	Alpha-actinin-4 OS=Homo sapiens OX=9606 GN=ACTN4 PE=1 SV=2	23	21	89	14	911	104.8	5.44	238.24	21	7.69574e+07	7.80258e+07	7.26977e+07	7.58936e+07	7.88021	High	High	High	1	Phospho [S262]	0
74	P04083	Annexin A1 OS=Homo sapiens OX=9606 GN=ANXA1 PE=1 SV=2	25	7	24	7	346	38.7	7.02	79.87	7	7.0519e+07	7.57916e+07	8.11259e+07	7.58122e+07	7.87974	High	High	High	1		0
75	P16401	Histone H1.5 OS=Homo sapiens OX=9606 GN=HIST1H1B PE=1 SV=3	16	7	19	7	226	22.6	10.92	47.38	7	7.25664e+07	7.6215e+07	7.81501e+07	7.56438e+07	7.87877	High	High	High	1		0
76	O95197	Reticulon-3 OS=Homo sapiens OX=9606 GN=RTN3 PE=1 SV=2	4	3	16	3	1032	112.5	4.96	42.21	3	65363402	9.13614e+07	6.89482e+07	7.52243e+07	7.87636	High	High	High	1	Phospho [S735]	0
77	P00338	L-lactate dehydrogenase A chain OS=Homo sapiens OX=9606 GN=LDHA PE=1 SV=2	35	8	35	6	332	36.7	8.27	79.57	8	7.83686e+07	7.46797e+07	6.42111e+07	7.24198e+07	7.85986	High	High	High	1	Phospho [T18; T24; S38; Y145]	0
78	P52790	Hexokinase-3 OS=Homo sapiens OX=9606 GN=HK3 PE=1 SV=2	28	24	78	23	923	99	5.4	230.08	24	6.51645e+07	7.02043e+07	6.99139e+07	6.84276e+07	7.83523	High	High	High	1		0
79	P02768	Serum albumin OS=Homo sapiens OX=9606 GN=ALB PE=1 SV=2	25	18	65	18	609	69.3	6.28	175.36	18	7.29561e+07	6.69337e+07	6.39329e+07	6.79409e+07	7.83213	High	High	High	1		CARBOHYD 36; /note="N-linked (Glc) (glycation) lysine"; /evidence="ECO:0000269|PubMed:3759977"; CARBOHYD 75; /note="N-linked (Glc) (glycation) lysine; in vitro"; /evidence="ECO:0000269|PubMed:15047055"; CARBOHYD 161; /note="N-linked (Glc) (glycation) lysine; in vitro"; /evidence="ECO:0000269|PubMed:15047055"; CARBOHYD 186; /note="N-linked (Glc) (glycation) lysine; in vitro"; /evidence="ECO:000026…
80	P31949	Protein S100-A11 OS=Homo sapiens OX=9606 GN=S100A11 PE=1 SV=2	69	9	28	9	105	11.7	7.12	73.08	9	6.94667e+07	6.93636e+07	6.49133e+07	6.79145e+07	7.83196	High	High	High	1		0
81	P31146	Coronin-1A OS=Homo sapiens OX=9606 GN=CORO1A PE=1 SV=4	37	17	65	7	461	51	6.68	191.82	17	6.83732e+07	6.88059e+07	6.58154e+07	6.76648e+07	7.83036	High	High	High	1		0
82	D6RA82	Annexin OS=Homo sapiens OX=9606 GN=ANXA3 PE=1 SV=1	13	5	10	5	284	32.1	5.94	22.29	5	6.62769e+07	6.3738e+07	6.42745e+07	6.47632e+07	7.81133	High	High	High	1		0
83	P46940	Ras GTPase-activating-like protein IQGAP1 OS=Homo sapiens OX=9606 GN=IQGAP1 PE=1 SV=1	13	18	60	17	1657	189.1	6.48	164.02	18	66359379	6.35652e+07	6.15159e+07	6.38135e+07	7.80491	High	High	High	1		0
84	E7EPM4	Mucin-17 OS=Homo sapiens OX=9606 GN=MUC17 PE=1 SV=1	5	7	25	7	4262	425.3	4.03	32.74	7	58764395	6.37823e+07	6.23531e+07	6.16333e+07	7.78982	High	High	High	1	Phospho [T1800; S1801; T1802; S1804; T2271; S2272; T2273; S2275; T2583; T2593; T2955; S3274; T3275; S3277; T3491; S3493; T3495; S3497; T3500; T3501; T3517; T3520; S3525; T3526; T3527; S3531]	0
85	P63104	14-3-3 protein zeta/delta OS=Homo sapiens OX=9606 GN=YWHAZ PE=1 SV=1	19	7	30	6	245	27.7	4.79	75.82	7	6.06934e+07	6.59786e+07	5.79948e+07	6.15556e+07	7.78927	High	High	High	1		0
86	P19878	Neutrophil cytosol factor 2 OS=Homo sapiens OX=9606 GN=NCF2 PE=1 SV=2	13	6	17	6	526	59.7	6.16	44.56	6	5.92255e+07	6.10682e+07	6.10563e+07	6.045e+07	7.7814	High	High	High	1		0
87	Q01518	Adenylyl cyclase-associated protein 1 OS=Homo sapiens OX=9606 GN=CAP1 PE=1 SV=5	33	13	28	11	475	51.9	8.06	78.55	13	6.11848e+07	5.9569e+07	5.78302e+07	5.9528e+07	7.77472	High	High	High	1		0
88	Q6P4A8	Phospholipase B-like 1 OS=Homo sapiens OX=9606 GN=PLBD1 PE=1 SV=2	13	9	30	9	553	63.2	9.06	82.16	9	5.79625e+07	6.0548e+07	5.6178e+07	5.82295e+07	7.76514	High	High	High	1		CARBOHYD 71; /note="N-linked (GlcNAc...) (high mannose) asparagine; alternate"; /evidence="ECO:0000250"; CARBOHYD 71; /note="N-linked (GlcNAc...) (hybrid) asparagine; alternate"; /evidence="ECO:0000250"; CARBOHYD 308; /note="N-linked (GlcNAc...) (high mannose) asparagine; alternate"; /evidence="ECO:0000250"; CARBOHYD 308; /note="N-linked (GlcNAc...) (hybrid) asparagine; alternate"; /evidence="ECO…
89	Q96C19	EF-hand domain-containing protein D2 OS=Homo sapiens OX=9606 GN=EFHD2 PE=1 SV=1	20	8	27	8	240	26.7	5.2	77.86	8	55406152	5.98902e+07	5.82892e+07	5.78618e+07	7.76239	High	High	High	1		0
90	O75083	WD repeat-containing protein 1 OS=Homo sapiens OX=9606 GN=WDR1 PE=1 SV=4	31	16	62	16	606	66.2	6.65	189.92	16	5.66233e+07	5.80096e+07	5.78366e+07	5.74898e+07	7.75959	High	High	High	1		0
91	P28676	Grancalcin OS=Homo sapiens OX=9606 GN=GCA PE=1 SV=2	41	9	38	9	217	24	5.21	115.85	9	5.75285e+07	5.86589e+07	5.34987e+07	5.6562e+07	7.75252	High	High	High	1		0
92	P00390	Glutathione reductase, mitochondrial OS=Homo sapiens OX=9606 GN=GSR PE=1 SV=2	29	13	54	13	522	56.2	8.5	157.07	13	5.62762e+07	5.51113e+07	5.45449e+07	5.53108e+07	7.74281	High	High	High	1		0
93	P06737	Glycogen phosphorylase, liver form OS=Homo sapiens OX=9606 GN=PYGL PE=1 SV=4	15	12	47	12	847	97.1	7.17	132.47	12	5.49674e+07	5.35359e+07	5.52604e+07	5.45879e+07	7.7371	High	High	High	1		0
94	O15143	Actin-related protein 2/3 complex subunit 1B OS=Homo sapiens OX=9606 GN=ARPC1B PE=1 SV=3	19	5	25	5	372	40.9	8.35	73.05	5	5.22322e+07	5.41947e+07	4.94033e+07	5.19434e+07	7.71553	High	High	High	1		0
95	P26583	High mobility group protein B2 OS=Homo sapiens OX=9606 GN=HMGB2 PE=1 SV=2	16	4	14	3	209	24	7.81	36.94	4	51500525	5.22249e+07	5.08967e+07	5.15407e+07	7.71215	High	High	High	1		0
96	A0A087X0X3	Heterogeneous nuclear ribonucleoprotein M OS=Homo sapiens OX=9606 GN=HNRNPM PE=1 SV=1	17	13	41	13	730	77.5	8.78	128.43	13	5.3757e+07	5.0725e+07	4.88017e+07	5.10946e+07	7.70837	High	High	High	1		0
97	G3V3E8	NPC intracellular cholesterol transporter 2 OS=Homo sapiens OX=9606 GN=NPC2 PE=1 SV=1	28	3	40	3	174	19.2	8.44	155.83	3	4.97981e+07	5.17791e+07	5.13351e+07	5.09707e+07	7.70732	High	High	High	1		0
98	P08575	Receptor-type tyrosine-protein phosphatase C OS=Homo sapiens OX=9606 GN=PTPRC PE=1 SV=3	9	13	55	13	1306	147.4	6.15	151.81	13	5.1774e+07	5.07341e+07	5.03263e+07	5.09448e+07	7.7071	High	High	High	1		CARBOHYD 80; /note="N-linked (GlcNAc...) asparagine"; /evidence="ECO:0000255"; CARBOHYD 92; /note="N-linked (GlcNAc...) asparagine"; /evidence="ECO:0000255"; CARBOHYD 97; /note="N-linked (GlcNAc...) asparagine"; /evidence="ECO:0000255"; CARBOHYD 186; /note="N-linked (GlcNAc...) asparagine"; /evidence="ECO:0000255"; CARBOHYD 192; /note="N-linked (GlcNAc...) asparagine"; /evidence="ECO:0000255"; CA…
99	P26447	Protein S100-A4 OS=Homo sapiens OX=9606 GN=S100A4 PE=1 SV=1	23	3	10	3	101	11.7	6.11	24.16	3	5.06813e+07	5.21646e+07	4.88195e+07	5.05551e+07	7.70377	High	High	High	1		0
100	P41218	Myeloid cell nuclear differentiation antigen OS=Homo sapiens OX=9606 GN=MNDA PE=1 SV=1	23	5	24	5	407	45.8	9.76	65.8	5	4.93775e+07	4.76727e+07	5.18794e+07	4.96432e+07	7.69586	High	High	High	1	Phospho [T166; T178; S180; S181; T182; S187]	0
101	B4DDF4	Calponin OS=Homo sapiens OX=9606 GN=CNN2 PE=1 SV=1	20	6	23	6	298	32.6	6.98	59.93	6	5.00158e+07	4.9674e+07	4.92147e+07	4.96348e+07	7.69579	High	High	High	1		0
102	P18206	Vinculin OS=Homo sapiens OX=9606 GN=VCL PE=1 SV=4	12	14	46	14	1134	123.7	5.66	133.09	14	4.71871e+07	4.72261e+07	4.85602e+07	4.76578e+07	7.67813	High	High	High	1		0
103	P50570	Dynamin-2 OS=Homo sapiens OX=9606 GN=DNM2 PE=1 SV=2	5	4	10	4	870	98	7.44	27.87	4	4.19267e+07	5.06376e+07	4.7987e+07	4.68505e+07	7.67071	High	High	High	1		0
104	Q15907	Ras-related protein Rab-11B OS=Homo sapiens OX=9606 GN=RAB11B PE=1 SV=4	27	5	34	5	218	24.5	5.94	95.18	5	4.58976e+07	4.78452e+07	4.66236e+07	4.67888e+07	7.67014	High	High	High	1		0
105	F5H5D3	Tubulin alpha chain OS=Homo sapiens OX=9606 GN=TUBA1C PE=1 SV=1	25	13	74	3	519	57.7	5.07	186.5	13	5.04425e+07	3.93417e+07	5.003e+07	4.66047e+07	7.66843	High	High	High	1		0
106	O95716	Ras-related protein Rab-3D OS=Homo sapiens OX=9606 GN=RAB3D PE=1 SV=1	35	11	50	7	219	24.3	4.93	122.98	11	4.70842e+07	4.59136e+07	4.6356e+07	4.64513e+07	7.667	High	High	High	1		0
107	P13645	Keratin, type I cytoskeletal 10 OS=Homo sapiens OX=9606 GN=KRT10 PE=1 SV=6	27	12	33	10	584	58.8	5.21	109.49	12	4.57941e+07	4.57045e+07	4.43476e+07	4.52821e+07	7.65593	High	High	High	1		0
108	P27797	Calreticulin OS=Homo sapiens OX=9606 GN=CALR PE=1 SV=1	19	9	53	5	417	48.1	4.44	150.52	9	4.7893e+07	4.25029e+07	4.42901e+07	4.48954e+07	7.6522	High	High	High	1		CARBOHYD 344; /note="N-linked (GlcNAc...) asparagine"; /evidence="ECO:0000269|PubMed:19159218"
109	Q14019	Coactosin-like protein OS=Homo sapiens OX=9606 GN=COTL1 PE=1 SV=3	35	4	15	4	142	15.9	5.67	42.67	4	4.10607e+07	4.51539e+07	4.49831e+07	4.37326e+07	7.64081	High	High	High	1		0
110	E7ER45	Maltase-glucoamylase, intestinal OS=Homo sapiens OX=9606 GN=MGAM PE=1 SV=2	15	23	51	22	2753	311.8	5.41	135.8	23	4.35447e+07	4.33507e+07	4.33554e+07	4.34169e+07	7.63766	High	High	High	1		0
111	A8MVU1	Putative neutrophil cytosol factor 1C OS=Homo sapiens OX=9606 GN=NCF1C PE=5 SV=1	14	7	45	7	366	41.8	8.84	140.07	7	4.14097e+07	4.07983e+07	4.12105e+07	4.11395e+07	7.61426	High	High	High	1		0
112	P31997	Carcinoembryonic antigen-related cell adhesion molecule 8 OS=Homo sapiens OX=9606 GN=CEACAM8 PE=1 SV=2	10	3	8	3	349	38.1	7.39	33.17	3	4.20963e+07	4.04665e+07	4.01871e+07	4.09166e+07	7.6119	High	High	High	1		CARBOHYD 104; /note="N-linked (GlcNAc...) asparagine"; /evidence="ECO:0000255|PROSITE-ProRule:PRU00498"; CARBOHYD 111; /note="N-linked (GlcNAc...) asparagine"; /evidence="ECO:0000255|PROSITE-ProRule:PRU00498"; CARBOHYD 115; /note="N-linked (GlcNAc...) asparagine"; /evidence="ECO:0000255|PROSITE-ProRule:PRU00498"; CARBOHYD 152; /note="N-linked (GlcNAc...) asparagine"; /evidence="ECO:0000255|PROSIT…
113	P27824	Calnexin OS=Homo sapiens OX=9606 GN=CANX PE=1 SV=2	16	8	39	8	592	67.5	4.6	105.57	8	4.50062e+07	3.9921e+07	3.72081e+07	4.07118e+07	7.60972	High	High	High	1		0
114	H7C106	Reticulon (Fragment) OS=Homo sapiens OX=9606 GN=RTN4 PE=1 SV=1	19	5	20	5	203	22.8	8.73	85.54	5	3.8098e+07	4.15166e+07	4.14562e+07	4.03569e+07	7.60592	High	High	High	1		0
115	Q5CZC0	Fibrous sheath-interacting protein 2 OS=Homo sapiens OX=9606 GN=FSIP2 PE=2 SV=4	1	4	8	4	6907	780.1	6.71	14.97	4	4.4737e+07	3.99087e+07	3.58495e+07	4.01651e+07	7.60385	High	High	High	1	Phospho [S1903; S1906; S3365; S3366; S3368; S5980]	0
116	P13807	Glycogen [starch] synthase, muscle OS=Homo sapiens OX=9606 GN=GYS1 PE=1 SV=2	15	9	19	9	737	83.7	6.18	51.39	9	4.01427e+07	4.19128e+07	3.77661e+07	3.99405e+07	7.60141	High	High	High	1	Phospho [S723]	0
117	P05089	Arginase-1 OS=Homo sapiens OX=9606 GN=ARG1 PE=1 SV=2	36	11	42	11	322	34.7	7.21	137.01	11	3.54607e+07	4.03655e+07	3.8965e+07	3.82637e+07	7.58279	High	High	High	1		0
118	Q13492	Phosphatidylinositol-binding clathrin assembly protein OS=Homo sapiens OX=9606 GN=PICALM PE=1 SV=2	7	3	3	3	652	70.7	7.9	6.71	3	3.08246e+07	3.66871e+07	4.51818e+07	3.75645e+07	7.57478	High	Peak Found	High	1	Phospho [S474; S482]	0
119	O00602	Ficolin-1 OS=Homo sapiens OX=9606 GN=FCN1 PE=1 SV=2	20	7	32	7	326	35.1	6.86	93.76	7	3.71698e+07	3.71369e+07	3.74185e+07	3.72417e+07	7.57103	High	High	High	1		CARBOHYD 305; /note="N-linked (GlcNAc...) asparagine"; /evidence="ECO:0000255"
120	E9PGM4	1,4-alpha-glucan-branching enzyme OS=Homo sapiens OX=9606 GN=GBE1 PE=1 SV=1	12	8	24	8	661	75.9	6.58	79.64	8	3.79592e+07	3.6046e+07	3.73735e+07	3.71263e+07	7.56968	High	High	High	1		0
121	P68371	Tubulin beta-4B chain OS=Homo sapiens OX=9606 GN=TUBB4B PE=1 SV=1	37	15	51	15	445	49.8	4.89	138.53	15	3.75432e+07	3.64532e+07	3.48779e+07	3.62915e+07	7.5598	High	High	High	1		0
122	A0A0G2JS42	Mucin-4 (Fragment) OS=Homo sapiens OX=9606 GN=MUC4 PE=1 SV=1	2	3	4	3	4403	429.4	5.24	8.61	3	43779632	2.54963e+07	3.87723e+07	3.60161e+07	7.5565	High	High	High	1	Phospho [T376; S404; T639; S643; T645; S647; S4320]	0
123	O75131	Copine-3 OS=Homo sapiens OX=9606 GN=CPNE3 PE=1 SV=1	15	8	14	7	537	60.1	5.85	46.03	8	3.49002e+07	3.52756e+07	3.74114e+07	3.58624e+07	7.55464	High	High	High	1		0
124	Q13231	Chitotriosidase-1 OS=Homo sapiens OX=9606 GN=CHIT1 PE=1 SV=1	20	8	41	8	466	51.6	6.96	124.42	8	3.68314e+07	3.18681e+07	3.54165e+07	3.47053e+07	7.5404	High	High	High	1		CARBOHYD 100; /note="N-linked (GlcNAc...) asparagine; in variant S-102"; /evidence="ECO:0000269|PubMed:19725875"
125	P29350	Tyrosine-protein phosphatase non-receptor type 6 OS=Homo sapiens OX=9606 GN=PTPN6 PE=1 SV=1	19	12	34	10	595	67.5	7.78	95	12	3.41196e+07	3.45302e+07	3.40941e+07	3.4248e+07	7.53463	High	High	High	1		0
126	A0A3B3ITK7	Phosphoglucomutase-1 OS=Homo sapiens OX=9606 GN=PGM1 PE=1 SV=1	12	7	21	7	584	63.9	6.76	45.35	7	3.24335e+07	3.33453e+07	3.40283e+07	3.3269e+07	7.52204	High	High	High	1		0
127	P30044	Peroxiredoxin-5, mitochondrial OS=Homo sapiens OX=9606 GN=PRDX5 PE=1 SV=4	24	5	20	5	214	22.1	8.7	56.52	5	3.40869e+07	3.26562e+07	3.20343e+07	3.29258e+07	7.51754	High	High	High	1		0
128	P00491	Purine nucleoside phosphorylase OS=Homo sapiens OX=9606 GN=PNP PE=1 SV=2	11	4	16	4	289	32.1	6.95	44.01	4	3.37266e+07	3.0642e+07	3.29085e+07	3.24257e+07	7.51089	High	High	High	1		0
129	P09429	High mobility group protein B1 OS=Homo sapiens OX=9606 GN=HMGB1 PE=1 SV=3	17	4	19	3	215	24.9	5.74	54.09	4	3.11953e+07	3.3667e+07	3.21741e+07	3.23455e+07	7.50981	High	High	High	1		0
130	E9PKE3	Heat shock cognate 71 kDa protein OS=Homo sapiens OX=9606 GN=HSPA8 PE=1 SV=1	17	11	35	5	627	68.8	5.52	82.31	11	3.22785e+07	3.15115e+07	3.04783e+07	3.14228e+07	7.49724	High	High	High	1		0
131	P40121	Macrophage-capping protein OS=Homo sapiens OX=9606 GN=CAPG PE=1 SV=2	26	8	28	8	348	38.5	6.19	66.87	8	2.92825e+07	3.25162e+07	3.23969e+07	3.13985e+07	7.49691	High	High	High	1		0
132	F8W809	Thioredoxin reductase 1, cytoplasmic OS=Homo sapiens OX=9606 GN=TXNRD1 PE=1 SV=1	18	7	12	7	498	54.6	6.47	31.83	7	3.28002e+07	2.95498e+07	3.00657e+07	3.08052e+07	7.48862	High	High	High	1	Phospho [T263; T481; S483]	0
133	G5E9W8	Glycogenin 1, isoform CRA_e OS=Homo sapiens OX=9606 GN=GYG1 PE=1 SV=1	28	4	25	4	193	21.5	5.55	82.4	4	3.39917e+07	2.99541e+07	2.58923e+07	2.9946e+07	7.47634	High	High	High	1		0
134	P30048	Thioredoxin-dependent peroxide reductase, mitochondrial OS=Homo sapiens OX=9606 GN=PRDX3 PE=1 SV=3	18	3	10	3	256	27.7	7.78	25.88	3	2.96822e+07	3.02584e+07	2.97436e+07	2.98947e+07	7.47559	High	High	High	1		0
135	A0A087WVQ6	Clathrin heavy chain OS=Homo sapiens OX=9606 GN=CLTC PE=1 SV=1	11	17	57	17	1679	191.9	5.69	149.37	17	2.84036e+07	3.34638e+07	2.75811e+07	2.98162e+07	7.47445	High	High	High	1		0
136	F5GYZ5	Superoxide dismutase (Fragment) OS=Homo sapiens OX=9606 GN=SOD2 PE=1 SV=1	33	5	19	5	190	21.1	9.2	60.07	5	3.28173e+07	3.12049e+07	2.53203e+07	2.97808e+07	7.47394	High	High	High	1		0
137	Q08477	Docosahexaenoic acid omega-hydroxylase CYP4F3 OS=Homo sapiens OX=9606 GN=CYP4F3 PE=1 SV=2	18	8	31	6	520	59.8	7.64	75.92	8	3.06208e+07	2.9586e+07	2.82687e+07	2.94918e+07	7.4697	High	High	High	1		0
138	P08670	Vimentin OS=Homo sapiens OX=9606 GN=VIM PE=1 SV=4	19	9	24	9	466	53.6	5.12	57.92	9	2.88626e+07	3.03988e+07	2.85264e+07	2.92626e+07	7.46631	High	High	High	1		CARBOHYD 7; /note="O-linked (GlcNAc) serine; alternate"; /evidence="ECO:0000269|PubMed:20068230"; CARBOHYD 33; /note="O-linked (GlcNAc) threonine"; /evidence="ECO:0000269|PubMed:20068230"; CARBOHYD 34; /note="O-linked (GlcNAc) serine; alternate"; /evidence="ECO:0000269|PubMed:20068230"
139	P43490	Nicotinamide phosphoribosyltransferase OS=Homo sapiens OX=9606 GN=NAMPT PE=1 SV=1	16	6	27	6	491	55.5	7.15	75.53	6	2.97319e+07	2.9268e+07	2.83112e+07	2.91037e+07	7.46395	High	High	High	1		0
140	Q9Y490	Talin-1 OS=Homo sapiens OX=9606 GN=TLN1 PE=1 SV=3	12	21	43	21	2541	269.6	6.07	116.17	21	3.06742e+07	2.90328e+07	2.71455e+07	2.89508e+07	7.46166	High	High	High	1		0
141	Q9UM07	Protein-arginine deiminase type-4 OS=Homo sapiens OX=9606 GN=PADI4 PE=1 SV=2	9	6	31	6	663	74	6.58	73.77	6	2.93514e+07	2.84352e+07	2.86455e+07	2.88107e+07	7.45955	High	High	High	1		0
142	P67775	Serine/threonine-protein phosphatase 2A catalytic subunit alpha isoform OS=Homo sapiens OX=9606 GN=PPP2CA PE=1 SV=1	28	7	31	7	309	35.6	5.54	87.94	7	2.92419e+07	2.8339e+07	2.80042e+07	2.85284e+07	7.45528	High	High	High	1		0
143	P35527	Keratin, type I cytoskeletal 9 OS=Homo sapiens OX=9606 GN=KRT9 PE=1 SV=3	20	9	17	9	623	62	5.24	55.14	9	2.72406e+07	2.73458e+07	2.67052e+07	2.70972e+07	7.43292	High	High	High	1		0
144	P48595	Serpin B10 OS=Homo sapiens OX=9606 GN=SERPINB10 PE=1 SV=1	15	5	17	5	397	45.4	6.16	47.71	5	2.48758e+07	2.5309e+07	3.09583e+07	2.70477e+07	7.43213	High	High	High	1		0
145	P13798	Acylamino-acid-releasing enzyme OS=Homo sapiens OX=9606 GN=APEH PE=1 SV=4	13	6	21	6	732	81.2	5.48	57.52	6	2.73771e+07	2.68262e+07	2.59984e+07	2.67339e+07	7.42706	High	High	High	1	Phospho [T498]	0
146	Q9Y2J8	Protein-arginine deiminase type-2 OS=Homo sapiens OX=9606 GN=PADI2 PE=1 SV=2	14	9	21	9	665	75.5	5.59	46.69	9	2.90639e+07	2.58091e+07	2.48132e+07	2.65621e+07	7.42426	High	High	High	1		0
147	P07384	Calpain-1 catalytic subunit OS=Homo sapiens OX=9606 GN=CAPN1 PE=1 SV=1	6	4	8	4	714	81.8	5.67	18.63	4	2.53914e+07	2.67569e+07	2.73743e+07	2.65076e+07	7.42337	High	High	High	1		0
148	P30101	Protein disulfide-isomerase A3 OS=Homo sapiens OX=9606 GN=PDIA3 PE=1 SV=4	9	5	13	5	505	56.7	6.35	34.84	5	2.8219e+07	2.62526e+07	2.46728e+07	2.63815e+07	7.4213	High	High	High	1		0
149	Q92820	Gamma-glutamyl hydrolase OS=Homo sapiens OX=9606 GN=GGH PE=1 SV=2	17	6	21	6	318	35.9	7.11	55.75	6	2.69742e+07	2.64539e+07	2.56036e+07	2.63439e+07	7.42068	High	High	High	1		CARBOHYD 116; /note="N-linked (GlcNAc...) asparagine"; /evidence="ECO:0000255"; CARBOHYD 163; /note="N-linked (GlcNAc...) asparagine"; /evidence="ECO:0000269|PubMed:11953431"; CARBOHYD 203; /note="N-linked (GlcNAc...) asparagine"; /evidence="ECO:0000269|PubMed:11953431"; CARBOHYD 307; /note="N-linked (GlcNAc...) asparagine; partial"; /evidence="ECO:0000269|PubMed:11953431"
150	P16885	1-phosphatidylinositol 4,5-bisphosphate phosphodiesterase gamma-2 OS=Homo sapiens OX=9606 GN=PLCG2 PE=1 SV=4	5	6	12	6	1265	147.8	6.64	30.79	6	2.83851e+07	2.5758e+07	2.43141e+07	2.61524e+07	7.41751	High	High	High	1		0
151	P20061	Transcobalamin-1 OS=Homo sapiens OX=9606 GN=TCN1 PE=1 SV=2	22	7	22	7	433	48.2	5.03	76.13	7	2.55719e+07	2.51865e+07	2.5044e+07	2.52675e+07	7.40256	High	High	High	1		CARBOHYD 160; /note="N-linked (GlcNAc...) asparagine"; /evidence="ECO:0000255"; CARBOHYD 216; /note="N-linked (GlcNAc...) asparagine"; /evidence="ECO:0000269|PubMed:16335952, ECO:0000269|PubMed:16740002, ECO:0000269|PubMed:23846701"; CARBOHYD 316; /note="N-linked (GlcNAc...) asparagine"; /evidence="ECO:0000269|PubMed:23846701"; CARBOHYD 337; /note="N-linked (GlcNAc...) asparagine"; /evidence="ECO…
152	P78417	Glutathione S-transferase omega-1 OS=Homo sapiens OX=9606 GN=GSTO1 PE=1 SV=2	31	9	24	9	241	27.5	6.6	49.28	9	2.58667e+07	2.42728e+07	2.51723e+07	2.51039e+07	7.39974	High	High	High	1	Phospho [Y27; S28]	0
153	P22894	Neutrophil collagenase OS=Homo sapiens OX=9606 GN=MMP8 PE=1 SV=1	19	8	17	8	467	53.4	6.87	47.96	8	2.51269e+07	2.6463e+07	2.28309e+07	2.48069e+07	7.39457	High	High	High	1		CARBOHYD 54; /note="N-linked (GlcNAc...) asparagine"; /evidence="ECO:0000305"; CARBOHYD 73; /note="N-linked (GlcNAc...) asparagine"; /evidence="ECO:0000305"; CARBOHYD 112; /note="N-linked (GlcNAc...) asparagine"; CARBOHYD 204; /note="N-linked (GlcNAc...) asparagine"; /evidence="ECO:0000255"; CARBOHYD 246; /note="N-linked (GlcNAc...) asparagine"; /evidence="ECO:0000255"
154	Q15833	Syntaxin-binding protein 2 OS=Homo sapiens OX=9606 GN=STXBP2 PE=1 SV=2	13	6	16	6	593	66.4	6.55	45.9	6	2.45687e+07	2.48635e+07	2.45924e+07	2.46749e+07	7.39226	High	High	High	1		0
155	O75368	SH3 domain-binding glutamic acid-rich-like protein OS=Homo sapiens OX=9606 GN=SH3BGRL PE=1 SV=1	36	4	14	4	114	12.8	5.25	37.54	4	2.30734e+07	2.39852e+07	2.30447e+07	2.33678e+07	7.36862	High	High	High	1		0
156	Q9UJ70	N-acetyl-D-glucosamine kinase OS=Homo sapiens OX=9606 GN=NAGK PE=1 SV=4	19	5	19	5	344	37.4	6.24	69.2	5	2.30335e+07	2.35335e+07	2.31197e+07	2.32289e+07	7.36603	High	High	High	1		0
157	Q86UX7	Fermitin family homolog 3 OS=Homo sapiens OX=9606 GN=FERMT3 PE=1 SV=1	9	6	12	6	667	75.9	6.98	26.72	6	2.35736e+07	2.3259e+07	2.24314e+07	2.3088e+07	7.36339	High	High	High	1	Phospho [Y634]	0
158	P40926	Malate dehydrogenase, mitochondrial OS=Homo sapiens OX=9606 GN=MDH2 PE=1 SV=3	33	8	37	8	338	35.5	8.68	102.56	8	2.43755e+07	2.16265e+07	2.24644e+07	2.28221e+07	7.35836	High	High	High	1	Phospho [T170; T171; T179]	CARBOHYD 33; /note="O-linked (GlcNAc) serine"; /evidence="ECO:0000250|UniProtKB:P04636"
159	P15144	Aminopeptidase N OS=Homo sapiens OX=9606 GN=ANPEP PE=1 SV=4	15	13	38	13	967	109.5	5.48	97.36	13	2.39151e+07	2.29845e+07	2.09087e+07	2.26028e+07	7.35416	High	High	High	1		CARBOHYD 128; /note="N-linked (GlcNAc...) asparagine"; /evidence="ECO:0000269|PubMed:16335952, ECO:0000269|PubMed:19159218, ECO:0000269|PubMed:22932899"; CARBOHYD 234; /note="N-linked (GlcNAc...) asparagine"; /evidence="ECO:0000269|PubMed:16335952, ECO:0000269|PubMed:19159218, ECO:0000269|PubMed:22932899"; CARBOHYD 265; /note="N-linked (GlcNAc...) asparagine"; /evidence="ECO:0000269|PubMed:150846…
160	P61106	Ras-related protein Rab-14 OS=Homo sapiens OX=9606 GN=RAB14 PE=1 SV=4	61	14	49	10	215	23.9	6.21	125.59	14	2.26578e+07	2.24626e+07	2.16156e+07	2.22453e+07	7.34724	High	High	High	1		0
161	F2Z2Y4	Pyridoxal kinase OS=Homo sapiens OX=9606 GN=PDXK PE=1 SV=1	29	8	25	8	272	30.6	6.65	71.09	8	2.3028e+07	2.10765e+07	2.00463e+07	2.13836e+07	7.33008	High	High	High	1		0
162	Q01082	Spectrin beta chain, non-erythrocytic 1 OS=Homo sapiens OX=9606 GN=SPTBN1 PE=1 SV=2	5	10	20	10	2364	274.4	5.57	49.53	10	2.15298e+07	2.13619e+07	2.07714e+07	2.1221e+07	7.32677	High	High	High	1		CARBOHYD 2324; /note="O-linked (GlcNAc) serine"; /evidence="ECO:0000250"
163	H0Y984	ADP-ribosyl cyclase/cyclic ADP-ribose hydrolase 2 (Fragment) OS=Homo sapiens OX=9606 GN=BST1 PE=1 SV=1	33	7	20	7	186	21.1	5.58	56.28	7	21542387	2.12497e+07	2.08377e+07	2.12099e+07	7.32654	High	High	High	1		0
164	Q06323	Proteasome activator complex subunit 1 OS=Homo sapiens OX=9606 GN=PSME1 PE=1 SV=1	27	7	21	7	249	28.7	6.02	52.11	7	2.1278e+07	2.20262e+07	1.98513e+07	2.10518e+07	7.32329	High	High	High	1		0
165	A0A0C4DGI3	Citrate synthase OS=Homo sapiens OX=9606 GN=CS PE=1 SV=1	13	5	17	5	400	44.7	7.18	39.79	5	2.14179e+07	2.08777e+07	2.06383e+07	2.0978e+07	7.32176	High	High	High	1		0
166	Q93084	Sarcoplasmic/endoplasmic reticulum calcium ATPase 3 OS=Homo sapiens OX=9606 GN=ATP2A3 PE=1 SV=2	10	8	27	8	1043	113.9	5.57	73.01	8	1.89049e+07	2.12816e+07	2.25628e+07	2.09164e+07	7.32049	High	High	High	1		0
167	P35237	Serpin B6 OS=Homo sapiens OX=9606 GN=SERPINB6 PE=1 SV=3	23	7	31	6	376	42.6	5.27	80.06	7	2.17143e+07	2.01428e+07	2.01162e+07	2.06578e+07	7.31508	High	High	High	1		0
168	Q14697	Neutral alpha-glucosidase AB OS=Homo sapiens OX=9606 GN=GANAB PE=1 SV=3	11	7	28	7	944	106.8	6.14	76.06	7	2.04314e+07	2.04935e+07	2.05094e+07	2.04781e+07	7.31129	High	High	High	1		CARBOHYD 97; /note="N-linked (GlcNAc...) asparagine"; /evidence="ECO:0000269|PubMed:3881423"
169	P07900	Heat shock protein HSP 90-alpha OS=Homo sapiens OX=9606 GN=HSP90AA1 PE=1 SV=5	12	7	21	7	732	84.6	5.02	64.14	7	2.16079e+07	2.00997e+07	1.96295e+07	2.04457e+07	7.3106	High	High	High	1		0
170	P25774	Cathepsin S OS=Homo sapiens OX=9606 GN=CTSS PE=1 SV=3	27	6	16	6	331	37.5	8.34	46.21	6	20980587	2.00438e+07	1.95545e+07	2.0193e+07	7.3052	High	High	High	1		CARBOHYD 104; /note="N-linked (GlcNAc...) asparagine"; /evidence="ECO:0000269|PubMed:9524075"
171	Q6UX06	Olfactomedin-4 OS=Homo sapiens OX=9606 GN=OLFM4 PE=1 SV=1	19	9	24	9	510	57.2	5.69	56.14	9	2.05831e+07	2.00632e+07	1.99316e+07	2.01926e+07	7.30519	High	High	High	1		CARBOHYD 72; /note="N-linked (GlcNAc...) asparagine"; /evidence="ECO:0000255"; CARBOHYD 136; /note="N-linked (GlcNAc...) asparagine"; /evidence="ECO:0000255"; CARBOHYD 253; /note="N-linked (GlcNAc...) asparagine"; /evidence="ECO:0000255"
172	O95497	Pantetheinase OS=Homo sapiens OX=9606 GN=VNN1 PE=1 SV=2	16	6	19	6	513	57	5.55	50.08	6	20434045	2.01042e+07	1.99748e+07	2.0171e+07	7.30473	High	High	High	1		CARBOHYD 38; /note="N-linked (GlcNAc...) asparagine"; /evidence="ECO:0000244|PDB:4CYF, ECO:0000244|PDB:4CYG, ECO:0000244|PDB:4CYY, ECO:0000269|PubMed:15084671"; CARBOHYD 130; /note="N-linked (GlcNAc...) asparagine"; /evidence="ECO:0000244|PDB:4CYF, ECO:0000244|PDB:4CYG, ECO:0000244|PDB:4CYY, ECO:0000269|PubMed:16335952"; CARBOHYD 200; /note="N-linked (GlcNAc...) asparagine"; /evidence="ECO:000024…
173	P09917	Arachidonate 5-lipoxygenase OS=Homo sapiens OX=9606 GN=ALOX5 PE=1 SV=2	12	9	28	9	674	77.9	5.77	74.58	9	2.09115e+07	1.99815e+07	1.91488e+07	2.00139e+07	7.30133	High	High	High	1		0
174	P11169	Solute carrier family 2, facilitated glucose transporter member 3 OS=Homo sapiens OX=9606 GN=SLC2A3 PE=1 SV=1	14	4	10	4	496	53.9	7.2	20.71	4	21557152	1.9012e+07	1.79041e+07	1.94911e+07	7.28984	High	High	High	1	Phospho [T15; T18]	CARBOHYD 43; /note="N-linked (GlcNAc...) asparagine"; /evidence="ECO:0000255"
175	P11279	Lysosome-associated membrane glycoprotein 1 OS=Homo sapiens OX=9606 GN=LAMP1 PE=1 SV=3	10	3	7	3	417	44.9	8.75	26.33	3	1.89282e+07	1.97388e+07	1.96872e+07	1.94514e+07	7.28895	High	High	High	1		CARBOHYD 37; /note="N-linked (GlcNAc...) asparagine"; /evidence="ECO:0000269|PubMed:8323299"; CARBOHYD 45; /note="N-linked (GlcNAc...) asparagine"; /evidence="ECO:0000269|PubMed:8323299"; CARBOHYD 62; /note="N-linked (GlcNAc...) (polylactosaminoglycan) asparagine"; /evidence="ECO:0000269|PubMed:12754519, ECO:0000269|PubMed:19159218"; CARBOHYD 76; /note="N-linked (GlcNAc...) asparagine"; /evidence…
176	A0A0G2JNH4	Immunoglobulin alpha Fc receptor OS=Homo sapiens OX=9606 GN=FCAR PE=1 SV=1	19	4	12	4	275	30.9	7.17	27.64	4	1.8944e+07	1.8511e+07	2.0547e+07	1.9334e+07	7.28632	High	High	High	1		0
177	P61586	Transforming protein RhoA OS=Homo sapiens OX=9606 GN=RHOA PE=1 SV=1	30	7	18	6	193	21.8	6.1	42.02	7	2.04159e+07	1.94178e+07	1.77335e+07	1.9189e+07	7.28305	High	High	High	1		CARBOHYD 34; /note="O-linked (GlcNAc) tyrosine; by Photorhabdus PAU_02230; alternate"; /evidence="ECO:0000269|PubMed:24141704"
178	Q01459	Di-N-acetylchitobiase OS=Homo sapiens OX=9606 GN=CTBS PE=1 SV=1	9	3	5	3	385	43.7	6.64	11.12	3	1.95533e+07	1.84725e+07	1.78495e+07	1.86251e+07	7.2701	High	High	High	1		CARBOHYD 193; /note="N-linked (GlcNAc...) asparagine"; /evidence="ECO:0000255"; CARBOHYD 228; /note="N-linked (GlcNAc...) asparagine"; /evidence="ECO:0000255"; CARBOHYD 262; /note="N-linked (GlcNAc...) asparagine"; /evidence="ECO:0000255"; CARBOHYD 299; /note="N-linked (GlcNAc...) asparagine"; /evidence="ECO:0000269|PubMed:19159218"
179	P08236	Beta-glucuronidase OS=Homo sapiens OX=9606 GN=GUSB PE=1 SV=2	15	6	14	6	651	74.7	7.02	42.38	6	1.77773e+07	1.93729e+07	1.87117e+07	1.86206e+07	7.26999	High	High	High	1		CARBOHYD 173; /note="N-linked (GlcNAc...) asparagine"; /evidence="ECO:0000269|PubMed:19159218"; CARBOHYD 272; /note="N-linked (GlcNAc...) asparagine"; /evidence="ECO:0000269|PubMed:12754519, ECO:0000269|PubMed:16335952, ECO:0000269|PubMed:19159218"; CARBOHYD 420; /note="N-linked (GlcNAc...) asparagine"; CARBOHYD 631; /note="N-linked (GlcNAc...) asparagine"; /evidence="ECO:0000269|PubMed:19159218"
180	P22314	Ubiquitin-like modifier-activating enzyme 1 OS=Homo sapiens OX=9606 GN=UBA1 PE=1 SV=3	13	11	20	11	1058	117.8	5.76	49.87	11	1.85505e+07	1.85917e+07	1.84767e+07	1.85396e+07	7.2681	High	High	High	1		0
181	P06576	ATP synthase subunit beta, mitochondrial OS=Homo sapiens OX=9606 GN=ATP5F1B PE=1 SV=3	15	6	11	6	529	56.5	5.4	28.99	6	1.93493e+07	1.7708e+07	1.84169e+07	1.84914e+07	7.26697	High	High	High	1		CARBOHYD 106; /note="O-linked (GlcNAc) serine"; /evidence="ECO:0000250"
182	P23284	Peptidyl-prolyl cis-trans isomerase B OS=Homo sapiens OX=9606 GN=PPIB PE=1 SV=2	16	5	12	5	216	23.7	9.41	28.55	5	1.94448e+07	1.85783e+07	1.70864e+07	1.83698e+07	7.2641	High	High	High	1		CARBOHYD 148; /note="N-linked (GlcNAc...) asparagine"; /evidence="ECO:0000255"
183	P31946	14-3-3 protein beta/alpha OS=Homo sapiens OX=9606 GN=YWHAB PE=1 SV=3	14	4	16	3	246	28.1	4.83	42.54	4	2.06992e+07	1.74324e+07	1.68754e+07	1.83357e+07	7.2633	High	High	High	1		0
184	H0YGX7	Rho GDP-dissociation inhibitor 2 (Fragment) OS=Homo sapiens OX=9606 GN=ARHGDIB PE=1 SV=1	27	7	36	4	195	22.4	5.2	97.61	7	19288179	1.85113e+07	1.71704e+07	1.83233e+07	7.263	High	High	High	1		0
185	P13489	Ribonuclease inhibitor OS=Homo sapiens OX=9606 GN=RNH1 PE=1 SV=2	20	7	18	7	461	49.9	4.82	46.15	7	1.75861e+07	1.84748e+07	1.79704e+07	1.80105e+07	7.25552	High	High	High	1		0
186	A0A0D9SF54	Spectrin alpha chain, non-erythrocytic 1 OS=Homo sapiens OX=9606 GN=SPTAN1 PE=1 SV=1	7	15	34	15	2457	282.7	5.34	85.5	15	1.81769e+07	1.79841e+07	1.76791e+07	1.79467e+07	7.25398	High	High	High	1		0
187	P53396	ATP-citrate synthase OS=Homo sapiens OX=9606 GN=ACLY PE=1 SV=3	9	9	26	9	1101	120.8	7.33	66.7	9	1.81456e+07	1.78662e+07	1.75992e+07	1.78703e+07	7.25213	High	High	High	1		0
188	P49755	Transmembrane emp24 domain-containing protein 10 OS=Homo sapiens OX=9606 GN=TMED10 PE=1 SV=2	16	3	12	3	219	25	7.44	34.81	3	1.75121e+07	1.80425e+07	1.72719e+07	1.76088e+07	7.24573	High	High	High	1		CARBOHYD 179; /note="N-linked (GlcNAc...) asparagine"; /evidence="ECO:0000255"
189	Q96BM9	ADP-ribosylation factor-like protein 8A OS=Homo sapiens OX=9606 GN=ARL8A PE=1 SV=1	19	4	9	4	186	21.4	7.77	21.74	4	1.70678e+07	1.79447e+07	1.73748e+07	1.74624e+07	7.2421	High	High	High	1		0
190	A0A024R571	EH domain-containing protein 1 OS=Homo sapiens OX=9606 GN=EHD1 PE=1 SV=1	8	5	18	5	548	61.9	6.71	43.78	5	1.79765e+07	1.7311e+07	1.69596e+07	1.74157e+07	7.24094	High	High	High	1		0
191	P22748	Carbonic anhydrase 4 OS=Homo sapiens OX=9606 GN=CA4 PE=1 SV=2	14	5	12	5	312	35	7.83	31.25	5	16564746	1.73318e+07	1.83402e+07	1.74123e+07	7.24086	High	High	High	1		0
192	O75695	Protein XRP2 OS=Homo sapiens OX=9606 GN=RP2 PE=1 SV=4	14	7	13	7	350	39.6	5.12	27.32	7	1.81999e+07	1.68119e+07	1.68927e+07	1.73015e+07	7.23808	High	High	High	1		0
193	P78527	DNA-dependent protein kinase catalytic subunit OS=Homo sapiens OX=9606 GN=PRKDC PE=1 SV=3	4	14	25	14	4128	468.8	7.12	60.95	14	1.79049e+07	1.76639e+07	1.57876e+07	1.71188e+07	7.23347	High	High	High	1		0
194	P01857	Immunoglobulin heavy constant gamma 1 OS=Homo sapiens OX=9606 GN=IGHG1 PE=1 SV=1	18	5	20	4	330	36.1	8.19	58.96	5	1.67534e+07	1.61787e+07	1.78096e+07	1.69139e+07	7.22824	High	High	High	1		CARBOHYD 180; /note="N-linked (GlcNAc...) (complex) asparagine"; /evidence="ECO:0000269|PubMed:19139490, ECO:0000269|PubMed:19159218, ECO:0000269|PubMed:19358553"
195	P50395	Rab GDP dissociation inhibitor beta OS=Homo sapiens OX=9606 GN=GDI2 PE=1 SV=2	22	9	16	5	445	50.6	6.47	42.93	9	1.67912e+07	1.71934e+07	1.66943e+07	1.68929e+07	7.22771	High	High	High	1		0
196	P30086	Phosphatidylethanolamine-binding protein 1 OS=Homo sapiens OX=9606 GN=PEBP1 PE=1 SV=3	26	3	20	3	187	21	7.53	70.23	3	1.56548e+07	1.69701e+07	1.70039e+07	1.6543e+07	7.21861	High	High	High	1		0
197	H3BVH7	Ras-related protein Rab-27A (Fragment) OS=Homo sapiens OX=9606 GN=RAB27A PE=1 SV=1	24	5	18	5	146	16.7	5.59	44.44	5	14767908	1.43547e+07	1.85948e+07	1.59058e+07	7.20156	High	High	High	1		0
198	P11021	Endoplasmic reticulum chaperone BiP OS=Homo sapiens OX=9606 GN=HSPA5 PE=1 SV=2	9	5	12	4	654	72.3	5.16	32.75	5	1.6345e+07	1.58873e+07	1.52815e+07	1.58379e+07	7.1997	High	High	High	1		0
199	Q14974	Importin subunit beta-1 OS=Homo sapiens OX=9606 GN=KPNB1 PE=1 SV=2	11	9	20	9	876	97.1	4.78	46	9	1.61971e+07	1.58123e+07	1.53633e+07	1.57909e+07	7.19841	High	High	High	1		0
200	Q07812	Apoptosis regulator BAX OS=Homo sapiens OX=9606 GN=BAX PE=1 SV=1	19	3	12	3	192	21.2	5.22	30.61	3	1.54664e+07	1.61093e+07	1.57295e+07	1.57684e+07	7.19779	High	High	High	1		0
201	E9PAQ1	Properdin OS=Homo sapiens OX=9606 GN=CFP PE=1 SV=1	18	6	24	6	415	45.1	8.13	83.95	6	2.2124e+07	1.29115e+07	1.1769e+07	1.56015e+07	7.19317	High	High	High	1		0
202	Q14739	Delta(14)-sterol reductase OS=Homo sapiens OX=9606 GN=LBR PE=1 SV=2	4	3	12	3	615	70.7	9.36	30.81	3	1.4349e+07	1.5205e+07	1.70552e+07	1.55364e+07	7.19135	High	High	High	1		0
203	O95210	Starch-binding domain-containing protein 1 OS=Homo sapiens OX=9606 GN=STBD1 PE=1 SV=1	16	3	9	3	358	39	5.73	29.84	3	1.47277e+07	1.60981e+07	1.54216e+07	1.54158e+07	7.18797	High	High	High	1		0
204	Q6IBS0	Twinfilin-2 OS=Homo sapiens OX=9606 GN=TWF2 PE=1 SV=2	24	8	22	8	349	39.5	6.84	71.48	8	1.59039e+07	1.46588e+07	1.5654e+07	1.54056e+07	7.18768	High	High	High	1		0
205	Q12907	Vesicular integral-membrane protein VIP36 OS=Homo sapiens OX=9606 GN=LMAN2 PE=1 SV=1	14	5	16	5	356	40.2	6.95	36.76	5	1.45497e+07	1.51421e+07	1.58445e+07	1.51788e+07	7.18124	High	High	High	1		CARBOHYD 183; /note="N-linked (GlcNAc...) asparagine"; /evidence="ECO:0000269|PubMed:12754519"
206	Q70J99	Protein unc-13 homolog D OS=Homo sapiens OX=9606 GN=UNC13D PE=1 SV=1	9	8	29	8	1090	123.2	6.65	87.13	8	1.49217e+07	1.54742e+07	1.51102e+07	1.51687e+07	7.18095	High	High	High	1		0
207	P09769	Tyrosine-protein kinase Fgr OS=Homo sapiens OX=9606 GN=FGR PE=1 SV=2	14	8	21	8	529	59.4	5.59	63.82	8	1.44195e+07	1.52141e+07	1.57034e+07	1.51123e+07	7.17933	High	High	High	1		0
208	O15511	Actin-related protein 2/3 complex subunit 5 OS=Homo sapiens OX=9606 GN=ARPC5 PE=1 SV=3	39	5	22	5	151	16.3	5.67	78.57	5	1.5443e+07	1.50078e+07	1.48819e+07	1.51109e+07	7.17929	High	High	High	1		0
209	A0A140T998	Proteasome subunit beta type-8 OS=Homo sapiens OX=9606 GN=PSMB8 PE=1 SV=1	24	6	23	6	252	27.8	7.8	57.05	6	1.59431e+07	1.45868e+07	1.44437e+07	1.49912e+07	7.17584	High	High	High	1		0
210	Q14141	Septin-6 OS=Homo sapiens OX=9606 GN=SEPTIN6 PE=1 SV=4	19	6	18	6	434	49.7	6.67	55.4	6	1.53741e+07	1.47826e+07	1.4746e+07	1.49676e+07	7.17515	High	High	High	1	Phospho [S240; T241]	0
211	Q5TD07	Ribosyldihydronicotinamide dehydrogenase [quinone] OS=Homo sapiens OX=9606 GN=NQO2 PE=1 SV=1	18	3	8	3	193	21.5	6.52	19.9	3	13880731	1.54678e+07	1.52799e+07	1.48762e+07	7.17249	High	High	High	1		0
212	P51148	Ras-related protein Rab-5C OS=Homo sapiens OX=9606 GN=RAB5C PE=1 SV=2	23	4	13	3	216	23.5	8.41	29.59	4	1.44185e+07	1.44814e+07	1.52639e+07	1.47213e+07	7.16794	High	High	High	1		0
213	O60763	General vesicular transport factor p115 OS=Homo sapiens OX=9606 GN=USO1 PE=1 SV=2	6	4	21	4	962	107.8	4.91	47.95	4	1.24157e+07	1.3747e+07	1.78929e+07	1.46852e+07	7.16688	High	High	High	1	Phospho [S223]	0
214	Q9Y394	Dehydrogenase/reductase SDR family member 7 OS=Homo sapiens OX=9606 GN=DHRS7 PE=1 SV=1	15	5	19	4	339	38.3	8.32	49.39	5	1.48038e+07	1.43471e+07	1.47143e+07	1.46217e+07	7.165	High	High	High	1		0
215	A0A0A0MSK5	Torsin-1A-interacting protein 1 OS=Homo sapiens OX=9606 GN=TOR1AIP1 PE=1 SV=1	18	9	18	9	462	52.4	7.06	42.9	9	1.4058e+07	1.50216e+07	1.47434e+07	1.46077e+07	7.16458	High	High	High	1		0
216	P84095	Rho-related GTP-binding protein RhoG OS=Homo sapiens OX=9606 GN=RHOG PE=1 SV=1	31	5	14	5	191	21.3	8.12	45.84	5	1.61073e+07	1.20375e+07	1.56557e+07	1.46001e+07	7.16436	High	High	High	1		0
217	O00391	Sulfhydryl oxidase 1 OS=Homo sapiens OX=9606 GN=QSOX1 PE=1 SV=3	10	7	17	7	747	82.5	8.92	45.35	7	1.50497e+07	1.46106e+07	1.38194e+07	1.44933e+07	7.16117	High	High	High	1		CARBOHYD 130; /note="N-linked (GlcNAc...) (complex) asparagine"; /evidence="ECO:0000269|PubMed:16335952, ECO:0000269|PubMed:19139490, ECO:0000269|PubMed:29757379"; CARBOHYD 243; /note="N-linked (GlcNAc...) asparagine"; /evidence="ECO:0000269|PubMed:29757379"; CARBOHYD 575; /note="N-linked (GlcNAc...) asparagine"; /evidence="ECO:0000255"
218	O15144	Actin-related protein 2/3 complex subunit 2 OS=Homo sapiens OX=9606 GN=ARPC2 PE=1 SV=1	11	4	13	4	300	34.3	7.36	33.64	4	1.36783e+07	1.26599e+07	1.65541e+07	1.42974e+07	7.15526	High	High	High	1		0
219	P58397	A disintegrin and metalloproteinase with thrombospondin motifs 12 OS=Homo sapiens OX=9606 GN=ADAMTS12 PE=1 SV=2	6	4	13	4	1594	177.6	7.87	23.9	4	1.64054e+07	1.47062e+07	1.10516e+07	1.40544e+07	7.14781	High	High	High	1	Phospho [Y52; Y69; T76; T913; S916; T1247]	CARBOHYD 105; /note="N-linked (GlcNAc...) asparagine"; /evidence="ECO:0000255"; CARBOHYD 125; /note="N-linked (GlcNAc...) asparagine"; /evidence="ECO:0000255"; CARBOHYD 215; /note="N-linked (GlcNAc...) asparagine"; /evidence="ECO:0000255"; CARBOHYD 485; /note="N-linked (GlcNAc...) asparagine"; /evidence="ECO:0000255"; CARBOHYD 685; /note="N-linked (GlcNAc...) asparagine"; /evidence="ECO:0000255";…
220	F5H7N8	Oxidized low-density lipoprotein receptor 1 (Fragment) OS=Homo sapiens OX=9606 GN=OLR1 PE=1 SV=1	18	4	10	4	214	24.5	6.67	27.29	4	13195658	1.46846e+07	1.42407e+07	1.40403e+07	7.14738	High	High	High	1		0
221	P50552	Vasodilator-stimulated phosphoprotein OS=Homo sapiens OX=9606 GN=VASP PE=1 SV=3	16	6	20	6	380	39.8	8.94	53.05	6	1.40416e+07	1.42992e+07	1.34463e+07	1.3929e+07	7.14392	High	High	High	1		0
222	P35908	Keratin, type II cytoskeletal 2 epidermal OS=Homo sapiens OX=9606 GN=KRT2 PE=1 SV=2	30	13	30	10	639	65.4	8	80.61	13	1.36043e+07	1.37543e+07	1.42027e+07	1.38538e+07	7.14157	High	High	High	1		0
223	P13473	Lysosome-associated membrane glycoprotein 2 OS=Homo sapiens OX=9606 GN=LAMP2 PE=1 SV=2	6	3	5	3	410	44.9	5.63	11.25	3	1.37837e+07	1.30354e+07	1.45522e+07	1.37904e+07	7.13958	High	High	High	1		CARBOHYD 32; /note="N-linked (GlcNAc...) (polylactosaminoglycan) asparagine"; /evidence="ECO:0000269|PubMed:16335952"; CARBOHYD 38; /note="N-linked (GlcNAc...) (polylactosaminoglycan) asparagine"; /evidence="ECO:0000269|PubMed:16335952"; CARBOHYD 49; /note="N-linked (GlcNAc...) asparagine"; /evidence="ECO:0000269|PubMed:12754519, ECO:0000269|PubMed:16335952"; CARBOHYD 58; /note="N-linked (GlcNAc.…
224	P62993	Growth factor receptor-bound protein 2 OS=Homo sapiens OX=9606 GN=GRB2 PE=1 SV=1	13	5	15	5	217	25.2	6.32	37.9	5	12835045	1.3777e+07	1.46495e+07	1.37538e+07	7.13842	High	High	High	1		0
225	Q16629	Serine/arginine-rich splicing factor 7 OS=Homo sapiens OX=9606 GN=SRSF7 PE=1 SV=1	15	5	12	5	238	27.4	11.82	30	5	1.31658e+07	1.41465e+07	1.38308e+07	1.37143e+07	7.13718	High	High	High	1		0
226	Q00839	Heterogeneous nuclear ribonucleoprotein U OS=Homo sapiens OX=9606 GN=HNRNPU PE=1 SV=6	14	10	24	10	825	90.5	6	68.56	10	1.37955e+07	1.36649e+07	1.34939e+07	1.36514e+07	7.13518	High	High	High	1		0
227	P07686	Beta-hexosaminidase subunit beta OS=Homo sapiens OX=9606 GN=HEXB PE=1 SV=3	13	5	9	5	556	63.1	6.76	20.45	5	1.26872e+07	1.26662e+07	1.55593e+07	1.36376e+07	7.13474	High	High	High	1		CARBOHYD 84; /note="N-linked (GlcNAc...) asparagine"; /evidence="ECO:0000269|PubMed:11447134, ECO:0000269|PubMed:19159218"; CARBOHYD 142; /note="N-linked (GlcNAc...) asparagine"; /evidence="ECO:0000269|PubMed:11447134"; CARBOHYD 190; /note="N-linked (GlcNAc...) asparagine"; /evidence="ECO:0000269|PubMed:11447134"; CARBOHYD 327; /note="N-linked (GlcNAc...) asparagine"; /evidence="ECO:0000269|PubMe…
228	P55160	Nck-associated protein 1-like OS=Homo sapiens OX=9606 GN=NCKAP1L PE=1 SV=3	11	11	23	11	1127	128.1	6.86	60.04	11	1.35344e+07	1.38912e+07	1.29671e+07	1.34642e+07	7.12918	High	High	High	1		0
229	E7EUC7	UTP--glucose-1-phosphate uridylyltransferase OS=Homo sapiens OX=9606 GN=UGP2 PE=1 SV=1	20	7	18	7	517	57.8	8.13	54.18	7	1.31087e+07	1.39974e+07	1.30435e+07	1.33832e+07	7.12656	High	High	High	1	Phospho [S399; S408]	0
230	P00738	Haptoglobin OS=Homo sapiens OX=9606 GN=HP PE=1 SV=1	30	11	29	5	406	45.2	6.58	79.96	11	1.28419e+07	1.29652e+07	1.32244e+07	1.30105e+07	7.11429	High	High	High	1		CARBOHYD 184; /note="N-linked (GlcNAc...) (complex) asparagine"; /evidence="ECO:0000269|PubMed:14760718, ECO:0000269|PubMed:16335952, ECO:0000269|PubMed:19139490, ECO:0000269|PubMed:19159218"; CARBOHYD 207; /note="N-linked (GlcNAc...) asparagine"; /evidence="ECO:0000269|PubMed:12754519, ECO:0000269|PubMed:14760718, ECO:0000269|PubMed:16335952, ECO:0000269|PubMed:16740002, ECO:0000269|PubMed:19159…
231	P50225	Sulfotransferase 1A1 OS=Homo sapiens OX=9606 GN=SULT1A1 PE=1 SV=3	22	5	19	5	295	34.1	6.62	50.19	5	1.44886e+07	1.22931e+07	1.18121e+07	1.28646e+07	7.1094	High	High	High	1		0
232	P08133	Annexin A6 OS=Homo sapiens OX=9606 GN=ANXA6 PE=1 SV=3	15	9	22	8	673	75.8	5.6	53.89	9	1.2168e+07	1.3621e+07	1.2773e+07	1.2854e+07	7.10904	High	High	High	1		0
233	O00754	Lysosomal alpha-mannosidase OS=Homo sapiens OX=9606 GN=MAN2B1 PE=1 SV=3	13	10	21	10	1011	113.7	7.28	52.79	10	1.38074e+07	1.29837e+07	1.15728e+07	1.2788e+07	7.1068	High	High	High	1		CARBOHYD 133; /note="N-linked (GlcNAc...) asparagine"; /evidence="ECO:0000255"; CARBOHYD 310; /note="N-linked (GlcNAc...) asparagine"; /evidence="ECO:0000255"; CARBOHYD 367; /note="N-linked (GlcNAc...) asparagine"; /evidence="ECO:0000269|PubMed:19159218"; CARBOHYD 497; /note="N-linked (GlcNAc...) asparagine"; /evidence="ECO:0000255"; CARBOHYD 645; /note="N-linked (GlcNAc...) asparagine"; /evidenc…
234	Q9H3Z4	DnaJ homolog subfamily C member 5 OS=Homo sapiens OX=9606 GN=DNAJC5 PE=1 SV=1	29	7	19	7	198	22.1	5.07	56.28	7	1.18348e+07	1.34222e+07	1.27492e+07	1.26687e+07	7.10273	High	High	High	1		0
235	G3V2N0	Guanine nucleotide-binding protein subunit gamma OS=Homo sapiens OX=9606 GN=GNG2 PE=1 SV=1	36	4	34	4	110	12.4	8.91	116.9	4	1.40212e+07	1.14951e+07	1.24848e+07	1.2667e+07	7.10268	High	High	High	1	Phospho [S47]	0
236	P43034	Platelet-activating factor acetylhydrolase IB subunit alpha OS=Homo sapiens OX=9606 GN=PAFAH1B1 PE=1 SV=2	14	5	11	5	410	46.6	7.37	37.65	5	1.28012e+07	1.26687e+07	1.19514e+07	1.24738e+07	7.096	High	High	High	1		0
237	Q96G03	Phosphoglucomutase-2 OS=Homo sapiens OX=9606 GN=PGM2 PE=1 SV=4	14	6	18	6	612	68.2	6.73	51.63	6	1.27062e+07	1.18819e+07	1.27131e+07	1.24337e+07	7.0946	High	High	High	1	Phospho [T163; S165]	0
238	P38606	V-type proton ATPase catalytic subunit A OS=Homo sapiens OX=9606 GN=ATP6V1A PE=1 SV=2	15	7	17	7	617	68.3	5.52	48.68	7	1.26556e+07	1.26019e+07	1.15361e+07	1.22645e+07	7.08865	High	High	High	1		0
239	Q96D96	Voltage-gated hydrogen channel 1 OS=Homo sapiens OX=9606 GN=HVCN1 PE=1 SV=1	16	4	17	4	273	31.7	6.8	41.66	4	1.22416e+07	1.2159e+07	1.22591e+07	1.22199e+07	7.08707	High	High	High	1		0
240	P12724	Eosinophil cationic protein OS=Homo sapiens OX=9606 GN=RNASE3 PE=1 SV=2	26	4	15	4	160	18.4	10.02	42.43	4	1.17373e+07	1.11563e+07	1.29012e+07	1.19316e+07	7.0767	High	High	High	1		CARBOHYD 84; /note="N-linked (GlcNAc...) asparagine"; /evidence="ECO:0000255"; CARBOHYD 92; /note="N-linked (GlcNAc...) asparagine"; /evidence="ECO:0000255"; CARBOHYD 119; /note="N-linked (GlcNAc...) asparagine"; /evidence="ECO:0000255"
241	O95498	Vascular non-inflammatory molecule 2 OS=Homo sapiens OX=9606 GN=VNN2 PE=1 SV=3	14	5	16	5	520	58.5	6.52	46.53	5	1.28879e+07	1.10452e+07	1.17012e+07	1.18781e+07	7.07475	High	High	High	1		CARBOHYD 39; /note="N-linked (GlcNAc...) asparagine"; /evidence="ECO:0000255"; CARBOHYD 273; /note="N-linked (GlcNAc...) asparagine"; /evidence="ECO:0000255"; CARBOHYD 347; /note="N-linked (GlcNAc...) asparagine"; /evidence="ECO:0000255"; CARBOHYD 357; /note="N-linked (GlcNAc...) asparagine"; /evidence="ECO:0000255"; CARBOHYD 411; /note="N-linked (GlcNAc...) asparagine"; /evidence="ECO:0000269|Pu…
242	O95466	Formin-like protein 1 OS=Homo sapiens OX=9606 GN=FMNL1 PE=1 SV=3	9	7	18	7	1100	121.8	5.72	50.67	7	1.14686e+07	1.18053e+07	1.22638e+07	1.18459e+07	7.07357	High	High	High	1	Phospho [S1031]	0
243	Q01469	Fatty acid-binding protein 5 OS=Homo sapiens OX=9606 GN=FABP5 PE=1 SV=3	50	7	19	7	135	15.2	7.01	63.4	7	1.19728e+07	1.17112e+07	1.13366e+07	1.16736e+07	7.0672	High	High	High	1		0
244	A6NKB8	Aminopeptidase B OS=Homo sapiens OX=9606 GN=RNPEP PE=1 SV=1	11	7	24	7	611	68.1	6.01	58.39	7	1.1645e+07	1.17193e+07	1.14975e+07	1.16206e+07	7.06523	High	High	High	1		0
245	P30520	Adenylosuccinate synthetase isozyme 2 OS=Homo sapiens OX=9606 GN=ADSS PE=1 SV=3	14	6	12	6	456	50.1	6.55	27.61	6	1.13275e+07	1.15913e+07	1.18073e+07	1.15754e+07	7.06353	High	High	High	1		0
246	Q53F23	HCG14925, isoform CRA_a (Fragment) OS=Homo sapiens OX=9606 GN=TBXAS1 PE=1 SV=1	10	4	9	4	534	60.6	7.62	22.55	4	1.18796e+07	1.14359e+07	1.10864e+07	1.14673e+07	7.05946	High	High	High	1	Phospho [S202]	0
247	P60900	Proteasome subunit alpha type-6 OS=Homo sapiens OX=9606 GN=PSMA6 PE=1 SV=1	30	8	24	8	246	27.4	6.76	59.21	8	1.10466e+07	1.15632e+07	1.16706e+07	1.14268e+07	7.05792	High	High	High	1		CARBOHYD 5; /note="O-linked (GlcNAc) serine"; /evidence="ECO:0000250"
248	P04632	Calpain small subunit 1 OS=Homo sapiens OX=9606 GN=CAPNS1 PE=1 SV=1	24	5	16	5	268	28.3	5.2	44.66	5	1.15499e+07	1.17548e+07	1.09526e+07	1.14191e+07	7.05763	High	High	High	1		0
249	Q14204	Cytoplasmic dynein 1 heavy chain 1 OS=Homo sapiens OX=9606 GN=DYNC1H1 PE=1 SV=5	3	12	22	12	4646	532.1	6.4	52.17	12	1.18383e+07	1.10252e+07	1.11123e+07	1.13253e+07	7.05405	High	High	High	1	Phospho [S4557]	0
250	O75923	Dysferlin OS=Homo sapiens OX=9606 GN=DYSF PE=1 SV=1	6	11	23	11	2080	237.1	5.64	58.24	11	1.1212e+07	1.08259e+07	1.12415e+07	1.10931e+07	7.04505	High	High	High	1		0
251	F8VRE9	Coronin (Fragment) OS=Homo sapiens OX=9606 GN=CORO1C PE=1 SV=1	36	4	11	4	163	17.9	7.42	28.47	4	1.07884e+07	1.16622e+07	1.04266e+07	1.09591e+07	7.03977	High	High	High	1		0
252	J3KR44	Ubiquitin thioesterase OS=Homo sapiens OX=9606 GN=OTUB1 PE=1 SV=2	20	5	12	5	272	31.4	5	28.07	5	1.04148e+07	1.08243e+07	1.15112e+07	1.09168e+07	7.03809	High	High	High	1		0
253	Q05655	Protein kinase C delta type OS=Homo sapiens OX=9606 GN=PRKCD PE=1 SV=2	8	5	16	5	676	77.5	7.75	46.18	5	1.12619e+07	1.12064e+07	1.01927e+07	1.0887e+07	7.03691	High	High	High	1		0
254	Q9NP72	Ras-related protein Rab-18 OS=Homo sapiens OX=9606 GN=RAB18 PE=1 SV=1	33	7	20	7	206	23	5.24	42.74	7	1.15456e+07	1.10781e+07	1.00149e+07	1.08796e+07	7.03661	High	High	High	1		0
255	A0A087WVC6	Receptor-type tyrosine-protein phosphatase eta OS=Homo sapiens OX=9606 GN=PTPRJ PE=1 SV=1	4	5	11	5	1342	146.5	5.62	24.89	5	1.15335e+07	1.08034e+07	1.02779e+07	1.08716e+07	7.03629	High	High	High	1		0
256	Q15631	Translin OS=Homo sapiens OX=9606 GN=TSN PE=1 SV=1	18	4	23	4	228	26.2	6.44	73.45	4	1.06944e+07	1.06026e+07	1.12392e+07	1.08454e+07	7.03525	High	High	High	1		0
257	P62136	Serine/threonine-protein phosphatase PP1-alpha catalytic subunit OS=Homo sapiens OX=9606 GN=PPP1CA PE=1 SV=1	34	11	20	4	330	37.5	6.33	48.04	11	8.93392e+06	1.08439e+07	1.27136e+07	1.08305e+07	7.03465	High	High	High	1		0
258	A0A0A0MR02	Voltage-dependent anion-selective channel protein 2 (Fragment) OS=Homo sapiens OX=9606 GN=VDAC2 PE=1 SV=1	23	7	14	6	282	30.3	7.81	38.67	7	1.01064e+07	1.15294e+07	1.02143e+07	1.06167e+07	7.02599	High	High	High	1		0
259	A0A3B3ITJ4	Heterogeneous nuclear ribonucleoprotein L (Fragment) OS=Homo sapiens OX=9606 GN=HNRNPL PE=1 SV=1	12	7	12	7	537	59.2	7.11	33.88	7	1.09664e+07	1.0276e+07	1.02563e+07	1.04996e+07	7.02117	High	High	High	1		0
260	O00160	Unconventional myosin-If OS=Homo sapiens OX=9606 GN=MYO1F PE=1 SV=3	6	6	15	6	1098	124.8	9.11	42.47	6	1.05424e+07	8.21974e+06	1.20916e+07	1.02846e+07	7.01219	High	High	High	1	Phospho [Y623]	0
261	P35573	Glycogen debranching enzyme OS=Homo sapiens OX=9606 GN=AGL PE=1 SV=3	5	6	15	6	1532	174.7	6.76	35.69	6	3.63609e+06	1.34565e+07	1.35032e+07	1.01986e+07	7.00854	High	High	High	1		0
262	P40763	Signal transducer and activator of transcription 3 OS=Homo sapiens OX=9606 GN=STAT3 PE=1 SV=2	11	7	18	7	770	88	6.3	43.97	7	9.90569e+06	1.04674e+07	1.00041e+07	1.01258e+07	7.00543	High	High	High	1		0
263	P23526	Adenosylhomocysteinase OS=Homo sapiens OX=9606 GN=AHCY PE=1 SV=4	13	5	13	5	432	47.7	6.34	32.83	5	9.86928e+06	1.0151e+07	9.76687e+06	9.92904e+06	6.99691	High	High	High	1		0
264	E9PLK3	Aminopeptidase OS=Homo sapiens OX=9606 GN=NPEPPS PE=1 SV=1	9	8	26	7	915	102.9	5.6	66.42	8	10481501	9.67175e+06	9.41909e+06	9.85744e+06	6.99376	High	High	High	1		0
265	Q96BX8	MOB kinase activator 3A OS=Homo sapiens OX=9606 GN=MOB3A PE=1 SV=1	23	5	17	5	217	25.4	8.63	46.63	5	1.04344e+07	9.45991e+06	9.63286e+06	9.84241e+06	6.9931	High	High	High	1		0
266	Q9UL25	Ras-related protein Rab-21 OS=Homo sapiens OX=9606 GN=RAB21 PE=1 SV=3	26	5	14	5	225	24.3	7.94	39.06	5	1.01374e+07	9.48992e+06	9.71236e+06	9.77988e+06	6.99033	High	High	High	1	Phospho [Y18]	0
267	G5EA09	Syndecan binding protein (Syntenin), isoform CRA_a OS=Homo sapiens OX=9606 GN=SDCBP PE=1 SV=1	19	4	8	4	318	34.8	8.51	17.48	4	1.01983e+07	1.00294e+07	9.07811e+06	9.76861e+06	6.98983	High	High	High	1	Phospho [Y67; Y71; Y77; S81]	0
268	P49748	Very long-chain specific acyl-CoA dehydrogenase, mitochondrial OS=Homo sapiens OX=9606 GN=ACADVL PE=1 SV=1	15	8	20	8	655	70.3	8.75	48.19	8	1.00533e+07	9.46189e+06	9.42643e+06	9.64722e+06	6.9844	High	High	High	1		0
269	Q8WZ42	Titin OS=Homo sapiens OX=9606 GN=TTN PE=1 SV=4	1	9	18	9	34350	3813.7	6.35	36.99	9	9.15012e+06	9.53701e+06	9.68773e+06	9.45829e+06	6.97581	High	High	High	1	Phospho [S397; S399; S401; S403; S13414; T14226; S14227; S14228; T14231; T17310; S17316; S17334; S17337; T17341; T28480; T28487; T29842; S29857; Y30303]	0
270	P13639	Elongation factor 2 OS=Homo sapiens OX=9606 GN=EEF2 PE=1 SV=4	13	8	14	8	858	95.3	6.83	34.89	8	1.08377e+07	9.6653e+06	7.85798e+06	9.45367e+06	6.9756	High	High	High	1		0
271	Q6XQN6	Nicotinate phosphoribosyltransferase OS=Homo sapiens OX=9606 GN=NAPRT PE=1 SV=2	14	5	18	5	538	57.5	5.68	49.17	5	9.33864e+06	9.2894e+06	9.32005e+06	9.31603e+06	6.96923	High	High	High	1		0
272	P08567	Pleckstrin OS=Homo sapiens OX=9606 GN=PLEK PE=1 SV=3	8	3	12	3	350	40.1	8.28	35.62	3	2.8016e+06	1.23011e+07	1.25363e+07	9.21299e+06	6.9644	High	High	High	1		0
273	Q92556	Engulfment and cell motility protein 1 OS=Homo sapiens OX=9606 GN=ELMO1 PE=1 SV=2	9	6	15	6	727	83.8	6.28	34.75	6	9.80942e+06	9.98166e+06	7.70258e+06	9.16455e+06	6.96211	High	High	High	1		0
274	P22626	Heterogeneous nuclear ribonucleoproteins A2/B1 OS=Homo sapiens OX=9606 GN=HNRNPA2B1 PE=1 SV=2	21	5	14	4	353	37.4	8.95	36.74	5	8.32612e+06	8.96312e+06	8.86832e+06	8.71919e+06	6.94048	High	High	High	1		0
275	C9JF79	Malate dehydrogenase (Fragment) OS=Homo sapiens OX=9606 GN=MDH1 PE=1 SV=1	14	3	7	3	222	24.2	8.94	16.49	3	8.37476e+06	8.11744e+06	9.54275e+06	8.67832e+06	6.93844	High	High	High	1		0
276	A0A087WUC6	Signal peptidase complex subunit 2 OS=Homo sapiens OX=9606 GN=SPCS2 PE=1 SV=1	26	6	14	6	227	25.1	8.47	40.59	6	8.59435e+06	8.83129e+06	8.37573e+06	8.60045e+06	6.93452	High	High	High	1		0
277	P48735	Isocitrate dehydrogenase [NADP], mitochondrial OS=Homo sapiens OX=9606 GN=IDH2 PE=1 SV=2	8	3	9	3	452	50.9	8.69	21.71	3	8.68629e+06	8.73421e+06	8.1925e+06	8.53767e+06	6.93134	High	High	High	1		0
278	Q86UU0	B-cell CLL/lymphoma 9-like protein OS=Homo sapiens OX=9606 GN=BCL9L PE=1 SV=1	8	4	7	4	1499	157	8.63	11.87	4	8.80372e+06	8.93234e+06	7.61428e+06	8.45012e+06	6.92686	Peak Found	High	High	1	Phospho [S471; S756; S825; S826; S1336; S1337; T1338; S1345]	0
279	Q9HB71	Calcyclin-binding protein OS=Homo sapiens OX=9606 GN=CACYBP PE=1 SV=2	17	3	8	3	228	26.2	8.25	31.6	3	8.30812e+06	8.39124e+06	8.06704e+06	8.25547e+06	6.91674	High	High	High	1		0
280	Q9UBR2	Cathepsin Z OS=Homo sapiens OX=9606 GN=CTSZ PE=1 SV=1	13	4	11	4	303	33.8	7.11	29.34	4	8.06453e+06	8.35915e+06	8.29406e+06	8.23925e+06	6.91589	High	High	High	1		CARBOHYD 184; /note="N-linked (GlcNAc...) asparagine"; /evidence="ECO:0000269|PubMed:19159218"; CARBOHYD 224; /note="N-linked (GlcNAc...) asparagine"; /evidence="ECO:0000255"
281	A0A1W2PRS4	Junctional adhesion molecule-like OS=Homo sapiens OX=9606 GN=JAML PE=1 SV=1	15	3	3	3	220	25.3	6.99	8.17	3	8.29402e+06	8.40184e+06	7.9859e+06	8.22725e+06	6.91525	High	High	Peak Found	1		0
282	P01116	GTPase KRas OS=Homo sapiens OX=9606 GN=KRAS PE=1 SV=1	26	4	6	4	189	21.6	6.77	18.54	4	7.74304e+06	8.47988e+06	8.41391e+06	8.21227e+06	6.91446	High	High	High	1		0
283	Q13637	Ras-related protein Rab-32 OS=Homo sapiens OX=9606 GN=RAB32 PE=1 SV=3	20	4	11	4	225	25	6.54	24.75	4	8.67096e+06	7.99431e+06	7.95245e+06	8.20591e+06	6.91413	High	High	High	1		0
284	E7EW33	Cytoplasmic FMR1-interacting protein 2 OS=Homo sapiens OX=9606 GN=CYFIP2 PE=1 SV=1	3	4	6	4	1057	122.4	6.98	12.6	4	8.50867e+06	8.1957e+06	7.69904e+06	8.13447e+06	6.91033	High	High	High	1		0
285	P30153	Serine/threonine-protein phosphatase 2A 65 kDa regulatory subunit A alpha isoform OS=Homo sapiens OX=9606 GN=PPP2R1A PE=1 SV=4	10	5	9	5	589	65.3	5.11	21.05	5	7.54474e+06	9.69033e+06	7.02736e+06	8.08748e+06	6.90781	High	High	High	1		0
286	A8MW50	L-lactate dehydrogenase (Fragment) OS=Homo sapiens OX=9606 GN=LDHB PE=1 SV=1	32	6	15	4	232	25.2	5.81	41.09	6	7.48523e+06	8.24133e+06	8.24831e+06	7.99162e+06	6.90263	High	High	High	1		0
287	Q0VD83	Apolipoprotein B receptor OS=Homo sapiens OX=9606 GN=APOBR PE=1 SV=3	8	6	16	6	1097	115.6	4.4	45	6	7.50816e+06	7.78933e+06	8.6163e+06	7.97127e+06	6.90153	High	High	High	1	Phospho [T925]	0
288	Q5T4U5	Acyl-Coenzyme A dehydrogenase, C-4 to C-12 straight chain, isoform CRA_a OS=Homo sapiens OX=9606 GN=ACADM PE=1 SV=1	17	6	9	6	454	50.2	7.8	21.64	6	7.71518e+06	7.79403e+06	8.14086e+06	7.88335e+06	6.89671	High	High	High	1	Phospho [S240; T253]	0
289	H0YM70	Proteasome activator complex subunit 2 OS=Homo sapiens OX=9606 GN=PSME2 PE=1 SV=1	9	3	8	3	228	26	5.92	19.51	3	7.79859e+06	7.81044e+06	7.93738e+06	7.8488e+06	6.8948	High	High	High	1		0
290	P32320	Cytidine deaminase OS=Homo sapiens OX=9606 GN=CDA PE=1 SV=2	25	3	8	3	146	16.2	6.92	17.36	3	8.32995e+06	7.569e+06	7.52592e+06	7.80829e+06	6.89256	High	High	High	1		0
291	P02750	Leucine-rich alpha-2-glycoprotein OS=Homo sapiens OX=9606 GN=LRG1 PE=1 SV=2	12	4	10	4	347	38.2	6.95	20.98	4	6.14926e+06	5.86055e+06	1.08318e+07	7.61386e+06	6.8816	High	High	High	1		CARBOHYD 37; /note="O-linked (GalNAc...) threonine"; CARBOHYD 79; /note="N-linked (GlcNAc...) (complex) asparagine"; /evidence="ECO:0000269|PubMed:19838169"; CARBOHYD 186; /note="N-linked (GlcNAc...) (complex) asparagine"; /evidence="ECO:0000269|PubMed:14760718, ECO:0000269|PubMed:16335952, ECO:0000269|PubMed:16740002, ECO:0000269|PubMed:18780401, ECO:0000269|PubMed:19139490, ECO:0000269|PubMed:1…
292	Q9HBI0	Gamma-parvin OS=Homo sapiens OX=9606 GN=PARVG PE=1 SV=1	11	3	10	3	331	37.5	5.49	31.23	3	7.66105e+06	7.3076e+06	7.30094e+06	7.4232e+06	6.87059	High	High	High	1		0
293	Q16531	DNA damage-binding protein 1 OS=Homo sapiens OX=9606 GN=DDB1 PE=1 SV=1	9	8	22	8	1140	126.9	5.26	58.89	8	8.23347e+06	7.76144e+06	6.23227e+06	7.40906e+06	6.86976	High	High	High	1		0
294	B5MDF5	GTP-binding nuclear protein Ran OS=Homo sapiens OX=9606 GN=RAN PE=1 SV=1	13	3	4	3	233	26.2	7.01	8.46	3	7.02755e+06	7.75115e+06	7.41725e+06	7.39865e+06	6.86915	High	High	High	1		0
295	Q15172	Serine/threonine-protein phosphatase 2A 56 kDa regulatory subunit alpha isoform OS=Homo sapiens OX=9606 GN=PPP2R5A PE=1 SV=1	9	4	10	4	486	56.2	6.71	23.42	4	7.68611e+06	7.34046e+06	7.08233e+06	7.36963e+06	6.86745	High	High	High	1		0
296	Q15365	Poly(rC)-binding protein 1 OS=Homo sapiens OX=9606 GN=PCBP1 PE=1 SV=2	27	7	34	5	356	37.5	7.09	99.73	7	7.27562e+06	7.1542e+06	7.54232e+06	7.32405e+06	6.86475	High	High	High	1		0
297	Q9UKN1	Mucin-12 OS=Homo sapiens OX=9606 GN=MUC12 PE=1 SV=2	5	3	5	3	5478	557.8	5.55	7.72	3	5.38624e+06	7.09701e+06	9.16025e+06	7.2145e+06	6.85821	High	High	High	1	Phospho [T337; T356; T365; S370; T1126; S1127; T1675; T1676; T2209; S2210; T3232; T3233; T3766; S3767; T4315; T4316; T4885; T4886; T5968; T5969]	CARBOHYD 154; /note="N-linked (GlcNAc...) asparagine"; /evidence="ECO:0000255"; CARBOHYD 170; /note="N-linked (GlcNAc...) asparagine"; /evidence="ECO:0000255"; CARBOHYD 176; /note="N-linked (GlcNAc...) asparagine"; /evidence="ECO:0000255"; CARBOHYD 382; /note="N-linked (GlcNAc...) asparagine"; /evidence="ECO:0000255"; CARBOHYD 738; /note="N-linked (GlcNAc...) asparagine"; /evidence="ECO:0000255";…
298	P49247	Ribose-5-phosphate isomerase OS=Homo sapiens OX=9606 GN=RPIA PE=1 SV=3	15	4	16	4	311	33.2	8.54	51.39	4	8.494e+06	7.42171e+06	5.52691e+06	7.14754e+06	6.85416	High	High	High	1		0
299	A0A0A0MR98	NAD kinase OS=Homo sapiens OX=9606 GN=NADK PE=1 SV=1	8	3	4	3	414	45.2	6.16	8.35	3	7.35197e+06	7.06314e+06	6.87363e+06	7.09625e+06	6.85103	High	High	High	1		0
300	P78324	Tyrosine-protein phosphatase non-receptor type substrate 1 OS=Homo sapiens OX=9606 GN=SIRPA PE=1 SV=2	13	5	13	5	504	54.9	6.98	32	5	6.70893e+06	7.67365e+06	6.90608e+06	7.09622e+06	6.85103	High	High	High	1		CARBOHYD 245; /note="N-linked (GlcNAc...) asparagine"; /evidence="ECO:0000269|PubMed:16335952"; CARBOHYD 270; /note="N-linked (GlcNAc...) asparagine"; /evidence="ECO:0000269|PubMed:19159218"; CARBOHYD 292; /note="N-linked (GlcNAc...) asparagine"; /evidence="ECO:0000269|PubMed:19159218"; CARBOHYD 319; /note="N-linked (GlcNAc...) asparagine"; /evidence="ECO:0000255"
301	P17174	Aspartate aminotransferase, cytoplasmic OS=Homo sapiens OX=9606 GN=GOT1 PE=1 SV=3	8	3	7	3	413	46.2	7.01	16.13	3	6821882	6.8704e+06	7.39866e+06	7.03031e+06	6.84697	High	High	High	1		0
302	P33121	Long-chain-fatty-acid--CoA ligase 1 OS=Homo sapiens OX=9606 GN=ACSL1 PE=1 SV=1	12	6	14	6	698	77.9	7.15	36.16	6	7.10605e+06	7.23764e+06	6.25642e+06	6.8667e+06	6.83675	High	High	High	1		CARBOHYD 135; /note="O-linked (GlcNAc) serine"; /evidence="ECO:0000250"
303	Q92608	Dedicator of cytokinesis protein 2 OS=Homo sapiens OX=9606 GN=DOCK2 PE=1 SV=2	3	5	13	4	1830	211.8	6.87	33.3	5	7.30846e+06	6.25851e+06	6.78458e+06	6.78385e+06	6.83148	High	High	High	1		0
304	Q9UH99	SUN domain-containing protein 2 OS=Homo sapiens OX=9606 GN=SUN2 PE=1 SV=3	8	5	11	5	717	80.3	6.73	29.38	5	6.71948e+06	6.81569e+06	6.77698e+06	6.77072e+06	6.83063	High	High	High	1		CARBOHYD 636; /note="N-linked (GlcNAc...) asparagine"; /evidence="ECO:0000269|PubMed:19159218"
305	P11717	Cation-independent mannose-6-phosphate receptor OS=Homo sapiens OX=9606 GN=IGF2R PE=1 SV=3	4	7	12	7	2491	274.2	5.94	29.67	7	6.40916e+06	7.12982e+06	6.61423e+06	6.71774e+06	6.82722	High	High	High	1	Phospho [Y650]	CARBOHYD 112; /note="N-linked (GlcNAc...) asparagine"; /evidence="ECO:0000269|PubMed:12754519"; CARBOHYD 400; /note="N-linked (GlcNAc...) asparagine"; /evidence="ECO:0000255"; CARBOHYD 435; /note="N-linked (GlcNAc...) asparagine"; /evidence="ECO:0000255"; CARBOHYD 543; /note="N-linked (GlcNAc...) asparagine"; /evidence="ECO:0000255"; CARBOHYD 581; /note="N-linked (GlcNAc...) asparagine"; /evidenc…
306	P10809	60 kDa heat shock protein, mitochondrial OS=Homo sapiens OX=9606 GN=HSPD1 PE=1 SV=2	13	6	9	6	573	61	5.87	21.88	6	6.75729e+06	6.28286e+06	6.9839e+06	6.67469e+06	6.82443	High	High	High	1		0
307	Q8NF91	Nesprin-1 OS=Homo sapiens OX=9606 GN=SYNE1 PE=1 SV=4	1	11	18	11	8797	1010.5	5.53	42.31	11	7.56681e+06	6.25411e+06	6.17126e+06	6.66406e+06	6.82374	High	High	High	1	Phospho [T6889; T6893]	0
308	Q96HJ5	Membrane-spanning 4-domains subfamily A member 3 OS=Homo sapiens OX=9606 GN=MS4A3 PE=1 SV=1	16	3	10	3	214	22.9	5.35	30.32	3	6433522	6.8851e+06	6.56528e+06	6.62797e+06	6.82138	High	High	High	1		0
309	E9PCM6	Rho GTPase-activating protein 4 OS=Homo sapiens OX=9606 GN=ARHGAP4 PE=1 SV=1	9	4	10	4	768	85.3	6.01	33.37	4	6.48751e+06	6.43463e+06	6.91349e+06	6.61188e+06	6.82032	High	High	High	1		0
310	P24844	Myosin regulatory light polypeptide 9 OS=Homo sapiens OX=9606 GN=MYL9 PE=1 SV=4	12	3	15	3	172	19.8	4.92	35.66	3	6.283e+06	6.66379e+06	6.86556e+06	6.60411e+06	6.81981	High	High	High	1		0
311	P07099	Epoxide hydrolase 1 OS=Homo sapiens OX=9606 GN=EPHX1 PE=1 SV=1	14	5	12	5	455	52.9	7.25	27.22	5	6.93376e+06	5.99209e+06	6.85257e+06	6.59281e+06	6.81907	High	High	High	1	Phospho [T356; S370]	0
312	P06865	Beta-hexosaminidase subunit alpha OS=Homo sapiens OX=9606 GN=HEXA PE=1 SV=2	9	5	15	5	529	60.7	5.16	32.71	5	5.99121e+06	6.54847e+06	7.11162e+06	6.55043e+06	6.81627	High	High	High	1		CARBOHYD 115; /note="N-linked (GlcNAc...) asparagine"; /evidence="ECO:0000269|PubMed:1533633, ECO:0000269|PubMed:16698036"; CARBOHYD 157; /note="N-linked (GlcNAc...) asparagine"; /evidence="ECO:0000269|PubMed:1533633, ECO:0000269|PubMed:16698036, ECO:0000269|PubMed:19159218"; CARBOHYD 295; /note="N-linked (GlcNAc...) asparagine"; /evidence="ECO:0000269|PubMed:1533633, ECO:0000269|PubMed:16698036,…
313	O43516	WAS/WASL-interacting protein family member 1 OS=Homo sapiens OX=9606 GN=WIPF1 PE=1 SV=3	18	5	27	5	503	51.2	11.47	80.85	5	6.82725e+06	6.10767e+06	6.41481e+06	6.44991e+06	6.80955	High	High	High	1		0
314	P42768	Wiskott-Aldrich syndrome protein OS=Homo sapiens OX=9606 GN=WAS PE=1 SV=4	12	4	39	4	502	52.9	6.64	107.84	4	7.69847e+06	5.77031e+06	5.82813e+06	6.4323e+06	6.80837	High	High	High	1		0
315	Q9Y2Q0	Phospholipid-transporting ATPase IA OS=Homo sapiens OX=9606 GN=ATP8A1 PE=1 SV=1	5	4	10	4	1164	131.3	6.84	32.52	4	6.96179e+06	6.25414e+06	6.04666e+06	6.42086e+06	6.80759	High	High	High	1		0
316	Q9P281	BAH and coiled-coil domain-containing protein 1 OS=Homo sapiens OX=9606 GN=BAHCC1 PE=1 SV=4	2	3	4	3	2639	279.8	8.78	7.62	3	6.63678e+06	8.69064e+06	3.91162e+06	6.41302e+06	6.80706	High	High	Peak Found	1	Phospho [T281; T287; T347; S358; T359; S363]	0
317	E9PNA6	V-type proton ATPase subunit a (Fragment) OS=Homo sapiens OX=9606 GN=TCIRG1 PE=1 SV=1	12	3	12	3	299	33.8	7.53	38.08	3	6.01043e+06	6.74105e+06	6.39694e+06	6.38281e+06	6.80501	High	High	High	1		0
318	X6RJP6	Transgelin-2 (Fragment) OS=Homo sapiens OX=9606 GN=TAGLN2 PE=1 SV=1	20	3	10	3	187	21.1	7.81	24.23	3	5.94017e+06	5.70858e+06	7.39269e+06	6.34715e+06	6.80258	High	High	High	1		0
319	Q5SZL2	Centrosomal protein of 85 kDa-like OS=Homo sapiens OX=9606 GN=CEP85L PE=1 SV=1	10	3	6	3	805	91.8	6.33	11.66	3	6.22969e+06	6.62026e+06	5.99199e+06	6.28064e+06	6.798	High	High	High	1	Phospho [S123; T132; T255; Y256; Y277; T301]	0
320	P14317	Hematopoietic lineage cell-specific protein OS=Homo sapiens OX=9606 GN=HCLS1 PE=1 SV=3	9	4	6	4	486	54	4.81	14.11	4	5.87749e+06	6.56212e+06	6.21742e+06	6.21901e+06	6.79372	High	High	High	1		0
321	S4R3Q6	Vacuolar protein sorting-associated protein 26A OS=Homo sapiens OX=9606 GN=VPS26A PE=1 SV=1	17	3	5	3	226	26.2	6.24	13.12	3	6184417	6.11904e+06	6.13276e+06	6.1454e+06	6.78855	High	High	High	1		0
322	P12268	Inosine-5'-monophosphate dehydrogenase 2 OS=Homo sapiens OX=9606 GN=IMPDH2 PE=1 SV=2	9	3	11	3	514	55.8	6.9	29.61	3	6.03421e+06	5.93897e+06	6.26142e+06	6.0782e+06	6.78377	High	High	High	1	Phospho [Y348]	0
323	P50995	Annexin A11 OS=Homo sapiens OX=9606 GN=ANXA11 PE=1 SV=1	7	3	9	3	505	54.4	7.65	23.86	3	6.36227e+06	5.92177e+06	5.93883e+06	6.07429e+06	6.7835	High	High	High	1		0
324	D6RBE9	Annexin OS=Homo sapiens OX=9606 GN=ANXA5 PE=1 SV=1	15	3	9	3	220	24.7	4.89	21.4	3	6.24478e+06	5.99219e+06	5.87193e+06	6.0363e+06	6.78077	High	High	High	1		0
325	C9J5C3	Programmed cell death protein 10 (Fragment) OS=Homo sapiens OX=9606 GN=PDCD10 PE=1 SV=1	17	3	6	3	202	23.6	7.39	14.65	3	6.13858e+06	6.13959e+06	5.69082e+06	5.98966e+06	6.7774	High	High	High	1		0
326	Q9NUQ9	Protein FAM49B OS=Homo sapiens OX=9606 GN=FAM49B PE=1 SV=1	17	4	8	4	324	36.7	6.06	21.92	4	5089211	6.67268e+06	6.18471e+06	5.9822e+06	6.77686	High	High	High	1		0
327	F6WIT2	Serine/threonine-protein phosphatase 2A activator OS=Homo sapiens OX=9606 GN=PTPA PE=1 SV=1	11	3	8	3	288	32.9	6.93	19.5	3	5.74553e+06	6.01039e+06	6.14468e+06	5.96687e+06	6.77575	High	High	High	1		0
328	Q12955	Ankyrin-3 OS=Homo sapiens OX=9606 GN=ANK3 PE=1 SV=3	1	3	5	3	4377	480.1	6.49	9.71	3	5.96153e+06	6.1163e+06	5.79949e+06	5.95911e+06	6.77518	High	High	High	1	Phospho [S190; S1044; S1878; S1879; S1885]	0
329	O14727	Apoptotic protease-activating factor 1 OS=Homo sapiens OX=9606 GN=APAF1 PE=1 SV=2	6	6	19	6	1248	141.7	6.4	47.14	6	6.26144e+06	5.89685e+06	5.69619e+06	5.9515e+06	6.77463	High	High	High	1		0
330	Q5SR44	Complement receptor type 1 OS=Homo sapiens OX=9606 GN=CR1 PE=1 SV=1	6	5	12	5	2039	223.6	6.95	35.23	5	5.5424e+06	6.14252e+06	5.908e+06	5.86431e+06	6.76822	High	High	High	1		0
331	Q06830	Peroxiredoxin-1 OS=Homo sapiens OX=9606 GN=PRDX1 PE=1 SV=1	29	4	7	4	199	22.1	8.13	17.17	4	5.6716e+06	5.86994e+06	5.71741e+06	5.75298e+06	6.75989	High	High	High	1		0
332	A0A494C0L6	Thymidine phosphorylase (Fragment) OS=Homo sapiens OX=9606 GN=TYMP PE=1 SV=1	22	5	13	5	289	29.7	6.92	38.25	5	6.23777e+06	5.93218e+06	4.90066e+06	5.6902e+06	6.75513	High	High	High	1		0
333	O14773	Tripeptidyl-peptidase 1 OS=Homo sapiens OX=9606 GN=TPP1 PE=1 SV=2	7	3	9	3	563	61.2	6.48	29.48	3	5.66142e+06	5.78367e+06	5.62499e+06	5.69003e+06	6.75511	High	High	High	1		CARBOHYD 210; /note="N-linked (GlcNAc...) asparagine"; /evidence="ECO:0000269|PubMed:19038966, ECO:0000269|PubMed:19038967, ECO:0000269|PubMed:19159218"; CARBOHYD 222; /note="N-linked (GlcNAc...) asparagine"; /evidence="ECO:0000269|PubMed:19159218"; CARBOHYD 286; /note="N-linked (GlcNAc...) asparagine"; /evidence="ECO:0000269|PubMed:19038966, ECO:0000269|PubMed:19038967"; CARBOHYD 313; /note="N-l…
334	O95782	AP-2 complex subunit alpha-1 OS=Homo sapiens OX=9606 GN=AP2A1 PE=1 SV=3	6	4	5	4	977	107.5	7.03	11.71	4	5.78659e+06	5.96215e+06	5.26181e+06	5.67018e+06	6.7536	High	High	High	1	Phospho [T126]	0
335	J3KPD6	Tyrosine-protein kinase OS=Homo sapiens OX=9606 GN=HCK PE=1 SV=1	14	4	9	4	526	59.5	6.7	24.61	4	5.88554e+06	5.42011e+06	5.40252e+06	5.56939e+06	6.74581	High	High	High	1		0
336	P61326	Protein mago nashi homolog OS=Homo sapiens OX=9606 GN=MAGOH PE=1 SV=1	27	4	11	4	146	17.2	6.11	36.39	4	5.60548e+06	5.66323e+06	5.41583e+06	5.56151e+06	6.74519	High	High	High	1		0
337	Q86VP6	Cullin-associated NEDD8-dissociated protein 1 OS=Homo sapiens OX=9606 GN=CAND1 PE=1 SV=2	4	4	7	4	1230	136.3	5.78	15.94	4	5.38739e+06	5.62122e+06	5.66346e+06	5.55736e+06	6.74487	High	High	High	1		0
338	Q9ULZ3	Apoptosis-associated speck-like protein containing a CARD OS=Homo sapiens OX=9606 GN=PYCARD PE=1 SV=2	22	4	9	4	195	21.6	6.34	18.75	4	5.62073e+06	5.60213e+06	5.4248e+06	5.54922e+06	6.74423	High	High	High	1		0
339	Q9NYU2	UDP-glucose:glycoprotein glucosyltransferase 1 OS=Homo sapiens OX=9606 GN=UGGT1 PE=1 SV=3	7	7	11	7	1555	177.1	5.63	29.89	7	5.28839e+06	5.57105e+06	5.63326e+06	5.49756e+06	6.74017	High	High	High	1		CARBOHYD 536; /note="N-linked (GlcNAc...) asparagine"; /evidence="ECO:0000255"; CARBOHYD 1228; /note="N-linked (GlcNAc...) asparagine"; /evidence="ECO:0000255"
340	P28482	Mitogen-activated protein kinase 1 OS=Homo sapiens OX=9606 GN=MAPK1 PE=1 SV=3	21	7	12	3	360	41.4	6.98	28.81	7	5.41932e+06	5.25781e+06	5.60014e+06	5.42576e+06	6.73446	High	High	High	1		0
341	Q8IWA5	Choline transporter-like protein 2 OS=Homo sapiens OX=9606 GN=SLC44A2 PE=1 SV=3	7	4	7	4	706	80.1	8.57	19.28	4	5.40765e+06	4.46142e+06	6.31104e+06	5.39337e+06	6.73186	High	High	High	1		CARBOHYD 187; /note="N-linked (GlcNAc...) asparagine"; /evidence="ECO:0000269|PubMed:19159218, ECO:0000269|PubMed:19349973"; CARBOHYD 200; /note="N-linked (GlcNAc...) asparagine"; /evidence="ECO:0000269|PubMed:19159218, ECO:0000269|PubMed:19349973"; CARBOHYD 417; /note="N-linked (GlcNAc...) asparagine"; /evidence="ECO:0000255"
342	Q9BTV4	Transmembrane protein 43 OS=Homo sapiens OX=9606 GN=TMEM43 PE=1 SV=1	17	5	13	5	400	44.8	8.13	36.98	5	5.70651e+06	5.07242e+06	5.25545e+06	5.34479e+06	6.72793	High	High	High	1		0
343	P46459	Vesicle-fusing ATPase OS=Homo sapiens OX=9606 GN=NSF PE=1 SV=3	5	4	8	4	744	82.5	6.95	21.6	4	5.32336e+06	5.35835e+06	5.20874e+06	5.29681e+06	6.72401	High	High	High	1		0
344	Q15149	Plectin OS=Homo sapiens OX=9606 GN=PLEC PE=1 SV=3	1	4	9	4	4684	531.5	5.96	23.63	4	5.23908e+06	5.50231e+06	5.14204e+06	5.29447e+06	6.72382	High	High	High	1		0
345	Q13596	Sorting nexin-1 OS=Homo sapiens OX=9606 GN=SNX1 PE=1 SV=3	7	3	6	3	522	59	5.15	15.94	3	5.36071e+06	5.25554e+06	5.08622e+06	5.23416e+06	6.71885	High	High	High	1		0
346	Q01432	AMP deaminase 3 OS=Homo sapiens OX=9606 GN=AMPD3 PE=1 SV=1	4	3	7	3	767	88.8	6.98	16.45	3	5178942	5.43439e+06	5.03982e+06	5.21772e+06	6.71748	High	High	High	1		0
347	Q8N423	Leukocyte immunoglobulin-like receptor subfamily B member 2 OS=Homo sapiens OX=9606 GN=LILRB2 PE=1 SV=4	10	5	20	3	598	65	7.23	69.77	5	5.19419e+06	5.37761e+06	5.0172e+06	5.19633e+06	6.7157	High	High	High	1		CARBOHYD 280; /note="N-linked (GlcNAc...) asparagine"; /evidence="ECO:0000255"; CARBOHYD 301; /note="N-linked (GlcNAc...) asparagine"; /evidence="ECO:0000255"; CARBOHYD 340; /note="N-linked (GlcNAc...) asparagine"; /evidence="ECO:0000255"
348	Q15084	Protein disulfide-isomerase A6 OS=Homo sapiens OX=9606 GN=PDIA6 PE=1 SV=1	11	4	9	4	440	48.1	5.08	26.15	4	5.39841e+06	4.86939e+06	5.31481e+06	5.1942e+06	6.71552	High	High	High	1		0
349	P53634	Dipeptidyl peptidase 1 OS=Homo sapiens OX=9606 GN=CTSC PE=1 SV=2	8	3	13	3	463	51.8	6.99	32.67	3	5.06697e+06	5.31287e+06	5.05628e+06	5.14538e+06	6.71142	High	High	High	1		CARBOHYD 29; /note="N-linked (GlcNAc...) asparagine"; /evidence="ECO:0000269|PubMed:11726493, ECO:0000269|PubMed:19167329"; CARBOHYD 53; /note="N-linked (GlcNAc...) asparagine"; /evidence="ECO:0000269|PubMed:19159218, ECO:0000269|PubMed:19167329"; CARBOHYD 119; /note="N-linked (GlcNAc...) asparagine"; /evidence="ECO:0000269|PubMed:19167329"; CARBOHYD 276; /note="N-linked (GlcNAc...) asparagine"; …
350	Q96T58	Msx2-interacting protein OS=Homo sapiens OX=9606 GN=SPEN PE=1 SV=1	4	4	7	4	3664	402	7.64	13.68	4	5.43601e+06	5.35664e+06	4.63843e+06	5.14369e+06	6.71128	High	High	High	1	Phospho [Y1730; T1756; T2213; T2547; S2548; T2550; S2551; T2552; S2553; T2555; T3313; S3330; S3335]	0
351	P09668	Pro-cathepsin H OS=Homo sapiens OX=9606 GN=CTSH PE=1 SV=4	14	4	10	4	335	37.4	8.07	30.46	4	4.89606e+06	5.24631e+06	5.25281e+06	5.13173e+06	6.71026	High	High	High	1		CARBOHYD 101; /note="N-linked (GlcNAc...) asparagine"; /evidence="ECO:0000269|PubMed:3342889"; CARBOHYD 230; /note="N-linked (GlcNAc...) asparagine"; /evidence="ECO:0000269|PubMed:19159218, ECO:0000269|PubMed:3342889"
352	Q687X5	Metalloreductase STEAP4 OS=Homo sapiens OX=9606 GN=STEAP4 PE=1 SV=1	8	4	10	4	459	51.9	9.29	28.31	4	5.65634e+06	5.0876e+06	4.62502e+06	5.12299e+06	6.70952	High	High	High	1		CARBOHYD 323; /note="N-linked (GlcNAc...) asparagine"; /evidence="ECO:0000244|PDB:6HCY, ECO:0000269|PubMed:19159218, ECO:0000269|PubMed:30337524"
353	P62140	Serine/threonine-protein phosphatase PP1-beta catalytic subunit OS=Homo sapiens OX=9606 GN=PPP1CB PE=1 SV=3	36	11	20	4	327	37.2	6.19	47.57	11	5.21595e+06	5.05063e+06	5.03413e+06	5.10023e+06	6.70759	High	High	High	1		0
354	P07948	Tyrosine-protein kinase Lyn OS=Homo sapiens OX=9606 GN=LYN PE=1 SV=3	9	4	12	4	512	58.5	7.11	30.14	4	7.25159e+06	4.10154e+06	3.80623e+06	5.05312e+06	6.70356	High	High	High	1		0
355	O43488	Aflatoxin B1 aldehyde reductase member 2 OS=Homo sapiens OX=9606 GN=AKR7A2 PE=1 SV=3	13	3	10	3	359	39.6	7.17	25.15	3	5.15353e+06	4.94586e+06	5.03156e+06	5.04365e+06	6.70274	High	High	High	1		0
356	Q8WUM4	Programmed cell death 6-interacting protein OS=Homo sapiens OX=9606 GN=PDCD6IP PE=1 SV=1	5	4	5	4	868	96	6.52	10.12	4	5.3576e+06	5.18396e+06	4.499e+06	5.01352e+06	6.70014	High	Peak Found	High	1		0
357	R4GN08	Actin-related protein 2/3 complex subunit 4 (Fragment) OS=Homo sapiens OX=9606 GN=ARPC4 PE=1 SV=1	25	3	8	3	77	9.4	7.52	22.53	3	5.21197e+06	4.17072e+06	5.60992e+06	4.99754e+06	6.69876	High	High	High	1		0
358	Q8TDW7	Protocadherin Fat 3 OS=Homo sapiens OX=9606 GN=FAT3 PE=2 SV=3	2	3	3	3	4557	501.7	4.87	4.45	3	5.44557e+06	4.88623e+06	4.54244e+06	4.95808e+06	6.69531	Peak Found	High	High	1	Phospho [T71; T1148; S1166; S1697; S1699]	CARBOHYD 49; /note="N-linked (GlcNAc...) asparagine"; /evidence="ECO:0000255"; CARBOHYD 342; /note="N-linked (GlcNAc...) asparagine"; /evidence="ECO:0000255"; CARBOHYD 482; /note="N-linked (GlcNAc...) asparagine"; /evidence="ECO:0000255"; CARBOHYD 563; /note="N-linked (GlcNAc...) asparagine"; /evidence="ECO:0000255"; CARBOHYD 668; /note="N-linked (GlcNAc...) asparagine"; /evidence="ECO:0000255"; …
359	E7ENY0	Alpha-adducin OS=Homo sapiens OX=9606 GN=ADD1 PE=1 SV=1	5	3	6	3	663	73.4	6.55	13.03	3	5155419	5.0492e+06	4.56002e+06	4.92154e+06	6.6921	High	High	High	1		0
360	G8JLA2	Myosin light polypeptide 6 OS=Homo sapiens OX=9606 GN=MYL6 PE=1 SV=1	24	3	12	3	152	17.1	4.55	28.94	3	4.70625e+06	4.83951e+06	4.81956e+06	4.78844e+06	6.68019	High	High	High	1		0
361	P01876	Immunoglobulin heavy constant alpha 1 OS=Homo sapiens OX=9606 GN=IGHA1 PE=1 SV=2	8	3	6	3	353	37.6	6.51	13.71	3	4.5842e+06	4.46579e+06	5.28447e+06	4.77816e+06	6.67926	High	High	High	1		CARBOHYD 105; /note="O-linked (GalNAc...) serine"; CARBOHYD 111; /note="O-linked (GalNAc...) serine"; CARBOHYD 113; /note="O-linked (GalNAc...) serine"; CARBOHYD 119; /note="O-linked (GalNAc...) serine"; CARBOHYD 121; /note="O-linked (GalNAc...) serine"; CARBOHYD 144; /note="N-linked (GlcNAc...) (complex) asparagine"; /evidence="ECO:0000269|PubMed:15084671, ECO:0000269|PubMed:19139490, ECO:000026…
362	K7ERW9	Arsenical pump-driving ATPase (Fragment) OS=Homo sapiens OX=9606 GN=ASNA1 PE=1 SV=1	22	4	15	4	200	21.9	4.81	51.44	4	4.77973e+06	4.62481e+06	4.91109e+06	4.77188e+06	6.67869	High	High	High	1		0
363	Q7Z5P9	Mucin-19 OS=Homo sapiens OX=9606 GN=MUC19 PE=1 SV=3	3	6	17	6	8384	804.8	5.01	22.11	6	3.521e+06	5.39084e+06	5.33454e+06	4.74879e+06	6.67658	High	High	High	1	Phospho [T3394; T3397; T3404; T3406; S3430; S3431; T3646; T3653; S4227; T4231; T5480; T5482; T5483; S5486; T6712; T6713; T6715; T6716; T7888; T7910; T7917; S7932]	0
364	H7C0V5	ANKHD1-EIF4EBP3 readthrough (Fragment) OS=Homo sapiens OX=9606 GN=ANKHD1-EIF4EBP3 PE=4 SV=1	17	3	30	3	636	66.1	7.34	20.98	3	5060969	2.46426e+06	6.46839e+06	4.66454e+06	6.66881	High	High	High	1	Phospho [S25; S26; T82; T84; S85; S86; T88; S96; S98; S104; S109]	0
365	A0A1B0GTU4	Paxillin OS=Homo sapiens OX=9606 GN=PXN PE=1 SV=1	5	4	9	4	1081	115.8	5.64	21.36	4	4.62206e+06	4.54216e+06	4.70581e+06	4.62334e+06	6.66496	High	High	High	1	Phospho [T360]	0
366	O15162	Phospholipid scramblase 1 OS=Homo sapiens OX=9606 GN=PLSCR1 PE=1 SV=1	9	3	4	3	318	35	4.94	8.41	3	4.61739e+06	4.38897e+06	4.80459e+06	4.60365e+06	6.6631	High	High	High	1		0
367	P53618	Coatomer subunit beta OS=Homo sapiens OX=9606 GN=COPB1 PE=1 SV=3	5	4	10	4	953	107.1	6.05	23.48	4	3.05904e+06	4.94851e+06	5.72265e+06	4.57673e+06	6.66056	High	High	High	1		0
368	O14672	Disintegrin and metalloproteinase domain-containing protein 10 OS=Homo sapiens OX=9606 GN=ADAM10 PE=1 SV=1	5	3	6	3	748	84.1	7.77	15.67	3	4.34149e+06	4.90453e+06	4.46693e+06	4.57098e+06	6.66001	High	High	High	1		CARBOHYD 267; /note="N-linked (GlcNAc...) asparagine"; /evidence="ECO:0000255"; CARBOHYD 278; /note="N-linked (GlcNAc...) asparagine"; /evidence="ECO:0000244|PDB:6BDZ, ECO:0000244|PDB:6BE6, ECO:0000269|PubMed:16263699, ECO:0000269|PubMed:19159218, ECO:0000269|PubMed:19349973, ECO:0000269|PubMed:29224781"; CARBOHYD 439; /note="N-linked (GlcNAc...) asparagine"; /evidence="ECO:0000255"; CARBOHYD 551…
369	P23381	Tryptophan--tRNA ligase, cytoplasmic OS=Homo sapiens OX=9606 GN=WARS PE=1 SV=2	8	3	7	3	471	53.1	6.23	21.57	3	4.68336e+06	4.72821e+06	4.24727e+06	4.55294e+06	6.65829	High	High	High	1		0
370	P80723	Brain acid soluble protein 1 OS=Homo sapiens OX=9606 GN=BASP1 PE=1 SV=2	34	5	8	5	227	22.7	4.63	19.51	5	4.59593e+06	4.62733e+06	4.42453e+06	4.54927e+06	6.65794	High	High	High	1		0
371	Q8IZ83	Aldehyde dehydrogenase family 16 member A1 OS=Homo sapiens OX=9606 GN=ALDH16A1 PE=1 SV=2	6	4	8	4	802	85.1	6.79	22.15	4	4.45863e+06	4.57212e+06	4.5549e+06	4.52855e+06	6.65596	High	High	High	1		0
372	P21281	V-type proton ATPase subunit B, brain isoform OS=Homo sapiens OX=9606 GN=ATP6V1B2 PE=1 SV=3	8	4	12	4	511	56.5	5.81	29.81	4	5.09135e+06	5.1069e+06	3.32027e+06	4.50617e+06	6.65381	High	High	High	1		0
373	P26641	Elongation factor 1-gamma OS=Homo sapiens OX=9606 GN=EEF1G PE=1 SV=3	11	4	6	4	437	50.1	6.67	12.94	4	4.12322e+06	4.52724e+06	4.49699e+06	4.38249e+06	6.64172	High	High	High	1		0
374	F5H4C6	N-acetylglucosamine-6-sulfatase (Fragment) OS=Homo sapiens OX=9606 GN=GNS PE=1 SV=8	14	3	8	3	247	28.3	8.9	18.5	3	4.37193e+06	4.48127e+06	4.25279e+06	4.36866e+06	6.64035	High	High	High	1		0
375	Q03518	Antigen peptide transporter 1 OS=Homo sapiens OX=9606 GN=TAP1 PE=1 SV=2	8	5	11	5	808	87.2	8.02	28.17	5	4.24592e+06	4.34082e+06	4.19739e+06	4.26138e+06	6.62955	High	High	High	1		0
376	Q9BRF8	Serine/threonine-protein phosphatase CPPED1 OS=Homo sapiens OX=9606 GN=CPPED1 PE=1 SV=3	12	3	4	3	314	35.5	6.2	10.51	3	3.28768e+06	4.67037e+06	4.69571e+06	4.21792e+06	6.6251	High	High	High	1		0
377	P78325	Disintegrin and metalloproteinase domain-containing protein 8 OS=Homo sapiens OX=9606 GN=ADAM8 PE=1 SV=2	4	3	10	3	824	88.7	7.55	22.89	3	4.03017e+06	4.31453e+06	4.23037e+06	4.19169e+06	6.62239	High	High	High	1		CARBOHYD 67; /note="N-linked (GlcNAc...) asparagine"; /evidence="ECO:0000255"; CARBOHYD 91; /note="N-linked (GlcNAc...) asparagine"; /evidence="ECO:0000255"; CARBOHYD 436; /note="N-linked (GlcNAc...) asparagine"; /evidence="ECO:0000255"; CARBOHYD 612; /note="N-linked (GlcNAc...) asparagine"; /evidence="ECO:0000255"
378	Q96QH2	PML-RARA-regulated adapter molecule 1 OS=Homo sapiens OX=9606 GN=PRAM1 PE=1 SV=3	7	3	5	3	670	73.9	9.67	13.65	3	2.23697e+06	5.51896e+06	4.80068e+06	4.18554e+06	6.62175	High	High	High	1		0
379	Q10567	AP-1 complex subunit beta-1 OS=Homo sapiens OX=9606 GN=AP1B1 PE=1 SV=2	8	7	10	4	949	104.6	5.06	23.57	7	4.39255e+06	4.15035e+06	3.99349e+06	4.1788e+06	6.62105	High	High	High	1		0
380	A0A494C1V1	Neurobeachin-like protein 2 OS=Homo sapiens OX=9606 GN=NBEAL2 PE=1 SV=1	3	5	13	5	2720	298.2	6.42	31.45	5	3.93597e+06	3.76022e+06	4.81606e+06	4.17075e+06	6.62021	High	High	High	1		0
381	P08473	Neprilysin OS=Homo sapiens OX=9606 GN=MME PE=1 SV=2	7	4	7	4	750	85.5	5.73	20.9	4	4.65303e+06	3.88114e+06	3.92021e+06	4.15146e+06	6.6182	High	High	High	1		CARBOHYD 145; /note="N-linked (GlcNAc...) asparagine"; /evidence="ECO:0000269|PubMed:10669592, ECO:0000269|PubMed:12754519, ECO:0000269|PubMed:14747736, ECO:0000269|PubMed:17704566"; CARBOHYD 285; /note="N-linked (GlcNAc...) asparagine"; /evidence="ECO:0000269|PubMed:12754519"; CARBOHYD 325; /note="N-linked (GlcNAc...) asparagine"; /evidence="ECO:0000269|PubMed:10669592, ECO:0000269|PubMed:147477…
382	Q13045	Protein flightless-1 homolog OS=Homo sapiens OX=9606 GN=FLII PE=1 SV=2	2	3	9	3	1269	144.7	6.05	25.26	3	4.5024e+06	4.01689e+06	3.76556e+06	4.09495e+06	6.61225	High	High	High	1		0
383	J3KQ18	D-dopachrome decarboxylase OS=Homo sapiens OX=9606 GN=DDT PE=1 SV=1	30	3	5	3	132	14.2	7.3	11.73	3	4.20993e+06	4.20692e+06	3.79652e+06	4.07112e+06	6.60971	High	High	High	1		0
384	H0Y2Y8	Zyxin (Fragment) OS=Homo sapiens OX=9606 GN=ZYX PE=1 SV=1	13	4	12	4	540	57.6	6.87	34.59	4	3.96606e+06	4.41575e+06	3.81234e+06	4.06472e+06	6.60903	High	High	High	1		0
385	Q9UPN7	Serine/threonine-protein phosphatase 6 regulatory subunit 1 OS=Homo sapiens OX=9606 GN=PPP6R1 PE=1 SV=5	6	3	5	3	881	96.7	4.55	13.22	3	4.01611e+06	3.78473e+06	4.22521e+06	4.00868e+06	6.603	High	High	High	1	Phospho [T247; S267; T274]	0
386	Q8N6C8	Leukocyte immunoglobulin-like receptor subfamily A member 3 OS=Homo sapiens OX=9606 GN=LILRA3 PE=1 SV=3	14	5	14	4	439	47.4	8.09	39.33	5	3.68076e+06	4.12634e+06	4.18678e+06	3.99796e+06	6.60184	High	High	High	1		CARBOHYD 140; /note="N-linked (GlcNAc...) asparagine"; /evidence="ECO:0000269|PubMed:24085305"; CARBOHYD 281; /note="N-linked (GlcNAc...) asparagine"; /evidence="ECO:0000269|PubMed:24085305"; CARBOHYD 302; /note="N-linked (GlcNAc...) asparagine"; /evidence="ECO:0000269|PubMed:24085305"; CARBOHYD 341; /note="N-linked (GlcNAc...) asparagine"; /evidence="ECO:0000269|PubMed:24085305"; CARBOHYD 431; /…
387	P55072	Transitional endoplasmic reticulum ATPase OS=Homo sapiens OX=9606 GN=VCP PE=1 SV=4	8	5	9	5	806	89.3	5.26	21.21	5	3.97547e+06	3.92564e+06	4.05041e+06	3.98384e+06	6.6003	High	High	High	1		0
388	P17858	ATP-dependent 6-phosphofructokinase, liver type OS=Homo sapiens OX=9606 GN=PFKL PE=1 SV=6	5	3	5	3	780	85	7.5	18.89	3	4.42284e+06	3.72531e+06	3.66494e+06	3.9377e+06	6.59524	High	High	High	1		CARBOHYD 529; /note="O-linked (GlcNAc) serine"; /evidence="ECO:0000269|PubMed:22923583"
389	P28066	Proteasome subunit alpha type-5 OS=Homo sapiens OX=9606 GN=PSMA5 PE=1 SV=3	24	4	13	4	241	26.4	4.79	37.86	4	4.72435e+06	4.74461e+06	2.17485e+06	3.88127e+06	6.58897	High	High	High	1		CARBOHYD 198; /note="O-linked (GlcNAc) serine"; /evidence="ECO:0000250"
390	P05771	Protein kinase C beta type OS=Homo sapiens OX=9606 GN=PRKCB PE=1 SV=4	6	3	6	3	671	76.8	7.01	14.12	3	3.02076e+06	2.80312e+06	5.6383e+06	3.82073e+06	6.58215	High	High	High	1	Phospho [S552]	0
391	E9PFH4	Transportin-3 OS=Homo sapiens OX=9606 GN=TNPO3 PE=1 SV=1	6	4	9	4	857	96.6	5.66	22.42	4	4.04605e+06	3.78186e+06	3.58156e+06	3.80316e+06	6.58014	High	High	High	1		0
392	P26022	Pentraxin-related protein PTX3 OS=Homo sapiens OX=9606 GN=PTX3 PE=1 SV=3	10	3	8	3	381	41.9	5.01	23.05	3	3.61968e+06	3.83051e+06	3.7744e+06	3.74153e+06	6.57305	High	High	High	1		CARBOHYD 220; /note="N-linked (GlcNAc...) asparagine"; /evidence="ECO:0000255"
393	K7ELL7	Glucosidase 2 subunit beta OS=Homo sapiens OX=9606 GN=PRKCSH PE=1 SV=1	6	3	11	3	535	60.2	4.41	25.44	3	3.60739e+06	3.69048e+06	3.77748e+06	3.69178e+06	6.56724	High	High	High	1		0
394	Q96N66	Lysophospholipid acyltransferase 7 OS=Homo sapiens OX=9606 GN=MBOAT7 PE=1 SV=2	9	3	15	3	472	52.7	8.97	42.84	3	5.21133e+06	2.74575e+06	3.05625e+06	3.67111e+06	6.5648	High	High	High	1		CARBOHYD 321; /note="N-linked (GlcNAc...) asparagine"; /evidence="ECO:0000255"
395	E5RHL7	Brefeldin A-inhibited guanine nucleotide-exchange protein 1 (Fragment) OS=Homo sapiens OX=9606 GN=ARFGEF1 PE=1 SV=2	9	5	11	5	825	93.7	6.95	27.37	5	3.77775e+06	3.85906e+06	3.37363e+06	3.67015e+06	6.56468	High	High	High	1	Phospho [S561; T803; T824]	0
396	F5H479	Ragulator complex protein LAMTOR1 OS=Homo sapiens OX=9606 GN=LAMTOR1 PE=1 SV=1	46	3	7	3	99	11.1	5.07	18.16	3	3.59503e+06	3.79136e+06	3.54345e+06	3.64328e+06	6.56149	High	High	High	1		0
397	Q9UEY8	Gamma-adducin OS=Homo sapiens OX=9606 GN=ADD3 PE=1 SV=1	5	3	9	3	706	79.1	6.32	29.08	3	3.513e+06	3.49354e+06	3.91359e+06	3.64004e+06	6.56111	High	High	High	1		0
398	Q9NUU6	Inactive ubiquitin thioesterase OTULINL OS=Homo sapiens OX=9606 GN=OTULINL PE=1 SV=1	8	3	5	3	356	42.2	9.29	11.25	3	3.47703e+06	3.65408e+06	3.72285e+06	3.61799e+06	6.55847	High	High	High	1		0
399	P30041	Peroxiredoxin-6 OS=Homo sapiens OX=9606 GN=PRDX6 PE=1 SV=3	17	4	11	4	224	25	6.38	26.66	4	3843459	3.23075e+06	3.64928e+06	3.5745e+06	6.55321	High	High	High	1		0
400	F8VXU5	Vacuolar protein sorting-associated protein 29 OS=Homo sapiens OX=9606 GN=VPS29 PE=1 SV=1	18	3	5	3	214	24	8.18	13	3	3.45738e+06	3.32302e+06	3.90735e+06	3.56258e+06	6.55177	High	High	High	1		0
401	Q9UFN0	Protein NipSnap homolog 3A OS=Homo sapiens OX=9606 GN=NIPSNAP3A PE=1 SV=2	14	3	5	3	247	28.4	9.16	10.34	3	3.57628e+06	3.48275e+06	3.59847e+06	3.5525e+06	6.55053	High	High	High	1		0
402	Q13200	26S proteasome non-ATPase regulatory subunit 2 OS=Homo sapiens OX=9606 GN=PSMD2 PE=1 SV=3	3	3	7	3	908	100.1	5.2	16.6	3	3.87659e+06	3.67361e+06	2.85719e+06	3.46913e+06	6.54022	High	High	High	1		0
403	C9JV50	Phosphatidylinositide phosphatase SAC1 (Fragment) OS=Homo sapiens OX=9606 GN=SACM1L PE=1 SV=1	24	4	4	4	187	21.4	5.88	8.19	4	3.35133e+06	3.69046e+06	3.27468e+06	3.43883e+06	6.53641	High	High	Peak Found	1		0
404	Q8IUI8	Cytokine receptor-like factor 3 OS=Homo sapiens OX=9606 GN=CRLF3 PE=1 SV=2	14	3	8	3	442	49.7	5.14	15.95	3	3.1467e+06	3.48497e+06	3.45509e+06	3.36225e+06	6.52663	High	High	High	1	Phospho [T368; T375]	0
405	M0R0X1	Ras-related protein Rab-4B (Fragment) OS=Homo sapiens OX=9606 GN=RAB4B PE=1 SV=1	35	8	33	4	192	21.3	5.67	77.4	8	3.27588e+06	3.27387e+06	3.41439e+06	3.32138e+06	6.52132	High	High	High	1		0
406	P20073	Annexin A7 OS=Homo sapiens OX=9606 GN=ANXA7 PE=1 SV=3	8	3	5	3	488	52.7	5.68	12.65	3	3.44661e+06	3.18506e+06	3.33196e+06	3.32121e+06	6.5213	High	High	High	1		0
407	Q92542	Nicastrin OS=Homo sapiens OX=9606 GN=NCSTN PE=1 SV=2	4	3	7	3	709	78.4	5.99	16.35	3	4.2021e+06	3.80885e+06	1.87411e+06	3.29502e+06	6.51786	High	High	High	1		CARBOHYD 45; /note="N-linked (GlcNAc...) asparagine"; /evidence="ECO:0000244|PDB:5A63, ECO:0000244|PDB:6IDF, ECO:0000244|PDB:6IYC, ECO:0000269|PubMed:19159218, ECO:0000269|PubMed:26280335, ECO:0000269|PubMed:30598546, ECO:0000269|PubMed:30630874"; CARBOHYD 55; /note="N-linked (GlcNAc...) asparagine"; /evidence="ECO:0000244|PDB:5A63, ECO:0000244|PDB:6IDF, ECO:0000244|PDB:6IYC, ECO:0000255, ECO:000…
408	Q9P107	GEM-interacting protein OS=Homo sapiens OX=9606 GN=GMIP PE=1 SV=2	9	6	8	6	970	106.6	5.72	20.21	6	3.61912e+06	2.86819e+06	3.33747e+06	3.27493e+06	6.5152	High	High	High	1		0
409	Q8TCJ2	Dolichyl-diphosphooligosaccharide--protein glycosyltransferase subunit STT3B OS=Homo sapiens OX=9606 GN=STT3B PE=1 SV=1	6	4	8	4	826	93.6	8.91	16.51	4	3549433	3.14512e+06	3.0014e+06	3.23199e+06	6.50947	High	High	High	1		CARBOHYD 616; /note="N-linked (GlcNAc...) asparagine"; /evidence="ECO:0000255|PROSITE-ProRule:PRU00498"; CARBOHYD 623; /note="N-linked (GlcNAc...) asparagine"; /evidence="ECO:0000269|PubMed:19159218"; CARBOHYD 627; /note="N-linked (GlcNAc...) (high mannose) asparagine"; /evidence="ECO:0000269|PubMed:19159218"; CARBOHYD 641; /note="N-linked (GlcNAc...) asparagine"; /evidence="ECO:0000255|PROSITE-P…
410	Q92973	Transportin-1 OS=Homo sapiens OX=9606 GN=TNPO1 PE=1 SV=2	5	4	6	3	898	102.3	4.98	14.59	4	4.13326e+06	3.15239e+06	2.39088e+06	3.22551e+06	6.5086	High	High	Peak Found	1	Phospho [Y398]	0
411	A0A087WT44	Heme oxygenase 2 OS=Homo sapiens OX=9606 GN=HMOX2 PE=1 SV=1	5	3	4	3	370	41.6	5.44	8.33	3	3.34642e+06	3.27202e+06	3.05279e+06	3.22374e+06	6.50836	High	Peak Found	High	1		0
412	P30273	High affinity immunoglobulin epsilon receptor subunit gamma OS=Homo sapiens OX=9606 GN=FCER1G PE=1 SV=1	23	3	8	3	86	9.7	7.12	16.79	3	3.13706e+06	3.21626e+06	3.31562e+06	3.22298e+06	6.50826	High	High	High	1		0
413	P41250	Glycine--tRNA ligase OS=Homo sapiens OX=9606 GN=GARS PE=1 SV=3	5	3	6	3	739	83.1	7.03	13.42	3	3.5043e+06	3.1938e+06	2.92206e+06	3.20672e+06	6.50606	High	High	High	1		0
414	A0A087WV45	Transthyretin OS=Homo sapiens OX=9606 GN=TTR PE=1 SV=1	26	3	5	3	139	15.1	5.76	11.54	3	3.64861e+06	2.3715e+06	3.59945e+06	3.20652e+06	6.50603	High	High	High	1		0
415	P48960	CD97 antigen OS=Homo sapiens OX=9606 GN=CD97 PE=1 SV=4	4	3	9	3	835	91.8	6.87	22.92	3	3.46784e+06	3.31898e+06	2.81037e+06	3.19906e+06	6.50502	High	High	High	1		CARBOHYD 33; /note="N-linked (GlcNAc...) asparagine"; /evidence="ECO:0000255"; CARBOHYD 38; /note="N-linked (GlcNAc...) asparagine"; /evidence="ECO:0000255"; CARBOHYD 108; /note="N-linked (GlcNAc...) asparagine"; /evidence="ECO:0000255"; CARBOHYD 203; /note="N-linked (GlcNAc...) asparagine"; /evidence="ECO:0000255"; CARBOHYD 371; /note="N-linked (GlcNAc...) asparagine"; /evidence="ECO:0000269|Pub…
416	O14980	Exportin-1 OS=Homo sapiens OX=9606 GN=XPO1 PE=1 SV=1	7	5	9	5	1071	123.3	6.06	23.37	5	3.25033e+06	3.28048e+06	3.04777e+06	3.19286e+06	6.50418	High	High	High	1	Phospho [T302; Y308]	0
417	P54920	Alpha-soluble NSF attachment protein OS=Homo sapiens OX=9606 GN=NAPA PE=1 SV=3	14	3	6	3	295	33.2	5.36	14.77	3	3.25257e+06	3.28068e+06	3.00476e+06	3.17934e+06	6.50234	High	High	High	1		0
418	P21291	Cysteine and glycine-rich protein 1 OS=Homo sapiens OX=9606 GN=CSRP1 PE=1 SV=3	23	3	6	3	193	20.6	8.57	16.57	3	3.15946e+06	3.17288e+06	3.19145e+06	3.17459e+06	6.50169	High	High	High	1		0
419	O43747	AP-1 complex subunit gamma-1 OS=Homo sapiens OX=9606 GN=AP1G1 PE=1 SV=5	11	5	10	5	822	91.3	6.8	24.1	5	3.98068e+06	3.63467e+06	1.89242e+06	3.16926e+06	6.50096	High	High	High	1	Phospho [T538; S729; T731]	0
420	P16035	Metalloproteinase inhibitor 2 OS=Homo sapiens OX=9606 GN=TIMP2 PE=1 SV=2	10	3	5	3	220	24.4	7.49	14.85	3	2.71404e+06	2.56371e+06	4.19432e+06	3.15735e+06	6.49932	High	High	High	1		0
421	Q96FN4	Copine-2 OS=Homo sapiens OX=9606 GN=CPNE2 PE=1 SV=3	8	4	11	3	548	61.2	6.07	28.1	4	2.90729e+06	3.28359e+06	3.25796e+06	3.14961e+06	6.49826	High	High	High	1		0
422	P33241	Lymphocyte-specific protein 1 OS=Homo sapiens OX=9606 GN=LSP1 PE=1 SV=1	8	3	6	3	339	37.2	4.74	14.62	3	3.35775e+06	3.06272e+06	3.01698e+06	3.14582e+06	6.49773	High	High	High	1		0
423	E9PNF5	Glutamine-dependent NAD(+) synthetase (Fragment) OS=Homo sapiens OX=9606 GN=NADSYN1 PE=1 SV=1	26	4	7	4	149	16.1	7.72	16.58	4	3.5805e+06	2.81395e+06	3.03278e+06	3.14241e+06	6.49726	High	High	High	1		0
424	O75022	Leukocyte immunoglobulin-like receptor subfamily B member 3 OS=Homo sapiens OX=9606 GN=LILRB3 PE=1 SV=3	9	4	6	4	631	69.3	6.93	12.26	4	3.16135e+06	3.83687e+06	2.42899e+06	3.1424e+06	6.49726	High	High	High	1	Phospho [S127; S131; S502; S503]	CARBOHYD 139; /note="N-linked (GlcNAc...) asparagine"; /evidence="ECO:0000255"; CARBOHYD 280; /note="N-linked (GlcNAc...) asparagine"; /evidence="ECO:0000255"; CARBOHYD 301; /note="N-linked (GlcNAc...) asparagine"; /evidence="ECO:0000255"; CARBOHYD 340; /note="N-linked (GlcNAc...) asparagine"; /evidence="ECO:0000255"
425	P04424	Argininosuccinate lyase OS=Homo sapiens OX=9606 GN=ASL PE=1 SV=4	8	4	7	4	464	51.6	6.48	20.1	4	3.068e+06	3.07675e+06	3.27974e+06	3.1415e+06	6.49714	High	High	High	1		0
426	C9JFR7	Cytochrome c (Fragment) OS=Homo sapiens OX=9606 GN=CYCS PE=1 SV=1	26	3	5	3	101	11.3	9.66	12.73	3	3.25866e+06	2.99283e+06	2.97692e+06	3.07614e+06	6.48801	Peak Found	High	High	1		0
427	Q92804	TATA-binding protein-associated factor 2N OS=Homo sapiens OX=9606 GN=TAF15 PE=1 SV=1	9	4	12	4	592	61.8	8.02	37.89	4	3.34523e+06	2.85737e+06	2.96803e+06	3.05688e+06	6.48528	High	High	High	1		0
428	P53990	IST1 homolog OS=Homo sapiens OX=9606 GN=IST1 PE=1 SV=1	18	3	8	3	364	39.7	5.35	16.06	3	2.90852e+06	3.30074e+06	2.91405e+06	3.0411e+06	6.48303	High	High	High	1	Phospho [T218; T227; T241; Y245]	0
429	Q8TCU6	Phosphatidylinositol 3,4,5-trisphosphate-dependent Rac exchanger 1 protein OS=Homo sapiens OX=9606 GN=PREX1 PE=1 SV=3	3	4	10	4	1659	186.1	6.44	22.33	4	2.9074e+06	3.12188e+06	3.08633e+06	3.03854e+06	6.48266	High	High	High	1		0
430	O60264	SWI/SNF-related matrix-associated actin-dependent regulator of chromatin subfamily A member 5 OS=Homo sapiens OX=9606 GN=SMARCA5 PE=1 SV=1	3	3	3	3	1052	121.8	8.09	6.59	3	2.89595e+06	2.99288e+06	3.18857e+06	3.0258e+06	6.48084	High	High	High	1		0
431	P41240	Tyrosine-protein kinase CSK OS=Homo sapiens OX=9606 GN=CSK PE=1 SV=1	12	4	8	4	450	50.7	7.06	17.56	4	3.1143e+06	2.83909e+06	3.0098e+06	2.98773e+06	6.47534	High	High	High	1	Phospho [T342; T345; T353]	0
432	Q8N3U4	Cohesin subunit SA-2 OS=Homo sapiens OX=9606 GN=STAG2 PE=1 SV=3	3	3	3	3	1231	141.2	5.43	7.03	3	3.13456e+06	3.14764e+06	2.67055e+06	2.98425e+06	6.47484	High	Peak Found	High	1		0
433	P42126	Enoyl-CoA delta isomerase 1, mitochondrial OS=Homo sapiens OX=9606 GN=ECI1 PE=1 SV=1	19	3	13	3	302	32.8	8.54	34.05	3	2.85108e+06	2.89383e+06	3.14218e+06	2.96237e+06	6.47164	High	High	High	1	Phospho [S144]	0
434	P14625	Endoplasmin OS=Homo sapiens OX=9606 GN=HSP90B1 PE=1 SV=1	5	3	9	3	803	92.4	4.84	26.58	3	2.38412e+06	3.26228e+06	3.17809e+06	2.9415e+06	6.46857	High	High	High	1		CARBOHYD 62; /note="N-linked (GlcNAc...) asparagine"; /evidence="ECO:0000269|PubMed:19159218"; CARBOHYD 107; /note="N-linked (GlcNAc...) asparagine"; /evidence="ECO:0000269|PubMed:16263699, ECO:0000269|PubMed:19159218"; CARBOHYD 217; /note="N-linked (GlcNAc...) asparagine"; /evidence="ECO:0000269|PubMed:12754519, ECO:0000269|PubMed:19159218"; CARBOHYD 445; /note="N-linked (GlcNAc...) asparagine";…
435	O95479	GDH/6PGL endoplasmic bifunctional protein OS=Homo sapiens OX=9606 GN=H6PD PE=1 SV=2	6	3	5	3	791	88.8	7.3	13.92	3	2.99233e+06	2.83079e+06	2.83842e+06	2.88718e+06	6.46047	High	High	High	1		CARBOHYD 157; /note="N-linked (GlcNAc...) asparagine"; /evidence="ECO:0000269|PubMed:19159218"; CARBOHYD 282; /note="N-linked (GlcNAc...) asparagine"; /evidence="ECO:0000269|PubMed:19159218"; CARBOHYD 683; /note="N-linked (GlcNAc...) asparagine"; /evidence="ECO:0000255"
436	Q12906	Interleukin enhancer-binding factor 3 OS=Homo sapiens OX=9606 GN=ILF3 PE=1 SV=3	7	5	7	5	894	95.3	8.76	15.81	5	2.59722e+06	3.12189e+06	2.88057e+06	2.86656e+06	6.45736	High	High	High	1		0
437	A0AVT1	Ubiquitin-like modifier-activating enzyme 6 OS=Homo sapiens OX=9606 GN=UBA6 PE=1 SV=1	3	3	4	3	1052	117.9	6.14	9.35	3	2.94343e+06	2.62015e+06	3.01539e+06	2.85966e+06	6.45631	High	High	High	1		0
438	P39687	Acidic leucine-rich nuclear phosphoprotein 32 family member A OS=Homo sapiens OX=9606 GN=ANP32A PE=1 SV=1	13	3	5	3	249	28.6	4.09	11.15	3	2.76093e+06	2.94834e+06	2.77219e+06	2.82715e+06	6.45135	High	High	Peak Found	1		0
439	A0A3B3IRW2	Mannosyl-oligosaccharide glucosidase OS=Homo sapiens OX=9606 GN=MOGS PE=1 SV=1	9	4	8	4	562	62.2	7.11	18.88	4	2.99901e+06	2.65479e+06	2.79746e+06	2.81709e+06	6.4498	High	High	High	1		0
440	A0A1W2PQ51	Probable ATP-dependent RNA helicase DDX17 OS=Homo sapiens OX=9606 GN=DDX17 PE=1 SV=1	8	5	15	3	731	80.4	8.37	36.86	5	2.67093e+06	2.76765e+06	2.93648e+06	2.79169e+06	6.44587	High	High	High	1		0
441	Q9UHG3	Prenylcysteine oxidase 1 OS=Homo sapiens OX=9606 GN=PCYOX1 PE=1 SV=3	7	3	7	3	505	56.6	6.18	22.85	3	2.4471e+06	1.64135e+06	4.22506e+06	2.77117e+06	6.44266	High	High	High	1	Phospho [S358]	CARBOHYD 196; /note="N-linked (GlcNAc...) asparagine"; /evidence="ECO:0000269|PubMed:16335952, ECO:0000269|PubMed:19159218"; CARBOHYD 323; /note="N-linked (GlcNAc...) asparagine"; /evidence="ECO:0000269|PubMed:16335952"; CARBOHYD 353; /note="N-linked (GlcNAc...) asparagine"; /evidence="ECO:0000269|PubMed:16335952, ECO:0000269|PubMed:19159218"
442	Q14289	Protein-tyrosine kinase 2-beta OS=Homo sapiens OX=9606 GN=PTK2B PE=1 SV=2	4	3	9	3	1009	115.8	6.25	22.06	3	2.76381e+06	2.69688e+06	2.75877e+06	2.73982e+06	6.43772	High	High	High	1		0
443	Q86YS6	Ras-related protein Rab-43 OS=Homo sapiens OX=9606 GN=RAB43 PE=1 SV=1	19	5	20	3	212	23.3	5.64	43.36	5	2.58999e+06	2.6846e+06	2.8911e+06	2.7219e+06	6.43487	High	High	High	1		0
444	O15260	Surfeit locus protein 4 OS=Homo sapiens OX=9606 GN=SURF4 PE=1 SV=3	12	3	7	3	269	30.4	7.78	15.84	3	3.35529e+06	2.56884e+06	2.22426e+06	2.71613e+06	6.43395	High	High	High	1		0
445	Q9NPA2	Matrix metalloproteinase-25 OS=Homo sapiens OX=9606 GN=MMP25 PE=1 SV=1	16	4	4	4	562	62.5	8.56	8.55	4	2.68534e+06	2.79871e+06	2.58892e+06	2.69099e+06	6.42991	High	High	High	1	Phospho [S244; S245; S249]	0
446	P23246	Splicing factor, proline- and glutamine-rich OS=Homo sapiens OX=9606 GN=SFPQ PE=1 SV=2	7	3	12	3	707	76.1	9.44	32.31	3	2.76193e+06	2.80012e+06	2.49505e+06	2.6857e+06	6.42906	High	High	High	1		0
447	E7EQI7	WASH complex subunit 5 OS=Homo sapiens OX=9606 GN=WASHC5 PE=1 SV=1	4	3	5	3	1011	117	8.27	13.49	3	2.74e+06	4.23076e+06	1.05915e+06	2.67664e+06	6.42759	High	High	High	1	Phospho [T164; S173]	0
448	O43143	Pre-mRNA-splicing factor ATP-dependent RNA helicase DHX15 OS=Homo sapiens OX=9606 GN=DHX15 PE=1 SV=2	4	4	10	4	795	90.9	7.46	23.58	4	4.92054e+06	1.40884e+06	1.61427e+06	2.64788e+06	6.4229	High	High	High	1		0
449	O00743	Serine/threonine-protein phosphatase 6 catalytic subunit OS=Homo sapiens OX=9606 GN=PPP6C PE=1 SV=1	13	4	9	4	305	35.1	5.69	24.13	4	2.92667e+06	2.45551e+06	2.36868e+06	2.58362e+06	6.41223	High	High	High	1		0
450	P31150	Rab GDP dissociation inhibitor alpha OS=Homo sapiens OX=9606 GN=GDI1 PE=1 SV=2	19	7	13	3	447	50.6	5.14	34.47	7	1.77268e+06	4.16248e+06	1.79804e+06	2.57773e+06	6.41124	High	High	High	1		0
451	Q92930	Ras-related protein Rab-8B OS=Homo sapiens OX=9606 GN=RAB8B PE=1 SV=2	26	9	36	3	207	23.6	9.07	88.17	9	2.7935e+06	2.41815e+06	2.4251e+06	2.54558e+06	6.40579	High	High	High	1		0
452	O15427	Monocarboxylate transporter 4 OS=Homo sapiens OX=9606 GN=SLC16A3 PE=1 SV=1	8	3	3	3	465	49.4	7.96	6.58	3	2.50872e+06	2.44833e+06	2.50539e+06	2.48748e+06	6.39576	Peak Found	High	High	1		0
453	Q16891	MICOS complex subunit MIC60 OS=Homo sapiens OX=9606 GN=IMMT PE=1 SV=1	8	3	3	3	758	83.6	6.48	7.37	3	2.4028e+06	2.30554e+06	2.61296e+06	2.44044e+06	6.38747	High	High	High	1	Phospho [S186; T231; S253]	0
454	Q3LXA3	Triokinase/FMN cyclase OS=Homo sapiens OX=9606 GN=TKFC PE=1 SV=2	9	3	10	3	575	58.9	7.49	33.55	3	2.21066e+06	2.07568e+06	2.96252e+06	2.41629e+06	6.38315	High	High	High	1		0
455	Q8NF50	Dedicator of cytokinesis protein 8 OS=Homo sapiens OX=9606 GN=DOCK8 PE=1 SV=3	1	3	7	3	2099	238.4	6.87	17.03	3	2.74083e+06	2.06316e+06	2.23428e+06	2.34609e+06	6.37034	High	High	High	1		0
456	Q00765	Receptor expression-enhancing protein 5 OS=Homo sapiens OX=9606 GN=REEP5 PE=1 SV=3	16	4	5	4	189	21.5	8.1	10.23	4	2.36313e+06	2.46512e+06	2.13572e+06	2.32133e+06	6.36574	High	Peak Found	High	1		0
457	Q99460	26S proteasome non-ATPase regulatory subunit 1 OS=Homo sapiens OX=9606 GN=PSMD1 PE=1 SV=2	5	3	8	3	953	105.8	5.39	24.47	3	2.60449e+06	2.10386e+06	2.08575e+06	2.2647e+06	6.35501	High	High	High	1		0
458	H9KV28	Protein diaphanous homolog 1 OS=Homo sapiens OX=9606 GN=DIAPH1 PE=1 SV=2	4	3	6	3	1228	136.8	5.24	17.42	3	2.41506e+06	2.10395e+06	2.12239e+06	2.2138e+06	6.34514	High	High	High	1		0
459	H0YGT0	Low affinity immunoglobulin gamma Fc region receptor II-c OS=Homo sapiens OX=9606 GN=FCGR2C PE=4 SV=1	9	3	4	3	322	35.4	6.9	8.17	3	2.06064e+06	2.22323e+06	2.27761e+06	2.18716e+06	6.33988	High	Peak Found	High	1		0
460	P45974	Ubiquitin carboxyl-terminal hydrolase 5 OS=Homo sapiens OX=9606 GN=USP5 PE=1 SV=2	4	3	4	3	858	95.7	5.03	8.72	3	2.19087e+06	2.17335e+06	2.12765e+06	2.16396e+06	6.33525	High	Peak Found	High	1		0
461	Q96CX2	BTB/POZ domain-containing protein KCTD12 OS=Homo sapiens OX=9606 GN=KCTD12 PE=1 SV=1	17	4	8	4	325	35.7	5.64	18.69	4	2.01405e+06	2.16782e+06	2.11762e+06	2.09983e+06	6.32218	High	High	High	1		0
462	Q8WXI7	Mucin-16 OS=Homo sapiens OX=9606 GN=MUC16 PE=1 SV=3	2	9	32	9	14507	1518.2	5.26	70.76	9		1.97258e+06	2.14785e+06	2.06021e+06	6.31391	High	High	High	1	Phospho [T3310; T3320; T5037; T5050; S5057; S6745; T6746; T7936; S7944; S7947; T7948; T8751; S8766; S8774; S8782; Y9533; T9571; T10316; S10318; T10319; S10323; S10326; T10328; T10336; S10342; S10343; Y12944; T12951]	CARBOHYD 139; /note="N-linked (GlcNAc...) asparagine"; /evidence="ECO:0000255"; CARBOHYD 434; /note="N-linked (GlcNAc...) asparagine"; /evidence="ECO:0000255"; CARBOHYD 787; /note="N-linked (GlcNAc...) asparagine"; /evidence="ECO:0000255"; CARBOHYD 930; /note="N-linked (GlcNAc...) asparagine"; /evidence="ECO:0000255"; CARBOHYD 957; /note="N-linked (GlcNAc...) asparagine"; /evidence="ECO:0000255";…
463	Q14005	Pro-interleukin-16 OS=Homo sapiens OX=9606 GN=IL16 PE=1 SV=4	2	3	3	3	1332	141.7	8.06	7.49	3	2.14744e+06	2.02204e+06	1.86941e+06	2.01296e+06	6.30384	Peak Found	High	Peak Found	1		0
464	A0A3B3IU30	Unconventional myosin-Ig OS=Homo sapiens OX=9606 GN=MYO1G PE=1 SV=1	3	3	5	3	967	110.5	8.69	9.99	3	2.13043e+06	1.9055e+06	1.89622e+06	1.97738e+06	6.29609	High	High	High	1		0
465	Q16769	Glutaminyl-peptide cyclotransferase OS=Homo sapiens OX=9606 GN=QPCT PE=1 SV=1	12	3	10	3	361	40.9	6.61	25.53	3	2.00574e+06	2.05261e+06	1.84291e+06	1.96709e+06	6.29382	High	High	High	1		CARBOHYD 49; /note="N-linked (GlcNAc...) asparagine"; /evidence="ECO:0000269|PubMed:21671571"; CARBOHYD 296; /note="N-linked (GlcNAc...) asparagine"; /evidence="ECO:0000255"
466	P08754	Guanine nucleotide-binding protein G(i) subunit alpha OS=Homo sapiens OX=9606 GN=GNAI3 PE=1 SV=3	21	6	16	3	354	40.5	5.69	47.38	6	2.05063e+06	1.80915e+06	1.83855e+06	1.89944e+06	6.27863	High	High	High	1		0
467	P20701	Integrin alpha-L OS=Homo sapiens OX=9606 GN=ITGAL PE=1 SV=3	4	3	3	3	1170	128.7	5.63	6.84	3	1.80771e+06	1.78075e+06	1.8243e+06	1.80425e+06	6.2563	High	High	High	1		CARBOHYD 65; /note="N-linked (GlcNAc...) asparagine"; /evidence="ECO:0000255"; CARBOHYD 89; /note="N-linked (GlcNAc...) asparagine"; /evidence="ECO:0000255"; CARBOHYD 188; /note="N-linked (GlcNAc...) asparagine"; /evidence="ECO:0000269|PubMed:19349973"; CARBOHYD 649; /note="N-linked (GlcNAc...) asparagine"; /evidence="ECO:0000255"; CARBOHYD 670; /note="N-linked (GlcNAc...) asparagine"; /evidence=…
468	Q9H2G2	STE20-like serine/threonine-protein kinase OS=Homo sapiens OX=9606 GN=SLK PE=1 SV=1	3	3	3	3	1235	142.6	5.15	6.93	3	1.83096e+06	1.62337e+06	1.8889e+06	1.78107e+06	6.25068	High	Peak Found	High	1	Phospho [S354]	0
469	Q6V1X1	Dipeptidyl peptidase 8 OS=Homo sapiens OX=9606 GN=DPP8 PE=1 SV=1	4	3	3	3	898	103.3	5.8	6.38	3	1.79645e+06	1.74714e+06	1.79672e+06	1.78011e+06	6.25045	Peak Found	High	High	1		0
470	E9PKB5	Protein phosphatase 1A (Fragment) OS=Homo sapiens OX=9606 GN=PPM1A PE=1 SV=1	13	3	6	3	187	20.6	7.91	17.64	3	2.09567e+06	1.46201e+06	1.51641e+06	1.69136e+06	6.22824	High	High	High	1		0
471	Q86YJ7	Ankyrin repeat domain-containing protein 13B OS=Homo sapiens OX=9606 GN=ANKRD13B PE=1 SV=4	12	3	6	3	626	70.2	6.93	13.01	3	1.04426e+06		2.28511e+06	1.66469e+06	6.22133	High	Peak Found	High	1	Phospho [T235; T240; T324; T327; T329; S331; T336; S381]	0
472	P98160	Basement membrane-specific heparan sulfate proteoglycan core protein OS=Homo sapiens OX=9606 GN=HSPG2 PE=1 SV=4	3	4	8	4	4391	468.5	6.51	11.05	4	1.83935e+06	1.71515e+06	1.33992e+06	1.63147e+06	6.21258	High	Peak Found	High	1	Phospho [T956; S960; T963; T964; S2726; S3297; T3302; S3309; S3333]	CARBOHYD 42; /note="O-linked (GalNAc...) threonine"; /evidence="ECO:0000269|PubMed:22171320"; CARBOHYD 65; /note="O-linked (Xyl...) (heparan sulfate) serine"; /evidence="ECO:0000255"; CARBOHYD 71; /note="O-linked (Xyl...) (heparan sulfate) serine"; /evidence="ECO:0000255"; CARBOHYD 76; /note="O-linked (Xyl...) (heparan sulfate) serine"; /evidence="ECO:0000255"; CARBOHYD 89; /note="N-linked (GlcNA…
473	Q9UGI8	Testin OS=Homo sapiens OX=9606 GN=TES PE=1 SV=1	10	3	5	3	421	48	7.68	15.41	3	1.90462e+06	904838	2.06617e+06	1.62521e+06	6.21091	High	High	High	1		0
474	F5H6I7	Atlastin-3 OS=Homo sapiens OX=9606 GN=ATL3 PE=1 SV=1	7	3	4	3	523	58.7	5.64	8.84	3	1.72572e+06	1.56658e+06	1.57766e+06	1.62332e+06	6.2104	High	High	High	1		0
475	Q8TDZ2	[F-actin]-monooxygenase MICAL1 OS=Homo sapiens OX=9606 GN=MICAL1 PE=1 SV=2	5	3	6	3	1067	117.8	6.4	15.94	3	2.01698e+06	1.34291e+06	1.30018e+06	1.55336e+06	6.19127	High	High	High	1		0
476	O00462	Beta-mannosidase OS=Homo sapiens OX=9606 GN=MANBA PE=1 SV=3	4	3	3	3	879	100.8	5.52	6.32	3	1.63083e+06	1.3786e+06	1.6045e+06	1.53798e+06	6.18695	High	Peak Found	Peak Found	1		CARBOHYD 28; /note="N-linked (GlcNAc...) asparagine"; /evidence="ECO:0000255"; CARBOHYD 35; /note="N-linked (GlcNAc...) asparagine"; /evidence="ECO:0000255"; CARBOHYD 77; /note="N-linked (GlcNAc...) asparagine"; /evidence="ECO:0000255"; CARBOHYD 280; /note="N-linked (GlcNAc...) asparagine"; /evidence="ECO:0000255"; CARBOHYD 284; /note="N-linked (GlcNAc...) asparagine"; /evidence="ECO:0000255"; CA…
477	Q9HC35	Echinoderm microtubule-associated protein-like 4 OS=Homo sapiens OX=9606 GN=EML4 PE=1 SV=3	4	3	5	3	981	108.8	6.4	11.59	3	1.58785e+06	1.65293e+06	1.37307e+06	1.53795e+06	6.18694	High	High	High	1		0
478	Q9Y5M8	Signal recognition particle receptor subunit beta OS=Homo sapiens OX=9606 GN=SRPRB PE=1 SV=3	16	4	6	4	271	29.7	9.04	18.17	4	1.59891e+06	1.47482e+06	1.46429e+06	1.51267e+06	6.17974	High	High	High	1		0
479	Q5S007	Leucine-rich repeat serine/threonine-protein kinase 2 OS=Homo sapiens OX=9606 GN=LRRK2 PE=1 SV=2	2	4	6	3	2527	285.9	6.8	13	4	1.6508e+06	1.41503e+06	1.40784e+06	1.49122e+06	6.17354	High	High	High	1		0
480	Q92614	Unconventional myosin-XVIIIa OS=Homo sapiens OX=9606 GN=MYO18A PE=1 SV=3	2	3	5	3	2054	233	6.3	13.71	3	1.37345e+06	1.57181e+06	1.4899e+06	1.47839e+06	6.16979	Peak Found	High	High	1		0
481	Q93008	Probable ubiquitin carboxyl-terminal hydrolase FAF-X OS=Homo sapiens OX=9606 GN=USP9X PE=1 SV=3	1	3	4	3	2570	292.1	5.8	8.42	3	1.29272e+06	1.55015e+06	1.44766e+06	1.43018e+06	6.15539	High	Peak Found	High	1		0
482	Q9Y2X8	Ubiquitin-conjugating enzyme E2 D4 OS=Homo sapiens OX=9606 GN=UBE2D4 PE=1 SV=1	34	3	4	3	147	16.6	7.37	9.13	3	1.37348e+06	1.3809e+06	1.47346e+06	1.40928e+06	6.149	High	High	Peak Found	1	Phospho [S100; S105; S108]	0
483	G3V180	Dipeptidyl peptidase 3 OS=Homo sapiens OX=9606 GN=DPP3 PE=1 SV=1	5	3	6	3	757	84.3	5.03	13.24	3	1.01813e+06	2.34347e+06	834053	1.39855e+06	6.14568	High	High	High	1		0
484	Q9Y2G3	Probable phospholipid-transporting ATPase IF OS=Homo sapiens OX=9606 GN=ATP11B PE=1 SV=2	3	3	4	3	1177	134.1	6.96	9.21	3	1.49684e+06	1.34304e+06	1.28359e+06	1.37449e+06	6.13814	High	High	Peak Found	1		0
485	P02794	Ferritin heavy chain OS=Homo sapiens OX=9606 GN=FTH1 PE=1 SV=2	15	3	3	3	183	21.2	5.55	6.24	3	1.30793e+06	1.4095e+06	1.3532e+06	1.35688e+06	6.13254	High	High	Peak Found	1		0
486	P19367	Hexokinase-1 OS=Homo sapiens OX=9606 GN=HK1 PE=1 SV=3	6	4	6	3	917	102.4	6.8	16.79	4	987605	1.39304e+06	1.5967e+06	1.32578e+06	6.12247	High	Peak Found	High	1		0
487	Q12923	Tyrosine-protein phosphatase non-receptor type 13 OS=Homo sapiens OX=9606 GN=PTPN13 PE=1 SV=2	3	3	4	3	2485	276.7	6.42	14	3	1.13372e+06	1.33619e+06	1.29045e+06	1.25345e+06	6.09811	High	High	High	1	Phospho [S1671; S1673]	0
488	P10153	Non-secretory ribonuclease OS=Homo sapiens OX=9606 GN=RNASE2 PE=1 SV=2	38	3	3	3	161	18.3	8.73	9.2	3	1.22648e+06	1.14578e+06	1.36785e+06	1.2467e+06	6.09576	High	High	High	1	Phospho [T113; T114]	CARBOHYD 34; /note="C-linked (Man) tryptophan"; /evidence="ECO:0000269|PubMed:7947762, ECO:0000269|PubMed:9450956"; /id="CAR_000004"; CARBOHYD 44; /note="N-linked (GlcNAc...) asparagine"; CARBOHYD 86; /note="N-linked (GlcNAc...) asparagine"; CARBOHYD 92; /note="N-linked (GlcNAc...) asparagine"; CARBOHYD 111; /note="N-linked (GlcNAc...) asparagine"; CARBOHYD 119; /note="N-linked (GlcNAc...) aspara…
489	G8JLN4	V-set and transmembrane domain-containing protein 1 OS=Homo sapiens OX=9606 GN=VSTM1 PE=1 SV=1	22	3	5	3	143	16	6.01	12.46	3	1.19102e+06	1.27897e+06	1.25143e+06	1.24047e+06	6.09359	High	High	High	1		0
490	E7EWC2	Ras GTPase-activating-like protein IQGAP2 (Fragment) OS=Homo sapiens OX=9606 GN=IQGAP2 PE=1 SV=1	3	4	8	3	1402	160.2	5.39	18.25	4	1.38345e+06	1.15651e+06	1.16722e+06	1.23573e+06	6.09192	High	High	High	1		0
491	Q96QK1	Vacuolar protein sorting-associated protein 35 OS=Homo sapiens OX=9606 GN=VPS35 PE=1 SV=2	6	4	8	4	796	91.6	5.49	18.75	4	1.20082e+06	1.13169e+06	1.28473e+06	1.20575e+06	6.08126	High	High	High	1		0
492	Q8N5M9	Protein jagunal homolog 1 OS=Homo sapiens OX=9606 GN=JAGN1 PE=1 SV=1	14	3	6	3	183	21.1	9.73	16.09	3	1.25568e+06	1.06026e+06	1.11677e+06	1.14424e+06	6.05852	High	High	High	1		0
493	A0A087X1T7	Aggrecan core protein OS=Homo sapiens OX=9606 GN=ACAN PE=1 SV=1	3	3	16	3	2473	255.4	4.13	14.9	3	869881	1.1611e+06	1.15051e+06	1.06049e+06	6.02551	High	Peak Found	High	1	Phospho [T905; S906; T907; S910; Y1904; S1906; T1908; S1910; S1911]	0
494	O43592	Exportin-T OS=Homo sapiens OX=9606 GN=XPOT PE=1 SV=2	5	3	8	3	962	109.9	5.39	21.7	3	991454	930581	777866	899967	5.95423	High	High	High	1	Phospho [S492; S497]	0
495	P13688	Carcinoembryonic antigen-related cell adhesion molecule 1 OS=Homo sapiens OX=9606 GN=CEACAM1 PE=1 SV=2	6	3	7	3	526	57.5	5.97	16.09	3	831420	902762	947031	893738	5.95121	High	High	High	1		CARBOHYD 104; /note="N-linked (GlcNAc...) asparagine"; /evidence="ECO:0000255|PROSITE-ProRule:PRU00498, ECO:0000269|PubMed:16335952"; CARBOHYD 111; /note="N-linked (GlcNAc...) asparagine"; /evidence="ECO:0000255|PROSITE-ProRule:PRU00498, ECO:0000269|PubMed:16335952"; CARBOHYD 115; /note="N-linked (GlcNAc...) asparagine"; /evidence="ECO:0000255|PROSITE-ProRule:PRU00498"; CARBOHYD 152; /note="N-lin…
496	E7ESC6	Exportin-7 OS=Homo sapiens OX=9606 GN=XPO7 PE=1 SV=1	4	3	4	3	1088	124	6.48	13.4	3	773700	1.0278e+06	800245	867250	5.93814	High	High	Peak Found	1		0
497	Q8NET4	Retrotransposon Gag-like protein 9 OS=Homo sapiens OX=9606 GN=RTL9 PE=1 SV=1	8	3	9	3	1388	144.2	6.16	9.16	3	802749	894823	848149	848574	5.92869	High	Peak Found	High	1	Phospho [S165; T393; S395; S399; T413; S421; S425; T426; T642; T648; S650]	0
498	Q9UMD9	Collagen alpha-1(XVII) chain OS=Homo sapiens OX=9606 GN=COL17A1 PE=1 SV=3	4	3	4	3	1497	150.3	8.79	7.19	3	388871	992444	1.07271e+06	818008	5.91276	High	Peak Found	High	1	Phospho [T102; T105; T182; T190]	CARBOHYD 1421; /note="N-linked (GlcNAc...) asparagine"; /evidence="ECO:0000269|PubMed:9748270"
499	O95714	E3 ubiquitin-protein ligase HERC2 OS=Homo sapiens OX=9606 GN=HERC2 PE=1 SV=2	1	3	4	3	4834	526.9	6.28	10.68	3	756804	734473	868073	786450	5.89567	High	High	High	1	Phospho [Y1924; S1938; S2665; S2673; S3696; T3705; Y3707]	0
500	Q5VZ46	Uncharacterized protein KIAA1614 OS=Homo sapiens OX=9606 GN=KIAA1614 PE=2 SV=3	7	3	5	3	1190	126.5	8.82	7.17	3	752331	714023	723335	729896	5.86326	High	Peak Found	High	1	Phospho [T193; T217; S943; S945; S946; T962; S972]	0
501	A0A0C4DGY1	Transmembrane protease serine 9 OS=Homo sapiens OX=9606 GN=TMPRSS9 PE=3 SV=1	10	3	3	3	855	91.3	7.8	9.46	3	619170	747115		683143	5.83451	High	High	Peak Found	1	Phospho [T502; S707; T722; T725; T763; T768; T773]	0
502	A0A0U1RQX8	E3 ubiquitin-protein ligase CBL OS=Homo sapiens OX=9606 GN=CBL PE=1 SV=1	8	3	5	3	882	96.8	6.71	12.32	3	669919	537226	633675	613607	5.78789	High	Peak Found	High	1	Phospho [S44]	0
503	F8W9J4	Dystonin OS=Homo sapiens OX=9606 GN=DST PE=1 SV=1	1	4	5	4	7461	847.4	5.25	13.54	4	673809	598796	552072	608226	5.78406	High	High	High	1	Phospho [S1777; S1782; S1788; S6644; T6879; T6890]	0
504	P26640	Valine--tRNA ligase OS=Homo sapiens OX=9606 GN=VARS PE=1 SV=4	3	3	4	3	1264	140.4	7.59	9.19	3	463945	572149	563610	533235	5.72692	High	High	High	1		0
505	J3KN16	Proteasome adapter and scaffold protein ECM29 OS=Homo sapiens OX=9606 GN=ECPAS PE=1 SV=1	6	5	12	5	2017	223.6	8.75	30.26	5	336527	356187	365183	352632	5.54732	High	High	High	1	Phospho [T651; T1077; S1078; Y1255; S1269; T1282; T1547; T1559]	0
