# Supplementary material for: Neutrophil azurophilic granule glycoproteins are distinctively decorated by atypical pauci- and phosphomannose glycans
Source: Commun Biol. 2021 Aug 26;4:1012. doi: 10.1038/s42003-021-02555-7 (PMC8390755; doi:10.1038/s42003-021-02555-7)
Supplement: Supplementary file 6 — Supplementary Data 3 [file 42003_2021_2555_MOESM6_ESM.xlsx]

## Sheet: 3_Shotgun MS (nonspecific)
Table 03 - Shotgun MS results with nonspecific search
#	Accession	Description	Coverage [%]	# Peptides	# PSMs	# Unique Peptides	# AAs	MW [kDa]	calc. pI	Score Sequest HT: Sequest HT	# Peptides (by Search Engine): Sequest HT	Abundances (Normalized): F52: Sample	Abundances (Normalized): F53: Sample	Abundances (Normalized): F54: Sample	Average	Log10LFQ	Found in Sample: [S52] F52: Sample	Found in Sample: [S53] F53: Sample	Found in Sample: [S54] F54: Sample	# Protein Groups	Modifications
1	P05164	Myeloperoxidase OS=Homo sapiens OX=9606 GN=MPO PE=1 SV=1	61	178	1546	175	745	83.8	8.97	4442.42	178	8.46094e+09	8.45888e+09	8.53264e+09	8.48416e+09	9.92861	High	High	High	1	Phospho [T413; T707]
2	E7EQB2	Lactotransferrin (Fragment) OS=Homo sapiens OX=9606 GN=LTF PE=1 SV=1	73	189	1068	186	696	76.6	8.02	3107.5	189	5.70976e+09	5.86588e+09	5.84085e+09	5.80549e+09	9.76384	High	High	High	1	Phospho [T407; T452; S453; T455; S458; S464]
3	P08246	Neutrophil elastase OS=Homo sapiens OX=9606 GN=ELANE PE=1 SV=1	72	168	834	168	267	28.5	9.35	2322.95	168	4.23536e+09	4.31262e+09	4.17446e+09	4.24081e+09	9.62745	High	High	High	1	Phospho [S126; T128]
4	P05109	Protein S100-A8 OS=Homo sapiens OX=9606 GN=S100A8 PE=1 SV=1	87	49	408	48	93	10.8	7.03	1147.39	49	4.17901e+09	4.20006e+09	4.06494e+09	4.148e+09	9.61784	High	High	High	1
5	P08311	Cathepsin G OS=Homo sapiens OX=9606 GN=CTSG PE=1 SV=2	60	86	478	80	255	28.8	11.19	1406.18	86	2.55588e+09	2.32922e+09	2.49055e+09	2.45855e+09	9.39068	High	High	High	1
6	P24158	Myeloblastin OS=Homo sapiens OX=9606 GN=PRTN3 PE=1 SV=3	69	126	676	125	256	27.8	8.35	2075.36	126	2.34437e+09	2.30462e+09	2.32165e+09	2.32354e+09	9.36615	High	High	High	1
7	P61626	Lysozyme C OS=Homo sapiens OX=9606 GN=LYZ PE=1 SV=1	68	88	497	88	148	16.5	9.16	1743.06	88	1.95128e+09	1.9986e+09	1.96394e+09	1.97127e+09	9.29475	High	High	High	1	Phospho [S100]
8	P80188	Neutrophil gelatinase-associated lipocalin OS=Homo sapiens OX=9606 GN=LCN2 PE=1 SV=2	66	63	257	63	198	22.6	8.91	675.66	63	1.8113e+09	1.88063e+09	1.78767e+09	1.82654e+09	9.26163	High	High	High	1	Phospho [S147]
9	P06702	Protein S100-A9 OS=Homo sapiens OX=9606 GN=S100A9 PE=1 SV=1	80	42	213	42	114	13.2	6.13	651.46	42	1.55181e+09	1.706e+09	1.65914e+09	1.63898e+09	9.21457	High	High	High	1	Phospho [T87; T113]
10	P30740	Leukocyte elastase inhibitor OS=Homo sapiens OX=9606 GN=SERPINB1 PE=1 SV=1	70	68	301	64	379	42.7	6.28	817.37	68	1.58129e+09	1.63216e+09	1.60577e+09	1.60641e+09	9.20586	High	High	High	1	Phospho [S36]
11	P29401	Transketolase OS=Homo sapiens OX=9606 GN=TKT PE=1 SV=3	55	107	516	104	623	67.8	7.66	1699.73	107	1.32249e+09	1.37072e+09	1.3681e+09	1.35377e+09	9.13155	High	High	High	1	Phospho [S35; T138; S439]
12	P13796	Plastin-2 OS=Homo sapiens OX=9606 GN=LCP1 PE=1 SV=6	67	122	492	104	627	70.2	5.43	1412.33	122	1.16224e+09	1.17264e+09	1.17477e+09	1.16988e+09	9.06814	High	High	High	1	Phospho [S474; T489; T491; S563; T571; Y585]
13	P14780	Matrix metalloproteinase-9 OS=Homo sapiens OX=9606 GN=MMP9 PE=1 SV=3	55	80	500	80	707	78.4	6.06	1631.2	80	7.14614e+08	7.43828e+08	7.42223e+08	7.33555e+08	8.86543	High	High	High	1	Phospho [S490; S502; S646; S648]
14	Q8NGJ5	Olfactory receptor 51L1 OS=Homo sapiens OX=9606 GN=OR51L1 PE=3 SV=1	24	4	4	4	315	35.3	7.72	8.43	4	730173440	7.08364e+08	7.20725e+08	7.19754e+08	8.85718	High	High	High	1	Phospho [S56; T79; T82; Y220; S245; S261; S271]
15	P80511	Protein S100-A12 OS=Homo sapiens OX=9606 GN=S100A12 PE=1 SV=2	71	14	50	14	92	10.6	6.25	135.73	14	6.60816e+08	6.44045e+08	6.23393e+08	6.42751e+08	8.80804	High	High	High	1
16	P49913	Cathelicidin antimicrobial peptide OS=Homo sapiens OX=9606 GN=CAMP PE=1 SV=1	46	21	94	21	170	19.3	9.41	275.36	21	5.74271e+08	5.86936e+08	5.77654e+08	5.7962e+08	8.76314	High	High	High	1
17	O75106	Retina-specific copper amine oxidase OS=Homo sapiens OX=9606 GN=AOC2 PE=1 SV=2	10	5	6	5	756	83.6	7.03	12.07	5	549147392	5.79246e+08	5.74148e+08	5.67514e+08	8.75398	High	Peak Found	High	1	Phospho [T16; S27; S32; S39; S41; S330; Y366; Y378; T514; T517]
18	Q8N4U5	T-complex protein 11-like protein 2 OS=Homo sapiens OX=9606 GN=TCP11L2 PE=2 SV=1	24	8	8	8	519	58.1	4.96	18.73	8	5.23766e+08	5.20763e+08	5.27926e+08	5.24152e+08	8.71946	High	High	High	1	Phospho [S184; T185; T204; T298; Y305; T324; S365; T368; S371; T403; T411]
19	A0A2R8Y6G6	Alpha-enolase OS=Homo sapiens OX=9606 GN=ENO1 PE=1 SV=1	62	51	182	37	434	47.3	6.99	550.91	51	5.02985e+08	5.17876e+08	5.20447e+08	5.13769e+08	8.71077	High	High	High	1	Phospho [S63; Y68; T79; T308; S310; T323; S336; S349]
20	A0A2U3TZU2	Glucose-6-phosphate isomerase OS=Homo sapiens OX=9606 GN=GPI PE=1 SV=1	53	68	275	68	597	67.2	8.97	867.33	68	5.29034e+08	5.09198e+08	4.88607e+08	5.08946e+08	8.70667	High	High	High	1	Phospho [T20; T23; S26; T234; S243; S249; T254; T257]
21	P35030	Trypsin-3 OS=Homo sapiens OX=9606 GN=PRSS3 PE=1 SV=2	21	11	57	9	304	32.5	7.49	125.87	11	5.15388e+08	4.94749e+08	4.61236e+08	4.90458e+08	8.6906	High	High	High	1	Phospho [S171; S172; S181; T182; S184; T187]
22	A0A087WUK4	Nuclear receptor subfamily 2 group C member 1 OS=Homo sapiens OX=9606 GN=NR2C1 PE=1 SV=1	40	11	14	11	434	47.4	6.7	30.5	11	4.67899e+08	4.91129e+08	4.7639e+08	4.78472e+08	8.67986	High	High	High	1	Phospho [T65; T72; T73; T98; S101; S232; S238; S253; S264; T277; S341; S357; S358]
23	Q16531	DNA damage-binding protein 1 OS=Homo sapiens OX=9606 GN=DDB1 PE=1 SV=1	19	15	27	11	1140	126.9	5.26	71.61	15	4.6254e+08	4.89017e+08	4.67658e+08	4.73072e+08	8.67493	High	High	High	1	Phospho [T750; S818; T827; T916; S929; Y935; S1027; S1042; T1086]
24	Q8NBF2	NHL repeat-containing protein 2 OS=Homo sapiens OX=9606 GN=NHLRC2 PE=1 SV=1	20	9	11	9	726	79.4	5.55	26.28	9	4.58208e+08	4.67312e+08	4.87202e+08	4.70907e+08	8.67294	High	High	High	1	Phospho [S12; Y23; T363; T506; S524; S525; Y547; T590]
25	O75923	Dysferlin OS=Homo sapiens OX=9606 GN=DYSF PE=1 SV=1	25	39	69	39	2080	237.1	5.64	159.84	39	4.21369e+08	4.21538e+08	4.64781e+08	4.35896e+08	8.63938	High	High	High	1	Phospho [Y8; T14; T108; S122; Y123; T124; T184; S191; S483; S486; Y511; Y522; Y526; Y620; Y647; Y648; S707; T908; T925; T1194; T1198; S1346; Y1347; S1353; S1354; T1646; Y1648; T1662; Y1771; S1772]
26	P62937	Peptidyl-prolyl cis-trans isomerase A OS=Homo sapiens OX=9606 GN=PPIA PE=1 SV=2	59	30	127	27	165	18	7.81	398.13	30	4.0608e+08	4.09014e+08	4.04984e+08	4.06693e+08	8.60927	High	High	High	1	Phospho [S147; T152; S153]
27	P60174	Triosephosphate isomerase OS=Homo sapiens OX=9606 GN=TPI1 PE=1 SV=3	55	36	139	36	286	30.8	5.92	405.6	36	3.81749e+08	3.95606e+08	3.95746e+08	3.91034e+08	8.59221	High	High	High	1
28	P17213	Bactericidal permeability-increasing protein OS=Homo sapiens OX=9606 GN=BPI PE=1 SV=4	62	45	224	45	487	53.9	9.38	641.41	45	3.69986e+08	3.8779e+08	3.96385e+08	3.8472e+08	8.58515	High	High	High	1	Phospho [S71; S83; S86; S110; S143; S145; S156; S164; T228; S232; T246]
29	P52566	Rho GDP-dissociation inhibitor 2 OS=Homo sapiens OX=9606 GN=ARHGDIB PE=1 SV=3	42	24	116	19	201	23	5.21	329.14	24	3.61094e+08	3.70879e+08	3.54406e+08	3.62127e+08	8.55886	High	High	High	1
30	O95222	Olfactory receptor 6A2 OS=Homo sapiens OX=9606 GN=OR6A2 PE=2 SV=2	17	3	3	3	327	36.1	8.09	8.21	3	338936064	3.63437e+08	3.64369e+08	3.55581e+08	8.55094	High	High	Peak Found	1	Phospho [Y128; S142; T203; S217; T219; T251; S260]
31	A0A286YFD6	Ribonucleoside-diphosphate reductase subunit M2 OS=Homo sapiens OX=9606 GN=RRM2 PE=1 SV=1	11	3	5	3	374	42.9	5.91	11.55	3	319476512	3.81497e+08	3.37376e+08	3.46116e+08	8.53922	High	High	High	1	Phospho [S38; T40; T47; T220]
32	P11215	Integrin alpha-M OS=Homo sapiens OX=9606 GN=ITGAM PE=1 SV=2	46	75	214	72	1152	127.1	7.23	568.89	75	3.36415e+08	3.46806e+08	3.42703e+08	3.41974e+08	8.53399	High	High	High	1	Phospho [S88; S92; S98; S158; S460; T525; T536; S660; S697; T698; T702; T862; S863]
33	Q9HD89	Resistin OS=Homo sapiens OX=9606 GN=RETN PE=1 SV=1	53	16	109	16	108	11.4	6.86	368.06	16	3.47704e+08	3.53456e+08	3.23145e+08	3.41435e+08	8.53331	High	High	High	1
34	A0A2R8Y600	COMM domain-containing protein 7 OS=Homo sapiens OX=9606 GN=COMMD7 PE=4 SV=1	24	6	9	6	230	25.4	8.41	22.05	6	9.60712e+08	4.24236e+06	3.94898e+06	3.22968e+08	8.50916	High	High	High	1	Phospho [S66; S69; T106; Y107; T143; S147; S154]
35	A0A494C0X7	Integrin beta OS=Homo sapiens OX=9606 GN=ITGB2 PE=1 SV=1	43	54	186	52	769	84.7	6.98	499.69	54	3.24677e+08	3.12554e+08	3.04996e+08	3.14075e+08	8.49703	High	High	High	1	Phospho [S83; T175; Y330; T334; S364]
36	P12814	Alpha-actinin-1 OS=Homo sapiens OX=9606 GN=ACTN1 PE=1 SV=2	45	60	236	39	892	103	5.41	684.78	60	2.74769e+08	2.92604e+08	3.39502e+08	3.02292e+08	8.48043	High	High	High	1	Phospho [S102; S109; T123; T129; Y279; S284; T593; T723; T727]
37	P0CG12	Decreased expression in renal and prostate cancer protein OS=Homo sapiens OX=9606 GN=DERPC PE=1 SV=1	32	9	11	9	524	51.4	12.41	18.91	9	2.92137e+08	2.89477e+08	2.85985e+08	2.892e+08	8.4612	High	High	High	1	Phospho [S48; T105; T220; S304; S305; S335; S345; S349; S368; T377; S380]
38	P31146	Coronin-1A OS=Homo sapiens OX=9606 GN=CORO1A PE=1 SV=4	62	59	180	59	461	51	6.68	516.31	59	2.75575e+08	2.92375e+08	2.76131e+08	2.81361e+08	8.44926	High	High	High	1	Phospho [T169; T178; Y306; S308; S311; S312; S315]
39	P35579	Myosin-9 OS=Homo sapiens OX=9606 GN=MYH9 PE=1 SV=4	36	105	322	78	1960	226.4	5.6	874.22	105	2.75548e+08	2.79857e+08	2.72848e+08	2.76084e+08	8.44104	High	High	High	1	Phospho [Y248; T256; Y257; T273; Y279; T290; S364; Y422; Y471; T472; T483; S1015; S1017; T1030; S1195; T1208; T1221; T1286; T1313; S1326; T1329; S1519; S1526; S1943]
40	P20160	Azurocidin OS=Homo sapiens OX=9606 GN=AZU1 PE=1 SV=3	66	32	121	31	251	26.9	9.5	299.36	32	2.59322e+08	2.77522e+08	2.80125e+08	2.72323e+08	8.43508	High	High	High	1	Phospho [T142; S164; T173]
41	Q9UKA9	Polypyrimidine tract-binding protein 2 OS=Homo sapiens OX=9606 GN=PTBP2 PE=1 SV=1	16	5	14	3	531	57.5	8.66	28.13	5	265876048	2.80272e+08	2.64341e+08	2.70163e+08	8.43163	Peak Found	High	High	1	Phospho [S16; S21; S23; S26; S27; T166; T167]
42	O75594	Peptidoglycan recognition protein 1 OS=Homo sapiens OX=9606 GN=PGLYRP1 PE=1 SV=1	72	39	184	39	196	21.7	8.59	532.23	39	265315057	2.77789e+08	2.64772e+08	2.69292e+08	8.43022	High	High	High	1	Phospho [Y106]
43	P09960	Leukotriene A-4 hydrolase OS=Homo sapiens OX=9606 GN=LTA4H PE=1 SV=2	52	55	196	55	611	69.2	6.18	557.29	55	2.7376e+08	2.69356e+08	2.56107e+08	2.66407e+08	8.42555	High	High	High	1	Phospho [Y157; S162; S172; S186; Y190; T277; T280; S289; T311; S416; T560; T568; S595; T600]
44	P07737	Profilin-1 OS=Homo sapiens OX=9606 GN=PFN1 PE=1 SV=2	71	28	118	28	140	15	8.27	324.84	28	2.61477e+08	2.48851e+08	2.59358e+08	2.56562e+08	8.40919	High	High	High	1
45	Q9UJX5	Anaphase-promoting complex subunit 4 OS=Homo sapiens OX=9606 GN=ANAPC4 PE=1 SV=2	13	7	8	7	808	92.1	5.53	18.7	7	2.39631e+08	2.64191e+08	2.5053e+08	2.51451e+08	8.40045	High	High	High	1	Phospho [S182; T199; S211; T238; S504; S505; T605; S608; S610; S612]
46	P04406	Glyceraldehyde-3-phosphate dehydrogenase OS=Homo sapiens OX=9606 GN=GAPDH PE=1 SV=3	51	40	145	35	335	36	8.46	486.34	40	2.46606e+08	2.49268e+08	2.40321e+08	2.45398e+08	8.38987	High	High	High	1	Phospho [T177; S192]
47	P14618	Pyruvate kinase PKM OS=Homo sapiens OX=9606 GN=PKM PE=1 SV=4	57	56	196	54	531	57.9	7.84	526.87	56	2.373e+08	2.53956e+08	2.33581e+08	2.41612e+08	8.38312	High	High	High	1	Phospho [T95; S100; Y105; T129; T139; S172; S182]
48	P04040	Catalase OS=Homo sapiens OX=9606 GN=CAT PE=1 SV=3	50	42	126	42	527	59.7	7.39	351.53	42	2.28179e+08	2.33582e+08	2.38489e+08	2.33417e+08	8.36813	High	High	High	1	Phospho [S187; S192; S197; Y358; Y370; S422; Y425; S426]
49	Q99536	Synaptic vesicle membrane protein VAT-1 homolog OS=Homo sapiens OX=9606 GN=VAT1 PE=1 SV=2	66	53	227	38	393	41.9	6.29	623.33	53	2.32935e+08	2.30991e+08	2.29391e+08	2.31105e+08	8.36381	High	High	High	1	Phospho [S126]
50	P06396	Gelsolin OS=Homo sapiens OX=9606 GN=GSN PE=1 SV=1	43	49	166	48	782	85.6	6.28	520.3	49	2.30531e+08	2.2733e+08	2.29004e+08	2.28955e+08	8.35975	High	High	High	1	Phospho [S22; T29; T510; T520; S537]
51	P37837	Transaldolase OS=Homo sapiens OX=9606 GN=TALDO1 PE=1 SV=2	48	24	61	24	337	37.5	6.81	161.33	24	2.25308e+08	2.26054e+08	2.25418e+08	2.25593e+08	8.35333	High	High	High	1	Phospho [S104; T105; S187; T201]
52	Q9HDC9	Adipocyte plasma membrane-associated protein OS=Homo sapiens OX=9606 GN=APMAP PE=1 SV=2	62	47	183	47	416	46.5	6.16	508.14	47	2.09312e+08	2.26485e+08	2.33269e+08	2.23022e+08	8.34835	High	High	High	1	Phospho [S32; S33; S35; S49; S63; S336; S350; T353; S362; S368]
53	P09211	Glutathione S-transferase P OS=Homo sapiens OX=9606 GN=GSTP1 PE=1 SV=2	57	23	89	23	210	23.3	5.64	249.04	23	1.99697e+08	2.11558e+08	2.00851e+08	2.04035e+08	8.3097	High	High	High	1	Phospho [S178]
54	Q8N370	Large neutral amino acids transporter small subunit 4 OS=Homo sapiens OX=9606 GN=SLC43A2 PE=1 SV=1	24	10	11	10	569	62.7	7.94	27.81	10	864093	836039	6.0859e+08	2.0343e+08	8.30841	High	High	High	1	Phospho [S27; S35; S73; S177; S189; S190; T330; Y472; Y476; T485]
55	P04899	Guanine nucleotide-binding protein G(i) subunit alpha-2 OS=Homo sapiens OX=9606 GN=GNAI2 PE=1 SV=3	49	29	97	22	355	40.4	5.54	264.37	29	1.956e+08	1.96264e+08	1.97434e+08	1.96433e+08	8.29321	High	High	High	1	Phospho [S229; T261; T263; S264]
56	P21333	Filamin-A OS=Homo sapiens OX=9606 GN=FLNA PE=1 SV=4	48	141	365	138	2647	280.6	6.06	1023	141	1.90164e+08	1.92919e+08	1.97498e+08	1.93527e+08	8.28674	High	High	High	1	Phospho [T31; S108; S118; S194; T385; Y403; T449; T455; T459; T608; S767; T782; T790; S1006; S1012; T1092; S1125; T1370; T1377; T1385; S1449; S1454; T1585; Y1616; S1747; S1754; S1911; S1921; S1923; S1967; S1976; T1978; S1981; S2088; T2094; T2135; S2152; S2260; T2263; S2279; Y2614; Y2618; Y2626]
57	Q6ZNA4	E3 ubiquitin-protein ligase Arkadia OS=Homo sapiens OX=9606 GN=RNF111 PE=1 SV=3	11	6	24	6	994	108.8	7.15	46.47	6	211736512	1.82147e+08	1.81243e+08	1.91709e+08	8.28264	High	High	High	1	Phospho [Y8; Y12; T29; S432; S435; T436; S438; T440; Y645; Y650; Y857; Y862]
58	P27797	Calreticulin OS=Homo sapiens OX=9606 GN=CALR PE=1 SV=1	43	29	171	29	417	48.1	4.44	493.46	29	1.96174e+08	1.90062e+08	1.88812e+08	1.91682e+08	8.28258	High	High	High	1
59	P61160	Actin-related protein 2 OS=Homo sapiens OX=9606 GN=ACTR2 PE=1 SV=1	55	45	171	44	394	44.7	6.74	450.25	45	1.91669e+08	1.89539e+08	1.92528e+08	1.91245e+08	8.28159	High	High	High	1	Phospho [T237; T238; S243]
60	P31949	Protein S100-A11 OS=Homo sapiens OX=9606 GN=S100A11 PE=1 SV=2	70	14	48	14	105	11.7	7.12	119.42	14	1.92167e+08	1.92005e+08	1.88061e+08	1.90744e+08	8.28045	High	High	High	1
61	Q9ULH0	Kinase D-interacting substrate of 220 kDa OS=Homo sapiens OX=9606 GN=KIDINS220 PE=1 SV=3	13	13	17	13	1771	196.4	6.62	33.96	13	176608960	1.91657e+08	1.70033e+08	1.79433e+08	8.2539	High	High	High	1	Phospho [T117; S125; S444; S445; T688; T758; S761; T763; T922; T997; S1155; S1194; S1463; S1466; S1716; S1717; S1718; S1731]
62	J3KPA1	Cysteine-rich secretory protein 3 OS=Homo sapiens OX=9606 GN=CRISP3 PE=1 SV=1	55	36	107	36	276	31	7.61	321.51	36	1.751e+08	1.74649e+08	1.7629e+08	1.75346e+08	8.2439	High	High	High	1	Phospho [S24; T25; T33; S48; T162]
63	Q9UL36	Zinc finger protein 236 OS=Homo sapiens OX=9606 GN=ZNF236 PE=2 SV=2	16	22	32	15	1845	203.6	8.12	75.12	22	159233776	1.78357e+08	1.74809e+08	1.708e+08	8.23249	High	High	High	1	Phospho [S400; S404; S466; S1031; S1135; S1338; T1350; S1382; T1424; S1449; S1458; S1462; T1513; S1559; S1566; T1568; S1579; T1590; T1601; S1604; S1606; T1824]
64	E7EQ64	Trypsin-1 OS=Homo sapiens OX=9606 GN=PRSS1 PE=1 SV=1	18	30	157	7	261	28.1	7.25	392.6	30	1.51495e+08	1.71106e+08	1.8449e+08	1.6903e+08	8.22796	High	High	High	1	Phospho [T117]
65	P04083	Annexin A1 OS=Homo sapiens OX=9606 GN=ANXA1 PE=1 SV=2	42	20	44	20	346	38.7	7.02	131.71	20	156856457	1.69793e+08	1.70079e+08	1.65576e+08	8.219	High	High	High	1	Phospho [S37; T70; T132; S143; S182; S189]
66	Q6ZV29	Patatin-like phospholipase domain-containing protein 7 OS=Homo sapiens OX=9606 GN=PNPLA7 PE=1 SV=4	18	15	18	15	1317	145.6	7.74	48.65	15	176221458	1.27477e+08	1.32898e+08	1.45532e+08	8.16296	High	High	High	1	Phospho [S116; T123; S130; S134; S215; S218; Y258; T261; S353; S355; S468; S469; Y507; T542; T576; S583; S718; T795; S915; T922; S1043]
67	P27105	Erythrocyte band 7 integral membrane protein OS=Homo sapiens OX=9606 GN=STOM PE=1 SV=3	44	26	105	26	288	31.7	7.88	387.25	26	1.45638e+08	1.44877e+08	1.4393e+08	1.44815e+08	8.16081	High	High	High	1	Phospho [Y252; T255; T257; T258]
68	P18669	Phosphoglycerate mutase 1 OS=Homo sapiens OX=9606 GN=PGAM1 PE=1 SV=2	42	22	107	22	254	28.8	7.18	332.14	22	1.41915e+08	1.42096e+08	1.44054e+08	1.42688e+08	8.15439	High	High	High	1
69	P13498	Cytochrome b-245 light chain OS=Homo sapiens OX=9606 GN=CYBA PE=1 SV=3	56	19	64	19	195	21	9.54	164.5	19	139724919	1.35453e+08	1.35733e+08	1.3697e+08	8.13663	High	High	High	1	Phospho [T23; T107]
70	P27824	Calnexin OS=Homo sapiens OX=9606 GN=CANX PE=1 SV=2	47	43	147	39	592	67.5	4.6	439.36	43	1.33806e+08	1.35127e+08	1.39964e+08	1.36299e+08	8.13449	High	High	High	1	Phospho [S55; T59; S169; T171; S554; S564]
71	B1AK88	F-actin-capping protein subunit beta OS=Homo sapiens OX=9606 GN=CAPZB PE=1 SV=1	53	22	93	22	301	33.8	6.43	279.36	22	1.71709e+08	1.14803e+08	1.20489e+08	1.35667e+08	8.13247	High	High	High	1	Phospho [T208; S211; S213; T215]
72	A0A087WVM2	CD177 antigen OS=Homo sapiens OX=9606 GN=CD177 PE=1 SV=1	55	32	104	32	437	46.4	6.01	300.5	32	1.30933e+08	1.36961e+08	1.34428e+08	1.34107e+08	8.12745	High	High	High	1	Phospho [S69; S73; S391; S403]
73	Q9UBR2	Cathepsin Z OS=Homo sapiens OX=9606 GN=CTSZ PE=1 SV=1	28	7	17	7	303	33.8	7.11	42.47	7	1.06393e+08	1.28484e+08	1.65443e+08	1.3344e+08	8.12529	High	High	High	1	Phospho [T219]
74	P31629	Transcription factor HIVEP2 OS=Homo sapiens OX=9606 GN=HIVEP2 PE=1 SV=2	20	28	39	28	2446	268.9	6.96	79.73	28	1.32454e+08	1.30222e+08	1.35386e+08	1.32687e+08	8.12283	High	High	High	1	Phospho [S132; S135; T281; S292; S296; S341; S342; S354; S384; S389; S392; S543; S563; S1050; S1057; T1175; S1176; Y1177; T1179; S1180; S1241; S1246; T1249; S1429; S1431; T1434; S1438; S1446; S1447; S1488; S1622; T1623; S1640; T1645; T1646; S1648; S1721; S1722; S1735; S1945; Y1971; T1974; T1981; T2140; S2145; S2239; S2246; S2250; T2252; S2279; S2292; S2293]
75	A0A087WW23	Arachidonate 5-lipoxygenase-activating protein OS=Homo sapiens OX=9606 GN=ALOX5AP PE=1 SV=1	42	10	18	10	218	24.2	8.18	43.51	10	1.26055e+08	1.33128e+08	1.38364e+08	1.32516e+08	8.12227	High	High	High	1	Phospho [T73]
76	Q03164	Histone-lysine N-methyltransferase 2A OS=Homo sapiens OX=9606 GN=KMT2A PE=1 SV=5	17	37	55	37	3969	431.5	9.09	132.82	37	1.29181e+08	1.39375e+08	1.27348e+08	1.31968e+08	8.12047	High	High	High	1	Phospho [S69; S70; S534; T567; S577; S781; S783; S785; S843; T923; S937; S982; S1232; S1240; S1295; S1299; S1616; T1649; T1656; S2302; S2315; Y2325; T2339; T2519; S2533; S2542; S2585; S2847; S2869; S2870; S2871; S2872; T2935; S2943; T2961; T3067; T3075; T3111; S3113; S3120; T3130; T3132; T3133; S3142; S3144; S3289; S3291; S3305; S3317; T3327; T3348; T3350; T3351; S3357; T3414; T3620; S3773; S3783…
77	P04839	Cytochrome b-245 heavy chain OS=Homo sapiens OX=9606 GN=CYBB PE=1 SV=2	27	23	119	19	570	65.3	8.63	364.66	23	1.33836e+08	1.31713e+08	1.30018e+08	1.31856e+08	8.1201	High	High	High	1	Phospho [T298; T302]
78	Q8NFA0	Ubiquitin carboxyl-terminal hydrolase 32 OS=Homo sapiens OX=9606 GN=USP32 PE=1 SV=1	11	12	13	12	1604	181.5	6.44	30.21	12	121462983	1.33879e+08	1.30757e+08	1.287e+08	8.10958	High	High	High	1	Phospho [T158; S160; T370; Y431; T435; Y571; T759; S764; S900; T924; T931; Y936; S1454; T1578]
79	A0A1B0GUW6	Uncharacterized protein SPEM3 OS=Homo sapiens OX=9606 GN=SPEM3 PE=3 SV=1	20	15	21	15	1196	128.6	8.25	51.18	15	126701352	1.24325e+08	1.25788e+08	1.25605e+08	8.09901	High	High	High	1	Phospho [S165; T284; T373; S374; T381; T386; T387; T393; S400; S403; T413; T424; S441; Y515; T538; S635; S804; S825; S1029; S1036; S1046; T1091]
80	A0A2R8YH03	Protein TASOR 2 OS=Homo sapiens OX=9606 GN=TASOR2 PE=1 SV=1	23	33	39	33	2645	293.4	5.95	97.12	33	131016152	1.23942e+08	1.15408e+08	1.23456e+08	8.09151	High	High	High	1	Phospho [S29; S33; T40; S42; S54; S140; S141; Y203; T215; S389; S456; T622; T629; S641; S674; S759; T761; S762; T794; S820; S822; S939; S945; S1164; T1360; S1383; S1384; S1400; S1404; S1409; S1487; S1491; S1495; S1504; T1547; T1664; T1699; T1705; T1709; T1809; S1828; S1952; T2024; Y2039; S2042; S2045; T2236; T2257; S2261; S2324; Y2330; S2340; S2455; S2462]
81	O15018	PDZ domain-containing protein 2 OS=Homo sapiens OX=9606 GN=PDZD2 PE=1 SV=4	20	33	49	33	2839	301.5	7.43	125.11	33	9.08646e+07	1.20698e+08	1.58697e+08	1.2342e+08	8.09139	High	High	High	1	Phospho [T80; T82; T108; T122; S128; T302; T303; S304; S432; S438; S543; S550; S551; S563; T564; S566; S568; S574; T671; S675; T679; S682; T685; Y756; S759; S764; T1227; S1237; S1238; S1250; S1253; S1347; S1359; T1403; S1632; S1636; S1838; S1839; S1898; T1911; S1960; S2037; S2041; S2046; S2445; T2453; S2460; S2599; S2601; T2602; T2649; S2763]
82	P52790	Hexokinase-3 OS=Homo sapiens OX=9606 GN=HK3 PE=1 SV=2	51	65	182	59	923	99	5.4	498.41	65	1.19332e+08	1.24276e+08	1.2478e+08	1.22796e+08	8.08918	High	High	High	1	Phospho [T77; T288; T289; T293; S359; T360; S375; S379; T470; S723; S798; S800]
83	Q96LI5	CCR4-NOT transcription complex subunit 6-like OS=Homo sapiens OX=9606 GN=CNOT6L PE=1 SV=2	9	4	5	3	555	63	6.74	12.41	4	118782944	1.13815e+08	1.23225e+08	1.18608e+08	8.07411	High	Peak Found	High	1	Phospho [T50; T56; Y201; Y490; Y493]
84	Q9UHL9	General transcription factor II-I repeat domain-containing protein 1 OS=Homo sapiens OX=9606 GN=GTF2IRD1 PE=1 SV=1	14	8	15	8	959	106	6.87	33.5	8	1.14618e+08	1.14316e+08	1.21337e+08	1.16757e+08	8.06728	High	High	High	1	Phospho [S148; S471; T575; Y577; Y591; S592; S660; S834; S895; S896; Y942]
85	P11413	Glucose-6-phosphate 1-dehydrogenase OS=Homo sapiens OX=9606 GN=G6PD PE=1 SV=4	45	30	92	30	515	59.2	6.84	259.99	30	1.15116e+08	1.16359e+08	1.14397e+08	1.15291e+08	8.06179	High	High	High	1	Phospho [S84; T91]
86	P00558	Phosphoglycerate kinase 1 OS=Homo sapiens OX=9606 GN=PGK1 PE=1 SV=3	63	46	160	34	417	44.6	8.1	451.91	46	1.14524e+08	1.10638e+08	1.1247e+08	1.12544e+08	8.05132	High	High	High	1	Phospho [T35; S87; T329; S415]
87	P61158	Actin-related protein 3 OS=Homo sapiens OX=9606 GN=ACTR3 PE=1 SV=3	36	20	77	20	418	47.3	5.88	229.46	20	1.11652e+08	1.0711e+08	1.06545e+08	1.08436e+08	8.03517	High	High	High	1	Phospho [S354; T369]
88	Q9Y6M7	Sodium bicarbonate cotransporter 3 OS=Homo sapiens OX=9606 GN=SLC4A7 PE=1 SV=2	21	17	25	5	1214	136	6.71	60.93	17	109373728	1.09116e+08	9.90433e+07	1.05844e+08	8.02467	High	High	High	1	Phospho [T30; S268; S271; S297; S309; S382; S390; T559; T625; T634; T694; S714; Y820; T858; T867; T977; S986; T1011; S1022; T1026; S1027; Y1038; Y1076]
89	O95644	Nuclear factor of activated T-cells, cytoplasmic 1 OS=Homo sapiens OX=9606 GN=NFATC1 PE=1 SV=3	17	12	13	12	943	101.2	6.99	32.5	12	106498131	1.05218e+08	9.93148e+07	1.03677e+08	8.01568	High	High	High	1	Phospho [S53; S63; S148; S151; T154; T156; T405; S406; S409; T411; T444; S447; S454; S506; Y688; T692; Y693; T703; T706; S827; S831; S832; S833]
90	Q14019	Coactosin-like protein OS=Homo sapiens OX=9606 GN=COTL1 PE=1 SV=3	35	10	27	10	142	15.9	5.67	70.38	10	1.0422e+08	1.00821e+08	9.5809e+07	1.00284e+08	8.00123	High	High	High	1
91	P12724	Eosinophil cationic protein OS=Homo sapiens OX=9606 GN=RNASE3 PE=1 SV=2	46	15	41	14	160	18.4	10.02	103.23	15	9.8636e+07	1.05318e+08	9.47337e+07	9.95626e+07	7.9981	High	High	High	1
92	A0A494C1M4	10-formyltetrahydrofolate dehydrogenase OS=Homo sapiens OX=9606 GN=ALDH1L2 PE=1 SV=1	13	7	9	7	932	102.8	6.57	22.93	7	87389642	9.59818e+07	9.67149e+07	9.33621e+07	7.97017	High	High	High	1	Phospho [S284; S374; T375; S380; Y438; S691; S695; S701]
93	M0R363	Carcinoembryonic antigen-related cell adhesion molecule 4 OS=Homo sapiens OX=9606 GN=CEACAM4 PE=1 SV=1	43	7	9	7	254	26.8	8.22	19.52	7	8.90998e+07	8.53504e+07	1.05227e+08	9.32259e+07	7.96954	High	High	High	1	Phospho [Y82; T84; T100; T113; S201; S204; S207]
94	P07237	Protein disulfide-isomerase OS=Homo sapiens OX=9606 GN=P4HB PE=1 SV=3	37	31	90	24	508	57.1	4.87	246.15	31	9.25131e+07	9.15723e+07	9.35183e+07	9.25346e+07	7.9663	High	High	High	1	Phospho [T101; S112]
95	P51149	Ras-related protein Rab-7a OS=Homo sapiens OX=9606 GN=RAB7A PE=1 SV=1	44	15	43	10	207	23.5	6.7	111.98	15	9.80091e+07	9.14726e+07	8.5482e+07	9.16546e+07	7.96215	High	High	High	1	Phospho [Y183; S201]
96	J3QTR3	Ubiquitin-40S ribosomal protein S27a (Fragment) OS=Homo sapiens OX=9606 GN=RPS27A PE=1 SV=1	38	6	9	6	106	12.2	10.14	19.6	6	8.95641e+07	9.21407e+07	9.22987e+07	9.13345e+07	7.96063	High	High	High	1	Phospho [T7; T9; T12; T14]
97	Q9UMD9	Collagen alpha-1(XVII) chain OS=Homo sapiens OX=9606 GN=COL17A1 PE=1 SV=3	29	22	29	22	1497	150.3	8.79	61.04	22	2.70363e+08	1.38549e+06	1.19526e+06	9.09813e+07	7.95895	High	High	High	1	Phospho [T20; S29; T36; T43; S45; S50; T153; S179; S290; T300; T301; Y305; S325; T329; T330; S331; S367; T420; T421; T589; S669; S670; S672; Y1067; T1070; S1083; S1121; S1124; Y1356; S1381; S1383; Y1395; S1413]
98	O75155	Cullin-associated NEDD8-dissociated protein 2 OS=Homo sapiens OX=9606 GN=CAND2 PE=1 SV=3	23	14	31	14	1236	135.2	5.68	79.63	14	7.63344e+07	1.34109e+08	5.65918e+07	8.90118e+07	7.94945	High	High	High	1	Phospho [S97; S115; T139; S140; S163; S175; T398; Y400; T407; S470; S480; S485; T581; S593; T613; T635; S640; S682; S686; S821; T822; Y883; T986; S988; T989; S999; S1019; S1209; S1219]
99	P36222	Chitinase-3-like protein 1 OS=Homo sapiens OX=9606 GN=CHI3L1 PE=1 SV=2	55	27	77	27	383	42.6	8.46	214.17	27	8.61743e+07	8.93561e+07	9.00089e+07	8.85131e+07	7.94701	High	High	High	1	Phospho [T75; T82; S95; S235; T237; S252; T272; T288; T293]
100	P52565	Rho GDP-dissociation inhibitor 1 OS=Homo sapiens OX=9606 GN=ARHGDIA PE=1 SV=3	55	17	54	8	204	23.2	5.11	139.45	17	8.87635e+07	9.04304e+07	8.42118e+07	8.78019e+07	7.9435	High	High	High	1	Phospho [T7; Y51; T73; T76; T91]
101	O00487	26S proteasome non-ATPase regulatory subunit 14 OS=Homo sapiens OX=9606 GN=PSMD14 PE=1 SV=1	19	5	7	5	310	34.6	6.52	15.57	5	9.02057e+07	8.85505e+07	8.28921e+07	8.72161e+07	7.9406	High	High	High	1	Phospho [T102; Y200; S202]
102	P14923	Junction plakoglobin OS=Homo sapiens OX=9606 GN=JUP PE=1 SV=3	16	9	9	9	745	81.7	6.14	21.67	9	91441808	8.42078e+07	8.20748e+07	8.59081e+07	7.93403	High	High	High	1	Phospho [S77; S120; S125; Y133; S225; S236; T362; S363; S365; Y594]
103	O75083	WD repeat-containing protein 1 OS=Homo sapiens OX=9606 GN=WDR1 PE=1 SV=4	53	34	103	33	606	66.2	6.65	302.66	34	8.53838e+07	8.73648e+07	8.46142e+07	8.57876e+07	7.93342	High	High	High	1	Phospho [S11; S20; T111; S114; T220; S270; T271; T493; Y497; S510]
104	P61586	Transforming protein RhoA OS=Homo sapiens OX=9606 GN=RHOA PE=1 SV=1	48	19	65	16	193	21.8	6.1	167.15	19	8.25641e+07	8.90389e+07	8.55125e+07	8.57052e+07	7.93301	High	High	High	1
105	O95197	Reticulon-3 OS=Homo sapiens OX=9606 GN=RTN3 PE=1 SV=2	14	17	55	16	1032	112.5	4.96	159.94	17	8.16766e+07	8.71403e+07	8.78998e+07	8.55723e+07	7.93233	High	High	High	1	Phospho [S105; S144; S146; T717; S888; T890; S892; T978]
106	Q9NVR0	Kelch-like protein 11 OS=Homo sapiens OX=9606 GN=KLHL11 PE=1 SV=1	17	7	10	7	708	80.1	6.16	24.56	7	7.71386e+07	8.82234e+07	8.96106e+07	8.49909e+07	7.92937	High	High	High	1	Phospho [T45; T119; S338; S346; S445; S585; S591]
107	P52209	6-phosphogluconate dehydrogenase, decarboxylating OS=Homo sapiens OX=9606 GN=PGD PE=1 SV=3	42	25	65	25	483	53.1	7.23	184.03	25	8.20471e+07	8.36318e+07	8.55812e+07	8.37534e+07	7.923	High	High	High	1	Phospho [Y137; S140; T155; S230]
108	P16401	Histone H1.5 OS=Homo sapiens OX=9606 GN=HIST1H1B PE=1 SV=3	22	10	19	9	226	22.6	10.92	45.41	10	7.74678e+07	8.22923e+07	8.37893e+07	8.11832e+07	7.90947	High	High	High	1	Phospho [T99; S107]
109	Q6UX06	Olfactomedin-4 OS=Homo sapiens OX=9606 GN=OLFM4 PE=1 SV=1	43	29	70	29	510	57.2	5.69	171.22	29	7.65561e+07	8.19146e+07	7.67235e+07	7.83981e+07	7.89431	High	High	High	1	Phospho [S31; T443]
110	P35754	Glutaredoxin-1 OS=Homo sapiens OX=9606 GN=GLRX PE=1 SV=2	50	7	21	7	106	11.8	8.09	51.36	7	75293204	7.76638e+07	7.87492e+07	7.72354e+07	7.88782	High	High	High	1	Phospho [T49]
111	Q16656	Nuclear respiratory factor 1 OS=Homo sapiens OX=9606 GN=NRF1 PE=1 SV=1	29	9	13	9	503	53.5	5.05	32.57	9	68736865	7.26254e+07	9.02038e+07	7.71887e+07	7.88755	High	High	High	1	Phospho [T68; T87; T109; S161; T316; S318; T324; T327; T330; S335; Y348; S349; T435; T464; T481; T482]
112	A0A2R8YFM0	Unconventional myosin-XVB OS=Homo sapiens OX=9606 GN=MYO15B PE=1 SV=2	17	32	41	16	3112	339.1	7.85	104.01	32	7.90818e+07	8.21312e+07	6.99124e+07	7.70418e+07	7.88673	High	High	High	1	Phospho [S162; S170; S172; T187; T194; T196; T524; S525; T538; Y750; T751; S765; S784; T785; T786; Y1058; S1059; Y1190; S1251; S1620; T1719; T1835; S1868; S1873; S1877; S1878; T2027; Y2036; S2040; S2183; S2211; S2216; S2218; T2381; T2382; S2667; S2670; S2860; S3015; S3020; T3023; S3041; S3050]
113	F8W703	Roundabout homolog 2 OS=Homo sapiens OX=9606 GN=ROBO2 PE=1 SV=1	23	16	22	14	1439	157.3	6.3	50.83	16	75953584	8.03931e+07	7.4529e+07	7.69586e+07	7.88626	High	High	High	1	Phospho [S80; S191; T193; S366; S369; S371; T442; T531; T534; Y555; Y580; T581; T681; S682; T744; T747; S759; T842; S847; T896; T964; S969; S1243; S1244; S1284; S1288; S1290]
114	E7ER45	Maltase-glucoamylase, intestinal OS=Homo sapiens OX=9606 GN=MGAM PE=1 SV=2	40	74	158	71	2753	311.8	5.41	401.7	74	7.44733e+07	7.7703e+07	7.76968e+07	7.66243e+07	7.88437	High	High	High	1	Phospho [S220; S589; T594; T600; S698; S887; T890; Y891; Y950; T951; S1020; Y1026; T1043; Y1062; S1100; T1101; T1103; T1114; S1123; T1124; S1128; S1190; Y1282; T1325; Y1328; T1332; T1509; T1512; S1515; S1516; Y1766; S1818; S1821; S1996; T1997; T1999; T2010; S2086; Y2178; T2221; Y2224; T2228; T2405; T2408; S2411; S2412; T2503; T2507; T2706; S2713; T2718]
115	O00299	Chloride intracellular channel protein 1 OS=Homo sapiens OX=9606 GN=CLIC1 PE=1 SV=4	55	13	45	13	241	26.9	5.17	113.85	13	7.64923e+07	7.5296e+07	7.38168e+07	7.52017e+07	7.87623	High	High	High	1	Phospho [S27; T40; T44; T45; T48]
116	P63267	Actin, gamma-enteric smooth muscle OS=Homo sapiens OX=9606 GN=ACTG2 PE=1 SV=1	74	81	513	10	376	41.9	5.48	1319.76	81	7.69907e+07	7.89344e+07	6.95159e+07	7.5147e+07	7.87591	High	High	High	1	Phospho [S146; T187; T195; Y199; Y219; T278; T319; S324; T325; S345]
117	Q05315	Galectin-10 OS=Homo sapiens OX=9606 GN=CLC PE=1 SV=3	44	8	21	8	142	16.4	7.37	52.18	8	7.62916e+07	7.28764e+07	7.61323e+07	7.51001e+07	7.87564	High	High	High	1	Phospho [T16; T19; T21]
118	E9PR86	Low-density lipoprotein receptor class A domain-containing protein 3 OS=Homo sapiens OX=9606 GN=LDLRAD3 PE=1 SV=1	17	3	4	3	335	36	5.83	8.18	3	221929632	415844	2.3782e+06	7.49079e+07	7.87453	High	Peak Found	High	1	Phospho [S130; S133; S241; S245; S289]
119	Q5TEC6	Histone H3 OS=Homo sapiens OX=9606 GN=HIST2H3PS2 PE=1 SV=1	51	9	15	4	136	15.4	11.27	34.7	9	71124520	8.04162e+07	7.10858e+07	7.42088e+07	7.87046	High	Peak Found	High	1	Phospho [T12; T23; S29]
120	Q5U5X8	Protein FAM222A OS=Homo sapiens OX=9606 GN=FAM222A PE=2 SV=1	35	8	10	8	452	46.8	9.03	25.81	8	8.078e+07	7.0646e+07	6.8438e+07	7.3288e+07	7.86503	High	High	High	1	Phospho [T65; S76; T78; S114; S124; Y159; Y204; T264; Y321; T340; S393; S408]
121	Q7Z589	BRCA2-interacting transcriptional repressor EMSY OS=Homo sapiens OX=9606 GN=EMSY PE=1 SV=2	36	32	49	32	1322	141.4	9.33	91.34	32	68465040	7.36959e+07	7.48811e+07	7.23474e+07	7.85942	High	High	High	1	Phospho [T115; S168; S173; S176; T207; S209; S210; S211; S228; T230; T232; S236; T282; S284; S286; S287; S295; T309; S310; S339; S340; S341; S358; T359; S361; S372; T373; S374; S380; T419; T479; S480; S481; S483; S490; T563; T564; T573; T584; T589; T590; T601; T611; T614; T617; T664; T674; T785; S793; T799; S803; T812; S823; T878; T880; T882; S998; S1123; S1124; T1177; T1181; S1220; T1222]
122	P26583	High mobility group protein B2 OS=Homo sapiens OX=9606 GN=HMGB2 PE=1 SV=2	29	8	64	7	209	24	7.81	268.27	8	7.41553e+07	7.34859e+07	6.80917e+07	7.19109e+07	7.8568	High	High	High	1
123	G3V3D1	NPC intracellular cholesterol transporter 2 (Fragment) OS=Homo sapiens OX=9606 GN=NPC2 PE=1 SV=1	53	13	76	13	221	23.7	6.73	260.38	13	7.13522e+07	7.27641e+07	7.12167e+07	7.17777e+07	7.85599	High	High	High	1	Phospho [S50; S54; S56; S202]
124	Q9H422	Homeodomain-interacting protein kinase 3 OS=Homo sapiens OX=9606 GN=HIPK3 PE=1 SV=1	21	17	18	17	1215	133.7	7.44	40.07	17	69281232	7.05306e+07	7.2973e+07	7.09283e+07	7.85082	High	High	High	1	Phospho [S60; S131; S148; T156; Y399; Y405; S500; T642; T651; T656; T738; S740; T797; S1035; T1039; S1046; S1084; Y1183; Y1192; T1200]
125	A0A0A0MRA8	Band 4.1-like protein 3 OS=Homo sapiens OX=9606 GN=EPB41L3 PE=1 SV=1	13	7	9	7	918	102.2	5.31	22.02	7	7.23438e+07	7.13194e+07	6.87557e+07	7.08063e+07	7.85007	High	High	High	1	Phospho [S94; S97; T224; S235; T521; S627; S664]
126	Q10588	ADP-ribosyl cyclase/cyclic ADP-ribose hydrolase 2 OS=Homo sapiens OX=9606 GN=BST1 PE=1 SV=2	26	14	51	14	318	35.7	7.8	139.22	14	6.8598e+07	7.26127e+07	7.03665e+07	7.05257e+07	7.84835	High	High	High	1	Phospho [S100; S106]
127	P60953	Cell division control protein 42 homolog OS=Homo sapiens OX=9606 GN=CDC42 PE=1 SV=2	50	22	92	17	191	21.2	6.55	258.96	22	6.97198e+07	7.2024e+07	6.9242e+07	7.03286e+07	7.84713	High	High	High	1	Phospho [Y51; T52]
128	Q6P4A8	Phospholipase B-like 1 OS=Homo sapiens OX=9606 GN=PLBD1 PE=1 SV=2	44	28	75	28	553	63.2	9.06	192.97	28	7.04241e+07	7.34229e+07	6.56434e+07	6.98301e+07	7.84404	High	High	High	1	Phospho [Y88; Y251; Y258; S272; S295; T302; S305]
129	P46940	Ras GTPase-activating-like protein IQGAP1 OS=Homo sapiens OX=9606 GN=IQGAP1 PE=1 SV=1	29	40	90	37	1657	189.1	6.48	245.09	40	6.79897e+07	7.00158e+07	6.86884e+07	6.8898e+07	7.83821	High	High	High	1	Phospho [T236; S330; S343; Y346; S469; S480; S666; S683; T926; S932; S934; T938; S962; T1028; S1036; T1046; S1057; S1084; S1151; S1152; S1212; T1218; T1219; T1413; S1448]
130	P0DKV0	Putative spermatogenesis-associated protein 31C1 OS=Homo sapiens OX=9606 GN=SPATA31C1 PE=5 SV=1	17	13	21	13	1188	130.4	9.42	54.04	13	6.85902e+07	7.02653e+07	6.73367e+07	6.87307e+07	7.83715	High	High	High	1	Phospho [S166; S179; T187; T188; S192; S366; S371; S376; S396; T780; S792; S840; T871; S880; S892; S898; S903; S1168; S1171]
131	P05089	Arginase-1 OS=Homo sapiens OX=9606 GN=ARG1 PE=1 SV=2	65	32	103	30	322	34.7	7.21	312.18	32	6.78486e+07	6.92451e+07	6.75235e+07	6.82057e+07	7.83382	High	High	High	1	Phospho [Y176; T267; S281; T292; T295; T300]
132	A0A0A0MTS7	Titin OS=Homo sapiens OX=9606 GN=TTN PE=1 SV=1	15	327	432	325	35991	3992.2	6.39	1016.5	327	6.91132e+07	6.17497e+07	7.3696e+07	6.81863e+07	7.8337	High	High	High	1	Phospho [T253; Y350; S423; T428; T562; T571; S574; T575; T579; S597; T635; T643; S822; T826; T841; T849; T856; T886; T889; Y890; S905; T907; T927; T929; T941; T1123; T1124; T1155; S1183; T1233; T1238; Y1239; S1291; S1295; S1348; Y1362; T1363; S1367; T1391; S1406; S1539; S1540; S1542; T1788; S1789; S1799; T2060; T2063; T2721; T2727; Y2753; S2756; T2760; S2819; S2831; T2881; T2885; T2887; S2924; Y3…
133	P0DJG4	Testicular haploid expressed gene protein-like OS=Homo sapiens OX=9606 GN=THEGL PE=2 SV=1	9	3	3	3	465	53	9.23	7.16	3	64572181	6.96381e+07	6.72135e+07	6.71412e+07	7.82699	High	High	Peak Found	1	Phospho [T152; T183; S187; Y320]
134	J3KPS3	Fructose-bisphosphate aldolase OS=Homo sapiens OX=9606 GN=ALDOA PE=1 SV=1	61	38	107	11	368	39.8	8.09	273.76	38	6.66331e+07	7.03337e+07	6.40022e+07	6.69896e+07	7.82601	High	High	High	1	Phospho [T158; S160; S176; T257; T259; T273; S276]
135	P04264	Keratin, type II cytoskeletal 1 OS=Homo sapiens OX=9606 GN=KRT1 PE=1 SV=6	57	42	104	35	644	66	8.12	300.34	42	6.30367e+07	6.2752e+07	6.45048e+07	6.34312e+07	7.8023	High	High	High	1	Phospho [S18; S19; S35; S39; S55; S64; S331; T333; S375; S619; S626; S629; S630]
136	Q96RT1	Erbin OS=Homo sapiens OX=9606 GN=ERBIN PE=1 SV=2	14	13	18	10	1412	158.2	5.5	39.19	13	60895660	6.4876e+07	6.36614e+07	6.31444e+07	7.80033	High	High	High	1	Phospho [T82; T233; Y234; T251; S262; T539; T540; T541; Y552; T687; S747; S750; T751; T853; S872; T874; S888; S896; T897; S903; S915; S933; S934]
137	A0A0G2JIW1	Heat shock 70 kDa protein 1B OS=Homo sapiens OX=9606 GN=HSPA1B PE=1 SV=1	46	39	155	9	642	70.1	5.66	433.77	39	6.2276e+07	6.51767e+07	6.19284e+07	6.3127e+07	7.80022	High	High	High	1	Phospho [T46; T48; S401; S419; T426; S609; S632; S634]
138	P00491	Purine nucleoside phosphorylase OS=Homo sapiens OX=9606 GN=PNP PE=1 SV=2	38	21	63	21	289	32.1	6.95	154.59	21	6.13245e+07	5.97216e+07	6.2424e+07	6.11567e+07	7.78644	High	High	High	1	Phospho [S281]
139	P00390	Glutathione reductase, mitochondrial OS=Homo sapiens OX=9606 GN=GSR PE=1 SV=2	55	43	106	43	522	56.2	8.5	285.66	43	6.02815e+07	5.92339e+07	5.79477e+07	5.91543e+07	7.77199	High	High	High	1	Phospho [Y65; S165; T177; S178; T183; T192; T200; S251; S255; T257; S258; S275; T276; Y443; S444]
140	Q8WXI7	Mucin-16 OS=Homo sapiens OX=9606 GN=MUC16 PE=1 SV=3	45	407	552	407	14507	1518.2	5.26	1191.74	407	5.59747e+07	6.65073e+07	5.49387e+07	5.91402e+07	7.77188	High	High	High	1	Phospho [S83; S84; S175; S191; S259; S308; S311; S320; T360; T366; T373; T379; T384; S387; S400; S402; S408; T559; T570; T574; S575; S576; Y672; S683; T694; S708; S709; S714; S723; S728; S729; S772; S834; S836; S839; T854; S856; T879; T932; T943; T945; T976; T982; S993; T995; T1002; S1007; S1145; S1148; S1155; T1178; T1184; S1200; T1202; S1204; T1208; T1216; T1222; T1288; T1377; S1378; T1426; T15…
141	P26038	Moesin OS=Homo sapiens OX=9606 GN=MSN PE=1 SV=3	22	13	32	12	577	67.8	6.4	76.69	13	5.95509e+07	5.90957e+07	5.55494e+07	5.80653e+07	7.76392	High	High	High	1	Phospho [T526; S527]
142	P02768	Serum albumin OS=Homo sapiens OX=9606 GN=ALB PE=1 SV=2	42	31	92	31	609	69.3	6.28	254.82	31	5.76321e+07	5.6311e+07	6.00666e+07	5.80032e+07	7.76345	High	High	High	1	Phospho [S336; T436; S443; T444]
143	Q13231	Chitotriosidase-1 OS=Homo sapiens OX=9606 GN=CHIT1 PE=1 SV=1	50	27	88	27	466	51.6	6.96	250.55	27	5.8826e+07	5.46543e+07	6.00559e+07	5.78454e+07	7.76227	High	High	High	1	Phospho [S217; T286; S288]
144	Q96B18	Dapper homolog 3 OS=Homo sapiens OX=9606 GN=DACT3 PE=1 SV=2	14	4	6	4	629	64.9	10.36	11.72	4	57363524	5.74343e+07	5.63011e+07	5.7033e+07	7.75613	High	High	High	1	Phospho [T193; S197; S204; S205; S348; S439]
145	P41218	Myeloid cell nuclear differentiation antigen OS=Homo sapiens OX=9606 GN=MNDA PE=1 SV=1	39	18	49	18	407	45.8	9.76	127.37	18	5.39579e+07	5.36137e+07	5.74319e+07	5.50012e+07	7.74037	High	High	High	1	Phospho [S87; T117; T123; S124; S162; S165; S242; S347; S353]
146	P43490	Nicotinamide phosphoribosyltransferase OS=Homo sapiens OX=9606 GN=NAMPT PE=1 SV=1	29	14	48	14	491	55.5	7.15	123.66	14	5.56992e+07	5.39559e+07	5.45482e+07	5.47344e+07	7.73826	High	High	High	1	Phospho [T15; T218; T220; S303; T304; S314; Y341; Y347]
147	Q9NQC3	Reticulon-4 OS=Homo sapiens OX=9606 GN=RTN4 PE=1 SV=2	22	22	57	21	1192	129.9	4.5	166.16	22	5.07473e+07	5.5557e+07	5.5866e+07	5.40568e+07	7.73285	High	High	High	1	Phospho [S15; S171; S181; S403; S414; S418; S428; S438; Y799; S806; T810; S898; S909; S983; T985; T1017; S1035; S1038; S1049; T1051; S1053; T1129; Y1130]
148	P18206	Vinculin OS=Homo sapiens OX=9606 GN=VCL PE=1 SV=4	29	30	77	30	1134	123.7	5.66	229.73	30	5.44694e+07	5.29657e+07	5.42073e+07	5.38808e+07	7.73143	High	High	High	1	Phospho [T475; T477; S637; T643; T652; S787; S795; Y949; S958; S981; S982; S1026]
149	Q01629	Interferon-induced transmembrane protein 2 OS=Homo sapiens OX=9606 GN=IFITM2 PE=1 SV=2	51	11	32	11	132	14.6	7.42	81.71	11	5.05853e+07	5.4341e+07	5.57542e+07	5.35601e+07	7.72884	High	High	High	1	Phospho [S13; Y19; S80; S83]
150	Q8TC26	Transmembrane protein 163 OS=Homo sapiens OX=9606 GN=TMEM163 PE=2 SV=1	25	5	18	5	289	31.4	7.53	25.97	5	54043772	5.36597e+07	5.28705e+07	5.35247e+07	7.72855	High	High	High	1	Phospho [T16; S37; S38; S132]
151	C9JA69	HMG box transcription factor BBX OS=Homo sapiens OX=9606 GN=BBX PE=1 SV=1	23	12	18	12	891	99.3	8.56	39	12	7272219	4.96108e+07	1.03065e+08	5.33161e+07	7.72686	Peak Found	High	High	1	Phospho [Y136; T161; T163; S295; S307; S315; T348; S520; T546; T547; S559; S561; T568; T578; S587; S589; S836; S844; S848]
152	P11274	Breakpoint cluster region protein OS=Homo sapiens OX=9606 GN=BCR PE=1 SV=2	18	13	14	13	1271	142.7	7.03	38.41	13	5.35417e+07	5.62792e+07	4.97017e+07	5.31742e+07	7.7257	High	High	High	1	Phospho [Y70; S205; S215; S380; S381; S382; S504; T811; T898; S1117; T1205; T1210; S1215; S1219; T1230; S1241; Y1248; S1260; S1264]
153	P09429	High mobility group protein B1 OS=Homo sapiens OX=9606 GN=HMGB1 PE=1 SV=3	38	11	49	10	215	24.9	5.74	202.77	11	5.12113e+07	5.37018e+07	5.37135e+07	5.28755e+07	7.72325	High	High	High	1
154	E9PPE7	Protein mono-ADP-ribosyltransferase PARP10 OS=Homo sapiens OX=9606 GN=PARP10 PE=1 SV=1	14	6	12	6	764	81.4	4.63	26.18	6		5.20926e+07	5.19787e+07	5.20357e+07	7.7163	High	High	High	1	Phospho [S183; T285; T292; S307; S431; S582; T583]
155	P26447	Protein S100-A4 OS=Homo sapiens OX=9606 GN=S100A4 PE=1 SV=1	28	5	12	5	101	11.7	6.11	29.82	5	5.1568e+07	5.39062e+07	5.02118e+07	5.18953e+07	7.71513	High	High	High	1
156	Q6PDB4	Zinc finger protein 880 OS=Homo sapiens OX=9606 GN=ZNF880 PE=2 SV=2	8	3	3	3	577	66.7	9.29	7.35	3	54371080	5.39578e+07	4.69477e+07	5.17589e+07	7.71398	Peak Found	High	Peak Found	1	Phospho [T111; S117; Y268; T291]
157	Q16572	Vesicular acetylcholine transporter OS=Homo sapiens OX=9606 GN=SLC18A3 PE=1 SV=2	18	6	7	6	532	56.9	6.19	14.94	6	54795976	4.83984e+07	5.17229e+07	5.16391e+07	7.71298	High	High	High	1	Phospho [T86; S142; S150; S165; T166; S222; S225; Y432; S452; Y462]
158	Q9Y2F5	Little elongation complex subunit 1 OS=Homo sapiens OX=9606 GN=ICE1 PE=1 SV=5	15	23	27	23	2266	247.7	5.48	67.14	23	4.17368e+07	3.9244e+07	7.37723e+07	5.15844e+07	7.71252	High	High	High	1	Phospho [T39; S104; S105; Y109; S494; T635; S939; S1053; S1586; S1588; S1658; S1660; S1661; S1670; T1675; S1736; T1754; S1760; T1765; S1791; T1800; T1804; T1809; S1840; S1844; S1973; S1976]
159	Q8NEZ4	Histone-lysine N-methyltransferase 2C OS=Homo sapiens OX=9606 GN=KMT2C PE=1 SV=3	13	35	48	32	4911	541	6.49	97.76	35	48892663	5.31903e+07	5.23959e+07	5.1493e+07	7.71175	High	High	High	1	Phospho [T282; T572; T598; S783; S784; S902; S910; S914; T1267; T1293; T1298; S1301; Y1656; T1657; Y1693; S2230; T2275; S2293; S2337; S2340; S2350; S2353; S2362; T2367; S2545; Y2558; T2740; S2771; S2811; T2824; S2914; S2919; S2948; S2952; T2999; T3279; T3295; T3298; S3300; T3317; T3318; S3325; T3542; T3634; S3687; T3907; S4081; T4085; S4095; S4096]
160	P41180	Extracellular calcium-sensing receptor OS=Homo sapiens OX=9606 GN=CASR PE=1 SV=3	12	10	17	10	1078	120.6	5.9	41.78	10	52261080	4.99755e+07	5.02541e+07	5.08302e+07	7.70612	High	High	High	1	Phospho [S84; T92; T145; S147; S150; T151; S166; S303]
161	Q969X6	U3 small nucleolar RNA-associated protein 4 homolog OS=Homo sapiens OX=9606 GN=UTP4 PE=1 SV=1	27	12	13	12	686	76.8	8.85	30.2	12	48123340	5.24942e+07	5.03194e+07	5.03123e+07	7.70167	High	High	High	1	Phospho [S175; S177; S192; S205; S211; T227; S241; T292; S296; T305; T307; Y323; T331; S449; S493; T627]
162	O43707	Alpha-actinin-4 OS=Homo sapiens OX=9606 GN=ACTN4 PE=1 SV=2	41	49	150	26	911	104.8	5.44	411.23	49	5.03926e+07	5.03025e+07	5.02334e+07	5.03095e+07	7.70165	High	High	High	1	Phospho [T142; T177; T249; S269; T359; T362; S375; T509; T519; T559; T742; T746]
163	Q71U36	Tubulin alpha-1A chain OS=Homo sapiens OX=9606 GN=TUBA1A PE=1 SV=1	48	40	135	6	451	50.1	5.06	328.82	40	5.28939e+07	4.28148e+07	5.37363e+07	4.9815e+07	7.69736	High	High	High	1	Phospho [S379; T381]
164	P29350	Tyrosine-protein phosphatase non-receptor type 6 OS=Homo sapiens OX=9606 GN=PTPN6 PE=1 SV=1	31	20	49	20	595	67.5	7.78	129.91	20	4.83858e+07	4.6296e+07	5.46919e+07	4.97912e+07	7.69715	High	High	High	1	Phospho [S203; S285; Y390; T394; Y509]
165	Q00610	Clathrin heavy chain 1 OS=Homo sapiens OX=9606 GN=CLTC PE=1 SV=5	29	44	102	34	1675	191.5	5.69	264.21	44	4.76622e+07	5.30014e+07	4.77205e+07	4.94614e+07	7.69427	High	High	High	1	Phospho [S59; S67; T103; T105; T109; S115; S131; T997; T1318; S1325; Y1404; Y1405; Y1411; T1629]
166	Q14562	ATP-dependent RNA helicase DHX8 OS=Homo sapiens OX=9606 GN=DHX8 PE=1 SV=1	11	9	15	9	1220	139.2	8.32	35.1	9	50418024	5.02089e+07	4.75862e+07	4.94044e+07	7.69377	High	High	High	1	Phospho [T453; Y644; T645; T716; S717; T719; S726; S927; S931; S1190]
167	P63261	Actin, cytoplasmic 2 OS=Homo sapiens OX=9606 GN=ACTG1 PE=1 SV=1	91	142	886	4	375	41.8	5.48	2533.25	142	4.08668e+07	4.85021e+07	5.76024e+07	4.89904e+07	7.69011	High	High	High	1	Phospho [T120; Y143; S155; Y166; Y169; T186; Y188; T318; S323; T324]
168	A0A140T998	Proteasome subunit beta type-8 OS=Homo sapiens OX=9606 GN=PSMB8 PE=1 SV=1	40	9	26	9	252	27.8	7.8	61.61	9	4.86569e+07	4.92637e+07	4.86167e+07	4.88458e+07	7.68883	High	High	High	1	Phospho [S17; T212; S216; S218]
169	F5H212	Zinc finger protein 40 OS=Homo sapiens OX=9606 GN=HIVEP1 PE=1 SV=2	21	32	38	29	2717	296.5	7.81	86.59	32	41255589	4.74294e+07	5.73388e+07	4.86746e+07	7.6873	High	High	High	1	Phospho [T247; T260; S281; S343; S354; S356; T534; S536; S537; S554; T569; S571; S577; S588; S589; S703; S706; S710; T715; S839; S841; T844; T845; Y847; S910; T1131; S1143; S1147; T1366; T1603; T1651; S1680; T1831; S1935; T1938; S2022; S2136; S2140; S2149; S2217; S2219; T2270; S2296; T2324; T2393; Y2395; T2436; T2445; T2451]
170	P29375	Lysine-specific demethylase 5A OS=Homo sapiens OX=9606 GN=KDM5A PE=1 SV=3	10	10	12	10	1690	192	6.49	25.81	10	48511432	5.30155e+07	4.41964e+07	4.85745e+07	7.68641	High	High	High	1	Phospho [S204; T255; S803; S1045; T1057; S1067; T1069; S1075; T1250; T1266; S1297; T1352; Y1353]
171	P12838	Neutrophil defensin 4 OS=Homo sapiens OX=9606 GN=DEFA4 PE=1 SV=2	15	4	9	4	97	10.5	8.02	19.52	4	45072742	4.80076e+07	4.95842e+07	4.75549e+07	7.67719	High	High	High	1
172	A0A087X018	Solute carrier family 2, facilitated glucose transporter member 11 OS=Homo sapiens OX=9606 GN=SLC2A11 PE=1 SV=1	13	5	6	5	535	57.1	8.79	14.26	5	47786136	4.65093e+07	4.69497e+07	4.70817e+07	7.67285	High	High	High	1	Phospho [S201; S212; S219; Y222; T230; S283; S289; S514; Y515]
173	A0A2R8Y6L5	Dual-specificity tyrosine-phosphorylation-regulated kinase 1A (Fragment) OS=Homo sapiens OX=9606 GN=DYRK1A PE=1 SV=1	27	9	11	9	605	68.4	8.95	24.61	9	4.56826e+07	4.78497e+07	4.65648e+07	4.6699e+07	7.66931	High	High	High	1	Phospho [Y319; S324; Y338; S362; T402; T408; Y415; T431; T445; Y449]
174	P63104	14-3-3 protein zeta/delta OS=Homo sapiens OX=9606 GN=YWHAZ PE=1 SV=1	19	7	29	6	245	27.7	4.79	70.25	7	4.51176e+07	5.20793e+07	4.2395e+07	4.65307e+07	7.66774	High	High	High	1
175	Q9C040	Tripartite motif-containing protein 2 OS=Homo sapiens OX=9606 GN=TRIM2 PE=1 SV=1	14	7	11	7	744	81.5	6.96	35.87	7	47787316	4.56789e+07	4.33718e+07	4.56127e+07	7.65909	High	High	High	1	Phospho [S10; S24; Y230; T243; T338; S345; T347; T349; T350; T537; S544]
176	P19878	Neutrophil cytosol factor 2 OS=Homo sapiens OX=9606 GN=NCF2 PE=1 SV=2	25	12	29	11	526	59.7	6.16	77.15	12	4.40298e+07	4.66705e+07	4.60986e+07	4.55996e+07	7.65896	High	High	High	1	Phospho [S152; S157; T203; S215]
177	D6RA82	Annexin OS=Homo sapiens OX=9606 GN=ANXA3 PE=1 SV=1	52	14	39	14	284	32.1	5.94	99.2	14	4.90352e+07	4.27752e+07	4.32995e+07	4.50366e+07	7.65357	High	High	High	1	Phospho [T7; S10; T79; T80; T82; T159; S166; S181; S188; S194]
178	P15153	Ras-related C3 botulinum toxin substrate 2 OS=Homo sapiens OX=9606 GN=RAC2 PE=1 SV=1	58	21	44	14	192	21.4	7.61	116.18	21	4.57849e+07	4.46169e+07	4.42111e+07	4.4871e+07	7.65197	High	High	High	1
179	P27449	V-type proton ATPase 16 kDa proteolipid subunit OS=Homo sapiens OX=9606 GN=ATP6V0C PE=1 SV=1	77	14	41	14	155	15.7	8.44	105.93	14	4.5833e+07	4.37141e+07	4.40094e+07	4.45188e+07	7.64854	High	High	High	1	Phospho [S4; S6; S45; Y68; S79; S102; T121]
180	A0A087X0X3	Heterogeneous nuclear ribonucleoprotein M OS=Homo sapiens OX=9606 GN=HNRNPM PE=1 SV=1	25	18	47	18	730	77.5	8.78	139.32	18	4.51727e+07	4.39588e+07	4.1971e+07	4.37009e+07	7.64049	High	High	High	1	Phospho [S182; S468; S588]
181	P35749	Myosin-11 OS=Homo sapiens OX=9606 GN=MYH11 PE=1 SV=3	13	28	52	11	1972	227.2	5.5	126.02	28	4.18071e+07	4.50264e+07	4.39275e+07	4.3587e+07	7.63936	High	High	High	1	Phospho [T70; S85; T94; Y194; S200; S201; T208; S371; Y478; T479; T490; T666; T667; Y761; S1374; Y1467; S1533]
182	E9PGM4	1,4-alpha-glucan-branching enzyme OS=Homo sapiens OX=9606 GN=GBE1 PE=1 SV=1	33	25	51	25	661	75.9	6.58	140.81	25	4.33307e+07	4.31763e+07	4.2809e+07	4.31053e+07	7.63453	High	High	High	1	Phospho [Y132; S148; S155; S463; T466]
183	P67775	Serine/threonine-protein phosphatase 2A catalytic subunit alpha isoform OS=Homo sapiens OX=9606 GN=PPP2CA PE=1 SV=1	46	18	67	18	309	35.6	5.54	205.84	18	4.37474e+07	4.27373e+07	4.23827e+07	4.29558e+07	7.63302	High	High	High	1	Phospho [T227; T235; S238; Y248; T258]
184	F5GX59	Zonadhesin OS=Homo sapiens OX=9606 GN=ZAN PE=4 SV=2	13	23	28	23	2601	282.2	5.96	63.66	23	37642844	4.73249e+07	4.34171e+07	4.2795e+07	7.63139	High	High	High	1	Phospho [S93; S95; S106; T163; T165; T171; S196; S280; S282; S283; S298; S308; S312; S549; S550; S554; T571; T595; T620; T627; T697; T740; T742; T753; S755; T823; S832; T991; T994; T998; S1642; S1643; Y1649; S2027; S2030; T2394; Y2396]
185	O15389	Sialic acid-binding Ig-like lectin 5 OS=Homo sapiens OX=9606 GN=SIGLEC5 PE=1 SV=1	24	11	19	7	551	60.7	7.27	48.18	11	5878017	1.17323e+08	5.06406e+06	4.27551e+07	7.63099	High	High	High	1	Phospho [T227; T238; S376; S377; S380; S394; S395]
186	O95716	Ras-related protein Rab-3D OS=Homo sapiens OX=9606 GN=RAB3D PE=1 SV=1	62	22	66	12	219	24.3	4.93	160	22	4.25461e+07	4.24501e+07	4.29159e+07	4.26374e+07	7.62979	High	High	High	1	Phospho [S165]
187	P35670	Copper-transporting ATPase 2 OS=Homo sapiens OX=9606 GN=ATP7B PE=1 SV=4	18	15	17	15	1465	157.2	6.7	37.86	15	41339044	4.19404e+07	4.35872e+07	4.22889e+07	7.62623	High	High	High	1	Phospho [S97; T99; S135; Y190; S212; S218; S518; S596; T601; S602; Y719; T737; S738; S744; T850; T858; T865; S882; T888; S909; T1033; T1226; T1232; S1246]
188	O95498	Vascular non-inflammatory molecule 2 OS=Homo sapiens OX=9606 GN=VNN2 PE=1 SV=3	32	19	63	19	520	58.5	6.52	168.38	19	8.35051e+07	2.19617e+07	2.07799e+07	4.20822e+07	7.6241	High	High	High	1	Phospho [T22; S277; T325]
189	E9PKE3	Heat shock cognate 71 kDa protein OS=Homo sapiens OX=9606 GN=HSPA8 PE=1 SV=1	44	30	79	23	627	68.8	5.52	199.82	30	4.48721e+07	4.16878e+07	3.91139e+07	4.18912e+07	7.62212	High	High	High	1	Phospho [T45; T47; T125; Y134; T139; T144; S362; S366; S475; T476; T483; S492]
190	Q8TCU6	Phosphatidylinositol 3,4,5-trisphosphate-dependent Rac exchanger 1 protein OS=Homo sapiens OX=9606 GN=PREX1 PE=1 SV=3	18	18	24	17	1659	186.1	6.44	56.67	18	4.24057e+07	4.28056e+07	3.93096e+07	4.1507e+07	7.61812	High	High	High	1	Phospho [Y64; T67; S319; S323; S686; S691; S991; S993; Y1096; T1108; T1291; Y1299; T1410; S1412; S1559]
191	Q66K80	Putative uncharacterized protein RUSC1-AS1 OS=Homo sapiens OX=9606 GN=RUSC1-AS1 PE=5 SV=1	31	5	6	5	236	24.5	10.14	15.28	5	4.01158e+07	4.10033e+07	4.33046e+07	4.14746e+07	7.61778	High	High	High	1	Phospho [S95; S97; S113; T135]
192	P13645	Keratin, type I cytoskeletal 10 OS=Homo sapiens OX=9606 GN=KRT10 PE=1 SV=6	39	21	42	16	584	58.8	5.21	133.43	21	4.11603e+07	4.19079e+07	4.10955e+07	4.13879e+07	7.61687	High	High	High	1	Phospho [T149; S159; Y196; Y199; Y200; S535; S546; S547]
193	Q7Z2Y5	Nik-related protein kinase OS=Homo sapiens OX=9606 GN=NRK PE=1 SV=2	10	10	13	10	1582	178.4	6.33	26.71	10	33483390	4.47045e+07	4.4945e+07	4.10443e+07	7.61325	High	High	High	1	Phospho [Y100; S101; S108; Y110; S854; S855; Y893; Y1191; Y1204; T1209; S1228; S1236; S1335]
194	A6NI72	Putative neutrophil cytosol factor 1B OS=Homo sapiens OX=9606 GN=NCF1B PE=5 SV=2	25	18	59	18	391	44.8	9.13	168.72	18	4.0249e+07	4.0979e+07	4.16596e+07	4.09625e+07	7.61239	High	High	High	1	Phospho [Y140; T154; T161; Y162; T171]
195	Q9NYQ6	Cadherin EGF LAG seven-pass G-type receptor 1 OS=Homo sapiens OX=9606 GN=CELSR1 PE=1 SV=1	9	17	23	17	3014	329.3	5.92	43.16	17	4.49449e+07	4.07577e+07	3.6643e+07	4.07819e+07	7.61047	High	High	High	1	Phospho [T262; T444; Y446; T625; T763; S765; Y1070; T1077; T1086; T1192; T1196; S1327; S1332; T1504; T1510; T1795; T1797; Y1800; T2372; T2377; S2381; T2735; S2737; T2940; S2982]
196	P10599	Thioredoxin OS=Homo sapiens OX=9606 GN=TXN PE=1 SV=3	37	12	31	12	105	11.7	4.92	71.78	12	4.00824e+07	4.26845e+07	3.95719e+07	4.07796e+07	7.61044	High	High	High	1
197	B4DUT8	Calponin OS=Homo sapiens OX=9606 GN=CNN2 PE=1 SV=1	32	9	28	9	330	35.9	7.3	67.34	9	4.24135e+07	4.04005e+07	3.87984e+07	4.05375e+07	7.60786	High	High	High	1	Phospho [S11; S15; S24; S114; T118; S123; S136]
198	P00338	L-lactate dehydrogenase A chain OS=Homo sapiens OX=9606 GN=LDHA PE=1 SV=2	50	18	58	12	332	36.7	8.27	132.56	18	4.45162e+07	3.95151e+07	3.74287e+07	4.04867e+07	7.60731	High	High	High	1	Phospho [T3; T86; T95; S249; S262; S301; T307]
199	Q12923	Tyrosine-protein phosphatase non-receptor type 13 OS=Homo sapiens OX=9606 GN=PTPN13 PE=1 SV=2	14	20	26	20	2485	276.7	6.42	58.77	20	3.69404e+07	4.19931e+07	4.19983e+07	4.03106e+07	7.60542	High	High	High	1	Phospho [S31; S40; Y344; T617; Y623; T633; T762; T774; Y979; S1010; S1014; S1024; S1041; S1043; S1044; S1124; S1125; S1214; S1215; S1221; S1381; T1388; S1561; T1598; S1614; S1957; T1963; S1972; S1994; T2330; S2334; S2415]
200	A0A087WTF0	Protein tyrosine phosphatase domain-containing protein 1 OS=Homo sapiens OX=9606 GN=PTPDC1 PE=1 SV=1	15	9	12	9	808	90.2	8.31	22.79	9	40861488	3.93214e+07	4.05566e+07	4.02465e+07	7.60473	High	High	High	1	Phospho [T49; S55; S56; S65; S166; T171; T710]
201	Q92628	Uncharacterized protein KIAA0232 OS=Homo sapiens OX=9606 GN=KIAA0232 PE=1 SV=5	17	14	20	14	1395	154.7	4.78	43.42	14	4.11031e+07	4.08007e+07	3.84468e+07	4.01169e+07	7.60333	High	High	High	1	Phospho [S96; S101; S164; T193; S198; T348; S351; T404; S451; T458; S750; S751; T912; T913; S1080; S1082]
202	P08575	Receptor-type tyrosine-protein phosphatase C OS=Homo sapiens OX=9606 GN=PTPRC PE=1 SV=3	23	31	83	31	1306	147.4	6.15	214.8	31	3.92006e+07	3.96558e+07	3.95943e+07	3.94836e+07	7.59642	High	High	High	1	Phospho [S156; T168; T169; S171; S215; T221; T222; S224; T590; S591; Y928]
203	Q8NCS4	Transmembrane protein 35B OS=Homo sapiens OX=9606 GN=TMEM35B PE=1 SV=1	42	3	3	3	154	16.9	9.17	4.75	3	37056876	4.06197e+07	4.04985e+07	3.93917e+07	7.5954	High	Peak Found	Peak Found	1	Phospho [S29; T101; S108; S110; S147]
204	P04179	Superoxide dismutase [Mn], mitochondrial OS=Homo sapiens OX=9606 GN=SOD2 PE=1 SV=3	64	25	75	25	222	24.7	8.25	205.57	25	4.12735e+07	3.99474e+07	3.67064e+07	3.93091e+07	7.59449	High	High	High	1
205	P48739	Phosphatidylinositol transfer protein beta isoform OS=Homo sapiens OX=9606 GN=PITPNB PE=1 SV=2	20	3	5	3	271	31.5	6.87	9.47	3	37843896	4.08185e+07	3.91075e+07	3.92566e+07	7.59391	Peak Found	High	High	1	Phospho [Y24; S25; S30; T34]
206	Q9UJ70	N-acetyl-D-glucosamine kinase OS=Homo sapiens OX=9606 GN=NAGK PE=1 SV=4	45	14	34	14	344	37.4	6.24	94.68	14	3.84807e+07	3.93906e+07	3.93292e+07	3.90668e+07	7.59181	High	High	High	1
207	Q9HCJ0	Trinucleotide repeat-containing gene 6C protein OS=Homo sapiens OX=9606 GN=TNRC6C PE=1 SV=3	23	20	22	20	1690	175.9	6.96	48.92	20	3.81558e+07	3.79657e+07	4.01878e+07	3.87698e+07	7.58849	High	High	High	1	Phospho [T147; T160; S293; S579; S684; S800; S801; T910; T930; S931; T1016; S1073; S1339; T1410; S1413; T1416; T1508; T1512; T1529; T1532; S1667; S1672; S1686]
208	P62491	Ras-related protein Rab-11A OS=Homo sapiens OX=9606 GN=RAB11A PE=1 SV=3	38	10	44	8	216	24.4	6.57	115.51	10	3.79224e+07	3.93769e+07	3.86024e+07	3.86339e+07	7.58697	High	High	High	1	Phospho [Y73; T77; T203; T204]
209	P06737	Glycogen phosphorylase, liver form OS=Homo sapiens OX=9606 GN=PYGL PE=1 SV=4	30	29	76	29	847	97.1	7.17	207.55	29	3.88185e+07	3.82939e+07	3.70759e+07	3.80628e+07	7.5805	High	High	High	1	Phospho [S246; S450; S461; T466; S626; Y649; T677; T800; T817]
210	P17655	Calpain-2 catalytic subunit OS=Homo sapiens OX=9606 GN=CAPN2 PE=1 SV=6	13	5	11	5	700	79.9	4.98	30.05	5	3.32666e+07	4.00666e+07	4.04553e+07	3.79295e+07	7.57898	High	High	High	1	Phospho [Y27; T44; T444; S449; T455; S573; S586]
211	O00754	Lysosomal alpha-mannosidase OS=Homo sapiens OX=9606 GN=MAN2B1 PE=1 SV=3	25	21	42	19	1011	113.7	7.28	113	21	1.00114e+08	7.04794e+06	6.41289e+06	3.78582e+07	7.57816	High	High	High	1	Phospho [S284; Y287; Y295; T301; T315; T506; Y515; T735; T887; T991]
212	Q6UWB1	Interleukin-27 receptor subunit alpha OS=Homo sapiens OX=9606 GN=IL27RA PE=2 SV=2	8	4	4	4	636	69.4	5.71	8.95	4	38638680	3.7088e+07	3.72868e+07	3.76712e+07	7.57601	High	High	Peak Found	1	Phospho [S376; Y613]
213	Q96DN6	Methyl-CpG-binding domain protein 6 OS=Homo sapiens OX=9606 GN=MBD6 PE=1 SV=2	35	20	23	20	1003	101.1	9.63	56.31	20	39842896	3.83217e+07	3.47766e+07	3.7647e+07	7.57573	High	High	High	1	Phospho [S198; S236; S240; S291; S322; S325; S447; S449; S530; S546; S601; S608; S615; S641; S668; T672; S699; S708; T711; T714; S720; S750; S753; S754; S760; S770; S788; S791; S840]
214	Q9Y394	Dehydrogenase/reductase SDR family member 7 OS=Homo sapiens OX=9606 GN=DHRS7 PE=1 SV=1	28	12	38	12	339	38.3	8.32	104.43	12	3.74811e+07	3.71907e+07	3.69791e+07	3.7217e+07	7.57074	High	High	High	1	Phospho [S190; S230; S239; S245]
215	P00738	Haptoglobin OS=Homo sapiens OX=9606 GN=HP PE=1 SV=1	53	19	45	19	406	45.2	6.58	126.7	19	3.5937e+07	3.75222e+07	3.80937e+07	3.71843e+07	7.57036	High	High	High	1	Phospho [T220; T222; Y224; S257; S316; T317; S326; S344]
216	Q9BZV1	UBX domain-containing protein 6 OS=Homo sapiens OX=9606 GN=UBXN6 PE=1 SV=1	22	6	7	6	441	49.7	6.89	15.81	6	36078208	3.71695e+07	3.80784e+07	3.71087e+07	7.56948	High	High	High	1	Phospho [T74; S96; T131; S157; S252; S435]
217	A0A2R8Y5X2	Protein Aster-B OS=Homo sapiens OX=9606 GN=GRAMD1B PE=1 SV=1	17	8	12	8	702	81.8	5.49	20.13	8	3.50275e+07	3.81974e+07	3.74182e+07	3.6881e+07	7.5668	High	High	High	1	Phospho [S249; T250; T254; S348; S360; S373; T399; T523; T524; Y618; T619; T620]
218	Q9P0G3	Kallikrein-14 OS=Homo sapiens OX=9606 GN=KLK14 PE=1 SV=2	22	7	15	6	267	29.1	9.23	35.55	7	3.89506e+07	3.74777e+07	3.38636e+07	3.67639e+07	7.56542	High	High	High	1	Phospho [T22]
219	O95171	Sciellin OS=Homo sapiens OX=9606 GN=SCEL PE=1 SV=2	14	6	9	6	688	77.5	9.38	16.3	6	36084804	3.7219e+07	3.69498e+07	3.67512e+07	7.56527	Peak Found	High	High	1	Phospho [S90; S91; T150; T153; T243; S244; S312; S429; S432; S463]
220	O75131	Copine-3 OS=Homo sapiens OX=9606 GN=CPNE3 PE=1 SV=1	35	18	35	17	537	60.1	5.85	96.54	18	3.55016e+07	3.61272e+07	3.77237e+07	3.64508e+07	7.56171	High	High	High	1	Phospho [S27; T112]
221	Q7Z5P9	Mucin-19 OS=Homo sapiens OX=9606 GN=MUC19 PE=1 SV=3	57	380	528	380	8384	804.8	5.01	1105.88	380	3.67911e+07	3.87829e+07	3.33175e+07	3.62972e+07	7.55987	High	High	High	1	Phospho [S249; T252; S254; S377; S378; T401; S974; T1356; S1369; T1372; S1648; T1650; T1653; T1654; T1658; T1663; T1699; T1702; S1705; S1710; S1712; S1722; S1729; S1770; T1771; S1833; T1843; S1860; S1869; S1872; T1918; T1937; S1941; T1986; T1992; T1995; S1999; T2003; T2006; T2011; T2017; T2025; S2093; T2122; T2123; T2132; T2133; S2136; T2142; T2143; T2168; T2173; S2176; T2183; S2185; T2200; T2202…
222	O00602	Ficolin-1 OS=Homo sapiens OX=9606 GN=FCN1 PE=1 SV=2	52	27	78	19	326	35.1	6.86	231.83	27	3.59845e+07	3.7206e+07	3.49906e+07	3.60604e+07	7.55703	High	High	High	1
223	Q96QS3	Homeobox protein ARX OS=Homo sapiens OX=9606 GN=ARX PE=1 SV=1	17	8	10	8	562	58.1	5.24	20.22	8	31211844	4.11745e+07	3.3976e+07	3.54541e+07	7.54967	High	High	High	1	Phospho [S450; S452; S514; T522]
224	O15511	Actin-related protein 2/3 complex subunit 5 OS=Homo sapiens OX=9606 GN=ARPC5 PE=1 SV=3	57	10	33	10	151	16.3	5.67	116.45	10	3.35101e+07	3.64782e+07	3.60782e+07	3.53555e+07	7.54846	High	High	High	1
225	Q96S97	Myeloid-associated differentiation marker OS=Homo sapiens OX=9606 GN=MYADM PE=1 SV=2	38	12	21	12	322	35.3	8.15	52.6	12	3.76487e+07	3.49533e+07	3.33656e+07	3.53225e+07	7.54805	High	High	High	1	Phospho [T166; T171; T229; S238; S241; Y251; T253]
226	Q9H8S9	MOB kinase activator 1A OS=Homo sapiens OX=9606 GN=MOB1A PE=1 SV=4	21	3	11	3	216	25.1	6.95	24.71	3	3.5475e+07	3.62513e+07	3.38491e+07	3.51918e+07	7.54644	High	High	High	1	Phospho [T120; S146]
227	P36871	Phosphoglucomutase-1 OS=Homo sapiens OX=9606 GN=PGM1 PE=1 SV=3	54	23	60	22	562	61.4	6.76	172.42	23	3.43165e+07	3.51284e+07	3.50546e+07	3.48332e+07	7.54199	High	High	High	1	Phospho [T19; S20; T96; T115; T153; Y157; Y322; T326; S334; S338; S346; Y353; T495; S509]
228	Q96RR1	Twinkle protein, mitochondrial OS=Homo sapiens OX=9606 GN=TWNK PE=1 SV=1	9	5	6	5	684	77.1	8.98	12.2	5	35065576	3.63132e+07	3.26746e+07	3.46844e+07	7.54013	High	High	High	1	Phospho [T186; S264; S269; S580; Y602; S606]
229	Q01518	Adenylyl cyclase-associated protein 1 OS=Homo sapiens OX=9606 GN=CAP1 PE=1 SV=5	45	31	99	14	475	51.9	8.06	281.11	31	3.59408e+07	3.47509e+07	3.31881e+07	3.46266e+07	7.53941	High	High	High	1	Phospho [S109; S137; Y153; T191; Y196; T202; T203; T280; S290; S308; S310; T315; Y352; Y354; Y419]
230	Q99590	Protein SCAF11 OS=Homo sapiens OX=9606 GN=SCAF11 PE=1 SV=2	10	8	8	8	1463	164.6	8.41	18.9	8	31445532	3.51863e+07	3.55274e+07	3.40531e+07	7.53216	High	High	High	1	Phospho [S92; Y97; T675; S680; S902; S907; S1012; S1030; Y1161; S1370; S1371; T1373; Y1405]
231	Q5SR44	Complement receptor type 1 OS=Homo sapiens OX=9606 GN=CR1 PE=1 SV=1	15	15	30	15	2039	223.6	6.95	63.82	15	3.10975e+07	3.51979e+07	3.50176e+07	3.3771e+07	7.52854	High	High	High	1	Phospho [S90; S103; T506; S511; S605; T606; T956; S961; S1055; T1056; S1295; S1296; S1298; S1406; S1493; S1495; T1496; T1497; S1834; S1835]
232	O00421	C-C chemokine receptor-like 2 OS=Homo sapiens OX=9606 GN=CCRL2 PE=1 SV=2	11	3	3	3	344	39.5	7.77	7.08	3	3.05321e+07	3.54253e+07	3.51171e+07	3.36915e+07	7.52752	High	High	High	1	Phospho [S83; T217]
233	Q9UJ99	Cadherin-22 OS=Homo sapiens OX=9606 GN=CDH22 PE=2 SV=2	21	10	22	10	828	89	4.81	58.96	10	1.64079e+07	2.83492e+07	5.54916e+07	3.34162e+07	7.52396	High	High	High	1	Phospho [T108; T131; Y241; T264; Y282; T294; S549; S590; S591; S763; S803]
234	P49790	Nuclear pore complex protein Nup153 OS=Homo sapiens OX=9606 GN=NUP153 PE=1 SV=2	28	25	47	25	1475	153.8	8.73	89.96	25	2.9857e+07	3.18981e+07	3.81315e+07	3.32955e+07	7.52239	High	High	High	1	Phospho [T102; S108; S189; S192; S199; S203; S319; S320; T369; S476; T480; S534; S543; T579; S582; S703; S709; S711; T747; T752; S776; S823; S839; S868; S876; S1003; T1103; T1112; S1113; T1114; T1225; S1231; T1243; T1262; T1268; T1271]
235	P40121	Macrophage-capping protein OS=Homo sapiens OX=9606 GN=CAPG PE=1 SV=2	31	14	43	14	348	38.5	6.19	104.61	14	3.04768e+07	3.42091e+07	3.39119e+07	3.28659e+07	7.51675	High	High	High	1
236	Q3ZCT8	Kelch repeat and BTB domain-containing protein 12 OS=Homo sapiens OX=9606 GN=KBTBD12 PE=2 SV=2	9	5	7	5	623	71.1	5.99	15.35	5	33451968	3.22777e+07	3.24275e+07	3.27191e+07	7.5148	High	High	High	1	Phospho [S149; S152; Y316; Y388]
237	P08686	Steroid 21-hydroxylase OS=Homo sapiens OX=9606 GN=CYP21A2 PE=1 SV=1	11	4	4	4	494	55.9	7.81	9.23	4	3.14678e+07	3.33599e+07	3.27951e+07	3.25409e+07	7.51243	Peak Found	High	High	1	Phospho [S73; T76; T295; S301; S460]
238	P30044	Peroxiredoxin-5, mitochondrial OS=Homo sapiens OX=9606 GN=PRDX5 PE=1 SV=4	41	8	22	8	214	22.1	8.7	55.82	8	3.30615e+07	3.23038e+07	3.14503e+07	3.22719e+07	7.50882	High	High	High	1	Phospho [S127; T203]
239	Q9Y2J8	Protein-arginine deiminase type-2 OS=Homo sapiens OX=9606 GN=PADI2 PE=1 SV=2	37	27	79	25	665	75.5	5.59	211.71	27	3.18483e+07	3.26373e+07	3.16483e+07	3.20446e+07	7.50576	High	High	High	1	Phospho [S245; Y275; T283; T287; T289; T300; T418; T423; S523]
240	B4DEI9	Hairy/enhancer-of-split-related with YRPW motif protein 1 OS=Homo sapiens OX=9606 GN=HEY1 PE=1 SV=1	35	4	4	4	214	22.6	7.44	12.01	4	34451612	3.30414e+07	2.82218e+07	3.19049e+07	7.50386	Peak Found	High	High	1	Phospho [T116; S131; S144; S172; S177; S180; S185]
241	H7C1E7	Breast carcinoma-amplified sequence 1 (Fragment) OS=Homo sapiens OX=9606 GN=BCAS1 PE=1 SV=1	42	5	6	5	247	26.2	8.65	15.28	5	3.30861e+07	3.08704e+07	3.09208e+07	3.16258e+07	7.50004	High	High	High	1	Phospho [T35; S65; S70; S100; S105; T108; S114; T193; T196; S198]
242	P30048	Thioredoxin-dependent peroxide reductase, mitochondrial OS=Homo sapiens OX=9606 GN=PRDX3 PE=1 SV=3	23	5	12	5	256	27.7	7.78	30.08	5	3.06646e+07	3.17159e+07	3.23934e+07	3.15913e+07	7.49957	High	High	High	1	Phospho [S199; S208]
243	A3KMH1	von Willebrand factor A domain-containing protein 8 OS=Homo sapiens OX=9606 GN=VWA8 PE=1 SV=2	12	14	22	14	1905	214.7	7.4	55.56	14	31760632	3.20227e+07	3.00255e+07	3.12696e+07	7.49512	High	High	High	1	Phospho [S291; S295; S302; Y466; Y474; T706; T711; T727; T730; T812; T1041; T1046; S1176; T1197; T1198; Y1366; Y1440; T1445; T1449; Y1588]
244	Q9UM07	Protein-arginine deiminase type-4 OS=Homo sapiens OX=9606 GN=PADI4 PE=1 SV=2	32	19	50	19	663	74	6.58	115.24	19	3.11399e+07	3.09963e+07	3.14699e+07	3.1202e+07	7.49418	High	High	High	1	Phospho [T77; T101; T122; T124; T184; T187; S222; S223; S440; S452]
245	Q6XQN6	Nicotinate phosphoribosyltransferase OS=Homo sapiens OX=9606 GN=NAPRT PE=1 SV=2	43	21	47	21	538	57.5	5.68	126.41	21	2.86165e+07	3.06825e+07	3.33959e+07	3.08983e+07	7.48993	High	High	High	1	Phospho [T18; Y21; S195; S381; Y395; S505]
246	Q9Y619	Mitochondrial ornithine transporter 1 OS=Homo sapiens OX=9606 GN=SLC25A15 PE=1 SV=1	27	5	8	5	301	32.7	9.13	18.95	5	2.93997e+07	3.12623e+07	3.06437e+07	3.04352e+07	7.48338	High	High	High	1	Phospho [T48; S56; S114; S117; S203; Y228; S241; S243]
247	G3V2N0	Guanine nucleotide-binding protein subunit gamma OS=Homo sapiens OX=9606 GN=GNG2 PE=1 SV=1	33	5	50	5	110	12.4	8.91	175.98	5	3.12416e+07	2.96835e+07	2.98566e+07	3.02605e+07	7.48088	High	High	High	1	Phospho [S47]
248	Q9P219	Protein Daple OS=Homo sapiens OX=9606 GN=CCDC88C PE=1 SV=3	13	19	25	19	2028	228.1	6.23	57.32	19	32364103	2.88304e+07	2.86401e+07	2.99448e+07	7.47632	High	High	High	1	Phospho [S236; S452; S462; S926; S932; T1133; T1137; S1152; S1340; S1572; T1671; T1739; S1740; S1809; S1878; S1887; S1902; T1904; S1961]
249	Q8TDY8	Immunoglobulin superfamily DCC subclass member 4 OS=Homo sapiens OX=9606 GN=IGDCC4 PE=1 SV=1	21	12	14	12	1250	134.1	6.2	31.98	12	2.85142e+07	3.13331e+07	2.99845e+07	2.99439e+07	7.47631	High	High	High	1	Phospho [T175; T182; S238; T254; T272; Y506; T516; T656; Y661; S848; S852; S857; T993; T995; Y1002; S1003; T1090; T1099; T1102; S1137; S1168]
250	P51159	Ras-related protein Rab-27A OS=Homo sapiens OX=9606 GN=RAB27A PE=1 SV=3	46	18	58	9	221	24.9	5.22	149.64	18	2.98602e+07	2.92256e+07	3.04135e+07	2.98331e+07	7.4747	High	High	High	1	Phospho [S206]
251	Q9Y6V0	Protein piccolo OS=Homo sapiens OX=9606 GN=PCLO PE=1 SV=5	23	67	82	67	5142	560.4	6.47	188.14	67	2.41096e+07	2.59274e+07	3.934e+07	2.97924e+07	7.4741	High	High	High	1	Phospho [S70; S240; S241; S297; S300; S302; S496; S501; S655; S656; T763; T764; S768; S769; S770; T773; T797; T913; T921; T926; T928; S1035; S1052; S1057; T1064; S1130; S1135; T1141; S1144; S1145; T1148; S1891; Y1928; Y1947; S2382; S2384; S2385; S2396; S2397; S2398; T2444; S2447; T2451; T2453; T2460; T2500; T2539; S2556; T2558; S2559; T2577; S2587; T2664; S2665; S2782; S2783; T2786; T2859; T2865;…
252	P53634	Dipeptidyl peptidase 1 OS=Homo sapiens OX=9606 GN=CTSC PE=1 SV=2	37	15	42	15	463	51.8	6.99	110.74	15	2.79199e+07	3.02415e+07	3.0671e+07	2.96108e+07	7.47145	High	High	High	1	Phospho [S146; S159]
253	Q14204	Cytoplasmic dynein 1 heavy chain 1 OS=Homo sapiens OX=9606 GN=DYNC1H1 PE=1 SV=5	14	47	70	47	4646	532.1	6.4	164.32	47	3.05945e+07	3.00361e+07	2.80946e+07	2.95751e+07	7.47093	High	High	High	1	Phospho [S802; Y970; Y1120; S1129; T1259; T1264; S1427; T1430; S1583; S1585; T1688; T1693; T1712; Y1738; T1788; S2599; S2607; S3331; T3332; S3340; T3350; S3443; S3475; T3476; S3481; T3765; T3768; T3769; T3814; S3817; Y3836; S4016; S4019; T4160; S4167; S4172; S4234; S4241; T4245; S4582; T4583; T4606; T4614]
254	P61026	Ras-related protein Rab-10 OS=Homo sapiens OX=9606 GN=RAB10 PE=1 SV=1	43	19	63	8	200	22.5	8.38	149.82	19	2.88267e+07	2.96534e+07	3.00981e+07	2.95261e+07	7.47021	High	High	High	1	Phospho [T174]
255	P28676	Grancalcin OS=Homo sapiens OX=9606 GN=GCA PE=1 SV=2	79	22	60	22	217	24	5.21	166.36	22	2.87602e+07	2.94423e+07	3.02582e+07	2.94869e+07	7.46963	High	High	High	1	Phospho [Y153; Y167]
256	Q86Y46	Keratin, type II cytoskeletal 73 OS=Homo sapiens OX=9606 GN=KRT73 PE=1 SV=1	11	4	4	3	540	58.9	7.23	8.95	4	34390688	2.94407e+07	2.45982e+07	2.94765e+07	7.46948	High	Peak Found	Peak Found	1	Phospho [S31; S40; Y49]
257	C9JIF9	Acylamino-acid-releasing enzyme OS=Homo sapiens OX=9606 GN=APEH PE=1 SV=1	39	21	38	21	737	81.6	5.54	91.7	21	2.93128e+07	3.00456e+07	2.84195e+07	2.92593e+07	7.46626	High	High	High	1	Phospho [Y67; S85; S94; S97; S296; S425; T426; S428; T432; S440; S446; Y537; S631]
258	A0A494C0C4	Zinc finger CCCH domain-containing protein 11B OS=Homo sapiens OX=9606 GN=ZC3H11B PE=1 SV=1	28	16	27	10	810	89.5	6.61	58.28	16	28408540	2.94174e+07	2.86704e+07	2.88321e+07	7.45988	High	High	High	1	Phospho [S62; T131; S137; T177; T179; T181; S229; T281; S290; S328; S330; T360; S386; S465; S543; T546; T547; T605; T609; T614; S662; S663; T680]
259	A0A1W2PPZ5	Transcription elongation factor A protein 1 OS=Homo sapiens OX=9606 GN=TCEA1 PE=1 SV=1	17	4	4	3	301	33.9	8.38	9.23	4	29386926	2.95738e+07	2.7423e+07	2.87946e+07	7.45931	High	High	Peak Found	1	Phospho [S49; S64; S68; S72; S193]
260	Q16666	Gamma-interferon-inducible protein 16 OS=Homo sapiens OX=9606 GN=IFI16 PE=1 SV=3	21	10	16	10	785	88.2	9.28	33.75	10	29293942	2.7822e+07	2.87493e+07	2.86217e+07	7.4567	High	High	High	1	Phospho [S112; S113; T114; T123; T133; S142; S145; S437; S438; S439; S445; S450; T498; T499; T648; S756]
261	A6NNC1	Putative POM121-like protein 1-like OS=Homo sapiens OX=9606 PE=5 SV=3	36	11	16	10	897	94	10.26	36.31	11	26042146	2.86123e+07	3.10774e+07	2.85773e+07	7.45602	High	High	High	1	Phospho [T141; T145; S224; T228; S254; S269; S274; S416; S417; T454; S488; S491; S495; T576; T582; T584; T599; S600; S688; S689; T726; S760; S763; S767; S1237; S1240]
262	Q01101	Insulinoma-associated protein 1 OS=Homo sapiens OX=9606 GN=INSM1 PE=1 SV=1	13	5	7	5	510	52.9	8.94	15.59	5	2.95868e+07	2.77131e+07	2.84141e+07	2.85713e+07	7.45593	High	High	High	1	Phospho [T133; S147; S238]
263	Q8IWA5	Choline transporter-like protein 2 OS=Homo sapiens OX=9606 GN=SLC44A2 PE=1 SV=3	27	17	32	17	706	80.1	8.57	80.8	17	2.78128e+07	2.70628e+07	2.99287e+07	2.82681e+07	7.4513	High	High	High	1	Phospho [S323; T387; T404; T571; T622; T631; Y637; S681]
264	A0A3F2YNX6	Histone acetyltransferase OS=Homo sapiens OX=9606 GN=KAT6A PE=1 SV=1	19	18	30	17	2006	225.1	5.71	63.76	18	2.78749e+07	2.84265e+07	2.79261e+07	2.80759e+07	7.44833	High	High	High	1	Phospho [S28; S37; S38; S39; T46; S54; T59; S64; S132; S138; S141; S245; T249; S372; S374; S420; Y631; S925; S930; S1003; T1008; T1011; S1196; S1209; T1212; S1260; S1262; S1727; T1728; Y1746; T1762; T1764; Y1773; S1774; S1785; S1787; T1966; T1981; S1987; S1998]
265	Q5VZL5	Zinc finger MYM-type protein 4 OS=Homo sapiens OX=9606 GN=ZMYM4 PE=1 SV=1	21	18	27	18	1548	172.7	6.84	59.89	18	2.32435e+07	2.85406e+07	3.21145e+07	2.79662e+07	7.44663	High	High	High	1	Phospho [S156; S162; T165; T209; S242; S322; S323; S331; S340; S342; S360; T741; S745; S872; S877; T901; S906; S924; S1189; S1199; S1403; T1411]
266	O00764	Pyridoxal kinase OS=Homo sapiens OX=9606 GN=PDXK PE=1 SV=1	42	13	42	13	312	35.1	6.13	111.26	13	2.96702e+07	2.63836e+07	2.65279e+07	2.75272e+07	7.43976	High	High	High	1
267	Q9UJX6	Anaphase-promoting complex subunit 2 OS=Homo sapiens OX=9606 GN=ANAPC2 PE=1 SV=1	13	7	15	7	822	93.8	5.22	34.27	7	30100312	2.75403e+07	2.48176e+07	2.74861e+07	7.43911	High	High	High	1	Phospho [T195; S205; S218; S244; Y333; S457; Y592; S598; S636]
268	Q9Y4F9	Rho family-interacting cell polarization regulator 2 OS=Homo sapiens OX=9606 GN=RIPOR2 PE=1 SV=4	16	12	19	12	1068	118.4	5.41	42.25	12	32030553	2.70019e+07	2.33307e+07	2.74544e+07	7.43861	High	High	High	1	Phospho [S391; S393; S397; T462; S473; S646; S652; S654; T656; S763; S771; S911; S934]
269	P20061	Transcobalamin-1 OS=Homo sapiens OX=9606 GN=TCN1 PE=1 SV=2	40	18	56	18	433	48.2	5.03	158.87	18	2.80547e+07	2.69569e+07	2.7048e+07	2.73532e+07	7.43701	High	High	High	1	Phospho [Y258; S282; S306; S307; S310; S312; S318; T345; T351; S360; T371]
270	Q6P9B9	Integrator complex subunit 5 OS=Homo sapiens OX=9606 GN=INTS5 PE=1 SV=1	14	9	16	9	1019	107.9	7.05	39.21	9	28441412	2.61379e+07	2.73482e+07	2.73092e+07	7.43631	High	High	High	1	Phospho [S263; S266; S267; T337; S348; S396; S399; Y404; T422; T715; S725; S727; T909; S918]
271	Q8IWT3	Cullin-9 OS=Homo sapiens OX=9606 GN=CUL9 PE=1 SV=2	16	25	30	24	2517	281	5.45	74.75	25	2.88973e+07	2.6086e+07	2.60665e+07	2.70166e+07	7.43163	High	High	High	1	Phospho [S68; Y152; T159; S538; S540; S546; T626; T628; T648; S691; S692; S700; S806; S807; T811; S837; T839; S843; S845; T1010; S1014; T1020; T1219; Y1229; S1485; Y1552; S1610; S1611; T1755; S1772; T1773; Y1854; T1864; T1975; S1988; T1996; S2134; S2135; Y2142; Y2150; S2491; S2495; T2502]
272	Q9BQS8	FYVE and coiled-coil domain-containing protein 1 OS=Homo sapiens OX=9606 GN=FYCO1 PE=1 SV=3	13	13	16	13	1478	166.9	4.92	39.27	13	2.60906e+07	2.62089e+07	2.85347e+07	2.69447e+07	7.43047	High	High	High	1	Phospho [T99; S100; S111; S206; T335; S342; T354; S357; S482; T905; S941; Y1014; S1155; S1165; T1318; S1343; S1359; S1402]
273	P31997	Carcinoembryonic antigen-related cell adhesion molecule 8 OS=Homo sapiens OX=9606 GN=CEACAM8 PE=1 SV=2	32	14	37	10	349	38.1	7.39	121.03	14	2.65848e+07	2.73207e+07	2.67613e+07	2.68889e+07	7.42957	High	High	High	1	Phospho [T206; S226]
274	Q13425	Beta-2-syntrophin OS=Homo sapiens OX=9606 GN=SNTB2 PE=1 SV=1	37	9	10	9	540	57.9	8.82	27.77	9	2.71162e+07	2.70793e+07	2.62549e+07	2.68168e+07	7.42841	High	High	High	1	Phospho [T23; S44; S47; S129; S143; S154; T297; T317; S387; S389; S393; T421; S447; T527]
275	Q9H0U4	Ras-related protein Rab-1B OS=Homo sapiens OX=9606 GN=RAB1B PE=1 SV=1	48	16	72	3	201	22.2	5.73	181.45	16	2.37986e+07	2.79347e+07	2.8635e+07	2.67894e+07	7.42796	High	High	High	1	Phospho [S123; T126; S142]
276	Q14697	Neutral alpha-glucosidase AB OS=Homo sapiens OX=9606 GN=GANAB PE=1 SV=3	23	15	43	15	944	106.8	6.14	108.86	15	2.56846e+07	2.61948e+07	2.66752e+07	2.61848e+07	7.41805	High	High	High	1	Phospho [S249; Y280; S781; T790; S798]
277	P07384	Calpain-1 catalytic subunit OS=Homo sapiens OX=9606 GN=CAPN1 PE=1 SV=1	23	13	22	13	714	81.8	5.67	52.54	13	2.44815e+07	2.67157e+07	2.70214e+07	2.60728e+07	7.41619	High	High	High	1	Phospho [Y70; S188; Y195; S255]
278	Q14410	Glycerol kinase 2 OS=Homo sapiens OX=9606 GN=GK2 PE=2 SV=2	21	9	9	9	553	60.6	5.77	24.49	9	51893996		117668	2.60058e+07	7.41507	High	High	High	1	Phospho [T20; T23; S30; T32; S37; S83; S91; S470; S473; S480; T515; S518; S529; S538; S539]
279	Q92945	Far upstream element-binding protein 2 OS=Homo sapiens OX=9606 GN=KHSRP PE=1 SV=4	11	5	7	5	711	73.1	7.3	18.24	5	2.46097e+07	2.39676e+07	2.94217e+07	2.59997e+07	7.41497	High	High	High	1	Phospho [T195; T454; S461; S480]
280	P35527	Keratin, type I cytoskeletal 9 OS=Homo sapiens OX=9606 GN=KRT9 PE=1 SV=3	33	16	33	16	623	62	5.24	119.73	16	2.56314e+07	2.70242e+07	2.51478e+07	2.59344e+07	7.41388	High	High	High	1	Phospho [S9; S37; S38; S48; S162; S166; Y167]
281	Q8NGL7	Olfactory receptor 4P4 OS=Homo sapiens OX=9606 GN=OR4P4 PE=3 SV=1	21	4	5	4	312	35.8	8.4	13.1	4	27079981	2.55977e+07	2.43484e+07	2.56753e+07	7.40952	Peak Found	High	High	1	Phospho [S46; T48; S67; T72; S73; T74; T76; T101; T102]
282	Q7Z7E8	Ubiquitin-conjugating enzyme E2 Q1 OS=Homo sapiens OX=9606 GN=UBE2Q1 PE=1 SV=1	17	5	5	5	422	46.1	5.1	12.91	5	26996794	2.56921e+07	2.41481e+07	2.56123e+07	7.40845	High	High	High	1	Phospho [S96; T143; S394; T396]
283	Q96HJ5	Membrane-spanning 4-domains subfamily A member 3 OS=Homo sapiens OX=9606 GN=MS4A3 PE=1 SV=1	57	16	48	16	214	22.9	5.35	162.37	16	2.594e+07	2.54841e+07	2.51437e+07	2.55226e+07	7.40692	High	High	High	1	Phospho [S101; S102; S156; S157]
284	P08670	Vimentin OS=Homo sapiens OX=9606 GN=VIM PE=1 SV=4	26	17	49	16	466	53.6	5.12	115.42	17	2.62185e+07	2.4884e+07	2.52387e+07	2.54471e+07	7.40564	High	High	High	1	Phospho [S65; S66]
285	O75368	SH3 domain-binding glutamic acid-rich-like protein OS=Homo sapiens OX=9606 GN=SH3BGRL PE=1 SV=1	50	7	47	7	114	12.8	5.25	111.4	7	2.50332e+07	2.59034e+07	2.50868e+07	2.53412e+07	7.40383	High	High	High	1
286	Q14739	Delta(14)-sterol reductase OS=Homo sapiens OX=9606 GN=LBR PE=1 SV=2	11	9	27	9	615	70.7	9.36	71.33	9	2.25966e+07	2.47908e+07	2.86174e+07	2.53349e+07	7.40372	High	High	High	1	Phospho [S182; Y187]
287	Q9C0C9	(E3-independent) E2 ubiquitin-conjugating enzyme OS=Homo sapiens OX=9606 GN=UBE2O PE=1 SV=3	12	7	18	7	1292	141.2	5.12	36.41	7	21764820	1.90834e+07	3.48974e+07	2.52485e+07	7.40224	High	High	High	1	Phospho [S47; S73; T510; S511; S777; T782; S810; T967; S986]
288	Q9UP79	A disintegrin and metalloproteinase with thrombospondin motifs 8 OS=Homo sapiens OX=9606 GN=ADAMTS8 PE=2 SV=2	8	4	5	4	889	96.4	6.16	12.16	4	20519794	2.65748e+07	2.8149e+07	2.50812e+07	7.39935	Peak Found	High	High	1	Phospho [T134; S143; T414; S693; S751]
289	P25815	Protein S100-P OS=Homo sapiens OX=9606 GN=S100P PE=1 SV=2	51	8	31	8	95	10.4	4.88	95.45	8	2.28329e+07	2.70375e+07	2.53141e+07	2.50615e+07	7.39901	High	High	High	1	Phospho [S16; Y18; S19]
290	Q86UU5	Gametogenetin OS=Homo sapiens OX=9606 GN=GGN PE=1 SV=2	19	10	23	10	652	66.7	10.29	43.93	10	2.61944e+07	2.71886e+07	2.15253e+07	2.49694e+07	7.39741	High	High	High	1	Phospho [S259; S260; S261; S267; S280; T444; T448; T457; T466; S474; S497; T503; S634; S636]
291	Q7Z443	Polycystic kidney disease protein 1-like 3 OS=Homo sapiens OX=9606 GN=PKD1L3 PE=1 SV=1	11	11	23	11	1732	195.8	8.48	55.46	11	2.43056e+07	2.29217e+07	2.74387e+07	2.48887e+07	7.396	High	High	High	1	Phospho [Y12; T15; T233; T236; S240; S254; T523; S553; T630; T633; T801; S802; S1466; S1469; Y1473; T1564]
292	P59998	Actin-related protein 2/3 complex subunit 4 OS=Homo sapiens OX=9606 GN=ARPC4 PE=1 SV=3	26	9	17	9	168	19.7	8.43	40.72	9	2.42511e+07	2.44741e+07	2.55884e+07	2.47712e+07	7.39395	High	High	High	1	Phospho [S66; S69]
293	P16591	Tyrosine-protein kinase Fer OS=Homo sapiens OX=9606 GN=FER PE=1 SV=2	17	7	13	7	822	94.6	7.14	30.96	7	25793390	2.48383e+07	2.36222e+07	2.47513e+07	7.3936	High	High	High	1	Phospho [T203; T237; T270; T281; S437; S441; Y734; Y737]
294	Q02505	Mucin-3A OS=Homo sapiens OX=9606 GN=MUC3A PE=1 SV=3	51	128	187	119	3323	344.9	5.29	384.16	128	2.44769e+07	2.23897e+07	2.69168e+07	2.45945e+07	7.39084	High	High	High	1	Phospho [Y157; T163; T198; T202; S220; S221; T226; T229; T233; S235; T247; T248; T260; S261; S262; T264; S265; T273; T275; S295; S300; T301; T305; S306; T309; T311; S315; S326; S328; S342; T343; T345; T358; T360; S366; T376; T385; S395; Y408; T446; T447; S483; S516; T517; S519; T520; T522; S524; T630; S631; T643; S646; T664; T671; T680; S681; T686; S690; T694; S703; S714; S750; S787; T788; Y789; …
295	P61224	Ras-related protein Rap-1b OS=Homo sapiens OX=9606 GN=RAP1B PE=1 SV=1	46	25	82	7	184	20.8	5.78	242.17	25	2.6453e+07	2.458e+07	2.26379e+07	2.45569e+07	7.39017	High	High	High	1	Phospho [S147; S150]
296	P78417	Glutathione S-transferase omega-1 OS=Homo sapiens OX=9606 GN=GSTO1 PE=1 SV=2	34	12	26	12	241	27.5	6.6	60	12	2.54936e+07	2.56411e+07	2.22278e+07	2.44542e+07	7.38835	High	High	High	1	Phospho [S121]
297	Q5T1N1	Protein AKNAD1 OS=Homo sapiens OX=9606 GN=AKNAD1 PE=2 SV=3	22	9	19	9	836	92.8	6.81	34.48	9	2.64463e+07	2.51499e+07	2.13654e+07	2.43205e+07	7.38597	High	High	High	1	Phospho [S108; S110; T169; S186; T188; T324; S356; S359; S504; S507; S508; T555; S578; S579; S631; S778; S780; T805; T807]
298	Q86UX7	Fermitin family homolog 3 OS=Homo sapiens OX=9606 GN=FERMT3 PE=1 SV=1	15	11	25	11	667	75.9	6.98	58.4	11	2.50017e+07	2.42402e+07	2.36228e+07	2.42882e+07	7.3854	High	High	High	1	Phospho [S220]
299	P09917	Arachidonate 5-lipoxygenase OS=Homo sapiens OX=9606 GN=ALOX5 PE=1 SV=2	23	16	29	16	674	77.9	5.77	75.41	16	2.59813e+07	2.40908e+07	2.23214e+07	2.41312e+07	7.38258	High	High	High	1	Phospho [Y346; S357; T571; T578; S598]
300	Q9H6K5	Proline-rich protein 36 OS=Homo sapiens OX=9606 GN=PRR36 PE=1 SV=2	41	33	46	33	1346	132.7	10.48	104	33	24607165	2.34405e+07	2.4161e+07	2.40695e+07	7.38147	High	High	High	1	Phospho [T69; T164; S165; T171; S173; S180; T286; S302; T325; T330; S334; T356; S359; S378; S382; T385; T392; S395; S405; S412; S413; T437; T448; S451; S469; T493; S500; S502; S504; S604; S609; S610; S639; S642; T670; S671; S673; S704; S705; T747; S749; T770; S772; T805; T811; T838; T869; S939; S941; T943; S1038; S1235; S1236; S1238; T1290; S1298; S1318; S1321; S1324]
301	Q9H4G4	Golgi-associated plant pathogenesis-related protein 1 OS=Homo sapiens OX=9606 GN=GLIPR2 PE=1 SV=3	27	10	24	10	154	17.2	9.41	65.11	10	2.43811e+07	2.42815e+07	2.30694e+07	2.39106e+07	7.37859	High	High	High	1
302	P30520	Adenylosuccinate synthetase isozyme 2 OS=Homo sapiens OX=9606 GN=ADSS PE=1 SV=3	32	12	27	12	456	50.1	6.55	67.6	12	2.36298e+07	2.42196e+07	2.38215e+07	2.38903e+07	7.37822	High	High	High	1	Phospho [T275; T281]
303	Q8IZ57	Neurensin-1 OS=Homo sapiens OX=9606 GN=NRSN1 PE=1 SV=1	26	3	3	3	195	21.5	7.74	7.04	3	27064000	2.27577e+07	2.11014e+07	2.3641e+07	7.37367	High	Peak Found	High	1	Phospho [S68; T70; T177; T182; T195]
304	P51148	Ras-related protein Rab-5C OS=Homo sapiens OX=9606 GN=RAB5C PE=1 SV=2	38	9	23	4	216	23.5	8.41	51.35	9	2.31987e+07	2.32383e+07	2.40011e+07	2.34794e+07	7.37069	High	High	High	1	Phospho [T68; T69]
305	P35237	Serpin B6 OS=Homo sapiens OX=9606 GN=SERPINB6 PE=1 SV=3	45	16	40	14	376	42.6	5.27	106.07	16	2.47204e+07	2.30443e+07	2.26112e+07	2.34586e+07	7.3703	High	High	High	1	Phospho [T10; T18; S24; S30; S33; Y42; T49; S58; S319]
306	Q16584	Mitogen-activated protein kinase kinase kinase 11 OS=Homo sapiens OX=9606 GN=MAP3K11 PE=1 SV=1	17	9	9	9	847	92.6	8.12	26.26	9	24737012	2.24919e+07	2.29942e+07	2.34077e+07	7.36936	Peak Found	High	High	1	Phospho [S97; S674; T676; T677; T688; S693; S699; T702; S705; S740; S746; S748; S758; S765; S770]
307	P30086	Phosphatidylethanolamine-binding protein 1 OS=Homo sapiens OX=9606 GN=PEBP1 PE=1 SV=3	47	10	34	10	187	21	7.53	98.32	10	2.28224e+07	2.38361e+07	2.34336e+07	2.33641e+07	7.36855	High	High	High	1	Phospho [S104; S109]
308	Q8TF17	SH3 domain and tetratricopeptide repeat-containing protein 2 OS=Homo sapiens OX=9606 GN=SH3TC2 PE=1 SV=2	18	15	17	15	1288	144.7	6.37	39.97	15	2.47499e+07	2.2679e+07	2.24491e+07	2.32927e+07	7.36722	High	High	High	1	Phospho [T313; T323; S342; S379; Y680; Y684; S700; S705; T719; S772; Y779; S858; Y1011; T1016; T1150]
309	P20700	Lamin-B1 OS=Homo sapiens OX=9606 GN=LMNB1 PE=1 SV=2	27	16	28	16	586	66.4	5.16	69.94	16	2.28559e+07	2.39559e+07	2.29838e+07	2.32652e+07	7.36671	High	High	High	1	Phospho [T506; S508; S534; S543]
310	Q96CV9	Optineurin OS=Homo sapiens OX=9606 GN=OPTN PE=1 SV=3	17	7	11	7	577	65.9	5.17	26.56	7		4.57928e+07	368064	2.30804e+07	7.36324	High	High	High	1	Phospho [S90; S262; S297; S308; S321; Y356; T357; S370; T379; S384]
311	Q08477	Docosahexaenoic acid omega-hydroxylase CYP4F3 OS=Homo sapiens OX=9606 GN=CYP4F3 PE=1 SV=2	43	26	62	18	520	59.8	7.64	159.67	26	2.31858e+07	2.35484e+07	2.24263e+07	2.30535e+07	7.36274	High	High	High	1	Phospho [S7; S17; S28; Y125; S126; T295; S305]
312	P11047	Laminin subunit gamma-1 OS=Homo sapiens OX=9606 GN=LAMC1 PE=1 SV=3	10	9	12	9	1609	177.5	5.12	27.82	9	1.90723e+07	2.45064e+07	2.55081e+07	2.30289e+07	7.36227	High	High	High	1	Phospho [T146; Y147; T154; T224; T258; Y273; Y274; Y573; S578; S614; Y615; S1054; T1061]
313	P15144	Aminopeptidase N OS=Homo sapiens OX=9606 GN=ANPEP PE=1 SV=4	42	34	62	34	967	109.5	5.48	155.37	34	2.50588e+07	2.36437e+07	2.02806e+07	2.29944e+07	7.36162	High	High	High	1	Phospho [S34; T63; T244; S255; T256; T267; T271; S366; S373; Y441; T457; S476; S478; S482; S488; S502; T556; T558; Y692; Y704; Y715; T862]
314	Q9Y490	Talin-1 OS=Homo sapiens OX=9606 GN=TLN1 PE=1 SV=3	31	57	91	53	2541	269.6	6.07	230.14	57	2.39573e+07	2.22775e+07	2.19558e+07	2.27302e+07	7.3566	High	High	High	1	Phospho [T99; S405; S417; T551; S620; S625; S630; S677; S688; T726; T775; T867; S992; S1007; T1010; T1142; T1154; S1156; S1163; S1164; S1220; S1225; S1309; S1311; S1312; S1589; S1602; T1616; S1637; T1639; T1649; T1804; T1855; T1856; T1860; S1986; T2131; S2195; T2356; S2357]
315	P84243	Histone H3.3 OS=Homo sapiens OX=9606 GN=H3F3A PE=1 SV=2	48	10	20	5	136	15.3	11.27	47.88	10	2.09298e+07	2.41121e+07	2.30945e+07	2.27121e+07	7.35626	High	High	High	1	Phospho [S29; S32]
316	A0A024R571	EH domain-containing protein 1 OS=Homo sapiens OX=9606 GN=EHD1 PE=1 SV=1	30	15	45	11	548	61.9	6.71	121.28	15	2.32677e+07	2.25131e+07	2.22546e+07	2.26785e+07	7.35561	High	High	High	1	Phospho [T119; T477]
317	P30101	Protein disulfide-isomerase A3 OS=Homo sapiens OX=9606 GN=PDIA3 PE=1 SV=4	27	11	22	11	505	56.7	6.35	60.26	11	2.4083e+07	2.17687e+07	2.20682e+07	2.264e+07	7.35488	High	High	High	1	Phospho [Y115; T120; S136; T306; Y467; S474]
318	P62805	Histone H4 OS=Homo sapiens OX=9606 GN=HIST1H4A PE=1 SV=2	24	5	16	5	103	11.4	11.36	42.82	5	2.14036e+07	2.30332e+07	2.22484e+07	2.22284e+07	7.34691	High	High	High	1
319	A0A2U3TZV8	Phosphoinositide phospholipase C OS=Homo sapiens OX=9606 GN=PLCH1 PE=1 SV=1	12	12	24	12	1685	188.6	7.84	56.37	12	2.48397e+07	2.06392e+07	2.08128e+07	2.20972e+07	7.34434	High	High	High	1	Phospho [T244; T262; T570; T571; T580; S891; T1029; S1030; T1058; T1059; S1299; S1303; S1622; S1625; T1634]
320	O00391	Sulfhydryl oxidase 1 OS=Homo sapiens OX=9606 GN=QSOX1 PE=1 SV=3	28	18	34	18	747	82.5	8.92	78.64	18	2.24306e+07	2.19299e+07	2.17379e+07	2.20328e+07	7.34307	High	High	High	1	Phospho [S33; T79; Y95; Y187; S197; Y198; S208; Y340; T592; Y728]
321	P35908	Keratin, type II cytoskeletal 2 epidermal OS=Homo sapiens OX=9606 GN=KRT2 PE=1 SV=2	60	34	71	29	639	65.4	8	185.95	34	2.02202e+07	2.08074e+07	2.49899e+07	2.20058e+07	7.34254	High	High	High	1	Phospho [T37; S39; S41; T69; S71; Y293; S327; T479; S509; S510; S526; S598]
322	P59666	Neutrophil defensin 3 OS=Homo sapiens OX=9606 GN=DEFA3 PE=1 SV=1	26	5	25	5	94	10.2	5.99	55.04	5	2.01217e+07	2.25342e+07	2.27077e+07	2.17879e+07	7.33821	High	High	High	1
323	O75390	Citrate synthase, mitochondrial OS=Homo sapiens OX=9606 GN=CS PE=1 SV=2	24	10	21	10	466	51.7	8.32	50.05	10	2.19657e+07	2.18663e+07	2.14782e+07	2.177e+07	7.33786	High	High	High	1	Phospho [S166; S169]
324	P11021	Endoplasmic reticulum chaperone BiP OS=Homo sapiens OX=9606 GN=HSPA5 PE=1 SV=2	21	14	31	13	654	72.3	5.16	82.58	14	2.08242e+07	2.24483e+07	2.19939e+07	2.17555e+07	7.33757	High	High	High	1	Phospho [S4; T29; T37; T189; T203; T247; T251]
325	P16083	Ribosyldihydronicotinamide dehydrogenase [quinone] OS=Homo sapiens OX=9606 GN=NQO2 PE=1 SV=5	42	7	15	7	231	25.9	6.29	40.45	7	2.10113e+07	2.21823e+07	2.18759e+07	2.16898e+07	7.33626	High	High	High	1	Phospho [Y133; Y156; Y167]
326	Q9H3Z4	DnaJ homolog subfamily C member 5 OS=Homo sapiens OX=9606 GN=DNAJC5 PE=1 SV=1	35	12	30	12	198	22.1	5.07	86.22	12	2.01742e+07	2.10902e+07	2.30126e+07	2.14257e+07	7.33093	High	High	High	1	Phospho [T71; Y76]
327	Q86TI0	TBC1 domain family member 1 OS=Homo sapiens OX=9606 GN=TBC1D1 PE=1 SV=2	17	11	13	11	1168	133	6.96	30.91	11	23161220	2.08173e+07	1.99357e+07	2.13047e+07	7.32848	High	High	High	1	Phospho [S14; S18; S28; Y456; T472; S482; S487; S641; S649; T652; S1004; S1008; T1041; S1110; T1114; S1120; S1121; T1131; S1137; T1142]
328	P11169	Solute carrier family 2, facilitated glucose transporter member 3 OS=Homo sapiens OX=9606 GN=SLC2A3 PE=1 SV=1	57	25	53	25	496	53.9	7.2	135.3	25	2.35561e+07	2.052e+07	1.9589e+07	2.12217e+07	7.32678	High	High	High	1	Phospho [T60; S66; S78; S80; S93; T103; S116; T191; S199; S246; S250; T256; S265; S273; S279; Y426; Y430; T436]
329	F8W889	Zinc finger protein 181 OS=Homo sapiens OX=9606 GN=ZNF181 PE=1 SV=1	18	6	7	6	615	70.5	8.66	19.29	6	20383012	1.98433e+07	2.34294e+07	2.12186e+07	7.32672	High	High	High	1	Phospho [S91; T93; T99; S115; Y199; Y201; T213; S221]
330	E9PQ73	Protocadherin Fat 3 OS=Homo sapiens OX=9606 GN=FAT3 PE=1 SV=1	20	46	63	46	4439	488.5	4.84	155.05	46	2.21724e+07	2.18236e+07	1.89743e+07	2.09901e+07	7.32201	High	High	High	1	Phospho [T31; S64; S66; S251; S262; Y269; T281; S345; S347; Y439; S520; S527; S528; S783; S789; Y969; T971; Y979; T981; Y985; T998; S1011; S1016; S1344; S1349; Y1369; T1370; T1439; T1460; T1474; T1482; T1483; T1675; S1678; S1679; T1680; T1740; T1746; S1756; T1758; T1819; Y1954; S2017; S2019; S2021; T2115; S2147; S2150; S2216; S2219; S2223; S2316; T2512; T2522; S2525; S2591; T2592; T2684; S2786; S…
331	P40926	Malate dehydrogenase, mitochondrial OS=Homo sapiens OX=9606 GN=MDH2 PE=1 SV=3	40	16	55	16	338	35.5	8.68	151.55	16	2.2209e+07	2.03671e+07	1.99652e+07	2.08471e+07	7.31905	High	High	High	1	Phospho [S210; T235; S246; T248; S250]
332	P08133	Annexin A6 OS=Homo sapiens OX=9606 GN=ANXA6 PE=1 SV=3	32	16	29	15	673	75.8	5.6	62.4	16	2.09912e+07	2.10503e+07	2.04506e+07	2.08307e+07	7.3187	High	High	High	1	Phospho [Y76; T79; Y95; S303; T309; T316; S321; Y572]
333	P11279	Lysosome-associated membrane glycoprotein 1 OS=Homo sapiens OX=9606 GN=LAMP1 PE=1 SV=3	29	11	27	11	417	44.9	8.75	67.45	11	2.00898e+07	2.11297e+07	2.0991e+07	2.07368e+07	7.31674	High	High	High	1	Phospho [T101; S112; T169; T174; T275; S280; T283; T284; S297; S381]
334	P13639	Elongation factor 2 OS=Homo sapiens OX=9606 GN=EEF2 PE=1 SV=4	32	23	53	22	858	95.3	6.83	132.76	23	2.2163e+07	2.01918e+07	1.93669e+07	2.05739e+07	7.31332	High	High	High	1	Phospho [S33; Y79; S92; Y175; T177; S190; T191; Y192; S197; T735; S829; S832; T838]
335	P32320	Cytidine deaminase OS=Homo sapiens OX=9606 GN=CDA PE=1 SV=2	47	6	15	6	146	16.2	6.92	40.67	6	2.2186e+07	2.00292e+07	1.94132e+07	2.05428e+07	7.31266	High	High	High	1
336	Q01082	Spectrin beta chain, non-erythrocytic 1 OS=Homo sapiens OX=9606 GN=SPTBN1 PE=1 SV=2	15	27	41	23	2364	274.4	5.57	100.14	27	2.01163e+07	2.11147e+07	2.02395e+07	2.04901e+07	7.31155	High	High	High	1	Phospho [T104; S672; S678; S953; T1775; T1796; T1798; S2172; S2184; S2197; T2242; S2251; S2256]
337	Q13023	A-kinase anchor protein 6 OS=Homo sapiens OX=9606 GN=AKAP6 PE=1 SV=3	17	22	30	22	2319	256.6	5.01	66	22	2.09301e+07	2.08892e+07	1.94292e+07	2.04162e+07	7.30997	High	High	High	1	Phospho [S130; S135; S137; Y176; T177; S197; T199; S271; S609; S610; T651; T662; S1235; S1248; S1323; T1372; S1426; S1431; Y1472; S1487; S1489; S1563; S1565; S1572; T1669; S1857; S2134; T2135; S2275; S2281]
338	Q7Z2K6	Endoplasmic reticulum metallopeptidase 1 OS=Homo sapiens OX=9606 GN=ERMP1 PE=1 SV=2	10	6	6	6	904	100.2	7.52	13.52	6	16938630	2.04645e+07	2.38329e+07	2.0412e+07	7.30989	High	High	High	1	Phospho [Y80; Y139; Y351; T355; T648; T651]
339	Q9NUQ9	Protein FAM49B OS=Homo sapiens OX=9606 GN=FAM49B PE=1 SV=1	44	10	18	10	324	36.7	6.06	43.4	10	2.03121e+07	2.05953e+07	2.01164e+07	2.03413e+07	7.30838	High	High	High	1	Phospho [S157; Y158; T162; S164; S277; S295; T306]
340	A4UGR9	Xin actin-binding repeat-containing protein 2 OS=Homo sapiens OX=9606 GN=XIRP2 PE=1 SV=2	17	38	48	38	3374	382.1	6.38	109.91	38	2.01966e+07	2.12041e+07	1.94124e+07	2.02711e+07	7.30688	High	High	High	1	Phospho [S359; S545; T706; S715; S788; T797; T939; T1124; T1126; T1143; T1192; S1198; T1200; T1627; T1631; T1641; T1685; T1696; S1703; S1704; T1735; T1749; S1753; S1760; S2085; S2095; S2118; S2125; S2128; S2186; S2198; S2206; S2207; S2227; S2229; S2232; T2283; S2285; S2296; S2353; S2450; S2455; T2537; T2691; T2800; T2803; T2857; T2864; T2877; S2887; S2892; T2950; T2954; T3329; T3333; T3334; S3343…
341	P22748	Carbonic anhydrase 4 OS=Homo sapiens OX=9606 GN=CA4 PE=1 SV=2	23	9	26	9	312	35	7.83	64.86	9	1.90488e+07	2.02755e+07	2.14074e+07	2.02439e+07	7.30629	High	High	High	1	Phospho [S52; T58; S265; S284]
342	E9PD61	Glutamate receptor ionotropic, kainate 1 OS=Homo sapiens OX=9606 GN=GRIK1 PE=1 SV=1	20	11	13	8	920	104.3	8.09	33.62	11	1.91665e+07	2.09622e+07	2.03957e+07	2.01748e+07	7.30481	High	High	High	1	Phospho [T70; T75; Y154; Y167; Y168; S626; T648; T659; S664; S665; S685; S828; S861; T896; S904]
343	P00492	Hypoxanthine-guanine phosphoribosyltransferase OS=Homo sapiens OX=9606 GN=HPRT1 PE=1 SV=2	42	10	30	10	218	24.6	6.68	71.94	10	2.0386e+07	1.96256e+07	2.05008e+07	2.01708e+07	7.30472	High	High	High	1	Phospho [T111; T124; T126]
344	P48595	Serpin B10 OS=Homo sapiens OX=9606 GN=SERPINB10 PE=1 SV=1	23	7	18	7	397	45.4	6.16	47.94	7	1.72096e+07	1.87862e+07	2.4392e+07	2.01292e+07	7.30383	High	High	High	1	Phospho [S355; S367]
345	Q86XN7	Proline and serine-rich protein 1 OS=Homo sapiens OX=9606 GN=PROSER1 PE=1 SV=2	33	17	28	17	944	95.6	8.88	50.87	17	20789606	2.04294e+07	1.91462e+07	2.01217e+07	7.30367	High	High	High	1	Phospho [S100; Y217; Y236; S321; S322; T477; S478; S490; S499; S501; S574; S577; T609; T612; T728; S729; T734; S735; T736; S787; S792; T826; S856; S857; S864; S865; S899]
346	E9PFF5	Fragile X mental retardation syndrome-related protein 1 OS=Homo sapiens OX=9606 GN=FXR1 PE=1 SV=1	10	4	7	4	490	55.1	7.49	11.82	4	2198397		3.80025e+07	2.01005e+07	7.30321	High	Peak Found	High	1	Phospho [S123; Y304; Y308; S331; S333; S335]
347	Q86VY4	Testis-specific Y-encoded-like protein 5 OS=Homo sapiens OX=9606 GN=TSPYL5 PE=1 SV=2	12	3	5	3	417	45.1	9.54	9.24	3	2.05861e+07	2.03078e+07	1.92843e+07	2.00594e+07	7.30232	High	High	Peak Found	1	Phospho [S67; T152; S154; T155; S323]
348	Q9UQ35	Serine/arginine repetitive matrix protein 2 OS=Homo sapiens OX=9606 GN=SRRM2 PE=1 SV=2	24	32	40	32	2752	299.4	12.06	83.5	32	2.08859e+07	1.92797e+07	1.98398e+07	2.00018e+07	7.30107	High	High	High	1	Phospho [S204; S212; S213; S222; S224; S279; S424; T428; S495; S497; T588; S596; T598; S790; S827; T829; S831; T983; T1003; S1010; S1028; T1365; S1375; T1472; S1483; T1492; S1750; S1757; S1762; T1797; S1808; S1876; S1878; S1884; S2054; S2056; S2067; S2111; S2112; T2144; S2155; S2171; S2179; S2200; S2209; S2219; T2222; S2244; T2247; S2280; T2289; S2310; S2355; S2365; S2368; S2376; S2476; S2477; T2…
349	A6NNT2	Uncharacterized protein C16orf96 OS=Homo sapiens OX=9606 GN=C16orf96 PE=4 SV=3	20	12	18	12	1141	125	7.03	46.14	12	26709546	1.67064e+07	1.63769e+07	1.9931e+07	7.29953	High	High	High	1	Phospho [T566; T567; S629; S635; S656; S664; S688; S726; S740; T844; S868; T929; S943; S946; S1107; S1117; S1121]
350	Q9BRF8	Serine/threonine-protein phosphatase CPPED1 OS=Homo sapiens OX=9606 GN=CPPED1 PE=1 SV=3	26	10	25	10	314	35.5	6.2	66.72	10	18547774	2.0462e+07	2.06378e+07	1.98825e+07	7.29847	High	High	High	1
351	P01009	Alpha-1-antitrypsin OS=Homo sapiens OX=9606 GN=SERPINA1 PE=1 SV=3	57	34	62	5	418	46.7	5.59	155.93	34	18662980	2.01203e+07	2.04187e+07	1.9734e+07	7.29522	High	High	High	1	Phospho [S77; S80; S89; T126; S132; S145; T204; Y211; S325; S337; S343; S383]
352	Q8NGD2	Olfactory receptor 4K2 OS=Homo sapiens OX=9606 GN=OR4K2 PE=2 SV=1	33	6	10	5	314	35.3	7.66	22.61	6	2.04521e+07	1.9756e+07	1.87088e+07	1.9639e+07	7.29312	High	High	High	1	Phospho [S32; T38; S43; T78; T83; T91; T99; T279; T281; T288]
353	Q53HC5	Kelch-like protein 26 OS=Homo sapiens OX=9606 GN=KLHL26 PE=1 SV=2	15	7	7	7	615	68.1	6.48	15.32	7	9.07294e+06	1.65085e+07	3.26075e+07	1.93963e+07	7.28772	High	High	High	1	Phospho [Y319; S426; S429; Y511]
354	P13611	Versican core protein OS=Homo sapiens OX=9606 GN=VCAN PE=1 SV=3	19	35	46	35	3396	372.6	4.51	105.15	35	2.87259e+07	1.58146e+07	1.35226e+07	1.93544e+07	7.28678	High	High	High	1	Phospho [S67; T81; T82; Y97; T229; Y230; S234; S357; T500; T516; T544; T545; T716; T751; T832; T896; T919; S923; T1116; T1121; T1123; S1221; T1295; T1403; T1404; T1405; T1581; S1716; T1718; T1763; T1769; S1827; S1830; T2063; T2091; S2099; T2223; S2232; T2233; S2473; T2503; T2505; T2559; T2571; T2576; T2583; T2632; T2918; T2950; T2953; T2958; S2977; S2979; S2981; T3045; T3053; T3057]
355	P62993	Growth factor receptor-bound protein 2 OS=Homo sapiens OX=9606 GN=GRB2 PE=1 SV=1	14	7	17	7	217	25.2	6.32	38.36	7	1.80415e+07	1.95756e+07	2.021e+07	1.92757e+07	7.28501	High	High	High	1
356	Q02080	Myocyte-specific enhancer factor 2B OS=Homo sapiens OX=9606 GN=MEF2B PE=1 SV=2	22	5	5	4	365	38.6	9.48	12.33	5	19454228	2.08077e+07	1.75554e+07	1.92724e+07	7.28494	High	High	High	1	Phospho [T20; T22; Y131; S139; Y144; S155; T346]
357	P84095	Rho-related GTP-binding protein RhoG OS=Homo sapiens OX=9606 GN=RHOG PE=1 SV=1	44	10	25	8	191	21.3	8.12	74.99	10	1.59855e+07	1.89746e+07	2.24228e+07	1.91276e+07	7.28166	High	High	High	1
358	Q0VD83	Apolipoprotein B receptor OS=Homo sapiens OX=9606 GN=APOBR PE=1 SV=3	16	12	23	12	1097	115.6	4.4	68.44	12	1.44397e+07	1.54067e+07	2.74119e+07	1.90861e+07	7.28072	High	High	High	1	Phospho [T260; T265; T820]
359	Q9HCM2	Plexin-A4 OS=Homo sapiens OX=9606 GN=PLXNA4 PE=1 SV=4	18	22	28	19	1894	212.3	6.86	58.24	22	18472992	2.0505e+07	1.82652e+07	1.90811e+07	7.2806	High	High	High	1	Phospho [T27; T60; Y64; Y122; T270; T271; S416; Y438; S444; T450; S452; T874; S924; S945; T973; T975; T977; S1000; S1002; S1020; S1203; T1392; S1396; T1402; S1484; S1486; S1599; T1684; S1825; Y1856]
360	Q9NR31	GTP-binding protein SAR1a OS=Homo sapiens OX=9606 GN=SAR1A PE=1 SV=1	29	6	28	6	198	22.4	6.68	75.95	6	19101617	1.81525e+07	1.94219e+07	1.8892e+07	7.27628	High	High	High	1
361	P18754	Regulator of chromosome condensation OS=Homo sapiens OX=9606 GN=RCC1 PE=1 SV=1	31	7	8	7	421	44.9	7.52	19.09	7	1.88631e+07	1.88628e+07	1.88731e+07	1.88663e+07	7.27569	High	High	High	1	Phospho [S162; S292; Y323; S355; Y358; T361; T373; S406]
362	P13807	Glycogen [starch] synthase, muscle OS=Homo sapiens OX=9606 GN=GYS1 PE=1 SV=2	32	22	33	20	737	83.7	6.18	87.2	22	1.78814e+07	1.92568e+07	1.93976e+07	1.88452e+07	7.2752	High	High	High	1	Phospho [S122; T262; Y325; T361; T426; Y551; S645; S723]
363	Q9BWV1	Brother of CDO OS=Homo sapiens OX=9606 GN=BOC PE=1 SV=1	22	13	16	13	1114	121	7.01	38.19	13	1.73287e+07	1.97491e+07	1.9432e+07	1.88366e+07	7.275	High	High	High	1	Phospho [T90; T94; T272; T277; S282; Y315; S330; S339; T537; T560; T564; Y709; Y717; S815; T825; S850; S895; S900; T966; S968; S983; S992; S993]
364	J3KQ26	Armadillo repeat-containing protein 5 OS=Homo sapiens OX=9606 GN=ARMC5 PE=1 SV=1	25	18	24	18	1030	108	8.18	52.23	18	19460992	1.95477e+07	1.7428e+07	1.88122e+07	7.27444	High	High	High	1	Phospho [S90; T102; T104; S106; S108; S136; S196; S213; T343; T396; T589; T591; S592; S605; Y644; T648; Y649; T651; S658; T738; S743; S866; S874; S876; T1012]
365	Q9UK61	Protein TASOR OS=Homo sapiens OX=9606 GN=TASOR PE=1 SV=3	10	10	14	10	1670	188.9	5.8	32.26	10	20501508	1.84044e+07	1.72498e+07	1.87186e+07	7.27227	High	High	High	1	Phospho [T207; Y217; S219; S250; Y252; S442; S446; Y589; S728; S1125; S1126; T1191; S1494]
366	Q05655	Protein kinase C delta type OS=Homo sapiens OX=9606 GN=PRKCD PE=1 SV=2	24	17	40	17	676	77.5	7.75	108.6	17	1.93611e+07	1.83852e+07	1.83086e+07	1.8685e+07	7.27149	High	High	High	1	Phospho [S117; S302; S304; S306; T411; T416; Y453]
367	Q86WI1	Fibrocystin-L OS=Homo sapiens OX=9606 GN=PKHD1L1 PE=2 SV=2	20	49	61	49	4243	465.4	6.11	144.47	49	1.74202e+07	1.91576e+07	1.93823e+07	1.86534e+07	7.27076	High	High	High	1	Phospho [T137; S142; S150; S258; S259; Y545; T556; S570; T603; Y612; S646; Y735; S819; S821; Y825; Y830; T839; S937; Y943; S955; T1207; T1211; T1214; S1218; S1544; S1553; T1577; T1583; T1675; T1678; T1799; T1803; S1813; T1827; S1829; S1830; S1835; S1837; S1874; T1958; T2020; T2022; Y2085; T2357; S2359; Y2459; Y2474; Y2499; T2504; T2508; T2639; S2640; T2641; S2650; T2685; Y2692; T3061; S3071; S317…
368	A0A0G2JPT5	Cell cycle checkpoint protein RAD17 OS=Homo sapiens OX=9606 GN=RAD17 PE=1 SV=1	16	10	14	10	681	77	7.21	24.81	10	17920468	1.95368e+07	1.83151e+07	1.85908e+07	7.2693	High	High	High	1	Phospho [T36; T38; S39; S45; S46; T218; S283; S286; S335; Y493; T495; S496; T499]
369	Q96G03	Phosphoglucomutase-2 OS=Homo sapiens OX=9606 GN=PGM2 PE=1 SV=4	28	18	46	18	612	68.2	6.73	116.59	18	1.87082e+07	1.81355e+07	1.8684e+07	1.85092e+07	7.26739	High	High	High	1	Phospho [T163; S165; T304; S306; S336; S380; S381; S447; S452; T559]
370	Q6W4X9	Mucin-6 OS=Homo sapiens OX=9606 GN=MUC6 PE=1 SV=3	27	35	47	35	2439	256.9	7.39	99.27	35	17559254	1.82172e+07	1.96122e+07	1.84629e+07	7.2663	High	High	High	1	Phospho [S109; S114; S122; S127; S969; Y974; T977; T1226; S1227; S1234; S1239; S1241; S1242; T1305; T1306; T1309; S1311; S1314; S1319; T1325; T1327; T1328; S1414; T1452; T1456; S1458; T1459; S1478; S1495; S1517; T1518; T1592; T1658; S1664; S1679; S1683; S1684; S1691; S1741; T1742; S1748; S1790; T1804; S1819; T1845; S1851; S1888; T1896; T1898; T1899; S1900; S1905; S1907; S1908; T1945; T1947; T1992…
371	Q92820	Gamma-glutamyl hydrolase OS=Homo sapiens OX=9606 GN=GGH PE=1 SV=2	38	13	31	13	318	35.9	7.11	77.47	13	1.84207e+07	1.88335e+07	1.80708e+07	1.84417e+07	7.2658	High	High	High	1	Phospho [S20; T79; Y83; S89; S105; Y107; T165; S184; T219]
372	Q9UI33	Sodium channel protein type 11 subunit alpha OS=Homo sapiens OX=9606 GN=SCN11A PE=1 SV=2	13	17	26	17	1791	204.8	7.99	60.06	17	20446942	1.79911e+07	1.67504e+07	1.83961e+07	7.26473	High	High	High	1	Phospho [T372; S527; T530; S729; S732; S757; S877; S1060; S1069; T1211; S1213; T1364; S1365; S1374; S1539; S1540; S1548; T1549; T1690; S1697; S1702]
373	Q12907	Vesicular integral-membrane protein VIP36 OS=Homo sapiens OX=9606 GN=LMAN2 PE=1 SV=1	31	9	18	9	356	40.2	6.95	44.14	9	1.75467e+07	1.85631e+07	1.89612e+07	1.8357e+07	7.2638	High	High	High	1	Phospho [T84; S85; T243; S270; S286; S295]
374	Q4LDE5	Sushi, von Willebrand factor type A, EGF and pentraxin domain-containing protein 1 OS=Homo sapiens OX=9606 GN=SVEP1 PE=1 SV=3	9	17	24	17	3571	389.9	5.5	47.65	17	20929026	1.81095e+07	1.58804e+07	1.83063e+07	7.2626	High	High	High	1	Phospho [S45; S969; S976; S978; S1575; T1922; S1925; S1928; S1930; S2096; S2098; S2158; S2160; T2339; T2340; S2348; Y2458; S2460; T2461; Y2645; T2647; T2660; T2664; T2733; Y2741; S2752; S2785]
375	O95466	Formin-like protein 1 OS=Homo sapiens OX=9606 GN=FMNL1 PE=1 SV=3	28	21	35	20	1100	121.8	5.72	88.95	21	1.83088e+07	1.79192e+07	1.82206e+07	1.81495e+07	7.25887	High	High	High	1	Phospho [S57; Y59; T168; S189; S199; S527; S553; T708; T721; T758; Y760; S827; Y847; S850; S851; T962; S1031; S1044]
376	A0A1B0GUH0	Oxygen-regulated protein 1 OS=Homo sapiens OX=9606 GN=RP1 PE=1 SV=1	9	6	6	6	1416	158.4	7.91	14.47	6	16978038	1.91033e+07	1.81773e+07	1.80862e+07	7.25735	High	High	High	1	Phospho [T272; S629; T638; S839; T971; S977; T1157; T1160; T1168]
377	P25774	Cathepsin S OS=Homo sapiens OX=9606 GN=CTSS PE=1 SV=3	32	11	22	11	331	37.5	8.34	57.19	11	1.86187e+07	1.78549e+07	1.7711e+07	1.80616e+07	7.25676	High	High	High	1	Phospho [Y285]
378	Q15772	Striated muscle preferentially expressed protein kinase OS=Homo sapiens OX=9606 GN=SPEG PE=1 SV=4	22	36	48	36	3267	354.1	8.51	113.56	36	23557784	1.53799e+07	1.51843e+07	1.80407e+07	7.25625	High	High	High	1	Phospho [T175; T178; T193; S201; S261; T368; S371; T375; S559; S560; T700; S701; T778; S791; T795; T797; S860; S861; S879; S889; S901; S965; S967; Y1258; S1260; T1278; S1308; T1363; S1368; S1371; S1374; S1455; T1501; T1690; S1883; Y1884; S1946; S1949; S2187; S2191; T2237; T2243; S2319; S2321; S2410; S2412; S2414; S2443; S2444; S2566; S2799; S2940; S2941; S3041; S3140; T3142; S3156; S3159; T3187; …
379	A0A0A0MR61	Serine protease 57 OS=Homo sapiens OX=9606 GN=PRSS57 PE=1 SV=1	45	12	27	12	282	30.2	9.32	62.79	12	1.7453e+07	1.80304e+07	1.8593e+07	1.80255e+07	7.25589	High	High	High	1	Phospho [T14; T17; T40; S43]
380	H7BZV7	PTB domain-containing engulfment adapter protein 1 (Fragment) OS=Homo sapiens OX=9606 GN=GULP1 PE=1 SV=1	41	4	4	3	189	20.6	6.07	10.63	4	18291346	1.82683e+07	1.74476e+07	1.80024e+07	7.25533	High	Peak Found	High	1	Phospho [S56; S80; S82; S114]
381	P49755	Transmembrane emp24 domain-containing protein 10 OS=Homo sapiens OX=9606 GN=TMED10 PE=1 SV=2	16	4	13	4	219	25	7.44	35.19	4	1.77065e+07	1.84942e+07	1.76502e+07	1.79503e+07	7.25407	High	High	High	1
382	Q8WY21	VPS10 domain-containing receptor SorCS1 OS=Homo sapiens OX=9606 GN=SORCS1 PE=1 SV=3	14	10	15	10	1168	129.6	7.58	34.5	10	16486577	1.75501e+07	1.96098e+07	1.78821e+07	7.25242	High	High	High	1	Phospho [S10; S15; S88; S98; S162; T163; Y447; T449; S958; Y1120; T1136; S1141; S1142; T1152; S1155]
383	O95248	Myotubularin-related protein 5 OS=Homo sapiens OX=9606 GN=SBF1 PE=1 SV=4	12	12	21	12	1868	208.3	6.9	40.53	12	13618038	1.28188e+07	2.71217e+07	1.78529e+07	7.25171	High	High	High	1	Phospho [T174; S241; S243; T355; T356; S357; S359; S360; T538; S542; S554; S560; T840; T845; S846; T934; Y935; S1252; Y1256; S1260; T1264; T1722; T1736; S1740; S1747; T1839; T1840]
384	Q9C0G0	Zinc finger protein 407 OS=Homo sapiens OX=9606 GN=ZNF407 PE=1 SV=2	18	21	29	21	2248	247.2	6.49	68.65	21	1.37754e+07	1.82742e+07	2.14217e+07	1.78237e+07	7.251	High	High	High	1	Phospho [S47; S54; S56; T295; S303; S308; S310; S333; S335; T367; S388; S522; T618; S642; S664; S668; S827; T828; S861; T863; T866; S874; S942; S1116; S1917; S1923; T1939; S2049; T2057; S2063; S2068; S2138; S2143; T2205; S2214; S2221]
385	Q16539	Mitogen-activated protein kinase 14 OS=Homo sapiens OX=9606 GN=MAPK14 PE=1 SV=3	28	9	22	9	360	41.3	5.78	55.42	9	1.79968e+07	1.76078e+07	1.77056e+07	1.77701e+07	7.24969	High	High	High	1	Phospho [T44; T46; S56; Y132; Y140; S143; Y258; S261]
386	P06576	ATP synthase subunit beta, mitochondrial OS=Homo sapiens OX=9606 GN=ATP5F1B PE=1 SV=3	27	12	16	12	529	56.5	5.4	40.12	12	1.87023e+07	1.73615e+07	1.71743e+07	1.7746e+07	7.2491	High	High	High	1	Phospho [Y196; T213; Y247; T334; T337; Y431; T453]
387	Q92608	Dedicator of cytokinesis protein 2 OS=Homo sapiens OX=9606 GN=DOCK2 PE=1 SV=2	18	20	31	18	1830	211.8	6.87	67.05	20	1.80508e+07	1.65376e+07	1.86003e+07	1.77295e+07	7.2487	High	High	High	1	Phospho [T77; S133; T135; T149; S150; S608; Y955; T972; Y1052; T1166; Y1188; T1193; Y1368; S1639; S1644; S1746]
388	P26232	Catenin alpha-2 OS=Homo sapiens OX=9606 GN=CTNNA2 PE=1 SV=5	22	13	33	13	953	105.2	5.71	82.83	13	5.15115e+07	890764	765547	1.77226e+07	7.24853	High	High	High	1	Phospho [S47; S54; T353; S389; T574; S578; S597; S707; S739; S851; S853; S854; S856; S857; S861; S864; T879; S905]
389	Q15631	Translin OS=Homo sapiens OX=9606 GN=TSN PE=1 SV=1	37	13	31	13	228	26.2	6.44	92.61	13	1.68444e+07	1.70392e+07	1.91692e+07	1.76843e+07	7.24759	High	High	High	1	Phospho [S30; T112; S155; S158; T160]
390	Q9NR09	Baculoviral IAP repeat-containing protein 6 OS=Homo sapiens OX=9606 GN=BIRC6 PE=1 SV=2	14	42	64	42	4857	529.9	6.05	137.43	42	1.82851e+07	1.73497e+07	1.70075e+07	1.75474e+07	7.24421	High	High	High	1	Phospho [T86; S87; T90; S98; S105; S108; T614; S620; T626; T834; T838; Y911; S1024; S1195; T1202; S1205; Y1217; S1219; S1379; T1381; S1599; T1601; S1606; T1607; S1621; S1678; S1691; T1706; T1710; S1717; S1814; S1816; S2221; S2222; S2267; S2268; S2587; T2588; S2767; T2864; Y2870; T2872; T2971; T3115; S3124; S3127; S3633; S3638; S3641; S3740; S3742; S3744; S3745; Y3833; T3840; S4069; S4203; S4205; …
391	Q9ULJ8	Neurabin-1 OS=Homo sapiens OX=9606 GN=PPP1R9A PE=1 SV=2	16	10	12	10	1098	123.3	5.1	28.42	10	1.74693e+07	1.76104e+07	1.73246e+07	1.74681e+07	7.24225	High	High	High	1	Phospho [T11; S15; S17; T87; S112; T140; T195; T201; S203; S206; T212; T242; S517; T538]
392	Q15833	Syntaxin-binding protein 2 OS=Homo sapiens OX=9606 GN=STXBP2 PE=1 SV=2	22	11	24	9	593	66.4	6.55	67.72	11	1.75456e+07	1.70124e+07	1.77579e+07	1.74386e+07	7.24151	High	High	High	1	Phospho [S385]
393	Q06323	Proteasome activator complex subunit 1 OS=Homo sapiens OX=9606 GN=PSME1 PE=1 SV=1	29	6	18	6	249	28.7	6.02	44.93	6	1.72134e+07	1.83443e+07	1.63027e+07	1.72868e+07	7.23771	High	High	High	1	Phospho [S175; S179]
394	P56524	Histone deacetylase 4 OS=Homo sapiens OX=9606 GN=HDAC4 PE=1 SV=3	25	18	22	18	1084	119	6.96	57.18	18	11827216	1.18179e+07	2.77817e+07	1.71423e+07	7.23407	High	High	High	1	Phospho [S45; S58; Y233; S322; S328; S339; S348; S350; T355; T361; S364; T377; S400; T465; S633; S636; S758; S767; T787; T913; S920; T941; S949; T957; S990]
395	Q16617	Protein NKG7 OS=Homo sapiens OX=9606 GN=NKG7 PE=1 SV=1	68	16	52	16	165	17.7	6.38	157.29	16	1.83018e+07	1.70719e+07	1.60516e+07	1.71418e+07	7.23406	High	High	High	1	Phospho [T25; T35; S37; S40; S94; T96; S104; T113]
396	A6NFQ2	TRPM8 channel-associated factor 2 OS=Homo sapiens OX=9606 GN=TCAF2 PE=1 SV=2	13	7	8	7	919	100.8	7.17	16.83	7	16214112	1.70227e+07	1.67002e+07	1.66457e+07	7.2213	High	High	High	1	Phospho [T136; T138; S160; Y339; S340; T406]
397	P53396	ATP-citrate synthase OS=Homo sapiens OX=9606 GN=ACLY PE=1 SV=3	26	19	37	19	1101	120.8	7.33	87.2	19	1.66313e+07	1.67728e+07	1.64487e+07	1.66176e+07	7.22057	High	High	High	1	Phospho [T374; Y384; T407; T409; S442; S444; S478; S481; T639; S675; Y801; T860; S905; S922; S923]
398	O14562	Ubiquitin domain-containing protein UBFD1 OS=Homo sapiens OX=9606 GN=UBFD1 PE=1 SV=2	16	3	3	3	309	33.4	5.77	5.16	3	17747298	1.70295e+07	1.49867e+07	1.65879e+07	7.21979	High	Peak Found	High	1	Phospho [T145; S155; T156; S261]
399	A0AVT1	Ubiquitin-like modifier-activating enzyme 6 OS=Homo sapiens OX=9606 GN=UBA6 PE=1 SV=1	21	10	14	10	1052	117.9	6.14	32.43	10	1.74179e+07	1.56613e+07	1.65934e+07	1.65576e+07	7.219	High	High	High	1	Phospho [Y44; S45; T54; S62; Y132; T136; S139; S259; S267; S270; S388; S399; T486; S487; S504; S534; S732; Y916; Y921; T939]
400	P07359	Platelet glycoprotein Ib alpha chain OS=Homo sapiens OX=9606 GN=GP1BA PE=1 SV=2	21	12	17	12	652	71.5	6.29	39.56	12	1.6475e+07	1.82231e+07	1.48114e+07	1.65032e+07	7.21757	High	High	High	1	Phospho [T61; T66; Y70; T71; T114; T119; T161; T422; S433; S441; T457; S467; T469; S470; T473; T477; T480; T481; S553]
401	Q92831	Histone acetyltransferase KAT2B OS=Homo sapiens OX=9606 GN=KAT2B PE=1 SV=3	15	7	17	7	832	93	9.01	38.98	7	18281414	1.47371e+07	1.64855e+07	1.65014e+07	7.21752	High	High	High	1	Phospho [S49; T56; S72; S84; S418; S419; Y596; Y608; T772; Y781; Y782; S784]
402	Q969F9	Hermansky-Pudlak syndrome 3 protein OS=Homo sapiens OX=9606 GN=HPS3 PE=1 SV=1	5	5	5	5	1004	113.7	6.43	10.12	5	15616826	1.69004e+07	1.65819e+07	1.63664e+07	7.21395	Peak Found	High	High	1	Phospho [T493; Y500]
403	I3L2J0	Protein capicua homolog OS=Homo sapiens OX=9606 GN=CIC PE=1 SV=1	20	31	38	11	2514	257.6	8.1	89.64	31	1.64816e+07	1.60762e+07	1.644e+07	1.63326e+07	7.21305	High	High	High	1	Phospho [S105; S107; S115; S130; S131; S579; T698; T701; T704; T706; S751; S753; S780; T792; S1194; T1212; S1221; S1222; S1226; S1234; T1252; S1439; S1442; T1465; S1471; S1531; T1539; S1643; T1647; T1732; Y1736; T1740; T1769; S1967; S1981; S1985; T2011; S2020; T2051; T2053; S2251; S2325; T2447; T2449]
404	Q8N635	Meiosis-specific with OB domain-containing protein OS=Homo sapiens OX=9606 GN=MEIOB PE=2 SV=3	16	6	6	6	442	49.3	6.39	14.51	6	1.5492e+07	1.59677e+07	1.71725e+07	1.62107e+07	7.2098	High	High	High	1	Phospho [T11; T253; T256; T257; S295; T296; T330]
405	Q9NRG9	Aladin OS=Homo sapiens OX=9606 GN=AAAS PE=1 SV=1	7	3	3	3	546	59.5	7.5	6.01	3	15619868	1.65704e+07	1.62495e+07	1.61466e+07	7.20808	High	Peak Found	High	1	Phospho [T183; S187; S401]
406	Q685J3	Mucin-17 OS=Homo sapiens OX=9606 GN=MUC17 PE=1 SV=2	55	171	264	171	4493	451.5	4.11	522.51	171	1.6561e+07	1.70676e+07	1.47805e+07	1.61364e+07	7.20781	High	High	High	1	Phospho [S165; S171; S177; T225; S231; T238; S244; S250; S254; S264; T275; T278; S283; S289; S290; S293; T294; S296; T297; T302; T317; T318; T322; Y329; S389; S392; S401; T402; S407; S408; S411; T412; T413; S414; T415; T462; S473; T474; T475; T514; S515; S517; S519; T530; S578; T579; S584; S585; T664; T667; T723; S761; T770; T774; S810; S824; T825; S827; T828; T829; S833; S835; T841; T848; T853; …
407	D6RBE9	Annexin OS=Homo sapiens OX=9606 GN=ANXA5 PE=1 SV=1	38	8	22	8	220	24.7	4.89	58.4	8	1.58551e+07	1.61851e+07	1.60763e+07	1.60388e+07	7.20517	High	High	High	1	Phospho [Y156; Y157; S175; S177]
408	Q96F07	Cytoplasmic FMR1-interacting protein 2 OS=Homo sapiens OX=9606 GN=CYFIP2 PE=1 SV=2	18	15	21	13	1278	148.3	7.31	46.26	15	1.72729e+07	1.60833e+07	1.4654e+07	1.60034e+07	7.20421	High	High	High	1	Phospho [T64; Y108; T120; S581; S592; S598; T655; T673; T679; Y690; Y695; Y860; T885]
409	Q3KNS1	Patched domain-containing protein 3 OS=Homo sapiens OX=9606 GN=PTCHD3 PE=1 SV=3	28	15	19	15	767	86.8	6.24	38.56	15	16058224	1.58405e+07	1.58451e+07	1.59146e+07	7.2018	High	High	High	1	Phospho [T19; S53; S57; T149; T154; Y158; T190; S215; Y216; S217; S219; T277; S281; S282; S284; Y304; S428; S447; T496; Y502; T503; Y609; Y612]
410	P14625	Endoplasmin OS=Homo sapiens OX=9606 GN=HSP90B1 PE=1 SV=1	21	14	33	10	803	92.4	4.84	98.96	14	1.67181e+07	1.56966e+07	1.52639e+07	1.58928e+07	7.2012	High	High	High	1	Phospho [S18; S201; T212]
411	Q5H8Y1	Tyrosine-protein kinase receptor OS=Homo sapiens OX=9606 GN=ROS1 PE=3 SV=1	15	22	27	22	2341	263.1	6.15	61.63	22	1.60055e+07	1.63786e+07	1.52661e+07	1.58834e+07	7.20094	High	High	High	1	Phospho [S117; S118; S121; S130; S194; S643; S647; S696; S697; T771; T774; S791; T926; T938; Y1134; T1142; S1280; Y1283; Y1292; T1311; T1394; T1399; Y1402; S1592; T2046; S2058; Y2063]
412	Q9GZU1	Mucolipin-1 OS=Homo sapiens OX=9606 GN=MCOLN1 PE=1 SV=1	26	8	10	8	580	65	7.24	24.16	8	16983492	1.55734e+07	1.48406e+07	1.57991e+07	7.19863	High	High	High	1	Phospho [T12; Y136; Y147; T210; S217; T222; T360; T365; T369; S487; S488; S503; S511; T518]
413	Q15120	[Pyruvate dehydrogenase (acetyl-transferring)] kinase isozyme 3, mitochondrial OS=Homo sapiens OX=9606 GN=PDK3 PE=1 SV=1	8	3	4	3	406	46.9	8.37	8.19	3	1.62615e+07	1.53488e+07	1.57842e+07	1.57982e+07	7.19861	High	Peak Found	High	1
414	A0A087WUK7	Major facilitator superfamily domain-containing protein 4A OS=Homo sapiens OX=9606 GN=MFSD4A PE=1 SV=1	41	9	14	9	361	39.4	8.15	26.23	9	1.49855e+07	1.43445e+07	1.8018e+07	1.57827e+07	7.19818	High	High	High	1	Phospho [S68; T77; S81; T236; S244; Y245; S263; T264; S267; T272; S275; T283; S310]
415	A0A0D9SGF6	Spectrin alpha chain, non-erythrocytic 1 OS=Homo sapiens OX=9606 GN=SPTAN1 PE=1 SV=1	16	30	47	30	2498	287.4	5.36	111.97	30	1.49318e+07	1.66968e+07	1.56672e+07	1.57652e+07	7.1977	High	High	High	1	Phospho [S515; S809; T810; S1568; S1688; Y1691; S1697; T1802; S2164; T2229; T2231; S2494]
416	Q8IVF1	NUT family member 2A OS=Homo sapiens OX=9606 GN=NUTM2A PE=2 SV=4	11	5	10	4	878	93.8	8.25	17.81	5	18237446	1.53694e+07	1.35073e+07	1.57047e+07	7.19603	High	High	High	1	Phospho [T148; T167; S179; T180; S183; T184; S366; T373; S843; S847; S856; S858; S868]
417	P06703	Protein S100-A6 OS=Homo sapiens OX=9606 GN=S100A6 PE=1 SV=1	50	6	14	6	90	10.2	5.48	33.89	6	1.52493e+07	1.62386e+07	1.54633e+07	1.56504e+07	7.19453	High	High	High	1
418	Q9UJ55	MAGE-like protein 2 OS=Homo sapiens OX=9606 GN=MAGEL2 PE=1 SV=2	28	18	24	18	1249	132.7	9.51	58.39	18	1.56656e+07	1.47034e+07	1.63522e+07	1.55737e+07	7.19239	High	High	High	1	Phospho [T124; T157; T244; T392; S575; S584; S710; S718; S788; S794; S848; T853; S926; S944; S976; S982; S984; S987; S988; S1010; T1153]
419	Q8N2Y8	Iporin OS=Homo sapiens OX=9606 GN=RUSC2 PE=1 SV=3	12	9	11	9	1516	161.1	6.62	28.52	9	20558683	1.31577e+07	1.29527e+07	1.55564e+07	7.19191	High	High	High	1	Phospho [S285; S428; T491; S502; S656; S660; S820; S830; S853; T957; S966; T968; S1029]
420	O14529	Homeobox protein cut-like 2 OS=Homo sapiens OX=9606 GN=CUX2 PE=1 SV=4	22	23	28	23	1486	161.6	5.48	65.78	23	1.56896e+07	1.54889e+07	1.54088e+07	1.55291e+07	7.19115	High	High	High	1	Phospho [S467; S477; S479; S486; S678; S687; S732; S797; T849; T858; S1021; S1022; S1139; S1142; S1144; T1197; S1202; T1271; T1289; T1290; S1379; S1394; S1409; S1411; S1415; S1416; S1423; S1434]
421	Q9UNF1	Melanoma-associated antigen D2 OS=Homo sapiens OX=9606 GN=MAGED2 PE=1 SV=2	24	10	12	10	606	64.9	9.32	30.3	10	1.64649e+07	1.48133e+07	1.48072e+07	1.53618e+07	7.18644	High	High	High	1	Phospho [T34; T67; S70; T90; T92; T121; T123; T132; T200; Y313; T314; T580; S597; S598]
422	Q9UJM3	ERBB receptor feedback inhibitor 1 OS=Homo sapiens OX=9606 GN=ERRFI1 PE=1 SV=1	35	8	9	8	462	50.5	8.1	23.36	8	1.60653e+07	1.57573e+07	1.42063e+07	1.5343e+07	7.18591	High	High	High	1	Phospho [S87; S100; T131; T214; T306; S328; S334; S337; S340]
423	Q13547	Histone deacetylase 1 OS=Homo sapiens OX=9606 GN=HDAC1 PE=1 SV=1	20	5	9	5	482	55.1	5.48	26.37	5	1.29587e+06	4.35791e+07	1.12479e+06	1.53333e+07	7.18563	High	High	High	1	Phospho [Y24; Y45; Y48]
424	A0A087WZW3	Protocadherin-15 OS=Homo sapiens OX=9606 GN=PCDH15 PE=4 SV=1	15	17	18	17	1789	198.6	4.6	41.46	17	1.60959e+07	1.50486e+07	1.48081e+07	1.53175e+07	7.18519	High	High	High	1	Phospho [T59; T476; T488; T574; T578; T590; Y633; S634; S638; T754; S887; Y894; S939; Y943; T955; T1002; S1031; T1033; T1211; T1213]
425	Q14114	Low-density lipoprotein receptor-related protein 8 OS=Homo sapiens OX=9606 GN=LRP8 PE=1 SV=4	12	7	8	7	963	105.6	5.05	13.84	7	18091198	1.46867e+07	1.31691e+07	1.53157e+07	7.18514	High	High	High	1	Phospho [T520; S522; Y735; T745; T749; T751; T753; Y845; T856]
426	Q2KJY2	Kinesin-like protein KIF26B OS=Homo sapiens OX=9606 GN=KIF26B PE=1 SV=1	15	21	27	21	2108	223.7	8.44	61.22	21	1.4793e+07	1.60352e+07	1.50214e+07	1.52832e+07	7.18421	High	High	High	1	Phospho [T15; Y20; T94; S95; S96; S99; S103; S341; S342; S705; S1199; S1204; S1209; T1254; S1263; S1344; T1364; S1379; S1724; S1730; S1733; S1736; S1742; S1772; T1886; S1895; T1934; S1939; S1943]
427	P08754	Guanine nucleotide-binding protein G(i) subunit alpha OS=Homo sapiens OX=9606 GN=GNAI3 PE=1 SV=3	31	15	36	8	354	40.5	5.69	93.59	15	1.52042e+07	1.51184e+07	1.53661e+07	1.52295e+07	7.18269	High	High	High	1
428	Q14974	Importin subunit beta-1 OS=Homo sapiens OX=9606 GN=KPNB1 PE=1 SV=2	22	16	26	16	876	97.1	4.78	64.35	16	1.543e+07	1.53785e+07	1.48208e+07	1.52098e+07	7.18212	High	High	High	1	Phospho [S64; S67; T150; T738; S799]
429	P50552	Vasodilator-stimulated phosphoprotein OS=Homo sapiens OX=9606 GN=VASP PE=1 SV=3	40	13	36	13	380	39.8	8.94	92.24	13	1.50652e+07	1.54154e+07	1.50231e+07	1.51679e+07	7.18093	High	High	High	1	Phospho [T126; S128; S322; S323; S324; S325; T327; T328; T331]
430	P78312	Protein FAM193A OS=Homo sapiens OX=9606 GN=FAM193A PE=1 SV=2	14	11	14	11	1265	139.9	6.48	31.14	11	14864828	1.55778e+07	1.48915e+07	1.51114e+07	7.1793	High	High	High	1	Phospho [T423; S440; S524; T668; S682; S687; S690; T691; S701; T807; S808; T1080; S1082; S1091; T1207; S1249; S1253]
431	O15144	Actin-related protein 2/3 complex subunit 2 OS=Homo sapiens OX=9606 GN=ARPC2 PE=1 SV=1	22	11	26	6	300	34.3	7.36	67.31	11	1.49412e+07	1.51326e+07	1.52315e+07	1.51018e+07	7.17903	High	High	High	1
432	E7ET48	Beta/gamma crystallin domain-containing protein 2 OS=Homo sapiens OX=9606 GN=CRYBG2 PE=1 SV=2	24	32	38	26	1985	212.2	6.18	82.18	32	1.22516e+07	1.71315e+07	1.57781e+07	1.50537e+07	7.17764	High	High	High	1	Phospho [S128; T131; S184; T191; S214; S215; T313; S548; S552; S554; T581; S587; S592; T604; T606; T618; S674; S677; S678; S687; S747; T748; T749; S761; S809; S811; T885; S900; T901; T902; S916; T919; S978; T984; T997; S1012; S1042; T1046; T1123; S1236; T1240; S1245; T1246; T1252; S1403; T1415; T1574; S1575; T1581; T1661; S1890; Y1894; Y1895]
433	P49750	YLP motif-containing protein 1 OS=Homo sapiens OX=9606 GN=YLPM1 PE=1 SV=4	16	19	25	18	2146	241.5	6.55	52.54	19	1.53873e+07	1.50071e+07	1.43243e+07	1.49063e+07	7.17337	High	High	High	1	Phospho [S11; S12; S39; S46; S47; S340; S583; S598; S609; S611; T673; S676; S679; T684; Y685; T826; S827; S829; S833; T942; T973; S974; S975; S1108; S1119; S1604; S1779; S1799; S1801; Y2039; T2049; T2062]
434	Q9ULV4	Coronin-1C OS=Homo sapiens OX=9606 GN=CORO1C PE=1 SV=1	25	11	24	10	474	53.2	7.08	57.57	11	1.50618e+07	1.52841e+07	1.42725e+07	1.48728e+07	7.17239	High	High	High	1	Phospho [S30; S36; S450]
435	P22314	Ubiquitin-like modifier-activating enzyme 1 OS=Homo sapiens OX=9606 GN=UBA1 PE=1 SV=3	23	20	42	19	1058	117.8	5.76	108.03	20	1.46183e+07	1.48502e+07	1.51108e+07	1.48598e+07	7.17201	High	High	High	1	Phospho [T165; T167; T225; T988; S1020]
436	E9PGN7	Plasma protease C1 inhibitor OS=Homo sapiens OX=9606 GN=SERPING1 PE=1 SV=1	28	10	24	10	543	59.5	6.76	62.92	10	15930979	1.60545e+07	1.25928e+07	1.48594e+07	7.172	High	High	High	1	Phospho [S104; S210; T248; T249; S286; S309; S314; S317; T474; T488; S503; S506; T510]
437	P08236	Beta-glucuronidase OS=Homo sapiens OX=9606 GN=GUSB PE=1 SV=2	38	24	47	24	651	74.7	7.02	120.87	24	1.67048e+07	1.30133e+07	1.46247e+07	1.47809e+07	7.1697	High	High	High	1	Phospho [Y146; T169; T175; T177; T225; S422; Y461; Y462; Y508]
438	Q8WZ75	Roundabout homolog 4 OS=Homo sapiens OX=9606 GN=ROBO4 PE=1 SV=1	28	13	14	13	1007	107.4	6.64	37.07	13	15352091	1.497e+07	1.37748e+07	1.46989e+07	7.16729	High	High	High	1	Phospho [S3; S7; S14; T186; T204; S279; T281; T286; S307; T580; Y582; T593; S636; S665; S678; S682; S684; S742; S743; S755; S881; S887]
439	Q16769	Glutaminyl-peptide cyclotransferase OS=Homo sapiens OX=9606 GN=QPCT PE=1 SV=1	50	18	50	18	361	40.9	6.61	126.06	18	1.45002e+07	1.44227e+07	1.49142e+07	1.46124e+07	7.16472	High	High	High	1	Phospho [S50; S51; T60; S61; S63; S180; S185; S212; S216; S225; T235]
440	P15927	Replication protein A 32 kDa subunit OS=Homo sapiens OX=9606 GN=RPA2 PE=1 SV=1	16	3	4	3	270	29.2	6.15	7.14	3	15869194	1.50118e+07	1.27773e+07	1.45527e+07	7.16294	Peak Found	High	High	1	Phospho [T124; Y125; S170; S174; S177; S184]
441	P05204	Non-histone chromosomal protein HMG-17 OS=Homo sapiens OX=9606 GN=HMGN2 PE=1 SV=3	18	7	15	7	90	9.4	9.99	40.95	7	1.80369e+07	1.28703e+07	1.2433e+07	1.44467e+07	7.15977	High	High	High	1
442	B7Z385	Adenylyl cyclase-associated protein OS=Homo sapiens OX=9606 GN=CAP2 PE=1 SV=1	30	8	10	8	365	39.9	5.58	20.03	8	1.45982e+07	1.47406e+07	1.38917e+07	1.44101e+07	7.15867	High	High	High	1	Phospho [S45; T106; S108; S114; S115; T169; T236; T358]
443	P30536	Translocator protein OS=Homo sapiens OX=9606 GN=TSPO PE=1 SV=3	30	9	29	9	169	18.8	9.36	69.58	9	1.41691e+07	1.47952e+07	1.38833e+07	1.42825e+07	7.15481	High	High	High	1
444	O95497	Pantetheinase OS=Homo sapiens OX=9606 GN=VNN1 PE=1 SV=2	29	13	26	11	513	57	5.55	62.64	13	1.43131e+07	1.42273e+07	1.4237e+07	1.42591e+07	7.15409	High	High	High	1	Phospho [T118; S132; Y134; S277; S284; S462; S467]
445	F8WE88	Unconventional myosin-Va OS=Homo sapiens OX=9606 GN=MYO5A PE=1 SV=2	12	13	19	11	1855	215.2	8.51	43.33	13	13396151	1.4772e+07	1.45168e+07	1.42283e+07	7.15315	High	High	High	1	Phospho [S172; Y179; S205; T211; Y223; Y477; T982; S1292; Y1312; S1351; S1535; T1536; S1539; T1553; S1559; S1738]
446	Q3T906	N-acetylglucosamine-1-phosphotransferase subunits alpha/beta OS=Homo sapiens OX=9606 GN=GNPTAB PE=1 SV=1	8	4	4	4	1256	143.5	7.17	10.94	4	13824361	1.6343e+07	1.23723e+07	1.41799e+07	7.15167	High	High	Peak Found	1	Phospho [S163; S165; S177; S231; T930; S934; Y937; T1035; T1048; T1066]
447	Q5VT52	Regulation of nuclear pre-mRNA domain-containing protein 2 OS=Homo sapiens OX=9606 GN=RPRD2 PE=1 SV=1	34	31	43	31	1461	155.9	7.42	103.99	31	1.35303e+07	1.41995e+07	1.46905e+07	1.41401e+07	7.15045	High	High	High	1	Phospho [T147; T148; Y200; S438; S440; S457; S465; S473; S512; T528; T530; S545; T568; S580; S581; S614; T713; T715; T723; T749; S758; S761; S856; S860; T985; S999; S1002; T1003; T1004; T1006; S1017; S1021; T1034; S1048; S1068; S1156; T1245; S1263; T1269; S1290; T1291; S1302; S1329; S1330; S1391; S1393; S1408; S1410]
448	P38606	V-type proton ATPase catalytic subunit A OS=Homo sapiens OX=9606 GN=ATP6V1A PE=1 SV=2	44	19	35	19	617	68.3	5.52	91.88	19	1.44452e+07	1.50991e+07	1.28421e+07	1.41288e+07	7.15011	High	High	High	1	Phospho [T63; S74; T82; S87; S157; S260; Y266; Y274; T422; S423; S453; Y454; S455; T504; T508; T557; T558; Y579]
449	Q6YHU6	Thyroid adenoma-associated protein OS=Homo sapiens OX=9606 GN=THADA PE=1 SV=1	18	19	20	19	1953	219.5	6.06	56.17	19	1.34983e+07	1.46593e+07	1.41556e+07	1.41044e+07	7.14936	High	High	High	1	Phospho [S77; S88; S90; S102; S105; S169; T188; T261; T476; S479; S489; Y493; S696; S697; S738; S837; S839; T889; S905; S910; S943; S956; Y957; T1045; S1056; S1080; T1085; T1187; S1193; T1198; T1520; S1643; S1647]
450	O95544	NAD kinase OS=Homo sapiens OX=9606 GN=NADK PE=1 SV=1	30	10	13	10	446	49.2	6.47	29.67	10	1.33019e+07	1.4505e+07	1.44612e+07	1.40894e+07	7.14889	High	High	High	1	Phospho [T56; S172; S191; S192; S319; S324; S334]
451	P40199	Carcinoembryonic antigen-related cell adhesion molecule 6 OS=Homo sapiens OX=9606 GN=CEACAM6 PE=1 SV=3	43	17	47	10	344	37.2	5.82	136.58	17	1.33269e+07	1.68112e+07	1.21032e+07	1.40805e+07	7.14862	High	High	High	1	Phospho [S148; S150; S151; S204; T312; T314; S319; S321; S326]
452	Q5W0V3	Protein FAM160B1 OS=Homo sapiens OX=9606 GN=FAM160B1 PE=1 SV=1	14	6	7	6	765	86.5	5.29	16.15	6	13197055	1.50466e+07	1.39212e+07	1.4055e+07	7.14783	High	High	High	1	Phospho [S236; T237; S243; S246; S251; Y342; T736]
453	Q9P225	Dynein heavy chain 2, axonemal OS=Homo sapiens OX=9606 GN=DNAH2 PE=2 SV=3	17	44	74	44	4427	507.4	6.37	165.54	44	1.63638e+07	1.39414e+07	1.18207e+07	1.4042e+07	7.14743	High	High	High	1	Phospho [T157; S192; S199; T337; Y346; T576; T583; T801; S858; S942; S943; T946; T1288; S1291; T1359; S1496; T1497; T1505; T1779; T1812; Y1823; T1998; S2006; S2017; Y2071; T2080; T2086; T2091; S2100; S2102; S2126; Y2131; T2218; S2220; T2227; S2339; Y2340; S2376; T2420; T2423; T2558; S2560; T2568; T2592; Y2596; T2598; S2639; T2641; T2714; T2814; T2815; T2980; Y3175; Y3206; T3502; T3503; T3848; S38…
454	Q7Z7M0	Multiple epidermal growth factor-like domains protein 8 OS=Homo sapiens OX=9606 GN=MEGF8 PE=1 SV=2	15	24	33	24	2845	302.9	6.87	68.7	24	1.44281e+07	1.46929e+07	1.28968e+07	1.4006e+07	7.14631	High	High	High	1	Phospho [S22; S93; S101; S114; S372; Y514; S515; S524; T657; T669; S670; T706; T707; T709; T711; T716; S1395; T1493; S1497; S1500; T1503; S1505; Y1687; S1702; S1721; S1810; T2492; T2496; S2610; T2690; T2701; T2782]
455	O15550	Lysine-specific demethylase 6A OS=Homo sapiens OX=9606 GN=KDM6A PE=1 SV=2	22	15	17	15	1401	154.1	7.44	36.24	15	1.27347e+07	1.39948e+07	1.51286e+07	1.39527e+07	7.14466	High	High	High	1	Phospho [S7; S31; T244; S418; S424; S433; S520; S651; S661; S662; T715; S740; S743; T794; T796; T809; T811; S892; S893; S1042; S1046; T1125; T1131; S1141]
456	P13489	Ribonuclease inhibitor OS=Homo sapiens OX=9606 GN=RNH1 PE=1 SV=2	27	10	19	7	461	49.9	4.82	42.76	10	1.36086e+07	1.46116e+07	1.35717e+07	1.39306e+07	7.14397	High	High	High	1	Phospho [S49; S50]
457	Q9BWW4	Single-stranded DNA-binding protein 3 OS=Homo sapiens OX=9606 GN=SSBP3 PE=1 SV=1	28	6	11	5	388	40.4	6.9	30.78	6	13185996	1.36528e+07	1.491e+07	1.39163e+07	7.14352	High	High	High	1	Phospho [S93; S99; S127; T265; T278]
458	Q8IZL8	Proline-, glutamic acid- and leucine-rich protein 1 OS=Homo sapiens OX=9606 GN=PELP1 PE=1 SV=2	15	13	20	13	1130	119.6	4.34	38.63	13	13370031	1.36821e+07	1.4672e+07	1.3908e+07	7.14327	High	High	High	1	Phospho [S13; S25; T141; T147; S245; S251; T257; S259; S408; S410; T460; Y570; T571; S572; S573; S691; T704; T705]
459	P62140	Serine/threonine-protein phosphatase PP1-beta catalytic subunit OS=Homo sapiens OX=9606 GN=PPP1CB PE=1 SV=3	51	19	35	7	327	37.2	6.19	94.89	19	1.33494e+07	1.42799e+07	1.395e+07	1.38598e+07	7.14176	High	High	High	1	Phospho [S291]
460	C9JQU6	PRA1 family protein OS=Homo sapiens OX=9606 GN=ARL6IP5 PE=1 SV=1	64	5	14	5	88	10.2	9.7	34.4	5	13391072	1.35744e+07	1.4311e+07	1.37588e+07	7.13858	High	High	High	1	Phospho [T45; S56; S62; S70]
461	E9PAQ1	Properdin OS=Homo sapiens OX=9606 GN=CFP PE=1 SV=1	18	7	24	7	415	45.1	8.13	79.09	7	2.04608e+07	1.04723e+07	1.0332e+07	1.3755e+07	7.13846	High	High	High	1
462	A2RUB1	Meiosis-specific coiled-coil domain-containing protein MEIOC OS=Homo sapiens OX=9606 GN=MEIOC PE=2 SV=3	12	8	10	8	952	107.5	7.12	15.37	8	1.44344e+07	1.38176e+07	1.30064e+07	1.37528e+07	7.13839	High	High	High	1	Phospho [S44; T47; Y128; S130; T132; S350; T357; T369; S505; T898; T900; T909; T913]
463	O43310	CBP80/20-dependent translation initiation factor OS=Homo sapiens OX=9606 GN=CTIF PE=1 SV=1	25	10	12	10	598	67.5	6.54	27.04	10	1.30892e+07	1.3917e+07	1.41142e+07	1.37068e+07	7.13694	High	High	High	1	Phospho [S91; S293; S299; T446; S565; S577; T586; Y588; T592]
464	A0PJK1	Sodium/glucose cotransporter 5 OS=Homo sapiens OX=9606 GN=SLC5A10 PE=1 SV=2	18	7	12	7	596	64.3	7.61	21.01	7	13771008	1.38437e+07	1.34861e+07	1.37003e+07	7.13673	High	High	High	1	Phospho [Y170; S172; T173; T382; S383; Y442; T447; S510]
465	Q9Y5W8	Sorting nexin-13 OS=Homo sapiens OX=9606 GN=SNX13 PE=1 SV=4	12	8	13	8	968	112.1	6.58	36.26	8	1.03065e+07	1.06235e+07	1.97818e+07	1.35706e+07	7.1326	High	High	High	1	Phospho [T329; T434; Y446; S451; S455; T459; Y679; S724]
466	P78527	DNA-dependent protein kinase catalytic subunit OS=Homo sapiens OX=9606 GN=PRKDC PE=1 SV=3	15	41	70	41	4128	468.8	7.12	151.27	41	1.40603e+07	1.31973e+07	1.33517e+07	1.35364e+07	7.1315	High	High	High	1	Phospho [S45; S46; S47; T209; S210; S419; T426; S893; T915; T920; S922; T926; S936; S1289; Y1330; Y1332; S1545; S1546; S1549; S1585; S1586; S1594; S1677; T1682; S1753; Y2412; T2660; S3253; S3305; S3313; S3314; Y3540; T3545; T3547; S3560; Y3791; T3797; T3811; T3819; S3821; Y3828; T3844; Y3859; T3865; T3999; T4001]
467	Q9UNW9	RNA-binding protein Nova-2 OS=Homo sapiens OX=9606 GN=NOVA2 PE=1 SV=1	38	10	22	8	492	49	8.16	65.01	10	11694737	1.40455e+07	1.48327e+07	1.35243e+07	7.13112	High	High	High	1	Phospho [T15; T54; S69; S71; S140; T141; T152; S272; T293; S295; S302; S306; S404; S443; T452; T458; T460]
468	A0A2U3U020	Glycoprotein Xg OS=Homo sapiens OX=9606 GN=XG PE=1 SV=1	30	3	3	3	173	19	9.22	6.78	3	13244283	1.36669e+07	1.36617e+07	1.35243e+07	7.13111	Peak Found	Peak Found	High	1	Phospho [Y107; S142; T147; S154]
469	P52824	Diacylglycerol kinase theta OS=Homo sapiens OX=9606 GN=DGKQ PE=1 SV=2	16	9	9	9	942	101.1	7.49	23.03	9	13348318	1.353e+07	1.36471e+07	1.35085e+07	7.13061	High	High	High	1	Phospho [S241; S261; T318; S320; S376; S379; S531; Y556; S743]
470	P61978	Heterogeneous nuclear ribonucleoprotein K OS=Homo sapiens OX=9606 GN=HNRNPK PE=1 SV=1	25	12	25	12	463	50.9	5.54	58.73	12	1.35233e+07	1.36552e+07	1.31932e+07	1.34572e+07	7.12896	High	High	High	1	Phospho [T70; Y72; S75; S82; S89; S91; Y369; Y371]
471	F8VU11	PRP40 pre-mRNA processing factor 40 homolog B (Yeast), isoform CRA_a OS=Homo sapiens OX=9606 GN=PRPF40B PE=1 SV=2	17	7	21	7	892	101.3	6.83	26.04	7	1.15008e+07	1.46116e+07	1.40876e+07	1.34e+07	7.12711	High	High	High	1	Phospho [S6; T105; S107; S108; Y333; S334; S546]
472	Q9UPZ3	Hermansky-Pudlak syndrome 5 protein OS=Homo sapiens OX=9606 GN=HPS5 PE=1 SV=2	11	6	7	6	1129	127.4	5.54	16	6	13929251	1.32233e+07	1.29812e+07	1.33779e+07	7.12639	High	High	High	1	Phospho [T154; S155; Y452; S457; S461; S467; T554; T617; T622; S635; T741; T742]
473	P50991	T-complex protein 1 subunit delta OS=Homo sapiens OX=9606 GN=CCT4 PE=1 SV=4	23	9	27	9	539	57.9	7.83	70.42	9	1.36406e+07	1.43195e+07	1.21678e+07	1.3376e+07	7.12632	High	High	High	1	Phospho [T50; S51; S170; T199; T201; S202; T217; S358; T442; S444]
474	Q86VX9	Vacuolar fusion protein MON1 homolog A OS=Homo sapiens OX=9606 GN=MON1A PE=1 SV=3	15	4	7	4	652	72.8	8.18	10.83	4	11430039	1.3793e+07	1.48627e+07	1.33619e+07	7.12587	High	High	High	1	Phospho [T116; S122; S128; T130; S267; S271; S276; T402; S404]
475	O43736	Integral membrane protein 2A OS=Homo sapiens OX=9606 GN=ITM2A PE=1 SV=2	21	7	12	7	263	29.7	5.8	32.23	7	13799523	1.27887e+07	1.34635e+07	1.33506e+07	7.1255	High	High	High	1	Phospho [S26; T28; T31; T35; T43; S50; T56; S61; Y75]
476	O75695	Protein XRP2 OS=Homo sapiens OX=9606 GN=RP2 PE=1 SV=4	39	13	25	13	350	39.6	5.12	59.88	13	1.41617e+07	1.2996e+07	1.28303e+07	1.33293e+07	7.12481	High	High	High	1	Phospho [T214; S219; S224; Y245; T246; T267]
477	P62136	Serine/threonine-protein phosphatase PP1-alpha catalytic subunit OS=Homo sapiens OX=9606 GN=PPP1CA PE=1 SV=1	46	19	34	7	330	37.5	6.33	91.48	19	1.27945e+07	1.418e+07	1.27632e+07	1.32459e+07	7.12208	High	High	High	1
478	Q9NY35	Claudin domain-containing protein 1 OS=Homo sapiens OX=9606 GN=CLDND1 PE=1 SV=1	20	3	4	3	253	28.6	5.82	7.95	3	10385674	1.46883e+07	1.45711e+07	1.3215e+07	7.12107	High	High	High	1	Phospho [S166; T170; T184; S187; S189; Y191]
479	Q9NZF1	Placenta-specific gene 8 protein OS=Homo sapiens OX=9606 GN=PLAC8 PE=2 SV=1	15	3	19	3	115	12.5	7.59	47.61	3	12270570	1.37827e+07	1.35094e+07	1.31876e+07	7.12016	High	High	High	1
480	O75071	EF-hand calcium-binding domain-containing protein 14 OS=Homo sapiens OX=9606 GN=EFCAB14 PE=1 SV=1	14	5	5	5	495	55	6.32	11.44	5	11748493	1.15437e+07	1.60819e+07	1.31247e+07	7.11809	High	Peak Found	High	1	Phospho [T201; S204; S326; S328; T455; S462; S465]
481	O60763	General vesicular transport factor p115 OS=Homo sapiens OX=9606 GN=USO1 PE=1 SV=2	22	14	33	14	962	107.8	4.91	72.73	14	1.12293e+07	1.08308e+07	1.70203e+07	1.30268e+07	7.11484	High	High	High	1	Phospho [Y81; S223; T294; S353; S358; S418; S420; T465; S473; T490; T809; T813]
482	Q08188	Protein-glutamine gamma-glutamyltransferase E OS=Homo sapiens OX=9606 GN=TGM3 PE=1 SV=4	17	8	10	8	693	76.6	5.86	24.82	8	1.32523e+07	1.33497e+07	1.22093e+07	1.29371e+07	7.11184	High	High	High	1	Phospho [T95; S99; S105; T112; S119; T130; T303; T418; Y422; T425; S688]
483	P22894	Neutrophil collagenase OS=Homo sapiens OX=9606 GN=MMP8 PE=1 SV=1	34	19	41	19	467	53.4	6.87	102.66	19	1.23586e+07	1.40025e+07	1.23891e+07	1.29167e+07	7.11115	High	High	High	1	Phospho [S141; S144; T149]
484	O14773	Tripeptidyl-peptidase 1 OS=Homo sapiens OX=9606 GN=TPP1 PE=1 SV=2	33	16	30	16	563	61.2	6.48	79	16	1.26404e+07	1.31035e+07	1.27192e+07	1.2821e+07	7.10792	High	High	High	1	Phospho [T30; S37; S69; T81; S92; T191; S203; Y336; T353; S477; S486]
485	P40925	Malate dehydrogenase, cytoplasmic OS=Homo sapiens OX=9606 GN=MDH1 PE=1 SV=4	25	8	13	8	334	36.4	7.36	28.97	8	1.20002e+07	1.27726e+07	1.3643e+07	1.28053e+07	7.10739	High	High	High	1	Phospho [S277; Y278]
486	P47989	Xanthine dehydrogenase/oxidase OS=Homo sapiens OX=9606 GN=XDH PE=1 SV=4	24	15	20	15	1333	146.3	7.66	42.64	15	1.35543e+07	1.3425e+07	1.11818e+07	1.27204e+07	7.1045	High	High	High	1	Phospho [S56; Y58; S69; T94; T117; T126; S347; S356; T510; T542; S620; S624; S637; S775; T811; T820; T1004; T1026; T1033; T1037; T1045; T1059; S1060; S1065; T1071; S1226; S1235]
487	A0A0G2JNN7	Thyroid peroxidase OS=Homo sapiens OX=9606 GN=TPO PE=1 SV=1	6	6	10	5	889	98.3	6.95	21.7	6	1.13504e+07	1.26912e+07	1.4003e+07	1.26815e+07	7.10317	High	High	High	1	Phospho [S75]
488	Q92543	Sorting nexin-19 OS=Homo sapiens OX=9606 GN=SNX19 PE=1 SV=2	25	14	23	14	992	108.5	5.03	57.96	14	11675596	1.25784e+07	1.36201e+07	1.26247e+07	7.10122	High	High	High	1	Phospho [S67; S68; S74; S151; S315; S353; S354; S392; S395; S407; S408; S523; T536; T538; T540; T578; T709; S723; S729; S730; T780; S913]
489	Q14141	Septin-6 OS=Homo sapiens OX=9606 GN=SEPTIN6 PE=1 SV=4	32	11	23	8	434	49.7	6.67	71.98	11	1.2789e+07	1.24306e+07	1.25496e+07	1.25897e+07	7.10002	High	High	High	1	Phospho [S36; Y129; T158; S161; S164; T169; T401; S411; S416]
490	Q15365	Poly(rC)-binding protein 1 OS=Homo sapiens OX=9606 GN=PCBP1 PE=1 SV=2	62	17	46	14	356	37.5	7.09	122.57	17	1.19834e+07	1.15131e+07	1.40783e+07	1.25249e+07	7.09777	High	High	High	1	Phospho [T60; T62; T147; S154; T156; T169; T180; T328; T330; S332; Y341; S348]
491	Q14676	Mediator of DNA damage checkpoint protein 1 OS=Homo sapiens OX=9606 GN=MDC1 PE=1 SV=3	15	18	22	18	2089	226.5	5.47	50.06	18	1.33112e+07	1.2318e+07	1.1834e+07	1.24877e+07	7.09648	High	High	High	1	Phospho [T341; S445; S453; S516; T588; S1113; T1116; T1146; T1150; T1157; T1205; T1297; T1302; T1310; T1314; T1321; T1328; S1400; T1403; S1508; S1512; S1522; S1605; S1624; S1681; T1683; S2032; S2050; S2061]
492	J3KR44	Ubiquitin thioesterase OS=Homo sapiens OX=9606 GN=OTUB1 PE=1 SV=2	29	8	18	8	272	31.4	5	41.27	8	1.08454e+07	1.24405e+07	1.41339e+07	1.24733e+07	7.09598	High	High	High	1	Phospho [Y236; Y259]
493	O95379	Tumor necrosis factor alpha-induced protein 8 OS=Homo sapiens OX=9606 GN=TNFAIP8 PE=1 SV=1	39	5	6	5	198	23	7.93	14.56	5	1.28966e+07	1.25529e+07	1.16973e+07	1.23822e+07	7.0928	High	High	High	1	Phospho [Y61; Y86]
494	G3V4R5	Zinc finger CCCH domain-containing protein 14 (Fragment) OS=Homo sapiens OX=9606 GN=ZC3H14 PE=1 SV=1	24	3	3	3	206	23	5.21	7.1	3	12205941	1.22685e+07	1.26564e+07	1.23769e+07	7.09261	Peak Found	High	High	1	Phospho [S4; S25; S28]
495	P49247	Ribose-5-phosphate isomerase OS=Homo sapiens OX=9606 GN=RPIA PE=1 SV=3	19	6	26	6	311	33.2	8.54	79.55	6	1.31255e+07	1.29501e+07	1.10458e+07	1.23738e+07	7.0925	High	High	High	1
496	Q96D96	Voltage-gated hydrogen channel 1 OS=Homo sapiens OX=9606 GN=HVCN1 PE=1 SV=1	16	4	16	4	273	31.7	6.8	38.07	4	1.22416e+07	1.23523e+07	1.23982e+07	1.23307e+07	7.09099	High	High	High	1
497	Q9Y6F6	Protein MRVI1 OS=Homo sapiens OX=9606 GN=MRVI1 PE=1 SV=3	16	8	8	8	904	97.9	5.63	19.5	8	11636074	1.33277e+07	1.18947e+07	1.22862e+07	7.08942	High	High	High	1	Phospho [S175; S176; S180; S193; S196; S201; S481; T671; S676; T705; T730; S751; Y776]
498	P43034	Platelet-activating factor acetylhydrolase IB subunit alpha OS=Homo sapiens OX=9606 GN=PAFAH1B1 PE=1 SV=2	35	10	20	10	410	46.6	7.37	55.88	10	1.21825e+07	1.30363e+07	1.1487e+07	1.22353e+07	7.08761	High	High	High	1	Phospho [T131; S288; S304; S313; S315]
499	A0A087WYC6	Dynein heavy chain 11, axonemal OS=Homo sapiens OX=9606 GN=DNAH11 PE=1 SV=1	10	27	30	26	4523	520.7	6.44	64.85	27	11788300	1.3387e+07	1.14433e+07	1.22062e+07	7.08658	High	High	High	1	Phospho [Y80; Y672; T800; S1119; S1128; S1823; T1904; T1907; S1927; T1945; T2216; T2217; T2663; S2685; T2688; T2816; T2819; Y2892; Y2905; T3615; S3770; T3772; T3779; S4048; T4057; Y4167; Y4192; T4226; T4228; T4372; T4376]
500	Q70J99	Protein unc-13 homolog D OS=Homo sapiens OX=9606 GN=UNC13D PE=1 SV=1	19	15	33	15	1090	123.2	6.65	94.36	15	1.18479e+07	1.25876e+07	1.21543e+07	1.21966e+07	7.08624	High	High	High	1	Phospho [T173; S415; S420; S422; S933; S935; S936]
501	P04844	Dolichyl-diphosphooligosaccharide--protein glycosyltransferase subunit 2 OS=Homo sapiens OX=9606 GN=RPN2 PE=1 SV=3	30	13	29	13	631	69.2	5.69	90.96	13	1.32065e+07	1.17246e+07	1.16403e+07	1.21904e+07	7.08602	High	High	High	1	Phospho [T15; S141; T480; T489; T539; S542; T544; T546; S551]
502	Q71UI9	Histone H2A.V OS=Homo sapiens OX=9606 GN=H2AFV PE=1 SV=3	33	4	8	3	128	13.5	10.58	18.82	4	12231956	1.31281e+07	1.10051e+07	1.21217e+07	7.08356	High	High	High	1	Phospho [T39; T83]
503	Q9NPP4	NLR family CARD domain-containing protein 4 OS=Homo sapiens OX=9606 GN=NLRC4 PE=1 SV=2	18	15	26	15	1024	116.1	6.77	61.31	15	1.19044e+07	1.20943e+07	1.21319e+07	1.20435e+07	7.08075	High	High	High	1	Phospho [T18; T24; T424; T540; T541; S703; S705; T756; T766; Y810; S814; S851; S856; Y859]
504	I3L3R0	Phosphatidylcholine-sterol acyltransferase OS=Homo sapiens OX=9606 GN=LCAT PE=1 SV=1	49	3	3	3	93	10.3	9.32	7.59	3	10843561	1.30414e+07	1.20548e+07	1.19799e+07	7.07845	Peak Found	High	High	1	Phospho [T37; T46; S54; T59]
505	Q5XUX1	F-box/WD repeat-containing protein 9 OS=Homo sapiens OX=9606 GN=FBXW9 PE=1 SV=2	15	5	5	5	488	54.1	6.48	12.77	5	12906783	1.2538e+07	1.04919e+07	1.19789e+07	7.07842	High	High	High	1	Phospho [S75; T207; T216; S223; S266; S267; S273; S313]
506	Q6IQ26	DENN domain-containing protein 5A OS=Homo sapiens OX=9606 GN=DENND5A PE=1 SV=2	8	7	12	6	1287	147	6.65	26.34	7	12983041	1.16247e+07	1.12965e+07	1.19681e+07	7.07803	High	High	High	1	Phospho [T72; S75; T152; T231; S445; S455; Y1021; T1067; S1085]
507	Q9HC84	Mucin-5B OS=Homo sapiens OX=9606 GN=MUC5B PE=1 SV=3	35	108	154	108	5762	596	6.64	337.17	108	1.10153e+07	1.27443e+07	1.20721e+07	1.19439e+07	7.07715	High	High	High	1	Phospho [S147; Y159; S160; T162; T507; T517; S523; T689; T1305; T1308; T1309; T1458; T1460; T1461; T1463; S1629; T1676; T1681; T1692; T1695; T1732; S1734; S1751; S1754; S1756; T1765; T1767; T1912; T1913; T1915; T1932; T1942; T1944; T1947; T1949; S1950; S1951; T1954; T1963; T1971; T1976; T1978; T1981; T2062; T2069; T2072; T2091; S2094; T2101; T2103; T2106; T2107; T2108; T2109; T2110; T2111; T2114;…
508	Q92508	Piezo-type mechanosensitive ion channel component 1 OS=Homo sapiens OX=9606 GN=PIEZO1 PE=1 SV=4	13	19	19	17	2521	286.6	7.47	47.4	19	1.13355e+07	1.26594e+07	1.1836e+07	1.19436e+07	7.07714	High	High	High	1	Phospho [S133; T206; Y223; T232; S338; S1153; Y1154; T1177; T1180; S1183; S1233; T1245; S1255; T1533; T1538; T1551; Y1569; T1570; Y1692; T1837; S1993; S1994; S1996; T2236; Y2240; S2244; Y2260; Y2507; S2509; T2512]
509	Q9H4A4	Aminopeptidase B OS=Homo sapiens OX=9606 GN=RNPEP PE=1 SV=2	33	18	41	18	650	72.5	5.74	109.06	18	1.18373e+07	1.21039e+07	1.18641e+07	1.19351e+07	7.07683	High	High	High	1	Phospho [S294; Y409; Y414; S528; T532; T620; S635]
510	B7ZM68	FGD5 protein OS=Homo sapiens OX=9606 GN=FGD5 PE=1 SV=1	12	10	14	10	1178	129.4	5.4	36.21	10	10997907	1.28709e+07	1.18926e+07	1.19205e+07	7.07629	High	High	High	1	Phospho [S460; S462; S467; S727; T915; S924; Y933; T1002; S1087; S1089; S1093; S1122; T1129; T1162]
511	Q8NH87	Olfactory receptor 9G1 OS=Homo sapiens OX=9606 GN=OR9G1 PE=3 SV=1	33	7	10	7	305	34	7.87	22.86	7	7.58921e+06	9.18972e+06	1.8805e+07	1.18613e+07	7.07413	High	High	High	1	Phospho [Y34; S35; T37; T43; S52; Y76; T77; Y194; T222; S230; S238]
512	Q15751	Probable E3 ubiquitin-protein ligase HERC1 OS=Homo sapiens OX=9606 GN=HERC1 PE=1 SV=2	17	44	58	44	4861	531.9	6.04	140.84	44	10645819	1.3291e+07	1.16238e+07	1.18535e+07	7.07385	High	High	High	1	Phospho [T164; S312; T445; S463; S550; S561; Y603; S623; T891; S892; S976; S977; S1061; S1069; S1076; S1083; Y1084; S1134; S1160; S1163; Y1438; S1762; Y1765; T1802; T1809; S1815; T1995; T2068; S2069; S2263; S2474; S2477; Y2510; S2520; S2648; T2656; T2659; S2687; S2705; S2706; S2710; T2774; T2786; S3124; T3129; S3133; S3150; S3151; S3152; S3202; S3203; S3205; T3302; T3303; Y3353; T3445; S3558; S35…
513	M0QXB5	Persulfide dioxygenase ETHE1, mitochondrial OS=Homo sapiens OX=9606 GN=ETHE1 PE=1 SV=1	21	4	9	4	260	28.4	6.52	31.56	4	1.10974e+07	1.22173e+07	1.21866e+07	1.18338e+07	7.07312	High	High	High	1
514	P61106	Ras-related protein Rab-14 OS=Homo sapiens OX=9606 GN=RAB14 PE=1 SV=4	67	18	57	10	215	23.9	6.21	148.84	18	1.21102e+07	1.16434e+07	1.16586e+07	1.18041e+07	7.07203	High	High	High	1	Phospho [Y6; T43; S56; Y81; Y91]
515	O95201	Zinc finger protein 205 OS=Homo sapiens OX=9606 GN=ZNF205 PE=1 SV=2	18	5	6	5	554	60.6	8.54	13.44	5	17837008	8.96521e+06	8.55768e+06	1.17866e+07	7.07139	High	High	High	1	Phospho [S269; T271; T339; T527; T528; T548; T554]
516	Q9C0F0	Putative Polycomb group protein ASXL3 OS=Homo sapiens OX=9606 GN=ASXL3 PE=2 SV=3	20	34	38	34	2248	241.8	6.14	86.2	34	1.52753e+07	9.98972e+06	1.00828e+07	1.17826e+07	7.07124	High	High	High	1	Phospho [S190; T398; S410; S596; S693; S732; S733; T737; T740; T741; S884; S1042; S1044; T1049; T1098; S1145; S1146; S1169; S1172; S1185; T1272; T1284; S1302; S1406; T1412; S1433; S1436; S1468; S1478; T1479; S1616; S1625; S1627; T1784; S1786; S1801; S1802; T1814; T1944; S2169; S2174; S2180]
517	Q9UHY1	Nuclear receptor-binding protein OS=Homo sapiens OX=9606 GN=NRBP1 PE=1 SV=1	14	4	6	4	535	59.8	5.08	11.82	4	11801450	1.11578e+07	1.23457e+07	1.17683e+07	7.07071	High	High	High	1	Phospho [S12; S14; S20; S42; S289; S290; T532]
518	Q52LD8	Raftlin-2 OS=Homo sapiens OX=9606 GN=RFTN2 PE=2 SV=3	12	6	8	6	501	55.9	5.83	18.16	6	13001648	1.13412e+07	1.07526e+07	1.16985e+07	7.06813	High	High	High	1	Phospho [S21; T22; Y261; S267; T271; S275; S278; T279]
519	P33241	Lymphocyte-specific protein 1 OS=Homo sapiens OX=9606 GN=LSP1 PE=1 SV=1	45	13	24	13	339	37.2	4.74	67.33	13	1.16837e+07	1.19767e+07	1.13129e+07	1.16578e+07	7.06662	High	High	High	1	Phospho [T196; T202; T240; S252; S257; T263; S265; T305; S311; S314]
520	Q01469	Fatty acid-binding protein 5 OS=Homo sapiens OX=9606 GN=FABP5 PE=1 SV=3	44	8	22	8	135	15.2	7.01	72	8	1.17675e+07	1.18639e+07	1.12885e+07	1.164e+07	7.06595	High	High	High	1	Phospho [T46; T53]
521	A0A0C4DGQ5	Calpain small subunit 1 OS=Homo sapiens OX=9606 GN=CAPNS1 PE=1 SV=1	46	18	41	18	322	33.8	6.23	108.57	18	1.16503e+07	1.2058e+07	1.11927e+07	1.16337e+07	7.06572	High	High	High	1	Phospho [S34; T57; S67; T251; S287]
522	P08047	Transcription factor Sp1 OS=Homo sapiens OX=9606 GN=SP1 PE=1 SV=3	26	13	16	13	785	80.6	7.34	34.8	13	1.13533e+07	1.20395e+07	1.12931e+07	1.1562e+07	7.06303	High	High	High	1	Phospho [T216; S247; T250; T265; S273; T276; S280; S319; T453; T455; T501; T503; T515; S524; S525; S540; T707; T723; T746]
523	P55160	Nck-associated protein 1-like OS=Homo sapiens OX=9606 GN=NCKAP1L PE=1 SV=3	21	20	36	20	1127	128.1	6.86	87.33	20	1.13216e+07	1.205e+07	1.12904e+07	1.1554e+07	7.06273	High	High	High	1	Phospho [S232; S464; T634; T635; T644; T684; T730; T731; S738; S803; T805; S883; S886; S893; S1096; S1097; T1100; S1106]
524	F5H7N8	Oxidized low-density lipoprotein receptor 1 (Fragment) OS=Homo sapiens OX=9606 GN=OLR1 PE=1 SV=1	37	8	21	7	214	24.5	6.67	52.42	8	1.18311e+07	1.15312e+07	1.1241e+07	1.15344e+07	7.062	High	High	High	1	Phospho [S131; T132]
525	Q969S9	Ribosome-releasing factor 2, mitochondrial OS=Homo sapiens OX=9606 GN=GFM2 PE=1 SV=1	13	8	8	8	779	86.5	6.51	17.67	8	9088390	1.10613e+07	1.4387e+07	1.15122e+07	7.06116	High	High	High	1	Phospho [T200; S426; T428; T435; T567; S571; T575; S623; S740; S748]
526	Q49AG3	Zinc finger BED domain-containing protein 5 OS=Homo sapiens OX=9606 GN=ZBED5 PE=2 SV=2	13	5	6	5	693	78.9	8.27	13.75	5	10382310	1.21765e+07	1.19754e+07	1.15114e+07	7.06113	High	High	High	1	Phospho [Y54; S70; S284; T358; S367; S409]
527	Q8N766	ER membrane protein complex subunit 1 OS=Homo sapiens OX=9606 GN=EMC1 PE=1 SV=1	14	10	11	10	993	111.7	7.66	27.51	10	1.18309e+07	1.14323e+07	1.07595e+07	1.13409e+07	7.05465	High	High	High	1	Phospho [T14; Y23; Y179; Y181; S244; T279; T319; S323; T655; T850; S858; S867; S872]
528	Q495M3	Proton-coupled amino acid transporter 2 OS=Homo sapiens OX=9606 GN=SLC36A2 PE=1 SV=1	24	9	10	8	483	53.2	8.12	25.15	9	1.5268e+07	1.34905e+07	5.24411e+06	1.13342e+07	7.05439	High	High	High	1	Phospho [S22; S26; T192; S207; S234; Y359; T375; T393; S408; S412; S414; T416]
529	Q9NXR7	BRISC and BRCA1-A complex member 2 OS=Homo sapiens OX=9606 GN=BABAM2 PE=1 SV=2	10	3	5	3	383	43.5	5.81	14.77	3	10216864	1.18335e+07	1.19466e+07	1.13323e+07	7.05432	High	High	High	1	Phospho [S182; T186; Y187; Y216; Y220; S233]
530	Q8N196	Homeobox protein SIX5 OS=Homo sapiens OX=9606 GN=SIX5 PE=1 SV=3	25	10	11	10	739	74.5	4.96	24.22	10	13809358	1.10549e+07	8.97009e+06	1.12781e+07	7.05224	High	High	High	1	Phospho [Y140; Y144; T309; S318; T434; T437; S521; T526; S532; T534; S548; S631; T632]
531	Q01432	AMP deaminase 3 OS=Homo sapiens OX=9606 GN=AMPD3 PE=1 SV=1	34	18	41	18	767	88.8	6.98	103.28	18	1.28937e+07	1.08803e+07	1.00453e+07	1.12731e+07	7.05204	High	High	High	1	Phospho [S39; T42; S85; S103; S107; T109; T110; T117; S118; T121; T134; T144; Y309; Y555; S556; Y557; Y558; Y560; Y561; S704]
532	Q92619	Rho GTPase-activating protein 45 OS=Homo sapiens OX=9606 GN=ARHGAP45 PE=1 SV=2	12	7	11	7	1136	124.5	6.1	30.31	7	1.10079e+07	1.18333e+07	1.08078e+07	1.12163e+07	7.04985	High	High	High	1	Phospho [T182; S219; S228; S229; T365; S578; S1047]
533	A0A494C1V1	Neurobeachin-like protein 2 OS=Homo sapiens OX=9606 GN=NBEAL2 PE=1 SV=1	17	27	45	27	2720	298.2	6.42	109.81	27	1.20894e+07	1.04638e+07	1.10206e+07	1.11913e+07	7.04888	High	High	High	1	Phospho [S32; S34; S215; S218; S224; S257; S272; S286; T295; S299; T585; T589; T624; T757; T786; S965; S978; T1575; S1589; S1602; T1788; T2299; S2370; S2378; T2563; S2583; S2584]
534	P01116	GTPase KRas OS=Homo sapiens OX=9606 GN=KRAS PE=1 SV=1	26	5	7	5	189	21.6	6.77	19.46	5	1.06077e+07	1.17463e+07	1.11491e+07	1.11677e+07	7.04796	High	High	High	1
535	P27815	cAMP-specific 3',5'-cyclic phosphodiesterase 4A OS=Homo sapiens OX=9606 GN=PDE4A PE=1 SV=3	15	10	10	9	886	98.1	5.21	23.67	10	1.09533e+07	1.06791e+07	1.16978e+07	1.11101e+07	7.04572	High	High	High	1	Phospho [S121; S166; T271; S284; S288; T336; S346; T551; T558; T562; S809]
536	Q86U86	Protein polybromo-1 OS=Homo sapiens OX=9606 GN=PBRM1 PE=1 SV=1	12	13	19	13	1689	192.8	6.89	37.51	13	1.16553e+07	1.00262e+07	1.12422e+07	1.09746e+07	7.04039	High	High	High	1	Phospho [Y893; T894; T895; S1081; T1223; S1351; S1367; S1371; T1471; T1481; Y1490; S1555; Y1557]
537	Q08174	Protocadherin-1 OS=Homo sapiens OX=9606 GN=PCDH1 PE=1 SV=2	21	14	16	14	1060	114.7	5.03	40.47	14	10353523	1.15737e+07	1.09756e+07	1.09676e+07	7.04011	High	High	High	1	Phospho [T105; S170; S185; T352; S356; T364; S368; T376; T386; T396; T412; T529; Y543; S589; S591; Y617; S769; S771; T893; Y897]
538	P30041	Peroxiredoxin-6 OS=Homo sapiens OX=9606 GN=PRDX6 PE=1 SV=3	35	10	31	10	224	25	6.38	87.45	10	1.15878e+07	1.12148e+07	9.97183e+06	1.09248e+07	7.03841	High	High	High	1	Phospho [S213]
539	Q5CZC0	Fibrous sheath-interacting protein 2 OS=Homo sapiens OX=9606 GN=FSIP2 PE=2 SV=4	18	76	101	76	6907	780.1	6.71	245.47	76	11564827	1.26026e+07	8.55855e+06	1.09087e+07	7.03777	High	High	High	1	Phospho [T329; S419; S423; T590; S591; S645; S647; S652; S717; S783; S789; S897; S1131; S1159; S1161; S1195; S1196; S1445; S1565; S1692; S1700; S1716; S1835; T1840; T2028; S2039; T2181; S2182; T2188; S2263; S2279; S2390; S2395; S2405; S2516; S2518; T2641; S2651; T2677; T2680; T2777; T2808; S2810; T2909; T3154; T3162; S3368; S3371; Y3391; S3660; T3661; S3674; S3682; S3690; S3704; S3708; Y3804; S38…
540	P80723	Brain acid soluble protein 1 OS=Homo sapiens OX=9606 GN=BASP1 PE=1 SV=2	69	11	23	11	227	22.7	4.63	71.86	11	1.0639e+07	1.1078e+07	1.09464e+07	1.08878e+07	7.03694	High	High	High	1	Phospho [T90; S132; S142; T151]
541	P40238	Thrombopoietin receptor OS=Homo sapiens OX=9606 GN=MPL PE=1 SV=1	16	5	6	5	635	71.2	6.48	12.84	5	10037667	1.12906e+07	1.13173e+07	1.08819e+07	7.0367	High	High	Peak Found	1	Phospho [S24; S25; Y252; S268; S271; S273; T277; S478; S493]
542	Q86Y34	Adhesion G protein-coupled receptor G3 OS=Homo sapiens OX=9606 GN=ADGRG3 PE=1 SV=1	16	8	21	8	549	60.8	8.72	57.43	8	1.05662e+07	1.18102e+07	1.01972e+07	1.08579e+07	7.03575	High	High	High	1	Phospho [S315; Y364]
543	E7EQN5	Rho GTPase-activating protein 4 OS=Homo sapiens OX=9606 GN=ARHGAP4 PE=1 SV=1	16	12	18	12	925	102.5	6.64	51.27	12	1.05504e+07	1.06925e+07	1.12379e+07	1.08269e+07	7.03451	High	High	High	1	Phospho [T219; Y225; S228; T365; S494; S495; S875; T876; S878; S880; S892; S909]
544	P33121	Long-chain-fatty-acid--CoA ligase 1 OS=Homo sapiens OX=9606 GN=ACSL1 PE=1 SV=1	35	15	36	13	698	77.9	7.15	89.23	15	1.06014e+07	1.07099e+07	1.11316e+07	1.08143e+07	7.034	High	High	High	1	Phospho [Y21; T40; T41; Y44; T46; S122; Y123; T187; Y188; Y567; Y684; Y693; S694; T695]
545	Q9ULB4	Cadherin-9 OS=Homo sapiens OX=9606 GN=CDH9 PE=2 SV=2	10	6	7	4	789	88.6	4.91	17.71	6	11280658	1.08718e+07	1.02362e+07	1.07962e+07	7.03327	High	High	Peak Found	1	Phospho [T160; T165; T176; S177; Y199; S200; T251]
546	A0A087X1P3	Calcium-dependent secretion activator 2 OS=Homo sapiens OX=9606 GN=CADPS2 PE=1 SV=1	17	14	21	12	1301	148.2	6.05	50.18	14	9941642	1.10875e+07	1.13473e+07	1.07921e+07	7.03311	High	High	High	1	Phospho [S28; S156; S165; S357; S359; S364; T418; T430; T433; S457; S738; S753; T833; T835; S840; T1162; Y1169]
547	Q96S65	Cysteine/serine-rich nuclear protein 1 OS=Homo sapiens OX=9606 GN=CSRNP1 PE=1 SV=2	12	5	8	5	589	63.5	4.73	16.09	5	10843786	1.11341e+07	1.02653e+07	1.07477e+07	7.03132	High	High	High	1	Phospho [S17; S18; S20; T68; S71; Y202; T291; T296; S528]
548	Q6PGP7	Tetratricopeptide repeat protein 37 OS=Homo sapiens OX=9606 GN=TTC37 PE=1 SV=1	15	17	20	17	1564	175.4	7.53	44.84	17	1.15272e+07	1.07498e+07	9.90838e+06	1.07285e+07	7.03054	High	High	High	1	Phospho [S193; Y416; T451; T553; T555; Y786; T1097; Y1099; T1104; S1175; S1183; S1188; S1226; T1236; S1247; T1254; Y1320; T1334; T1339]
549	Q38SD2	Leucine-rich repeat serine/threonine-protein kinase 1 OS=Homo sapiens OX=9606 GN=LRRK1 PE=1 SV=3	12	14	18	14	2015	225.2	6.68	41.48	14	10675005	1.0958e+07	1.0502e+07	1.07117e+07	7.02986	High	High	High	1	Phospho [T133; S228; S532; S538; Y625; S1038; S1055; S1302; T1363; S1701; Y1775; S1781; T1802; S1812; S1817]
550	P49748	Very long-chain specific acyl-CoA dehydrogenase, mitochondrial OS=Homo sapiens OX=9606 GN=ACADVL PE=1 SV=1	35	17	33	17	655	70.3	8.75	75.05	17	1.09081e+07	1.08616e+07	1.03599e+07	1.07098e+07	7.02978	High	High	High	1	Phospho [Y201; T230; S231; Y240; T260; T265; T268; T272; S530; S532; S583; S586; S588; Y631; S636; S638]
551	P55197	Protein AF-10 OS=Homo sapiens OX=9606 GN=MLLT10 PE=1 SV=2	32	20	25	20	1068	113.3	8.21	58.95	20	1.12268e+07	1.01893e+07	1.06621e+07	1.06927e+07	7.02909	High	High	High	1	Phospho [S127; T156; T356; S515; S519; S527; S530; S532; S535; S536; S585; S587; S588; S592; S593; S594; S613; S616; S715; S725; S814; S820; S826; T849; S856; S862; T886; T888; S893; T922; T925; S953; S955; S961]
552	P07195	L-lactate dehydrogenase B chain OS=Homo sapiens OX=9606 GN=LDHB PE=1 SV=2	33	12	33	7	334	36.6	6.05	80.28	12	1.01093e+07	1.11837e+07	1.07361e+07	1.06764e+07	7.02842	High	High	High	1	Phospho [S275; T276]
553	Q9HCR9	Dual 3',5'-cyclic-AMP and -GMP phosphodiesterase 11A OS=Homo sapiens OX=9606 GN=PDE11A PE=1 SV=2	12	7	8	7	933	104.7	6.6	17.3	7	1.17137e+07	1.06377e+07	9.65662e+06	1.06694e+07	7.02814	High	High	High	1	Phospho [T252; T561; S575; S582; S721; S897; T900]
554	Q01459	Di-N-acetylchitobiase OS=Homo sapiens OX=9606 GN=CTBS PE=1 SV=1	19	6	11	6	385	43.7	6.64	29.09	6	1.11169e+07	1.04681e+07	1.04119e+07	1.06656e+07	7.02799	High	High	High	1	Phospho [Y346]
555	P68366	Tubulin alpha-4A chain OS=Homo sapiens OX=9606 GN=TUBA4A PE=1 SV=1	49	37	124	3	448	49.9	5.06	308.14	37	1.06856e+07	1.09462e+07	1.03414e+07	1.06577e+07	7.02767	High	High	High	1	Phospho [S379; T381]
556	Q8N7X0	Androglobin OS=Homo sapiens OX=9606 GN=ADGB PE=2 SV=3	13	12	16	12	1667	189.6	8.31	30.9	12	10164405	1.12813e+07	1.05086e+07	1.06514e+07	7.02741	High	High	High	1	Phospho [T111; T229; T230; T412; T420; S607; T609; T610; T612; S721; S726; T733; Y825; S884; T1025; T1026; T1039; S1425]
557	H0YM70	Proteasome activator complex subunit 2 OS=Homo sapiens OX=9606 GN=PSME2 PE=1 SV=1	22	6	11	6	228	26	5.92	27.75	6	1.04466e+07	1.06656e+07	1.07768e+07	1.06297e+07	7.02652	High	High	High	1
558	P78413	Iroquois-class homeodomain protein IRX-4 OS=Homo sapiens OX=9606 GN=IRX4 PE=1 SV=2	30	7	9	6	519	54.4	6.18	22.44	7	11233921	1.02668e+07	1.017e+07	1.05569e+07	7.02354	High	High	High	1	Phospho [S66; T187; S301; S307; S325; S359; S408; S413; T482]
559	Q92954	Proteoglycan 4 OS=Homo sapiens OX=9606 GN=PRG4 PE=1 SV=3	36	34	43	34	1404	151	9.51	100.28	34	9.67165e+06	1.12144e+07	1.07303e+07	1.05388e+07	7.02279	High	High	High	1	Phospho [S151; S159; T208; T213; T248; T253; S263; T305; T310; T316; T324; S325; T332; T337; T338; T351; T353; T354; T369; T370; T384; T385; T386; T400; T401; T416; T423; S427; T430; T431; T438; T447; T454; T463; T540; T597; T603; T625; T784; T785; T845; T846; S872; T912; T913; T930; T931; T932; T944; T945; T954; T956; T957; T958; T961; S962; T991; T993; T994; T995; T1012; T1017; T1048; S1066; T1…
560	Q9NTZ6	RNA-binding protein 12 OS=Homo sapiens OX=9606 GN=RBM12 PE=1 SV=1	36	24	31	24	932	97.3	8.63	70.55	24	9.82719e+06	1.06102e+07	1.11705e+07	1.0536e+07	7.02267	High	High	High	1	Phospho [S154; S198; Y464; S664; S674; T675; S694; S699; T709; S756; S780; S783; S868; Y877; T897]
561	Q2NL67	Protein mono-ADP-ribosyltransferase PARP6 OS=Homo sapiens OX=9606 GN=PARP6 PE=1 SV=1	12	5	7	5	630	71.1	8.34	14.41	5	10610424	1.09453e+07	9.88566e+06	1.04805e+07	7.02038	High	High	High	1	Phospho [S175; S348; Y508; S510; S520]
562	Q92882	Osteoclast-stimulating factor 1 OS=Homo sapiens OX=9606 GN=OSTF1 PE=1 SV=2	18	4	5	4	214	23.8	5.68	11.29	4	1.10693e+07	9.65445e+06	1.05862e+07	1.04366e+07	7.01856	High	High	High	1	Phospho [T195]
563	U3KPZ7	Uncharacterized protein OS=Homo sapiens OX=9606 PE=1 SV=1	19	11	17	11	1027	114.5	9.45	36.15	11	12374139	9.89204e+06	9.02808e+06	1.04314e+07	7.01834	High	High	High	1	Phospho [S173; S177; S179; S181; S183; S225; S226; S238; T239; S360; S375; Y449; S454; T467; S468; T497; S505; S511; T891]
564	E7EUC7	UTP--glucose-1-phosphate uridylyltransferase OS=Homo sapiens OX=9606 GN=UGP2 PE=1 SV=1	25	11	24	11	517	57.8	8.13	67.65	11	9.42279e+06	1.0969e+07	1.08179e+07	1.04032e+07	7.01717	High	High	High	1	Phospho [T146; T151; T474; T484]
565	Q6ZWJ1	Syntaxin-binding protein 4 OS=Homo sapiens OX=9606 GN=STXBP4 PE=1 SV=2	12	4	5	4	553	61.6	5.2	9.33	4	1.16975e+07	9.93162e+06	9.57556e+06	1.04016e+07	7.0171	High	Peak Found	High	1	Phospho [Y226; T232; S460; S463; S473; T477; S482; S488]
566	A0A0U1RRB9	FGGY carbohydrate kinase domain-containing protein OS=Homo sapiens OX=9606 GN=FGGY PE=1 SV=1	32	9	13	9	514	55.5	6.52	27.56	9	10087148	1.05405e+07	1.05733e+07	1.04003e+07	7.01705	High	High	High	1	Phospho [Y11; T19; S21; S30; S121; T129; S132; S296; S297; S397; T403; S450; S459; T472]
567	Q7Z388	Probable C-mannosyltransferase DPY19L4 OS=Homo sapiens OX=9606 GN=DPY19L4 PE=1 SV=1	28	14	18	14	723	83.7	8.16	45.2	14	1.42075e+07	1.48791e+07	2.09921e+06	1.03953e+07	7.01684	High	High	High	1	Phospho [T130; Y164; Y175; T189; T196; T233; S341; Y353; T357; T417; S419; S420; Y425; S540; T569; Y630; T634; Y705]
568	Q9GZV3	High affinity choline transporter 1 OS=Homo sapiens OX=9606 GN=SLC5A7 PE=1 SV=1	33	10	22	10	580	63.2	5.16	46.28	10	7.65278e+06	1.01056e+07	1.33022e+07	1.03535e+07	7.01509	High	High	High	1	Phospho [T57; T61; Y67; S164; S168; T173; Y175; Y182; S202; S208; S263; S264; S265; S266; T430; T432; Y433; S554; S555]
569	A6NK59	Ankyrin repeat and SOCS box protein 14 OS=Homo sapiens OX=9606 GN=ASB14 PE=2 SV=2	14	4	6	4	587	65.3	6.71	11	4	10705949	1.04234e+07	9.85151e+06	1.0327e+07	7.01397	Peak Found	High	High	1	Phospho [S358; S365; S367; S425; Y429; T430; T483; S485; S533]
570	Q6N022	Teneurin-4 OS=Homo sapiens OX=9606 GN=TENM4 PE=1 SV=2	15	24	24	23	2769	307.8	6.55	60.32	24	7.55576e+06	1.20714e+07	1.13427e+07	1.03233e+07	7.01382	High	High	High	1	Phospho [S243; T249; S274; T404; T408; T489; S509; T811; S954; S1205; S1214; S1216; S1239; T1261; T1592; T1710; T1720; T1730; S1743; S1745; T1790; T2043; Y2314; T2373; Y2489; T2506]
571	Q9NWY4	Histone PARylation factor 1 OS=Homo sapiens OX=9606 GN=HPF1 PE=1 SV=2	10	3	3	3	346	39.4	6.8	6.39	3	10132860	1.03332e+07	1.04535e+07	1.03065e+07	7.01311	High	Peak Found	Peak Found	1	Phospho [S71; S73; Y84; T221]
572	Q93084	Sarcoplasmic/endoplasmic reticulum calcium ATPase 3 OS=Homo sapiens OX=9606 GN=ATP2A3 PE=1 SV=2	21	20	51	15	1043	113.9	5.57	136.23	20	1.28508e+07	8.81733e+06	9.15045e+06	1.02729e+07	7.01169	High	High	High	1	Phospho [S17; T19; S25; S693; S722; S736; Y754; S766; S767; T897; T898; S974]
573	P09769	Tyrosine-protein kinase Fgr OS=Homo sapiens OX=9606 GN=FGR PE=1 SV=2	24	12	27	10	529	59.4	5.59	76.97	12	9573634	1.11617e+07	1.00562e+07	1.02638e+07	7.01131	High	High	High	1	Phospho [S173; S181; S183; Y322; Y331]
574	Q96CX2	BTB/POZ domain-containing protein KCTD12 OS=Homo sapiens OX=9606 GN=KCTD12 PE=1 SV=1	30	7	12	7	325	35.7	5.64	23.32	7	9.55219e+06	1.14502e+07	9.76143e+06	1.02546e+07	7.01092	High	High	High	1	Phospho [T178; T196; S198; S200]
575	Q8TAX7	Mucin-7 OS=Homo sapiens OX=9606 GN=MUC7 PE=1 SV=2	51	10	21	10	377	39.1	8.78	46.83	10	9843195	1.03045e+07	1.06102e+07	1.02526e+07	7.01083	High	High	High	1	Phospho [T104; T108; T109; T124; T125; T165; S182; T221; T222; T234; S265; S272; S273; T333; T334; S357]
576	P52333	Tyrosine-protein kinase JAK3 OS=Homo sapiens OX=9606 GN=JAK3 PE=1 SV=2	7	5	6	5	1124	125	7.18	15.43	5	10330417	9.04936e+06	1.12974e+07	1.02257e+07	7.00969	Peak Found	High	High	1	Phospho [S206; S675; Y886; S890; Y891; S907]
577	P10768	S-formylglutathione hydrolase OS=Homo sapiens OX=9606 GN=ESD PE=1 SV=2	16	3	7	3	282	31.4	7.02	21.73	3	9741914	1.01935e+07	1.07223e+07	1.02192e+07	7.00942	High	High	High	1	Phospho [Y166; S168; S170]
578	Q6PF04	Zinc finger protein 613 OS=Homo sapiens OX=9606 GN=ZNF613 PE=2 SV=2	6	3	6	3	617	70.1	8.92	13.67	3	10316196	9.0787e+06	1.11829e+07	1.01926e+07	7.00828	High	High	High	1	Phospho [S594; S600; S607; S609]
579	A0A024QZ42	HCG1985580, isoform CRA_c OS=Homo sapiens OX=9606 GN=PDCD6 PE=1 SV=1	51	6	21	6	121	14.4	5.29	53.15	6	1.07108e+07	1.0803e+07	9.01026e+06	1.01747e+07	7.00752	High	High	High	1
580	P60900	Proteasome subunit alpha type-6 OS=Homo sapiens OX=9606 GN=PSMA6 PE=1 SV=1	34	8	24	8	246	27.4	6.76	58.93	8	9.66203e+06	1.04466e+07	1.02524e+07	1.01204e+07	7.0052	High	High	High	1	Phospho [T38; T52]
581	Q08722	Leukocyte surface antigen CD47 OS=Homo sapiens OX=9606 GN=CD47 PE=1 SV=1	6	3	8	3	323	35.2	7.21	19.41	3	9.84627e+06	1.05005e+07	9.98819e+06	1.01117e+07	7.00482	High	High	High	1	Phospho [T25]
582	Q9BZZ2	Sialoadhesin OS=Homo sapiens OX=9606 GN=SIGLEC1 PE=1 SV=2	22	16	24	16	1709	182.5	6.62	52.53	16	9785720	1.02754e+07	1.02107e+07	1.00906e+07	7.00392	High	High	High	1	Phospho [S35; S246; S248; S584; S587; S588; T645; S646; S699; T700; S743; S942; T944; S977; Y982; T988; T990; T991; T995; S1352; S1394; T1499; T1517; T1535; T1537; S1674; S1679]
583	Q96SE7	Zinc finger protein 347 OS=Homo sapiens OX=9606 GN=ZNF347 PE=1 SV=2	10	4	5	4	839	95.7	9.17	12.04	4	8629893	1.10965e+07	1.05286e+07	1.0085e+07	7.00368	High	High	High	1	Phospho [S58; T68; S94; S107; T109; S278; S282]
584	Q63ZY6	Putative methyltransferase NSUN5C OS=Homo sapiens OX=9606 GN=NSUN5P2 PE=5 SV=2	13	3	7	3	315	34.3	8.68	13.59	3	10057490	1.03253e+07	9.81309e+06	1.00653e+07	7.00283	High	High	High	1	Phospho [S224; T227; T228; S230]
585	P48735	Isocitrate dehydrogenase [NADP], mitochondrial OS=Homo sapiens OX=9606 GN=IDH2 PE=1 SV=2	32	8	18	8	452	50.9	8.69	40.17	8	10108253	1.02612e+07	9.75465e+06	1.00414e+07	7.00179	High	High	High	1	Phospho [T30; S31; Y39; T59; T146; S371]
586	Q9NP72	Ras-related protein Rab-18 OS=Homo sapiens OX=9606 GN=RAB18 PE=1 SV=1	37	10	27	8	206	23	5.24	65.58	10	1.07171e+07	1.01239e+07	9.16645e+06	1.00025e+07	7.00011	High	High	High	1	Phospho [T95]
587	P40763	Signal transducer and activator of transcription 3 OS=Homo sapiens OX=9606 GN=STAT3 PE=1 SV=2	32	21	40	21	770	88	6.3	98.89	21	9.64291e+06	1.0119e+07	1.01168e+07	9.95956e+06	6.99824	High	High	High	1	Phospho [Y176; T178; T208; S226; Y230; S509; Y686; T714]
588	P04843	Dolichyl-diphosphooligosaccharide--protein glycosyltransferase subunit 1 OS=Homo sapiens OX=9606 GN=RPN1 PE=1 SV=1	21	10	22	10	607	68.5	6.38	52.77	10	9.5568e+06	9.25829e+06	1.10395e+07	9.95154e+06	6.99789	High	High	High	1	Phospho [T63; S64; Y163; Y166; T168; T186; T192; S237; S262]
589	Q96F45	Zinc finger protein 503 OS=Homo sapiens OX=9606 GN=ZNF503 PE=1 SV=1	20	4	10	4	646	62.5	8.7	35.37	4	9.88792e+06	8.73537e+06	1.1105e+07	9.90944e+06	6.99605	High	High	High	1	Phospho [S159; S321; S324; S334; S341; T348; T543; T548]
590	A0A2U3TZI4	Coiled-coil domain-containing protein 30 OS=Homo sapiens OX=9606 GN=CCDC30 PE=4 SV=1	10	6	6	6	939	109.1	5.81	13.7	6	8.23553e+06	1.05063e+07	1.08478e+07	9.8632e+06	6.99402	High	High	High	1	Phospho [S236; T240; Y420; S857; S867; S872; S879; S937]
591	Q6UN15	Pre-mRNA 3'-end-processing factor FIP1 OS=Homo sapiens OX=9606 GN=FIP1L1 PE=1 SV=1	14	6	7	6	594	66.5	5.59	16.74	6	11599886	9.93107e+06	8.0252e+06	9.85205e+06	6.99353	High	High	High	1	Phospho [Y129; T131; T275; T281; S420; S437; S440; T539]
592	Q99523	Sortilin OS=Homo sapiens OX=9606 GN=SORT1 PE=1 SV=3	7	3	3	3	831	92	5.74	7.89	3	9643908	1.04704e+07	9.43797e+06	9.85077e+06	6.99347	High	High	High	1	Phospho [T298; S467; S591; S595]
593	A0A1W2PQJ7	Retinoic acid-induced protein 1 OS=Homo sapiens OX=9606 GN=RAI1 PE=1 SV=1	18	17	21	17	1724	183.8	8.82	45.48	17	11438359	8.62754e+06	9.40683e+06	9.82424e+06	6.9923	High	High	High	1	Phospho [S67; S82; Y141; T149; S154; T389; S455; S456; Y470; S472; S491; S505; S507; S510; S531; T655; T656; S729; S1055; S1061; S1504; S1516; S1517; T1539; S1551; S1555]
594	O95714	E3 ubiquitin-protein ligase HERC2 OS=Homo sapiens OX=9606 GN=HERC2 PE=1 SV=2	15	46	59	44	4834	526.9	6.28	127.35	46	1.15154e+07	9.29173e+06	8.65603e+06	9.82106e+06	6.99216	High	High	High	1	Phospho [S117; S173; S181; T302; S308; S329; T333; S334; S346; S545; S560; S874; S875; S880; T881; S884; S892; S895; T900; T980; T995; S1000; S1001; S1087; T1208; S1601; S1611; T1612; S1680; S1687; S1791; T1794; S1808; S1824; T1847; T1851; S1859; T2234; T2237; S2471; S2842; Y2844; S2856; S2986; T2988; S3001; S3003; T3008; S3029; S3030; S3043; S3044; S3054; S3444; S3482; S3487; T3514; T3516; S3574…
595	Q5JTV8	Torsin-1A-interacting protein 1 OS=Homo sapiens OX=9606 GN=TOR1AIP1 PE=1 SV=2	26	12	22	12	583	66.2	8.18	47.57	12	1.23276e+07	8.83707e+06	8.19135e+06	9.78536e+06	6.99058	High	High	High	1	Phospho [S454; T456; T541; S543; T545; Y549]
596	Q96JP5	E3 ubiquitin-protein ligase ZFP91 OS=Homo sapiens OX=9606 GN=ZFP91 PE=1 SV=1	17	7	14	7	570	63.4	7.36	31.99	7	9.81089e+06	9.75235e+06	9.72047e+06	9.76124e+06	6.9895	High	High	High	1	Phospho [T44; S46; S47; S155; S158; S160; S452; T471; S472; S527]
597	Q9P1Q0	Vacuolar protein sorting-associated protein 54 OS=Homo sapiens OX=9606 GN=VPS54 PE=1 SV=2	25	17	18	17	977	110.5	6.55	43.33	17	1.01095e+07	9.65616e+06	9.50084e+06	9.7555e+06	6.98925	High	High	High	1	Phospho [T143; T157; S202; S228; T236; T248; T322; T360; Y361; S384; S563; S564; S569; S570; S582; T588; S590; T637; S639; S709]
598	Q9UH99	SUN domain-containing protein 2 OS=Homo sapiens OX=9606 GN=SUN2 PE=1 SV=3	11	7	13	7	717	80.3	6.73	30.85	7	9.59904e+06	1.00161e+07	9.64716e+06	9.75411e+06	6.98919	High	High	High	1
599	P02765	Alpha-2-HS-glycoprotein OS=Homo sapiens OX=9606 GN=AHSG PE=1 SV=2	17	3	3	3	367	39.3	5.72	8.41	3	9990868	1.01119e+07	9.08516e+06	9.72931e+06	6.98808	High	High	High	1	Phospho [T233; T246; T252; S330]
600	A0A0A0MS69	Phosphodiesterase OS=Homo sapiens OX=9606 GN=PDE1C PE=1 SV=1	20	8	9	8	769	86.9	8.63	20.95	8	9425134	8.76938e+06	1.09812e+07	9.72524e+06	6.9879	High	High	High	1	Phospho [T100; S101; S106; S168; S181; T503; S565; T569; T571; T628; S629; T674; Y732; Y747]
601	Q01484	Ankyrin-2 OS=Homo sapiens OX=9606 GN=ANK2 PE=1 SV=4	14	35	48	28	3957	433.4	5.14	107.23	35	1.05769e+07	9.85969e+06	8.62018e+06	9.6856e+06	6.98613	High	High	High	1	Phospho [S88; T94; S127; Y420; S547; S557; T560; Y806; T812; T817; S901; S903; S904; T909; Y915; S1036; S1310; T1312; T1393; T1518; T1522; T1523; T1754; S1755; T1957; T2049; T2059; T2176; T2177; T2379; T2391; T2393; S2440; S2679; S2697; S2715; Y2718; T2719; T2874; T3024; S3031; T3161; T3222; S3237; S3243; T3298; S3312; T3433; T3439; S3440; S3792; S3793; S3795; S3910]
602	Q16881	Thioredoxin reductase 1, cytoplasmic OS=Homo sapiens OX=9606 GN=TXNRD1 PE=1 SV=3	25	11	16	10	649	70.9	7.39	46.41	11	9.95748e+06	9.741e+06	9.32211e+06	9.67353e+06	6.98558	High	High	High	1	Phospho [T101; S172; Y184; T195; T197; T201; Y302; Y555; T562; T579]
603	Q9BVG8	Kinesin-like protein KIFC3 OS=Homo sapiens OX=9606 GN=KIFC3 PE=1 SV=4	15	8	10	8	833	92.7	7.69	25.2	8	1.05645e+07	9.79536e+06	8.64329e+06	9.66773e+06	6.98532	High	High	High	1	Phospho [S71; S96; Y101; T103; T162; S402; T667; S702; S713; S737; S746]
604	A2RRP1	Neuroblastoma-amplified sequence OS=Homo sapiens OX=9606 GN=NBAS PE=1 SV=2	11	16	17	16	2371	268.4	5.96	38.69	16	8.74859e+06	9.8784e+06	1.01793e+07	9.60211e+06	6.98237	High	High	High	1	Phospho [S272; S278; T299; S307; S564; S570; T960; S1382; S1384; T1526; T1670; Y1800; T1804; S1809; S1819; S1820; S1825; S1827; S1842; S1844; T1894; S1971; S2039; T2193; T2202; T2206]
605	Q9BY89	Uncharacterized protein KIAA1671 OS=Homo sapiens OX=9606 GN=KIAA1671 PE=1 SV=2	18	21	25	21	1806	196.6	8.47	57.23	21	9.17438e+06	9.94715e+06	9.67555e+06	9.59903e+06	6.98223	High	High	High	1	Phospho [T11; T186; T192; S222; S223; T309; S323; S366; S374; S375; T462; S467; S1007; S1012; T1031; Y1032; T1037; S1098; T1102; T1106; T1162; T1179; S1183; T1185; T1226; T1231; T1256; S1363; S1366; T1375; S1379; T1713; S1786]
606	Q8TCU4	Alstrom syndrome protein 1 OS=Homo sapiens OX=9606 GN=ALMS1 PE=1 SV=4	15	31	36	31	4168	460.8	6.28	85.05	31	8.36338e+06	8.87737e+06	1.15279e+07	9.58955e+06	6.9818	High	High	High	1	Phospho [S291; S294; T409; T412; T425; S481; S491; S495; S576; T611; T612; S696; S699; T710; T714; T741; T746; S868; S888; S902; S905; S935; T988; T992; S1000; T1023; T1031; T1324; T1332; S1645; S1662; S1706; S1768; S2122; S2140; T2179; T2183; T2188; S2329; T2553; T2554; S2699; S2700; S3033; S3035; S3039; S3113; S3121; S3198; S3208; S3755; T3757; T3758; T3760; S3779]
607	P10515	Dihydrolipoyllysine-residue acetyltransferase component of pyruvate dehydrogenase complex, mitochondrial OS=Homo sapiens OX=9606 GN=DLAT PE=1 SV=3	33	17	18	17	647	69	7.84	45.8	17	9944408	9.49255e+06	9.31242e+06	9.58313e+06	6.98151	High	High	High	1	Phospho [T31; T35; S36; T130; T134; T154; T205; S227; T229; T231; T234; Y271; T281; T288; Y306; T309; Y446; S449; S516; T517; T536]
608	O43488	Aflatoxin B1 aldehyde reductase member 2 OS=Homo sapiens OX=9606 GN=AKR7A2 PE=1 SV=3	22	8	19	8	359	39.6	7.17	44.54	8	9.61851e+06	1.00491e+07	8.93561e+06	9.53441e+06	6.97929	High	High	High	1	Phospho [S187; Y223; Y225; T234; Y237; Y239]
609	Q05086	Ubiquitin-protein ligase E3A OS=Homo sapiens OX=9606 GN=UBE3A PE=1 SV=4	7	5	6	5	875	100.6	5.22	12.71	5	10093561	9.18558e+06	9.29087e+06	9.52334e+06	6.97879	High	Peak Found	High	1	Phospho [T706; Y717; Y720]
610	Q7L1Q6	Basic leucine zipper and W2 domain-containing protein 1 OS=Homo sapiens OX=9606 GN=BZW1 PE=1 SV=1	17	4	6	4	419	48	5.92	14.87	4	8725430	1.14568e+07	8.36695e+06	9.51638e+06	6.97847	High	High	High	1	Phospho [T45; T162]
611	J3KQA9	Microtubule-associated tumor suppressor candidate 2 OS=Homo sapiens OX=9606 GN=MTUS2 PE=1 SV=1	13	12	16	12	1379	151.1	6.71	32.18	12	8.82113e+06	9.48382e+06	1.0169e+07	9.4913e+06	6.97733	High	High	High	1	Phospho [S136; S192; S193; S199; T297; S300; S305; S445; S485; T491; S833; S834; T912; S925; S926; T1357; S1358]
612	Q12879	Glutamate receptor ionotropic, NMDA 2A OS=Homo sapiens OX=9606 GN=GRIN2A PE=1 SV=1	15	15	23	13	1464	165.2	7.11	49.93	15	10232023	9.39429e+06	8.81572e+06	9.48068e+06	6.97684	High	High	High	1	Phospho [T84; S118; S384; Y502; T513; S519; S632; Y676; S677; S719; S831; T888; S900; S905; T1043; T1064]
613	Q06830	Peroxiredoxin-1 OS=Homo sapiens OX=9606 GN=PRDX1 PE=1 SV=1	24	5	8	5	199	22.1	8.13	17.61	5	9.06461e+06	9.96872e+06	9.36492e+06	9.46608e+06	6.97617	High	High	High	1	Phospho [T18]
614	Q4ZG55	Protein GREB1 OS=Homo sapiens OX=9606 GN=GREB1 PE=2 SV=1	9	9	9	9	1949	216.3	6.95	20.6	9	9673583	1.00158e+07	8.69102e+06	9.46012e+06	6.9759	High	High	High	1	Phospho [Y41; S107; S124; S126; S404; Y583; T593; S915; S925; S1363; S1700; S1701; S1706; S1713; Y1854; S1872]
615	E9PNW5	Uncharacterized protein C4orf50 OS=Homo sapiens OX=9606 GN=C4orf50 PE=4 SV=2	9	9	10	9	1508	167	5.72	23.18	9	9.25912e+06	9.83405e+06	9.1103e+06	9.40116e+06	6.97318	High	High	High	1	Phospho [S435; S445; S487; T498; S500; T507; T696; T699; T766; T1360; T1380]
616	Q4G0P3	Hydrocephalus-inducing protein homolog OS=Homo sapiens OX=9606 GN=HYDIN PE=1 SV=3	20	56	69	56	5121	575.5	6.06	151.92	56	1.19198e+07	9.84402e+06	6.36211e+06	9.37531e+06	6.97199	High	High	High	1	Phospho [S287; S379; S382; Y424; T436; Y486; S614; Y615; T703; S749; T751; S778; S783; S787; Y893; T902; T905; Y997; T1012; S1284; S1287; T1685; T1695; T1698; T1720; S1797; T1799; S1807; T1812; T1945; S1970; T2044; Y2059; S2078; S2197; S2405; T2463; T2628; T2630; T2666; T2667; T2674; T2715; S2717; S2720; T2811; S2858; Y2899; T2901; S2926; T2971; T2981; T3063; Y3078; S3101; S3108; T3110; T3112; T3…
617	Q8NDX1	PH and SEC7 domain-containing protein 4 OS=Homo sapiens OX=9606 GN=PSD4 PE=1 SV=2	13	6	6	6	1056	116.2	5.48	15.89	6	9369607	1.05694e+07	8.0877e+06	9.34224e+06	6.97045	High	High	High	1	Phospho [T548; S756; S905; S921; S922; T973; S990]
618	E9PGC8	Microtubule-associated protein 1A OS=Homo sapiens OX=9606 GN=MAP1A PE=1 SV=1	18	29	43	29	3041	331.1	4.93	108.14	29	5.18036e+06	1.19498e+07	1.08884e+07	9.3395e+06	6.97032	High	High	High	1	Phospho [S172; S176; Y177; S190; S194; S257; S288; S461; T465; S478; T984; T987; T1093; S1104; T1111; S1112; Y1126; S1147; S1238; T1347; T1764; T2027; S2035; S2039; T2240; T2296; S2312; Y2455; T2459; S2490; S2494; S2689; S2879; S2887; S2920; S2921; S2924]
619	B5MDF5	GTP-binding nuclear protein Ran OS=Homo sapiens OX=9606 GN=RAN PE=1 SV=1	30	6	10	6	233	26.2	7.01	25.11	6	8.862e+06	9.84403e+06	9.28053e+06	9.32885e+06	6.96983	High	High	High	1	Phospho [T21; S99]
620	Q14254	Flotillin-2 OS=Homo sapiens OX=9606 GN=FLOT2 PE=1 SV=2	21	7	14	7	428	47	5.25	38.73	7	8475314	9.099e+06	1.03995e+07	9.3246e+06	6.96963	High	High	High	1	Phospho [T70; S165; S166; Y351; T410; S415; T424]
621	P17858	ATP-dependent 6-phosphofructokinase, liver type OS=Homo sapiens OX=9606 GN=PFKL PE=1 SV=6	27	15	27	12	780	85	7.5	78.22	15	9447977	9.11563e+06	9.36776e+06	9.31046e+06	6.96897	High	High	High	1	Phospho [S72; S146; S255; T294; S529; T583]
622	A0A087X0C1	Uncharacterized protein KIAA1755 OS=Homo sapiens OX=9606 GN=KIAA1755 PE=1 SV=1	17	9	9	9	732	79	6	20.54	9	9.12158e+06	9.42603e+06	9.31706e+06	9.28822e+06	6.96793	High	High	High	1	Phospho [Y106; T240; Y241; S243; S324; T519; T522; S525; T529; S532; S548; T689; S690; S695; S701]
623	H7C1Q4	Cis-aconitate decarboxylase OS=Homo sapiens OX=9606 GN=ACOD1 PE=1 SV=1	18	5	20	5	481	52.6	7.46	52.93	5	8.16085e+06	1.12476e+07	8.45232e+06	9.28691e+06	6.96787	High	High	High	1	Phospho [T102; S122; S126; T182; T206]
624	P23381	Tryptophan--tRNA ligase, cytoplasmic OS=Homo sapiens OX=9606 GN=WARS PE=1 SV=2	24	7	14	7	471	53.1	6.23	43.93	7	1.02396e+07	9.23822e+06	8.34919e+06	9.27567e+06	6.96735	High	High	High	1	Phospho [S109; S110; T124; S139]
625	Q9UHI6	Probable ATP-dependent RNA helicase DDX20 OS=Homo sapiens OX=9606 GN=DDX20 PE=1 SV=2	23	10	14	10	824	92.2	6.95	26.73	10	7.31588e+06	9.10844e+06	1.13325e+07	9.25228e+06	6.96625	High	High	High	1	Phospho [S123; S130; S148; T151; Y199; S204; S268; S269; S272; S331; S340; T405; T409; S466; S579; S580; S695]
626	A6NEM2	Host cell factor 1 OS=Homo sapiens OX=9606 GN=HCFC1 PE=1 SV=2	37	62	77	62	2080	213.3	7.33	178.14	62	8.49436e+06	7.75291e+06	1.13774e+07	9.20823e+06	6.96418	High	High	High	1	Phospho [T192; Y193; T405; S419; S427; T466; T502; T515; T517; S539; S540; S544; T556; S562; S563; S569; T574; T583; T586; T588; T592; S598; S603; T607; T619; S620; S622; S623; T629; T634; T640; T652; S666; S685; S695; T703; T707; S754; S755; S757; S775; S788; S789; T871; T877; T878; T882; T887; T889; T892; T902; T918; T927; T930; T936; T937; T939; T995; T1143; T1153; S1238; S1245; S1246; S1260; …
627	Q9NRX4	14 kDa phosphohistidine phosphatase OS=Homo sapiens OX=9606 GN=PHPT1 PE=1 SV=1	43	6	18	6	125	13.8	6.07	54.27	6	8.78167e+06	9.15501e+06	9.6008e+06	9.17916e+06	6.9628	High	High	High	1
628	Q96JP9	Cadherin-related family member 1 OS=Homo sapiens OX=9606 GN=CDHR1 PE=1 SV=2	22	10	12	10	859	93.5	5.54	29.58	10	635999	2.22215e+07	4.6674e+06	9.17496e+06	6.9626	High	High	High	1	Phospho [T438; Y477; S579; T584; T612; T645; T668; T669; T677; S685; T823; T831; S842]
629	Q5SSJ5	Heterochromatin protein 1-binding protein 3 OS=Homo sapiens OX=9606 GN=HP1BP3 PE=1 SV=1	36	14	22	14	553	61.2	9.67	51.63	14	9.77208e+06	8.1774e+06	9.43196e+06	9.12715e+06	6.96034	High	High	High	1	Phospho [S156; S241; S248; S323; T375; S471; S477; T504; T509; T514]
630	P31689	DnaJ homolog subfamily A member 1 OS=Homo sapiens OX=9606 GN=DNAJA1 PE=1 SV=2	23	5	6	5	397	44.8	7.08	12.35	5	9.24823e+06	9.93383e+06	8.18638e+06	9.12281e+06	6.96013	High	High	High	1	Phospho [T5; T6; Y7; Y8; T279; S289]
631	Q9NUV9	GTPase IMAP family member 4 OS=Homo sapiens OX=9606 GN=GIMAP4 PE=1 SV=1	21	6	8	6	329	37.5	7.81	24.01	6	9.7455e+06	9.32381e+06	8.2565e+06	9.1086e+06	6.95945	High	High	High	1	Phospho [S44; T46; T134; S147]
632	Q06609	DNA repair protein RAD51 homolog 1 OS=Homo sapiens OX=9606 GN=RAD51 PE=1 SV=1	21	3	4	3	339	36.9	5.6	10.7	3	15589183	6.27749e+06	5.40659e+06	9.09109e+06	6.95862	Peak Found	High	High	1	Phospho [T13; T87; T88; T309; Y315]
633	P23284	Peptidyl-prolyl cis-trans isomerase B OS=Homo sapiens OX=9606 GN=PPIB PE=1 SV=2	26	8	14	8	216	23.7	9.41	31.59	8	9.61453e+06	8.62621e+06	8.98055e+06	9.07376e+06	6.95779	High	High	High	1	Phospho [T108; T113]
634	Q96AP0	Adrenocortical dysplasia protein homolog OS=Homo sapiens OX=9606 GN=ACD PE=1 SV=3	28	8	9	8	544	57.7	6.74	21.86	8	8.68398e+06	9.38814e+06	8.9845e+06	9.01888e+06	6.95515	High	High	High	1	Phospho [T25; S26; S28; S147; S248; S348; S354; T378; S397; S398; S402; S407; T422; T431; S442; S455]
635	O75592	E3 ubiquitin-protein ligase MYCBP2 OS=Homo sapiens OX=9606 GN=MYCBP2 PE=1 SV=4	11	32	40	32	4678	513.3	7.02	99.5	32	8630355	9.18429e+06	9.20863e+06	9.00776e+06	6.95462	High	High	High	1	Phospho [S45; S60; Y64; S117; S119; S915; S924; T984; T994; T1061; S1072; T1077; S1083; S1093; T1400; T1414; T1474; T1483; S1717; S1720; T1840; T1848; S1941; S1943; S1946; Y1955; S2735; S2736; T2855; T2860; S2869; S3154; T3159; T3465; T3471; S4018; S4076; S4082; T4126; T4127; T4129; T4131; T4134; T4135; S4188; T4207; T4222; T4223]
636	Q9HCM3	UPF0606 protein KIAA1549 OS=Homo sapiens OX=9606 GN=KIAA1549 PE=1 SV=4	26	25	36	25	1950	210.6	6.11	90.69	25	5.85831e+06	6.45887e+06	1.46665e+07	8.99457e+06	6.95398	High	High	High	1	Phospho [T95; S105; T120; T129; T132; S144; S147; T195; S197; S202; T280; T298; S359; S363; T454; S501; S504; T546; T549; S604; S687; S761; S764; T767; T796; T800; T807; T864; T871; T873; S1099; S1100; S1101; S1448; S1671; Y1673; S1722; T1723; T1867; S1878; T1886; T1912; S1914; T1915; S1923; S1943; S1950]
637	Q5T4U5	Acyl-Coenzyme A dehydrogenase, C-4 to C-12 straight chain, isoform CRA_a OS=Homo sapiens OX=9606 GN=ACADM PE=1 SV=1	13	5	10	5	454	50.2	7.8	26.25	5	8.79882e+06	9.07841e+06	9.0821e+06	8.98644e+06	6.95359	High	High	High	1
638	P10073	Zinc finger and SCAN domain-containing protein 22 OS=Homo sapiens OX=9606 GN=ZSCAN22 PE=1 SV=2	10	3	3	3	491	54.5	7.55	7.02	3	14194525	7.16269e+06	5.50387e+06	8.95369e+06	6.952	High	High	Peak Found	1	Phospho [S113; S116; S169; S281]
639	F8W8Y7	Armadillo repeat-containing X-linked protein 4 OS=Homo sapiens OX=9606 GN=ARMCX4 PE=1 SV=3	24	32	39	32	2290	235.8	5.83	101.15	32	9.501e+06	9.44376e+06	7.89792e+06	8.94756e+06	6.9517	High	High	High	1	Phospho [Y23; T28; T44; T49; T57; T89; T92; T113; S115; S117; T123; T127; T208; T212; T225; T364; S374; T392; S407; S440; S716; T785; T800; S932; T1012; T1020; T1024; S1425; S1429; S1434; S1630; S1631; Y1802; S1805; S2111; S2191; T2197; T2218; S2227]
640	Q658P3	Metalloreductase STEAP3 OS=Homo sapiens OX=9606 GN=STEAP3 PE=1 SV=2	12	4	4	4	488	54.6	8.6	9.89	4	9173365	8.56164e+06	9.0734e+06	8.93613e+06	6.95115	High	Peak Found	Peak Found	1	Phospho [S50; S58; S82; S83; S309; S320; T433]
641	P46100	Transcriptional regulator ATRX OS=Homo sapiens OX=9606 GN=ATRX PE=1 SV=5	12	21	29	21	2492	282.4	6.58	65.04	21	8.59769e+06	9.28291e+06	8.84672e+06	8.90911e+06	6.94983	High	High	High	1	Phospho [S29; S33; S34; S84; T117; S120; S254; T255; S368; S369; T578; S594; S596; S656; T661; S704; S784; S829; S1220; T1582; S1588; T2091; Y2278; T2293; T2295]
642	Q14151	Scaffold attachment factor B2 OS=Homo sapiens OX=9606 GN=SAFB2 PE=1 SV=1	11	6	9	5	953	107.4	6.16	17.96	6	7987162	8.40463e+06	1.02331e+07	8.87497e+06	6.94817	High	High	High	1	Phospho [S287; S565; S577; S584; S589; S872; S929; S934]
643	P36021	Monocarboxylate transporter 8 OS=Homo sapiens OX=9606 GN=SLC16A2 PE=1 SV=2	17	7	7	7	539	59.5	5.59	15.52	7	8.95258e+06	8.5437e+06	9.09151e+06	8.8626e+06	6.94756	High	High	High	1	Phospho [T187; S188; T191; S393; S401; Y450]
644	Q9UL25	Ras-related protein Rab-21 OS=Homo sapiens OX=9606 GN=RAB21 PE=1 SV=3	37	11	31	9	225	24.3	7.94	84.49	11	8.19169e+06	1.00924e+07	8.22101e+06	8.83503e+06	6.94621	High	High	High	1
645	A0A2R8YDL0	Alpha-tectorin OS=Homo sapiens OX=9606 GN=TECTA PE=1 SV=1	13	18	23	18	2150	238.8	5.39	45.26	18	8.42262e+06	8.63973e+06	9.3879e+06	8.81675e+06	6.94531	High	High	High	1	Phospho [S47; Y388; S396; T407; S408; T412; T417; S423; S426; S1481; T1482; T1540; S1543; T1592; S1593; S1609; S1611; T1635; S1650; S1659; S1811; S1892; S1912; T1949; T1950; T1966; T1978; T1980; S2115]
646	P11137	Microtubule-associated protein 2 OS=Homo sapiens OX=9606 GN=MAP2 PE=1 SV=4	19	17	21	17	1827	199.4	4.91	52.65	17	8.98362e+06	8.29161e+06	9.00114e+06	8.75879e+06	6.94244	High	High	High	1	Phospho [T80; S81; S91; T130; T146; T335; T440; S451; S460; S531; S532; Y563; T583; Y637; T639; T661; Y745; S1387; T1507; T1532; S1540; T1599; T1602; T1605; S1634; S1640]
647	Q13724	Mannosyl-oligosaccharide glucosidase OS=Homo sapiens OX=9606 GN=MOGS PE=1 SV=5	26	13	20	12	837	91.9	8.9	50.49	13	8.77634e+06	8.62212e+06	8.8196e+06	8.73935e+06	6.94148	High	High	High	1	Phospho [T73; S85; S86; T169; T170; S195; T234; S235; S249; T358; T375; S385; Y406; T436]
648	A0A087WVP1	Protocadherin Fat 1 OS=Homo sapiens OX=9606 GN=FAT1 PE=1 SV=1	22	59	106	59	4590	506.1	5	205.28	59	7.68028e+06	8.67648e+06	9.78373e+06	8.7135e+06	6.94019	High	High	High	1	Phospho [T64; Y154; S157; T166; S167; S172; T174; Y212; S234; S235; S238; S239; T258; T261; S291; S293; Y395; S396; Y415; S446; T447; T516; T521; T535; T556; T558; S741; T742; T746; T793; Y795; Y997; T1000; S1011; Y1250; Y1320; S1324; T1338; S1357; T1440; T1511; S1513; Y1515; T1516; S1517; T1660; S1686; T1742; S1748; T1833; S1836; S1911; S1914; T1953; S1957; S2298; T2349; Y2352; T2359; S2444; T24…
649	E9PLK3	Aminopeptidase OS=Homo sapiens OX=9606 GN=NPEPPS PE=1 SV=1	23	15	32	14	915	102.9	5.6	78.49	15	9.15695e+06	8.58714e+06	8.37433e+06	8.70614e+06	6.93983	High	High	High	1	Phospho [T100; T161; T321; S334; S336; S337; T492; T494; Y503; T581; T587; S596; T805]
650	O15427	Monocarboxylate transporter 4 OS=Homo sapiens OX=9606 GN=SLC16A3 PE=1 SV=1	28	9	10	9	465	49.4	7.96	25.79	9	7.55946e+06	8.55333e+06	9.92833e+06	8.68037e+06	6.93854	High	High	High	1	Phospho [S64; S65; T74; Y231; S251; S331; T349; S354; S373; T381]
651	A0A494C1T9	Protein FAM83H OS=Homo sapiens OX=9606 GN=FAM83H PE=1 SV=1	10	9	9	9	1380	149	6.71	21.94	9	9343993	8.61828e+06	8.03755e+06	8.66661e+06	6.93785	High	High	High	1	Phospho [S293; S447; S738; T919; S929; S932; T933; S1014; T1302; T1309; S1313; S1378]
652	Q8NFC6	Biorientation of chromosomes in cell division protein 1-like 1 OS=Homo sapiens OX=9606 GN=BOD1L1 PE=1 SV=2	20	36	49	36	3051	330.3	5.08	92.71	36	8.47846e+06	8.49084e+06	8.9065e+06	8.62527e+06	6.93577	High	High	High	1	Phospho [T207; T209; S210; T355; T451; T453; S456; S683; S782; S783; S791; T900; S902; S912; S952; S958; T984; S1007; T1008; S1009; T1010; T1093; T1096; S1098; S1100; S1101; S1108; T1137; T1177; Y1181; S1193; T1204; T1340; S1343; T1425; T1429; T1540; T1541; T1545; T1730; S1743; S1960; T1969; S2007; T2056; S2060; S2074; S2076; T2180; S2186; T2187; T2515; T2545; S2714; S2732]
653	Q15424	Scaffold attachment factor B1 OS=Homo sapiens OX=9606 GN=SAFB PE=1 SV=4	15	9	9	8	915	102.6	5.47	21.06	9	2.96733e+06	8.37098e+06	1.45149e+07	8.61773e+06	6.93539	High	High	High	1	Phospho [S50; S51; S288; T553; T560; S582; S587; S589; S604; S904; S907; T912]
654	A0A2R8Y4T1	Tensin-1 OS=Homo sapiens OX=9606 GN=TNS1 PE=1 SV=1	20	20	31	20	1860	199.4	8.34	75.78	20	8.23071e+06	2.36141e+06	1.52338e+07	8.60863e+06	6.93493	High	High	High	1	Phospho [S282; Y296; S307; S572; S666; S684; T687; S784; T857; S898; T989; S995; S1001; S1223; S1224; S1244; S1249; S1292; S1302; S1317; S1338; S1525; S1537; S1538; S1542; S1546; S1548; T1790]
655	P16885	1-phosphatidylinositol 4,5-bisphosphate phosphodiesterase gamma-2 OS=Homo sapiens OX=9606 GN=PLCG2 PE=1 SV=4	13	13	25	13	1265	147.8	6.64	62.72	13	8.8411e+06	9.16342e+06	7.79366e+06	8.59939e+06	6.93447	High	High	High	1	Phospho [T431; S800; T813; S821; T857; Y858]
656	E2RYF6	Mucin-22 OS=Homo sapiens OX=9606 GN=MUC22 PE=1 SV=2	29	25	33	25	1773	173.4	3.9	61.56	25	8.09737e+06	8.7453e+06	8.87567e+06	8.57278e+06	6.93312	High	High	High	1	Phospho [T38; T113; T132; T133; S135; T160; S229; T230; T565; T566; T570; T730; T731; T985; S1002; S1008; S1042; T1044; S1092; T1207; S1349; S1423; T1506; S1529; T1540; T1543; T1566; T1572; T1580; S1582; S1585; T1587; S1717; S1722]
657	Q6IBS0	Twinfilin-2 OS=Homo sapiens OX=9606 GN=TWF2 PE=1 SV=2	30	12	29	7	349	39.5	6.84	84.95	12	8.34306e+06	8.59343e+06	8.76958e+06	8.56869e+06	6.93291	High	High	High	1	Phospho [T124; Y134]
658	P28290	Protein ITPRID2 OS=Homo sapiens OX=9606 GN=ITPRID2 PE=1 SV=3	20	16	20	16	1259	138.3	5.19	45.01	16	8.73215e+06	8.7571e+06	8.10328e+06	8.53084e+06	6.93099	High	High	High	1	Phospho [S162; S163; S167; S168; S170; S335; S343; S352; S353; T358; T659; S746; S752; T877; S902; S949; S1063; T1072; S1079; Y1080; S1083; T1132; S1138; S1152]
659	P38646	Stress-70 protein, mitochondrial OS=Homo sapiens OX=9606 GN=HSPA9 PE=1 SV=2	22	9	10	9	679	73.6	6.16	22.66	9	1.35675e+07	6.55868e+06	5.4219e+06	8.51603e+06	6.93024	High	High	High	1	Phospho [T63; T185; T192; T249; S266; T267; T271; T294; T299; S378; S444; T449; T455; S627; T629; S638; S639]
660	F8W7A7	Coiled-coil domain-containing protein 178 OS=Homo sapiens OX=9606 GN=CCDC178 PE=1 SV=1	8	5	7	5	891	104.6	6.77	15.86	5	9733517	8.10544e+06	7.70549e+06	8.51482e+06	6.93018	High	High	High	1	Phospho [S46; T643; S752; T830]
661	Q8IUI8	Cytokine receptor-like factor 3 OS=Homo sapiens OX=9606 GN=CRLF3 PE=1 SV=2	21	8	18	8	442	49.7	5.14	44.26	8	6.94527e+06	8.35638e+06	1.00725e+07	8.45805e+06	6.92727	High	High	High	1	Phospho [S136; S142; Y284]
662	P62330	ADP-ribosylation factor 6 OS=Homo sapiens OX=9606 GN=ARF6 PE=1 SV=2	34	7	17	6	175	20.1	8.95	40.87	7	9.57992e+06	7.84755e+06	7.86868e+06	8.43205e+06	6.92593	High	High	High	1
663	O15105	Mothers against decapentaplegic homolog 7 OS=Homo sapiens OX=9606 GN=SMAD7 PE=1 SV=1	15	4	5	4	426	46.4	8.27	12.32	4	7030229	9.03883e+06	9.19724e+06	8.4221e+06	6.92542	High	High	High	1	Phospho [S151; S152; S154; S344; S398]
664	Q13515	Phakinin OS=Homo sapiens OX=9606 GN=BFSP2 PE=1 SV=1	15	4	4	4	415	45.9	5.55	10.14	4	8201569	8.16953e+06	8.85614e+06	8.40908e+06	6.92475	Peak Found	High	High	1	Phospho [S42; S48; T95]
665	Q86TY3	Armadillo-like helical domain-containing protein 4 OS=Homo sapiens OX=9606 GN=ARMH4 PE=1 SV=1	25	11	13	11	774	84.1	4.34	23.11	11	8437792	8.31471e+06	8.42073e+06	8.39108e+06	6.92382	High	High	High	1	Phospho [S91; T150; S311; T336; T340; T422; T545; S559; S574; S583; T588; S592; T594; S601]
666	F6S7C4	Transcription factor SPT20 homolog OS=Homo sapiens OX=9606 GN=SUPT20H PE=1 SV=1	26	12	14	12	736	80.3	8.1	32.75	12	7.71685e+06	8.69327e+06	8.64415e+06	8.35142e+06	6.92176	High	High	High	1	Phospho [S156; S161; T218; S432; S434; S492; T494; S498; S519; T575; S587; S597; T688; S707; Y710]
667	Q9H299	SH3 domain-binding glutamic acid-rich-like protein 3 OS=Homo sapiens OX=9606 GN=SH3BGRL3 PE=1 SV=1	28	4	11	4	93	10.4	4.93	38.12	4	8.51188e+06	8.23513e+06	8.30301e+06	8.35001e+06	6.92169	High	High	High	1
668	Q8NFT6	Protein DBF4 homolog B OS=Homo sapiens OX=9606 GN=DBF4B PE=1 SV=1	6	3	6	3	615	67.2	8.34	14.02	3	7.91346e+06	7.96702e+06	9.10139e+06	8.32729e+06	6.9205	High	High	High	1	Phospho [S482]
669	O60318	Germinal-center associated nuclear protein OS=Homo sapiens OX=9606 GN=MCM3AP PE=1 SV=2	20	23	30	23	1980	218.3	6.39	68.06	23	7.9585e+06	8.95755e+06	8.04614e+06	8.32073e+06	6.92016	High	High	High	1	Phospho [S248; S250; S251; T336; S369; S422; T423; S563; T651; S653; S656; T955; T959; S993; S1114; T1126; T1127; S1166; S1169; T1232; T1446; S1525; S1698; S1727; T1921; T1924; T1925]
670	O15111	Inhibitor of nuclear factor kappa-B kinase subunit alpha OS=Homo sapiens OX=9606 GN=CHUK PE=1 SV=2	15	7	7	7	745	84.6	6.73	15.4	7	5711110	7.72102e+06	1.14954e+07	8.30919e+06	6.91956	Peak Found	High	High	1	Phospho [S123; T358; S361; S369; S400; S454; T463; T468; S471; S473; S695; S706]
671	C9IYI1	Dermokine OS=Homo sapiens OX=9606 GN=DMKN PE=1 SV=1	27	4	4	3	253	26.7	9.09	9.75	4	7547952	9.0292e+06	8.34224e+06	8.30647e+06	6.91942	High	High	Peak Found	1	Phospho [S68; Y88; S97; T108; S236; S237]
672	Q7Z6P3	Ras-related protein Rab-44 OS=Homo sapiens OX=9606 GN=RAB44 PE=1 SV=4	13	12	34	7	1021	110.8	5.08	78.85	12	1.3365e+07	5.97216e+06	5.56963e+06	8.30227e+06	6.9192	High	High	High	1	Phospho [T195; S196; S426; T735; S745; T860; T863; T865]
673	P07686	Beta-hexosaminidase subunit beta OS=Homo sapiens OX=9606 GN=HEXB PE=1 SV=3	25	11	17	11	556	63.1	6.76	37.94	11	8.36135e+06	8.18697e+06	8.22181e+06	8.25671e+06	6.91681	High	High	High	1	Phospho [T188; Y310; S311; S341; T397; S402; T419; T496; T499]
674	Q9HB90	Ras-related GTP-binding protein C OS=Homo sapiens OX=9606 GN=RRAGC PE=1 SV=1	35	11	28	11	399	44.2	5.1	77.64	11	7.23623e+06	8.86418e+06	8.51255e+06	8.20432e+06	6.91404	High	High	High	1	Phospho [T160; S266; Y327; T332; T372]
675	E5RIF6	Hepatitis A virus cellular receptor 1 (Fragment) OS=Homo sapiens OX=9606 GN=HAVCR1 PE=1 SV=1	53	12	18	12	223	23.9	8.28	49.48	12	8.51366e+06	9.41208e+06	6.60487e+06	8.17687e+06	6.91259	High	High	High	1	Phospho [T119; S121; T130; T136; T137; T153; T154; T155; T159; T165; T168; T169; S171; T174; T176; T177; T183; T186; T187; T199]
676	Q15911	Zinc finger homeobox protein 3 OS=Homo sapiens OX=9606 GN=ZFHX3 PE=1 SV=2	16	40	55	39	3703	404.2	6.2	113.77	40	5.54676e+06	9.26272e+06	9.65579e+06	8.15509e+06	6.91143	High	High	High	1	Phospho [T30; T396; S398; T399; T407; S408; S519; S526; S1197; Y1401; Y1422; T1480; S1814; T1818; S1819; S1927; S1993; S2000; T2061; S2067; T2072; S2073; S2089; S2098; T2109; T2384; T2516; T2606; T2608; T2646; T2647; T2865; T2876; T3145; T3157; T3158; S3161; T3166; S3167; S3174; S3179; T3182; T3266; T3268; T3271; T3278; Y3310; Y3318; Y3319; S3409; S3418; S3448; S3451; Y3453; S3622; S3625; S3631]
677	O00160	Unconventional myosin-If OS=Homo sapiens OX=9606 GN=MYO1F PE=1 SV=3	25	20	39	19	1098	124.8	9.11	97.25	20	8.73746e+06	7.66492e+06	8.0499e+06	8.15076e+06	6.9112	High	High	High	1	Phospho [Y122; Y126; Y348; Y358; Y623; Y634]
678	C9JUK7	Leukosialin (Fragment) OS=Homo sapiens OX=9606 GN=SPN PE=1 SV=1	36	11	19	11	355	35.9	8.44	44.45	11	8189349	8.27227e+06	7.93999e+06	8.13387e+06	6.9103	High	High	High	1	Phospho [T58; S156; S157; T164; T173; S175; T178; S179; T182; S183; T188; T191; S193; T196; S197; S211]
679	Q9NX45	Spermatogenesis- and oogenesis-specific basic helix-loop-helix-containing protein 2 OS=Homo sapiens OX=9606 GN=SOHLH2 PE=2 SV=2	29	6	8	6	425	46.9	7.17	14.63	6	8.22431e+06	8.10857e+06	8.04006e+06	8.12431e+06	6.90979	Peak Found	High	High	1	Phospho [T28; T35; T53; S74; S75; Y248; Y251; T372; S374; S386]
680	P46459	Vesicle-fusing ATPase OS=Homo sapiens OX=9606 GN=NSF PE=1 SV=3	18	12	21	12	744	82.5	6.95	51.71	12	7.86794e+06	8.23602e+06	8.25942e+06	8.12113e+06	6.90962	High	High	High	1	Phospho [S192; T201; S207; T528; S538; S547]
681	P53618	Coatomer subunit beta OS=Homo sapiens OX=9606 GN=COPB1 PE=1 SV=3	22	17	25	17	953	107.1	6.05	57.03	17	5.94023e+06	8.79802e+06	9.59021e+06	8.10949e+06	6.90899	High	High	High	1	Phospho [S25; S37; S188; T267; S272; S273; T591; S598; S599; S658; T664; S711; T720; S723; T857; Y865; T879; Y887; Y896]
682	P35606	Coatomer subunit beta' OS=Homo sapiens OX=9606 GN=COPB2 PE=1 SV=2	23	11	16	11	906	102.4	5.27	43.61	11	8685213	7.82407e+06	7.59917e+06	8.03615e+06	6.90505	High	High	High	1	Phospho [Y290; Y354; T357; Y375; Y378; T379; Y761; S847; S859]
683	P0C879	Putative uncharacterized protein FLJ43185 OS=Homo sapiens OX=9606 PE=5 SV=1	35	3	4	3	139	14.5	12	8.44	3	7615274	7.73007e+06	8.6963e+06	8.01388e+06	6.90384	Peak Found	High	High	1	Phospho [S62; S78; S79; T117; T127; S129; S130]
684	C9JC32	Trafficking kinesin-binding protein 1 OS=Homo sapiens OX=9606 GN=TRAK1 PE=1 SV=1	21	13	14	13	895	99.6	5.81	32.79	13	7.25608e+06	7.89288e+06	8.73874e+06	7.96257e+06	6.90105	High	High	High	1	Phospho [T58; S207; S209; T483; S488; T551; T556; S712; S754; S758; T842; T844; S845; S854; S861; T864; T879; T892]
685	Q6RW13	Type-1 angiotensin II receptor-associated protein OS=Homo sapiens OX=9606 GN=AGTRAP PE=1 SV=1	26	4	8	4	159	17.4	6.14	20.16	4	7.41673e+06	7.91527e+06	8.53104e+06	7.95434e+06	6.9006	High	High	High	1	Phospho [S50; S55; T64; S73]
686	P19440	Glutathione hydrolase 1 proenzyme OS=Homo sapiens OX=9606 GN=GGT1 PE=1 SV=2	19	6	7	4	569	61.4	7.12	15.3	6	7391709	7.99331e+06	8.46323e+06	7.94942e+06	6.90034	Peak Found	High	High	1	Phospho [S131; T363; T375; T381; T456; T478; T479]
687	P0CJ78	Zinc finger protein 865 OS=Homo sapiens OX=9606 GN=ZNF865 PE=1 SV=1	12	7	8	7	1059	111	9.19	17.05	7	8768446	7.06463e+06	7.9679e+06	7.93366e+06	6.89947	High	High	High	1	Phospho [T305; T311; S314; S449; Y515; S541; S916; S917]
688	O95436	Sodium-dependent phosphate transport protein 2B OS=Homo sapiens OX=9606 GN=SLC34A2 PE=1 SV=3	23	12	14	10	690	75.7	8.15	30.2	12	8.03657e+06	7.85845e+06	7.82535e+06	7.90679e+06	6.898	High	High	High	1	Phospho [T27; T35; S55; S135; S137; S141; S159; S160; S161; S172; S173; S174; T177; T192; T195; T197; S389; T397]
689	G3V5R9	Kinesin light chain 1 OS=Homo sapiens OX=9606 GN=KLC1 PE=1 SV=1	10	5	6	4	630	71.4	7.66	11.33	5	8611309	7.61441e+06	7.48737e+06	7.90436e+06	6.89787	Peak Found	High	High	1	Phospho [Y369; T383; T464; T465; S521; S524; S591]
690	E7EPV7	Alpha-synuclein OS=Homo sapiens OX=9606 GN=SNCA PE=1 SV=1	39	3	4	3	115	11.8	9.23	6.43	3	7.53523e+06	8.08003e+06	8.09513e+06	7.90346e+06	6.89782	High	High	High	1	Phospho [T54; T92; T107]
691	Q13451	Peptidyl-prolyl cis-trans isomerase FKBP5 OS=Homo sapiens OX=9606 GN=FKBP5 PE=1 SV=2	10	4	4	4	457	51.2	5.9	8.08	4	7.8263e+06	8.29995e+06	7.53962e+06	7.88862e+06	6.897	High	Peak Found	High	1	Phospho [T127; S309]
692	P22626	Heterogeneous nuclear ribonucleoproteins A2/B1 OS=Homo sapiens OX=9606 GN=HNRNPA2B1 PE=1 SV=2	31	10	25	6	353	37.4	8.95	61.97	10	7.44362e+06	8.16341e+06	7.95872e+06	7.85525e+06	6.89516	High	High	High	1	Phospho [S70]
693	Q9UMR3	T-box transcription factor TBX20 OS=Homo sapiens OX=9606 GN=TBX20 PE=1 SV=4	21	6	8	5	447	49.2	7.71	18.18	6	6498925	8.66941e+06	8.36661e+06	7.84498e+06	6.89459	High	High	High	1	Phospho [S29; T82; T88; S94; T123; T366; T370; S391; S400]
694	Q9Y265	RuvB-like 1 OS=Homo sapiens OX=9606 GN=RUVBL1 PE=1 SV=1	15	5	9	4	456	50.2	6.42	21.59	5	7906771	7.24438e+06	8.27494e+06	7.8087e+06	6.89258	High	High	High	1	Phospho [S29; S37; S58; T74; T77; T269; T272]
695	P28066	Proteasome subunit alpha type-5 OS=Homo sapiens OX=9606 GN=PSMA5 PE=1 SV=3	32	6	18	6	241	26.4	4.79	49	6	8.37625e+06	8.98707e+06	6.05347e+06	7.8056e+06	6.89241	High	High	High	1	Phospho [T42; S43]
696	Q8N697	Solute carrier family 15 member 4 OS=Homo sapiens OX=9606 GN=SLC15A4 PE=1 SV=1	29	11	13	11	577	62	9	30.88	11	7.43823e+06	7.90373e+06	8.04883e+06	7.79693e+06	6.89192	High	High	High	1	Phospho [T157; T176; Y331; Y335; Y342; T363; S486; Y531; Y534]
697	A0A2R8YHG5	Thiamine transporter 2 OS=Homo sapiens OX=9606 GN=SLC19A3 PE=1 SV=1	25	8	13	8	508	56.9	7.37	25.21	8	7.49609e+06	7.87077e+06	8.02108e+06	7.79598e+06	6.89187	High	High	High	1	Phospho [S22; S23; S43; S52; S188; S191; S193; S199; S216; S267; T270; S394; Y395; T400; T423; T431; T434]
698	Q9Y6I4	Ubiquitin carboxyl-terminal hydrolase 3 OS=Homo sapiens OX=9606 GN=USP3 PE=1 SV=2	14	4	5	4	520	58.9	8.18	14.55	4	9878468	6.21325e+06	7.09998e+06	7.73056e+06	6.88821	High	Peak Found	High	1	Phospho [S178; S284; S286; S293; S296; S363]
699	G3V5Q8	Feline leukemia virus subgroup C receptor-related protein 2 OS=Homo sapiens OX=9606 GN=FLVCR2 PE=1 SV=1	42	4	8	4	93	10.3	9.72	14.63	4	6703668	8.90751e+06	7.54991e+06	7.72036e+06	6.88764	High	High	High	1	Phospho [S44; Y45; T64; Y65; T67]
700	Q9P266	Junctional protein associated with coronary artery disease OS=Homo sapiens OX=9606 GN=JCAD PE=1 SV=3	9	10	11	10	1359	148.3	7.09	25.7	10	8454981	7.56329e+06	7.04978e+06	7.68935e+06	6.88589	High	High	High	1	Phospho [S255; Y261; S702; S719; S1011; S1194; S1304; S1307]
701	Q7Z3Z4	Piwi-like protein 4 OS=Homo sapiens OX=9606 GN=PIWIL4 PE=1 SV=2	23	16	22	16	852	96.5	8.88	48.2	16	9174469	7.19622e+06	6.68346e+06	7.68472e+06	6.88563	High	High	High	1	Phospho [S17; T173; S176; S177; T179; S197; S199; T390; T403; S406; S408; S440; S443; S451; S574; T581; S590; T702; Y706; S714; S719; S720; T722; S723; S724; S727]
702	C9J0Q5	Nuclear receptor corepressor 2 OS=Homo sapiens OX=9606 GN=NCOR2 PE=1 SV=2	12	18	23	18	2504	272.7	7.65	57.74	18	8.10454e+06	7.99827e+06	6.83836e+06	7.64706e+06	6.88349	High	High	High	1	Phospho [S327; S605; T766; T776; T779; S1173; T1178; T1188; S1197; S1204; S1209; S1252; Y1260; S2036; S2050; T2109; T2121; Y2233; T2239; S2272; T2309; T2313; S2351]
703	O94915	Protein furry homolog-like OS=Homo sapiens OX=9606 GN=FRYL PE=1 SV=2	14	23	26	22	3013	339.4	5.58	65.27	23	7.34284e+06	7.81502e+06	7.77303e+06	7.64363e+06	6.8833	High	High	High	1	Phospho [S324; T473; Y507; Y620; T627; T632; T755; S880; S906; S913; T1346; S1409; S1415; S1482; S1721; S1726; T1880; T1884; Y1888; S2196; S2200; S2251; S2253; Y2309; S2314; T2328; S2330; S2332; S2503; T2698; T2706; T2716; T2858]
704	Q8WU20	Fibroblast growth factor receptor substrate 2 OS=Homo sapiens OX=9606 GN=FRS2 PE=1 SV=4	21	6	9	6	508	57	5.96	20.95	6	2.97873e+06	7.14768e+06	1.27736e+07	7.63335e+06	6.88272	High	High	High	1	Phospho [S35; S169; S172; S177; S279; Y349; T399]
705	E9PQB7	Cofilin-1 (Fragment) OS=Homo sapiens OX=9606 GN=CFL1 PE=1 SV=1	34	6	17	6	122	13.9	8.72	51.22	6	7701450	7.73123e+06	7.41826e+06	7.61698e+06	6.88178	High	High	High	1	Phospho [S103]
706	Q9NYK1	Toll-like receptor 7 OS=Homo sapiens OX=9606 GN=TLR7 PE=2 SV=1	11	9	29	9	1049	120.8	8.21	45.05	9	8.19263e+06	8.71165e+06	5.92614e+06	7.61014e+06	6.88139	High	High	High	1	Phospho [S348; Y492; Y494; S504; S611; T612; S613; T615; S618; S620; T703; T712; T713]
707	Q5THK1	Protein PRR14L OS=Homo sapiens OX=9606 GN=PRR14L PE=1 SV=1	20	22	28	22	2151	237.2	6.33	63.5	22	7.70507e+06	7.57177e+06	7.48074e+06	7.58586e+06	6.88	High	High	High	1	Phospho [S105; S155; S157; S170; S196; S648; S657; T706; T863; S883; S886; S911; S1018; S1019; S1021; Y1348; T1350; S1456; T1461; T1559; S1566; S1571; S1585; T1699; S1704; S1709; S1714; S1720; S1725; T1782; S1816; T1822; Y2048; T2049; T2064]
708	Q687X5	Metalloreductase STEAP4 OS=Homo sapiens OX=9606 GN=STEAP4 PE=1 SV=1	12	6	13	6	459	51.9	9.29	34.47	6	8.33366e+06	7.50572e+06	6.89494e+06	7.57811e+06	6.87956	High	High	High	1
709	J3KPD6	Tyrosine-protein kinase OS=Homo sapiens OX=9606 GN=HCK PE=1 SV=1	20	9	20	9	526	59.5	6.7	49.59	9	7.6776e+06	7.59985e+06	7.45117e+06	7.57621e+06	6.87945	High	High	High	1	Phospho [S298; T311]
710	P46013	Proliferation marker protein Ki-67 OS=Homo sapiens OX=9606 GN=MKI67 PE=1 SV=2	14	23	33	23	3256	358.5	9.45	80.21	23	7.61276e+06	7.70882e+06	7.39895e+06	7.57351e+06	6.8793	High	High	High	1	Phospho [S184; S185; T328; S330; T450; S460; T1298; S1447; T1485; T1489; T1490; T1653; T1655; S1672; S1679; S1686; T2019; T2021; T2098; T2099; S2173; T2211; T2212; T2216; T2217; T2380; S2382; S2475; S2477; S2478; S2505; T2516; S2519; S2521; S2528; S2538; T2820; T2821; T3054; S3055; S3158; S3164; T3213; S3216; S3218]
711	Q9UGU5	HMG domain-containing protein 4 OS=Homo sapiens OX=9606 GN=HMGXB4 PE=1 SV=2	15	6	8	6	601	65.7	9.32	21.73	6	8752360	7.53036e+06	6.42712e+06	7.56995e+06	6.87909	High	High	High	1	Phospho [Y213; T219; S223; S224; S497; S502; T505; T506; S512; S536; S552; S554; S556]
712	Q13488	V-type proton ATPase 116 kDa subunit a isoform 3 OS=Homo sapiens OX=9606 GN=TCIRG1 PE=1 SV=3	22	13	31	13	830	92.9	7.12	83.85	13	7.92682e+06	6.5644e+06	8.19925e+06	7.56349e+06	6.87872	High	High	High	1	Phospho [T64; T66; T274; S279; Y391; T392; T395; Y583; T784; S795]
713	P07948	Tyrosine-protein kinase Lyn OS=Homo sapiens OX=9606 GN=LYN PE=1 SV=3	34	12	24	12	512	58.5	7.11	65.24	12	7.65906e+06	7.51768e+06	7.46764e+06	7.54812e+06	6.87784	High	High	High	1	Phospho [T21; T27; T30; T296; S333]
714	Q8WYK1	Contactin-associated protein-like 5 OS=Homo sapiens OX=9606 GN=CNTNAP5 PE=2 SV=1	14	11	21	11	1306	145.5	6.29	42.47	11	7.78866e+06	7.01318e+06	7.70053e+06	7.50079e+06	6.87511	High	High	High	1	Phospho [S39; S46; S47; T50; S54; S199; T200; S206; S211; T397; T407; S413; S419; S454; T886; S887; S1025; S1026; S1058; S1059; S1060]
715	A0A0C4DGQ1	Zinc finger and SCAN domain-containing protein 5A OS=Homo sapiens OX=9606 GN=ZSCAN5A PE=1 SV=1	19	5	6	5	495	55.7	8.44	11.49	5	7.33241e+06	7.4123e+06	7.71654e+06	7.48708e+06	6.87431	Peak Found	Peak Found	High	1	Phospho [S28; S29; S167; T270; S272; S307; T316; S331]
716	G5EA09	Syndecan binding protein (Syntenin), isoform CRA_a OS=Homo sapiens OX=9606 GN=SDCBP PE=1 SV=1	55	13	21	13	318	34.8	8.51	52.66	13	7.75773e+06	7.58568e+06	7.08064e+06	7.47468e+06	6.87359	High	High	High	1	Phospho [S23; S27; T41; S54; S108; Y111; T117; S165; S168; T218; T283; T286; S305]
717	Q92754	Transcription factor AP-2 gamma OS=Homo sapiens OX=9606 GN=TFAP2C PE=1 SV=1	17	6	6	3	450	49.1	7.83	15.35	6	6.85839e+06	7.74173e+06	7.69029e+06	7.43014e+06	6.871	High	High	High	1	Phospho [S199; S260; S271; S277; T397]
718	H3BNQ7	4-aminobutyrate aminotransferase, mitochondrial OS=Homo sapiens OX=9606 GN=ABAT PE=1 SV=1	14	4	4	4	515	57.9	7.87	10.66	4	5.79905e+06	7.30339e+06	9.17467e+06	7.4257e+06	6.87074	High	Peak Found	High	1	Phospho [S102; S108; T160; T361]
719	A0A087WVC6	Receptor-type tyrosine-protein phosphatase eta OS=Homo sapiens OX=9606 GN=PTPRJ PE=1 SV=1	29	24	33	24	1342	146.5	5.62	76.05	24	7.7002e+06	7.17211e+06	7.40394e+06	7.42541e+06	6.87072	High	High	High	1	Phospho [T39; T50; S62; T133; T138; T144; Y149; Y151; T205; S211; S226; S253; S260; T305; S321; S325; T380; T383; T600; T675; S827; S829; S863; Y885; Y904; Y958; S962; Y964; S965; S969; T1124; Y1273; Y1277; T1289]
720	P09525	Annexin A4 OS=Homo sapiens OX=9606 GN=ANXA4 PE=1 SV=4	26	6	7	4	319	35.9	6.13	16.16	6	8.28407e+06	7.64106e+06	6.25896e+06	7.3947e+06	6.86892	High	High	High	1	Phospho [S73; S142]
721	P10523	S-arrestin OS=Homo sapiens OX=9606 GN=SAG PE=1 SV=3	14	4	6	4	405	45.1	6.57	13.03	4	7679951	7.47922e+06	7.00291e+06	7.38736e+06	6.86849	High	High	High	1	Phospho [S117; T119; S276; T277; T279; T281; S349]
722	Q5JR04	Helicase MOV-10 OS=Homo sapiens OX=9606 GN=MOV10 PE=1 SV=1	19	11	14	11	947	107.1	8.79	34.8	11	6922324	7.48394e+06	7.74034e+06	7.3822e+06	6.86819	High	High	High	1	Phospho [T157; T203; T206; S443; T459; T472; T612; T670; S678; S770; S775; Y777; S808]
723	O43169	Cytochrome b5 type B OS=Homo sapiens OX=9606 GN=CYB5B PE=1 SV=3	33	6	18	6	150	16.7	4.97	50.44	6	7.44493e+06	7.32007e+06	7.3612e+06	7.3754e+06	6.86779	High	High	High	1
724	Q08209	Serine/threonine-protein phosphatase 2B catalytic subunit alpha isoform OS=Homo sapiens OX=9606 GN=PPP3CA PE=1 SV=1	24	10	20	6	521	58.7	5.86	47.24	10	7.56092e+06	7.13883e+06	7.41348e+06	7.37108e+06	6.86753	High	High	High	1	Phospho [T13; T14; S498; S505]
725	Q9BXM0	Periaxin OS=Homo sapiens OX=9606 GN=PRX PE=1 SV=2	18	11	16	11	1461	154.8	7.5	48.84	11	5.56838e+06	7.63766e+06	8.81088e+06	7.33898e+06	6.86564	High	High	High	1	Phospho [T230; S252; S259; S320; S552; S1065; S1119; S1124; S1129; S1193; T1215; T1217; S1228; T1238; T1249; S1416; S1418]
726	P14866	Heterogeneous nuclear ribonucleoprotein L OS=Homo sapiens OX=9606 GN=HNRNPL PE=1 SV=2	33	13	24	13	589	64.1	8.22	67.42	13	7.34248e+06	7.37696e+06	7.28032e+06	7.33325e+06	6.8653	High	High	High	1	Phospho [S190; S193; T198]
727	Q8TEK3	Histone-lysine N-methyltransferase, H3 lysine-79 specific OS=Homo sapiens OX=9606 GN=DOT1L PE=1 SV=3	21	18	21	18	1537	164.8	9.19	50.35	18	7.18425e+06	7.84572e+06	6.93107e+06	7.32034e+06	6.86453	High	High	High	1	Phospho [T289; S304; T306; S311; S374; Y453; Y461; Y495; Y501; T502; T504; S846; S887; S1093; S1098; S1100; S1259; S1301; S1307; S1330; S1384; T1403; S1429; S1440; S1449; S1450; S1456; S1457; T1460]
728	O15066	Kinesin-like protein KIF3B OS=Homo sapiens OX=9606 GN=KIF3B PE=1 SV=1	11	6	6	6	747	85.1	7.69	14.45	6	7.31552e+06	7.27948e+06	7.31415e+06	7.30305e+06	6.8635	High	High	High	1	Phospho [T49; T56; T58; Y292; S304; T311; Y322; T572]
729	A6NNW6	Enolase 4 OS=Homo sapiens OX=9606 GN=ENO4 PE=2 SV=4	26	8	8	8	625	68.4	5.91	20.59	8	7811554	7.6585e+06	6.37906e+06	7.28304e+06	6.86231	High	High	High	1	Phospho [T133; S140; T272; T273; T496; T499; S502; Y558; T563; T573]
730	B1AHL2	Fibulin-1 OS=Homo sapiens OX=9606 GN=FBLN1 PE=1 SV=1	7	4	4	4	721	78.3	5.39	8.89	4	7.96351e+06	6.86335e+06	7.00622e+06	7.27769e+06	6.86199	Peak Found	High	High	1	Phospho [T660]
731	Q92556	Engulfment and cell motility protein 1 OS=Homo sapiens OX=9606 GN=ELMO1 PE=1 SV=2	13	7	12	7	727	83.8	6.28	28	7	7.8775e+06	7.76673e+06	6.1743e+06	7.27285e+06	6.8617	High	High	High	1	Phospho [S57; T62; S80]
732	Q99062	Granulocyte colony-stimulating factor receptor OS=Homo sapiens OX=9606 GN=CSF3R PE=1 SV=1	19	8	10	8	836	92.1	6.18	15.71	8	8410870	6.57388e+06	6.79066e+06	7.25847e+06	6.86085	High	High	High	1	Phospho [S184; S214; T329; T330; S611; T612; S624; S661; S668; S669; T690; T694; T697; Y752]
733	Q9UQP3	Tenascin-N OS=Homo sapiens OX=9606 GN=TNN PE=1 SV=2	24	18	26	18	1299	143.9	5.63	51.99	18	7.49568e+06	8.09835e+06	6.1744e+06	7.25614e+06	6.86071	High	High	High	1	Phospho [S17; S23; T397; S401; T525; T529; S533; S609; T702; T725; T734; T791; T823; T1151; T1152]
734	P11717	Cation-independent mannose-6-phosphate receptor OS=Homo sapiens OX=9606 GN=IGF2R PE=1 SV=3	13	18	29	18	2491	274.2	5.94	58.63	18	1.13658e+07	5.30461e+06	5.05889e+06	7.24309e+06	6.85992	High	High	High	1	Phospho [T38; S50; T978; S1014; T1015; S1028; T1097; S1100; S1112; Y1171; S1602; S1605; S1608; Y1758; S1818; S1819; S1821; T1824; S2023; Y2024; Y2025; T2099]
735	P10586	Receptor-type tyrosine-protein phosphatase F OS=Homo sapiens OX=9606 GN=PTPRF PE=1 SV=2	17	18	23	18	1907	212.7	6.3	59.53	18	7.67558e+06	6.64665e+06	7.3002e+06	7.20748e+06	6.85778	High	High	High	1	Phospho [T10; T110; T118; S136; T252; T371; S394; S401; S477; S809; T815; T816; T982; T983; Y1038; Y1048; T1071; S1082; S1456; T1482; T1487; T1489; T1581; T1739; Y1752; Y1861; T1873; T1876]
736	S4R3U7	Zinc finger SWIM domain-containing protein 8 (Fragment) OS=Homo sapiens OX=9606 GN=ZSWIM8 PE=1 SV=1	28	23	33	4	1232	129.5	6.44	67.99	23	5670180	5.07207e+06	1.08752e+07	7.20582e+06	6.85768	High	High	High	1	Phospho [S164; T167; S185; S369; T397; S453; Y557; S599; T602; T805; T809; T816; T820; S826; Y832; T906; S909; S916; S921; S941; S945; S946; S985; T1139; S1148; S1150; S1154; T1212; S1215; S1223]
737	A8MVS5	Protein HIDE1 OS=Homo sapiens OX=9606 GN=HIDE1 PE=2 SV=2	56	7	11	7	230	24.7	7.3	22.42	7	7.54878e+06	8.89512e+06	5.16419e+06	7.2027e+06	6.8575	High	High	High	1	Phospho [T4; S19; S29; T50; Y52; S215; S216; S217]
738	O94850	Dendrin OS=Homo sapiens OX=9606 GN=DDN PE=1 SV=3	9	3	4	3	711	76	10.17	9.56	3	7.75177e+06	7.25114e+06	6.59871e+06	7.20054e+06	6.85736	High	Peak Found	High	1	Phospho [T125; S138; S254; S255; T343; T352]
739	Q9BZC1	CUGBP Elav-like family member 4 OS=Homo sapiens OX=9606 GN=CELF4 PE=1 SV=1	42	12	16	12	486	51.9	8	29.89	12	9294693	6.33106e+06	5.85969e+06	7.16181e+06	6.85502	High	High	High	1	Phospho [S19; S44; T45; T91; T101; Y199; S200; S201; S222; S223; S224; Y261; Y264; S278; S331; S334]
740	P10809	60 kDa heat shock protein, mitochondrial OS=Homo sapiens OX=9606 GN=HSPD1 PE=1 SV=2	19	11	28	11	573	61	5.87	60.66	11	6.4536e+06	6.82772e+06	8.19754e+06	7.15962e+06	6.85489	High	High	High	1	Phospho [T113; S122; T455]
741	Q6MZP7	Protein lin-54 homolog OS=Homo sapiens OX=9606 GN=LIN54 PE=1 SV=3	36	17	23	17	749	79.4	9.01	51.21	17	1.45967e+07	3.5513e+06	3.32604e+06	7.15802e+06	6.85479	High	High	High	1	Phospho [T42; T67; Y69; S70; T83; T89; T90; S148; S150; T168; T169; S173; S201; S207; S217; T221; T237; S238; S321; T322; T365; T367; S408; T423; S424; Y477; T479; T656; T660; T671; T674]
742	Q9NV96	Cell cycle control protein 50A OS=Homo sapiens OX=9606 GN=TMEM30A PE=1 SV=1	14	4	19	4	361	40.7	8.59	69.32	4	6.87867e+06	7.42485e+06	7.14442e+06	7.14931e+06	6.85426	High	High	High	1
743	P39656	Dolichyl-diphosphooligosaccharide--protein glycosyltransferase 48 kDa subunit OS=Homo sapiens OX=9606 GN=DDOST PE=1 SV=4	22	8	15	8	456	50.8	6.55	35.95	8	6.83016e+06	7.05615e+06	7.54295e+06	7.14308e+06	6.85389	High	High	High	1	Phospho [S43; T47; S61; S117; T185; S190; S191]
744	Q9Y6W5	Wiskott-Aldrich syndrome protein family member 2 OS=Homo sapiens OX=9606 GN=WASF2 PE=1 SV=3	11	3	4	3	498	54.3	5.53	9.9	3	7.00588e+06	7.00822e+06	7.40136e+06	7.13849e+06	6.85361	High	High	High	1	Phospho [S67; S90; T168; S442]
745	P57737	Coronin-7 OS=Homo sapiens OX=9606 GN=CORO7 PE=1 SV=2	15	10	18	10	925	100.5	5.8	40.81	10	7.3776e+06	6.95296e+06	7.04692e+06	7.12583e+06	6.85284	High	High	High	1	Phospho [T95; S204; S206; S213; S459; S462; S465; T496; T497; S888]
746	P46939	Utrophin OS=Homo sapiens OX=9606 GN=UTRN PE=1 SV=2	8	21	27	15	3433	394.2	5.33	66.17	21	8.70307e+06	6.84213e+06	5.80621e+06	7.11714e+06	6.85231	High	High	High	1	Phospho [T74; T76; S77; Y912; T918; Y1102; T1104; T1115; S1121; S1123; T1484; T1494; T1498; T1563; T1565; S1585; T1603; T2112; S2193; T2195; S2210; S2211; T2222; S2223; T2234; T2236; T2422; S2430; T2751; S2760; S2767; S2771; T2948; S2962; S3096]
747	Q8WWL2	Protein spire homolog 2 OS=Homo sapiens OX=9606 GN=SPIRE2 PE=1 SV=3	10	5	5	4	714	79.6	7.62	12.36	5	5.64919e+06	7.06425e+06	8.60307e+06	7.10551e+06	6.8516	High	High	High	1	Phospho [T97; S100; Y106; S498; S528; S533; T537]
748	Q6ZWH5	Serine/threonine-protein kinase Nek10 OS=Homo sapiens OX=9606 GN=NEK10 PE=2 SV=3	18	14	15	14	1172	133.2	6.8	32.91	14	5.7668e+06	6.48569e+06	9.06164e+06	7.10471e+06	6.85155	High	High	High	1	Phospho [Y26; S41; S52; S56; Y164; Y172; S239; Y415; S567; S573; T576; S763; S780; S852; S855; S858; S860; Y1044; S1109; S1113; S1115]
749	P23470	Receptor-type tyrosine-protein phosphatase gamma OS=Homo sapiens OX=9606 GN=PTPRG PE=1 SV=4	24	18	25	18	1445	161.9	6.42	57.21	18	5.37386e+06	7.48736e+06	8.38353e+06	7.08158e+06	6.85013	High	High	High	1	Phospho [T123; S155; T452; T457; T461; S466; S467; T512; T514; T653; T656; Y685; S711; T723; S745; T748; Y973; T1053; T1067; S1075; T1125; S1134; S1138; T1203; Y1205; S1209; S1217; T1422]
750	Q8TEJ3	E3 ubiquitin-protein ligase SH3RF3 OS=Homo sapiens OX=9606 GN=SH3RF3 PE=1 SV=2	25	13	21	13	882	92.7	8.84	45.87	13	10068903	5.48722e+06	5.63151e+06	7.06255e+06	6.84896	High	High	High	1	Phospho [T129; S130; S134; S163; S173; T174; T280; T444; S506; T509; S542; T549; T550; T551; T745; S768; S806]
751	P63218	Guanine nucleotide-binding protein G(I)/G(S)/G(O) subunit gamma-5 OS=Homo sapiens OX=9606 GN=GNG5 PE=1 SV=3	57	6	22	6	68	7.3	9.85	55.71	6	7.02532e+06	7.40364e+06	6.75826e+06	7.06241e+06	6.84895	High	High	High	1
752	B4DJV5	Periodic tryptophan protein 1 homolog OS=Homo sapiens OX=9606 GN=PWP1 PE=1 SV=1	17	6	6	6	439	49	4.78	12.9	6	7.84671e+06	7.10503e+06	6.16764e+06	7.03979e+06	6.84756	Peak Found	High	High	1	Phospho [T6; S52; T57; S61; T171; S201; S214]
753	Q9UHG3	Prenylcysteine oxidase 1 OS=Homo sapiens OX=9606 GN=PCYOX1 PE=1 SV=3	30	10	16	10	505	56.6	6.18	41.76	10	8.42957e+06	7.49694e+06	5.14525e+06	7.02392e+06	6.84658	High	High	High	1	Phospho [T47; Y51; Y52; Y225; S271; S273; T281; T283; Y285; T303; T414; Y425; Y436]
754	Q6AW86	Zinc finger protein 324B OS=Homo sapiens OX=9606 GN=ZNF324B PE=1 SV=1	18	4	5	4	544	60.6	9.69	11.77	4	7.23118e+06	7.07856e+06	6.72993e+06	7.01322e+06	6.84592	High	High	High	1	Phospho [S39; S43; S83; T85; S91; S131; S140; S407; S410; S411]
755	Q16513	Serine/threonine-protein kinase N2 OS=Homo sapiens OX=9606 GN=PKN2 PE=1 SV=1	7	5	13	5	984	112	6.3	19.94	5	7.67433e+06	7.11421e+06	6.24626e+06	7.0116e+06	6.84582	High	High	High	1	Phospho [T73; T74; S78; S89; S559; S561; T562; S755]
756	E7EN19	Mitogen-activated protein kinase kinase kinase kinase 4 OS=Homo sapiens OX=9606 GN=MAP4K4 PE=1 SV=1	10	9	11	6	1272	144.8	7.49	22.43	9	6104007	7.83571e+06	7.0899e+06	7.00987e+06	6.84571	High	Peak Found	High	1	Phospho [T47; T124; S554; T557; S571; T873; S875; S933; S978; S1250]
757	Q03405	Urokinase plasminogen activator surface receptor OS=Homo sapiens OX=9606 GN=PLAUR PE=1 SV=1	17	4	9	4	335	37	6.65	26.55	4	6.68856e+06	7.25975e+06	7.08055e+06	7.00962e+06	6.84569	High	High	High	1	Phospho [Y109]
758	G3V5X4	Nesprin-2 OS=Homo sapiens OX=9606 GN=SYNE2 PE=1 SV=1	10	45	56	45	6818	787.2	5.45	123.93	45	8.40691e+06	6.83774e+06	5.73119e+06	6.99195e+06	6.8446	High	High	High	1	Phospho [S75; T114; S122; S331; S645; T1043; S1048; T1053; S1057; S1066; T1079; S1090; S1093; S1448; S1451; T1735; S1746; T1747; T1764; S1772; T1827; S1830; S2069; S2070; T2099; T2320; S2321; S2322; S2334; T2390; S2786; T3406; S3409; T3413; S3420; S3421; S3425; S3570; T3684; S3709; S3715; S3716; S3718; S3829; T3830; S3914; Y4182; S4186; T4197; T4203; S4379; S4655; S4827; S4844; S5155; S5177; S518…
759	Q96A11	Galactose-3-O-sulfotransferase 3 OS=Homo sapiens OX=9606 GN=GAL3ST3 PE=1 SV=1	13	3	3	3	431	48.9	9.94	7.35	3	977307	7.31291e+06	1.26715e+07	6.98722e+06	6.8443	High	High	High	1	Phospho [T71; T74; T350; S359; T378]
760	Q5VY09	Immediate early response gene 5 protein OS=Homo sapiens OX=9606 GN=IER5 PE=1 SV=3	17	3	4	3	327	33.7	4.96	6.58	3	6.13072e+06	7.40366e+06	7.41017e+06	6.98152e+06	6.84395	Peak Found	High	High	1	Phospho [S94; T121; T123; T137]
761	P28482	Mitogen-activated protein kinase 1 OS=Homo sapiens OX=9606 GN=MAPK1 PE=1 SV=3	21	9	19	5	360	41.4	6.98	43.62	9	6.63561e+06	6.70111e+06	7.58572e+06	6.97415e+06	6.84349	High	High	High	1
762	Q9Y2Q0	Phospholipid-transporting ATPase IA OS=Homo sapiens OX=9606 GN=ATP8A1 PE=1 SV=1	17	11	19	11	1164	131.3	6.84	54.23	11	6.96179e+06	6.35357e+06	7.56152e+06	6.95896e+06	6.84254	High	High	High	1	Phospho [T203; T274; S288; S316; S630; T631; S632; T673; T685; T691; T1000; Y1002; T1004; S1062; Y1069; T1075]
763	P14174	Macrophage migration inhibitory factor OS=Homo sapiens OX=9606 GN=MIF PE=1 SV=4	86	9	20	9	115	12.5	7.88	52.95	9	7.18704e+06	6.92271e+06	6.67344e+06	6.92773e+06	6.84059	High	High	High	1	Phospho [S14; Y76; S77; Y96; Y99]
764	P00395	Cytochrome c oxidase subunit 1 OS=Homo sapiens OX=9606 GN=MT-CO1 PE=1 SV=1	36	12	17	12	513	57	6.7	41.74	12	7.48966e+06	6.6134e+06	6.67267e+06	6.92524e+06	6.84044	High	High	High	1	Phospho [T124; T127; S157; T166; T167; T259; Y260; S330; S434]
765	Q9HB96	Fanconi anemia group E protein OS=Homo sapiens OX=9606 GN=FANCE PE=1 SV=1	16	6	7	6	536	58.7	5.24	17.49	6	917560	6.55568e+06	1.32913e+07	6.9215e+06	6.8402	High	High	High	1	Phospho [S247; T346; T361; T364; T384; T385; T388; T520; T521; S526]
766	P13688	Carcinoembryonic antigen-related cell adhesion molecule 1 OS=Homo sapiens OX=9606 GN=CEACAM1 PE=1 SV=2	32	10	27	7	526	57.5	5.97	72.15	10	6.74027e+06	7.19833e+06	6.81647e+06	6.91836e+06	6.84	High	High	High	1	Phospho [T21; S23; T26; S40; S148; S150; S151; T206; T379; T380; T507; S508; S510; S512; T514; T516]
767	O43516	WAS/WASL-interacting protein family member 1 OS=Homo sapiens OX=9606 GN=WIPF1 PE=1 SV=3	43	12	31	12	503	51.2	11.47	88.88	12	7775762	6.33621e+06	6.6135e+06	6.90849e+06	6.83938	High	High	High	1	Phospho [T20; T24; T28; T136; S145; S154; S362; S376; S434; T435; S436]
768	P61163	Alpha-centractin OS=Homo sapiens OX=9606 GN=ACTR1A PE=1 SV=1	21	8	24	7	376	42.6	6.64	56.36	8	6.79924e+06	6.80026e+06	7.10334e+06	6.90095e+06	6.83891	High	High	High	1	Phospho [S18; T293; S296; S339; S345]
769	Q96PP9	Guanylate-binding protein 4 OS=Homo sapiens OX=9606 GN=GBP4 PE=2 SV=2	24	10	11	7	640	73.1	6.02	24.41	10	7.34313e+06	6.74639e+06	6.58756e+06	6.89236e+06	6.83837	High	High	High	1	Phospho [T37; S40; Y62; T64; S67; T107; S435; Y541; T621; S626]
770	P29474	Nitric oxide synthase, endothelial OS=Homo sapiens OX=9606 GN=NOS3 PE=1 SV=4	11	8	8	8	1203	133.2	7.27	21.34	8	3929015	4.46225e+06	1.22095e+07	6.86692e+06	6.83676	High	High	High	1	Phospho [S57; S78; T488; T491; T512; S771; S772; S774; T879; T978; S981; S998; S1006]
771	F5H269	DmX-like protein 1 OS=Homo sapiens OX=9606 GN=DMXL1 PE=1 SV=1	14	25	31	25	3048	340	6.3	65.43	25	7.25898e+06	6.10598e+06	7.22572e+06	6.86356e+06	6.83655	High	High	High	1	Phospho [T367; T376; S377; S572; S574; S578; S579; S584; S717; S719; T902; S917; S918; T1005; S1038; S1039; S1271; S1272; S1273; T1395; Y1397; T1398; S1439; S1508; T1515; S1520; S1927; S1946; T1947; T1993; T2005; S2009; S2078; S2085; T2107; T2192; S2380; S2381; T2577; Y2649; S2661; T2732; T2931]
772	Q9P2D7	Dynein heavy chain 1, axonemal OS=Homo sapiens OX=9606 GN=DNAH1 PE=1 SV=5	16	40	52	40	4265	487.2	5.83	118.38	40	4.84489e+06	8.83483e+06	6.91022e+06	6.86331e+06	6.83653	High	High	High	1	Phospho [T83; T85; Y89; S103; T284; S295; Y300; S466; Y467; S623; S627; T629; T674; T694; Y747; S764; T1171; T1182; S1676; T1682; T1843; T1851; T1852; Y1899; S2011; S2050; S2054; T2118; S2128; T2218; T2231; T2234; T2409; S2444; Y2685; Y2702; S2766; Y2792; S2815; T3192; T3196; S3259; T3339; T3342; T3681; Y3688; S3704; S3767; Y3843; T3846; T3875; T3956; T3962; T3968; T4039; T4041; S4056; S4057; S40…
773	Q9UDR5	Alpha-aminoadipic semialdehyde synthase, mitochondrial OS=Homo sapiens OX=9606 GN=AASS PE=1 SV=1	25	14	18	14	926	102.1	6.64	38.01	14	6.96792e+06	7.09818e+06	6.4603e+06	6.84213e+06	6.83519	High	High	High	1	Phospho [S213; T218; S228; T316; S327; S335; T450; S451; T464; T479; S488; Y490; S492; T508; S511; Y524; S577; Y648; Y667; T687; S688; T873; T878]
774	P24844	Myosin regulatory light polypeptide 9 OS=Homo sapiens OX=9606 GN=MYL9 PE=1 SV=4	40	7	19	7	172	19.8	4.92	53.1	7	7.01936e+06	6.69038e+06	6.75238e+06	6.8207e+06	6.83383	High	High	High	1
775	Q8IV61	Ras guanyl-releasing protein 3 OS=Homo sapiens OX=9606 GN=RASGRP3 PE=1 SV=1	16	8	9	8	690	78.3	6.8	18.83	8	7.43236e+06	6.78742e+06	6.11241e+06	6.7774e+06	6.83106	High	High	High	1	Phospho [T11; S202; T336; Y374; S377; S385; S387; S565]
776	Q6X4W1	NMDA receptor synaptonuclear signaling and neuronal migration factor OS=Homo sapiens OX=9606 GN=NSMF PE=1 SV=1	24	7	7	7	530	60.1	9.07	17.07	7	6921473	7.17509e+06	6.19374e+06	6.76343e+06	6.83017	High	High	High	1	Phospho [T178; T192; S193; S209; T216; S225; S352; S353; T480; T483; T505]
777	P14859	POU domain, class 2, transcription factor 1 OS=Homo sapiens OX=9606 GN=POU2F1 PE=1 SV=2	41	22	29	8	743	76.4	6.81	68.25	22	6.81017e+06	6.34199e+06	7.06438e+06	6.73884e+06	6.82859	High	High	High	1	Phospho [S67; T110; T113; S141; S167; T263; S456; T495; T497; S498; S527; T549; S550; T551; S554; S555; T559; S588; S601; S606; T621; S623; S627; S632; S634; T635; S644; S647; S652; S694; S699; S708; S713]
778	Q13636	Ras-related protein Rab-31 OS=Homo sapiens OX=9606 GN=RAB31 PE=1 SV=1	31	8	24	5	194	21.6	7.06	80.87	8	6.73551e+06	6.46214e+06	7.00812e+06	6.73526e+06	6.82835	High	High	High	1	Phospho [T37; S41; T44]
779	P05187	Alkaline phosphatase, placental type OS=Homo sapiens OX=9606 GN=ALPP PE=1 SV=2	28	7	13	4	535	57.9	6.29	25.4	7	6.99249e+06	6.34745e+06	6.84586e+06	6.7286e+06	6.82792	High	High	High	1	Phospho [S164; Y228; Y239; T273; S283; S344; Y347; T351; Y493; T494]
780	J3KN34	Tyrosine-protein phosphatase non-receptor type OS=Homo sapiens OX=9606 GN=PTPN3 PE=1 SV=2	8	4	6	4	839	95.3	7.84	17.09	4	6.95439e+06	6.73491e+06	6.39736e+06	6.69555e+06	6.82579	High	High	High	1	Phospho [S544; T548; T571; Y676; S738]
781	A0A1B0GWK2	Kazrin OS=Homo sapiens OX=9606 GN=KAZN PE=1 SV=1	12	7	8	7	863	96	6.95	16.53	7	4975835	5.55491e+06	9.472e+06	6.66758e+06	6.82397	High	High	High	1	Phospho [T119; T121; S143; S145; S347; Y552; T557]
782	E9PCX5	Transmembrane protein 161B OS=Homo sapiens OX=9606 GN=TMEM161B PE=1 SV=1	25	6	8	6	502	56.9	7.66	18.92	6	7335689	6.46396e+06	6.17247e+06	6.65737e+06	6.8233	High	High	High	1	Phospho [S16; T91; T95; T111; T131; S137; S146; S169; T199]
783	P26641	Elongation factor 1-gamma OS=Homo sapiens OX=9606 GN=EEF1G PE=1 SV=3	29	8	11	8	437	50.1	6.67	24.85	8	6.33402e+06	7.00257e+06	6.55605e+06	6.63088e+06	6.82157	High	High	High	1	Phospho [T43; S87; S338; S359; S368]
784	C9JFF0	Kinesin-like protein KIF26A OS=Homo sapiens OX=9606 GN=KIF26A PE=1 SV=1	18	19	23	19	1743	180	8.9	55.53	19	7.07059e+06	5.94512e+06	6.87469e+06	6.63013e+06	6.82152	High	High	High	1	Phospho [S229; S248; S276; T284; T433; T450; S575; S803; S811; T896; S902; S914; S935; T1202; S1203; S1218; S1230; S1231; S1236; S1279; S1285; S1404; S1426]
785	P62306	Small nuclear ribonucleoprotein F OS=Homo sapiens OX=9606 GN=SNRPF PE=1 SV=1	19	3	3	3	86	9.7	4.67	6.32	3	5919465	6.93127e+06	6.89916e+06	6.5833e+06	6.81844	Peak Found	High	High	1	Phospho [S56]
786	P17174	Aspartate aminotransferase, cytoplasmic OS=Homo sapiens OX=9606 GN=GOT1 PE=1 SV=3	13	4	6	4	413	46.2	7.01	14.61	4	6.91376e+06	6.25423e+06	6.55037e+06	6.57279e+06	6.81775	High	High	High	1	Phospho [T110; Y264]
787	Q92673	Sortilin-related receptor OS=Homo sapiens OX=9606 GN=SORL1 PE=1 SV=2	9	12	18	12	2214	248.3	5.55	43.43	12	6.80623e+06	6.53704e+06	6.31877e+06	6.55401e+06	6.81651	High	High	High	1	Phospho [S124; S366; S375; T507; S509; S516; T518; Y989; T1002; T1708; T1717; Y1719; T1811; T1814; S1815; T1856]
788	Q8N3K9	Cardiomyopathy-associated protein 5 OS=Homo sapiens OX=9606 GN=CMYA5 PE=1 SV=3	14	32	39	32	4069	448.9	4.78	93.29	32	1.38959e+06	1.24254e+06	1.7004e+07	6.54536e+06	6.81593	High	High	High	1	Phospho [T280; T284; S308; S696; S698; S828; T831; S844; S845; S852; S855; T1084; S1087; T1566; T1583; S1868; T1871; S2488; T2494; S2579; S2585; S2587; S2593; T2778; S2788; S2791; T2807; T2819; S2822; S2825; T2847; T2942; Y3106; T3144; S3692; S3695; S3717; T3884; T3895; Y4015]
789	A0A3B3ITQ0	5' exonuclease Apollo OS=Homo sapiens OX=9606 GN=DCLRE1B PE=1 SV=1	13	4	5	4	471	53	8.03	12.42	4	7.18544e+06	6.8234e+06	5.58411e+06	6.53098e+06	6.81498	High	High	High	1	Phospho [T118; S122; S127; S303; S383; T386]
790	P50995	Annexin A11 OS=Homo sapiens OX=9606 GN=ANXA11 PE=1 SV=1	24	11	19	11	505	54.4	7.65	46.46	11	6.74697e+06	6.39883e+06	6.42044e+06	6.52208e+06	6.81439	High	High	High	1	Phospho [S62; T195; T218; S231; S241; T244]
791	O95155	Ubiquitin conjugation factor E4 B OS=Homo sapiens OX=9606 GN=UBE4B PE=1 SV=1	18	14	25	14	1302	146.1	6.55	52.39	14	2.27385e+06	6.68299e+06	1.0536e+07	6.49762e+06	6.81275	High	High	High	1	Phospho [T30; S45; S50; S52; S65; T214; T216; T226; T228; S314; S317; T319; S323; S326; S388; S392; S393; S397; S399; S481; S568; S576; T653; T908; T1093; T1101]
792	P27540	Aryl hydrocarbon receptor nuclear translocator OS=Homo sapiens OX=9606 GN=ARNT PE=1 SV=1	10	5	9	5	789	86.6	6.54	22.52	5	6.16229e+06	8.01486e+06	5.20998e+06	6.46238e+06	6.81039	High	High	High	1	Phospho [T5; S26; T632]
793	Q8TDD5	Mucolipin-3 OS=Homo sapiens OX=9606 GN=MCOLN3 PE=1 SV=1	29	10	13	8	553	64.2	6.18	24.81	10	5.86795e+06	6.41133e+06	7.10499e+06	6.46142e+06	6.81033	High	High	High	1	Phospho [Y146; T151; S154; T282; T295; S299; S366; T368; S369; Y398; T404; T463; Y472; Y481; S487; S495; T502]
794	P00749	Urokinase-type plasminogen activator OS=Homo sapiens OX=9606 GN=PLAU PE=1 SV=2	18	5	11	5	431	48.5	8.41	20.91	5	5.29104e+06	6.66465e+06	7.41396e+06	6.45655e+06	6.81	High	High	High	1	Phospho [T185; S204; S212; S215; Y326; S383; T389]
795	P23526	Adenosylhomocysteinase OS=Homo sapiens OX=9606 GN=AHCY PE=1 SV=4	19	6	13	6	432	47.7	6.34	28.91	6	6.43491e+06	6.5966e+06	6.33778e+06	6.45643e+06	6.80999	High	High	High	1	Phospho [T106; Y110]
796	Q9HBX8	Leucine-rich repeat-containing G-protein coupled receptor 6 OS=Homo sapiens OX=9606 GN=LGR6 PE=1 SV=3	16	8	23	8	967	104.2	5.72	41.56	8	4867999	1.09167e+07	3.54772e+06	6.44414e+06	6.80917	High	High	High	1	Phospho [S142; S162; S163; Y632; S707; Y711; S714; Y720; T867; T893; S898; S959; S965]
797	A0A0A0MR02	Voltage-dependent anion-selective channel protein 2 (Fragment) OS=Homo sapiens OX=9606 GN=VDAC2 PE=1 SV=1	48	12	18	8	282	30.3	7.81	47.88	12	6.09632e+06	6.56219e+06	6.67185e+06	6.44345e+06	6.80912	High	High	High	1	Phospho [S152; S170; S173; T241; S252; Y258; T259; T261; T269]
798	O75486	Transcription initiation protein SPT3 homolog OS=Homo sapiens OX=9606 GN=SUPT3H PE=1 SV=3	35	5	11	5	317	35.8	6.87	25.21	5	472910	5.83073e+06	1.30011e+07	6.43491e+06	6.80854	High	High	High	1	Phospho [S23; S25; T28; T57; T79; S256]
799	Q8IVF2	Protein AHNAK2 OS=Homo sapiens OX=9606 GN=AHNAK2 PE=1 SV=2	25	64	81	64	5795	616.2	5.36	183.91	64	6327970	6.50193e+06	6.468e+06	6.43263e+06	6.80839	High	High	High	1	Phospho [S80; S457; S466; T510; S521; S701; S710; S713; T720; S724; S729; T788; S798; S831; S859; S887; S1024; S1033; T1043; S1052; S1142; S1181; S1185; S1189; S1212; S1217; T1283; S1290; S1293; S1366; S1377; S1519; S1620; S1622; S1802; S1849; S1858; S2006; S2010; T2033; S2037; S2042; S2191; S2202; S2336; S2340; S2372; S2509; S2537; S2996; S3000; S3004; S3013; T3023; T3024; S3156; S3161; S3169; S…
800	P51800	Chloride channel protein ClC-Ka OS=Homo sapiens OX=9606 GN=CLCNKA PE=1 SV=1	19	8	9	5	687	75.2	7.71	20.91	8	8554612	7.65833e+06	3.08026e+06	6.43106e+06	6.80828	High	High	High	1	Phospho [S111; S113; S117; S121; T128; Y138; T154; S159; T322; Y327; T332; S337; T339; T481; T484; T681]
801	A0A0A0MTH3	Integrin-linked protein kinase OS=Homo sapiens OX=9606 GN=ILK PE=1 SV=1	17	7	12	7	483	54.6	7.97	28.78	7	6.48488e+06	5.63723e+06	7.15624e+06	6.42612e+06	6.80795	High	High	High	1	Phospho [S217; S235; S290; T297; T300; Y305; S323]
802	Q9BX84	Transient receptor potential cation channel subfamily M member 6 OS=Homo sapiens OX=9606 GN=TRPM6 PE=1 SV=2	16	19	27	19	2022	231.6	7.77	52.09	19	6.67708e+06	6.48816e+06	6.07826e+06	6.4145e+06	6.80716	High	High	High	1	Phospho [S27; T28; T181; T255; Y259; S274; T398; T404; S409; T481; T486; S504; S601; T602; T730; T756; T759; S764; S769; Y858; T859; Y979; S990; S1139; S1168; T1218; T1221; S1226; S1329; S1428; S1437; S1438; T1463; S1467; S1478; S1699]
803	Q719I0	Putative activator of 90 kDa heat shock protein ATPase homolog 2 OS=Homo sapiens OX=9606 GN=AHSA2P PE=5 SV=2	19	4	4	4	299	33.8	7.4	9.74	4	1.15573e+07	975874	6.69389e+06	6.40903e+06	6.80679	Peak Found	High	High	1	Phospho [T167; T172; T185; S192; T202; T260; S291; T295]
804	P61812	Transforming growth factor beta-2 proprotein OS=Homo sapiens OX=9606 GN=TGFB2 PE=1 SV=1	18	4	5	4	414	47.7	8.53	10.42	4	5564819	9.72933e+06	3.91264e+06	6.40226e+06	6.80633	High	High	High	1	Phospho [S7; S20; S288; Y289; T389; T397]
805	Q8IZ83	Aldehyde dehydrogenase family 16 member A1 OS=Homo sapiens OX=9606 GN=ALDH16A1 PE=1 SV=2	25	12	17	12	802	85.1	6.79	42.29	12	3.42651e+06	3.30548e+06	1.24271e+07	6.38637e+06	6.80525	High	High	High	1	Phospho [T121; T127; T176; S178; T195; S488; S495; S498; S512; T690; S696; T712]
806	Q6IAA8	Ragulator complex protein LAMTOR1 OS=Homo sapiens OX=9606 GN=LAMTOR1 PE=1 SV=2	53	7	14	7	161	17.7	5.15	37.37	7	5.86452e+06	6.08796e+06	7.18892e+06	6.38047e+06	6.80485	High	High	High	1	Phospho [S56; S63; S69; Y81; T90; S96; S110; S113]
807	Q9NRK6	ATP-binding cassette sub-family B member 10, mitochondrial OS=Homo sapiens OX=9606 GN=ABCB10 PE=1 SV=2	10	3	3	3	738	79.1	9.85	7.54	3	6694531	6.16189e+06	6.24681e+06	6.36774e+06	6.80399	Peak Found	High	High	1	Phospho [S99; S291; S301; S529; S531; S534]
808	P42345	Serine/threonine-protein kinase mTOR OS=Homo sapiens OX=9606 GN=MTOR PE=1 SV=1	13	19	28	19	2549	288.7	7.17	66.03	19	9.36794e+06	5.23582e+06	4.46508e+06	6.35628e+06	6.8032	High	High	High	1	Phospho [S16; S17; S20; S567; S645; T647; S850; T851; Y853; T863; S1131; T1149; Y1151; S1153; S1166; S1171; T1176; S1179; Y1188; S1415; S1418; T1652; S1658; S1663; T1672; Y1974; S2215; S2221; T2380; T2384]
809	P13612	Integrin alpha-4 OS=Homo sapiens OX=9606 GN=ITGA4 PE=1 SV=3	15	11	19	11	1032	114.8	6.48	42.9	11	4864122	7.15935e+06	7.03884e+06	6.3541e+06	6.80305	High	High	High	1	Phospho [T73; S81; T222; S224; T231; Y235; S249; S254; S457; T463; S823; T836; S932; S996; Y997; S1011]
810	E9PP00	Probable ribonuclease ZC3H12C OS=Homo sapiens OX=9606 GN=ZC3H12C PE=1 SV=1	22	11	11	11	852	95.8	6.87	28.27	11	5.80793e+06	6.34414e+06	6.89656e+06	6.34954e+06	6.80274	High	High	High	1	Phospho [S114; S118; S182; S192; S321; S411; S420; T423; S497; S503; S569; S571; S696; S699; S700]
811	E7ENC5	Mucin-4 OS=Homo sapiens OX=9606 GN=MUC4 PE=1 SV=1	52	140	206	29	5360	535.9	5.27	430.74	140	6.73251e+06	6.01471e+06	6.29825e+06	6.34849e+06	6.80267	High	High	High	1	Phospho [T33; T40; T45; T47; S49; S81; T84; T254; S257; S272; T273; S282; S288; S294; S306; T422; S426; T427; S431; S435; S439; S442; S534; T594; S595; T606; S607; T710; S731; S733; T735; T739; S860; T861; T871; T875; S889; S890; T910; T948; T952; Y981; T996; T1003; S1015; S1016; S1018; T1028; S1050; S1054; T1055; T1060; T1092; T1094; S1111; S1112; T1124; T1126; T1131; T1135; T1167; S1178; S1189;…
812	Q9NXR8	Inhibitor of growth protein 3 OS=Homo sapiens OX=9606 GN=ING3 PE=1 SV=2	19	5	7	5	418	46.7	6.27	16.65	5		6.31746e+06	6.30811e+06	6.31278e+06	6.80022	High	High	High	1	Phospho [Y3; T236; T284; T286]
813	Q9UFB7	Zinc finger and BTB domain-containing protein 47 OS=Homo sapiens OX=9606 GN=ZBTB47 PE=1 SV=3	21	7	10	6	747	82.7	5.76	25.11	7	5059895	5.46261e+06	8.31324e+06	6.27858e+06	6.79786	High	High	High	1	Phospho [S91; S94; Y138; Y139; Y155; T181; S248; T263; T531; T543; T549]
814	Q9H8H2	Probable ATP-dependent RNA helicase DDX31 OS=Homo sapiens OX=9606 GN=DDX31 PE=1 SV=2	20	11	12	11	851	94	9.99	28.43	11	6095289	6.24739e+06	6.47904e+06	6.2739e+06	6.79754	High	High	High	1	Phospho [T60; S78; S79; S256; S261; S292; S298; S303; S422; T424; T430; S436; S442; S518; S519; T533; S543; S548; S779; S782]
815	Q9HC10	Otoferlin OS=Homo sapiens OX=9606 GN=OTOF PE=1 SV=3	8	10	14	10	1997	226.6	5.69	25.3	10	5.91468e+06	6.43149e+06	6.37653e+06	6.2409e+06	6.79525	High	High	High	1	Phospho [T227; T230; T231; S977; S978; S1131; T1282; T1386; S1388; S1389; S1486; T1524; S1555; T1558]
816	Q32MZ4	Leucine-rich repeat flightless-interacting protein 1 OS=Homo sapiens OX=9606 GN=LRRFIP1 PE=1 SV=2	12	5	5	5	808	89.2	4.65	11.9	5	5.87747e+06	6.98381e+06	5.84287e+06	6.23472e+06	6.79482	High	High	High	1	Phospho [T186; Y190; T194; T361; T683]
817	A0A1B0GTU4	Paxillin OS=Homo sapiens OX=9606 GN=PXN PE=1 SV=1	24	14	31	14	1081	115.8	5.64	69.44	14	6.14179e+06	6.28519e+06	6.27366e+06	6.23355e+06	6.79474	High	High	High	1	Phospho [S169; S170; S178; Y181; T186; T198; T360; S363; S365; S367; S423; S506; T508; T509; T517; S521; S605; T607; S609; T694; S706; S810; S811]
818	O75367	Core histone macro-H2A.1 OS=Homo sapiens OX=9606 GN=H2AFY PE=1 SV=4	18	6	12	5	372	39.6	9.79	31.32	6	6.49928e+06	6.58925e+06	5.5986e+06	6.22905e+06	6.79442	High	High	High	1	Phospho [S190; S202; S205]
819	I3L4V2	LisH domain-containing protein FOPNL OS=Homo sapiens OX=9606 GN=FOPNL PE=1 SV=1	34	4	4	4	128	14.2	6.54	11.4	4	5.81015e+06	6.16775e+06	6.62797e+06	6.20196e+06	6.79253	High	Peak Found	High	1	Phospho [S87; S88; S91; S93; T98; S101]
820	Q9NRM0	Solute carrier family 2, facilitated glucose transporter member 9 OS=Homo sapiens OX=9606 GN=SLC2A9 PE=1 SV=2	19	5	6	5	540	58.7	8.9	9.8	5	6.29459e+06	6.4138e+06	5.88675e+06	6.19838e+06	6.79228	High	High	High	1	Phospho [T107; S111; T113; S115; S193; Y312; Y327; T456; S461; S515]
821	A8MXP9	Matrin-3 OS=Homo sapiens OX=9606 GN=MATR3 PE=1 SV=1	8	4	4	4	895	99.9	6.04	9.32	4	5.9084e+06	6.20666e+06	6.42844e+06	6.18117e+06	6.79107	High	High	High	1	Phospho [T33; S501; Y526]
822	P02750	Leucine-rich alpha-2-glycoprotein OS=Homo sapiens OX=9606 GN=LRG1 PE=1 SV=2	20	5	8	5	347	38.2	6.95	17.89	5	6.14926e+06	5.95373e+06	6.42751e+06	6.17683e+06	6.79077	High	High	High	1	Phospho [T141; T144; S158]
823	E9PEX6	Dihydrolipoyl dehydrogenase OS=Homo sapiens OX=9606 GN=DLD PE=1 SV=1	29	9	17	9	486	51.8	7.96	37.61	9	6.83046e+06	6.2646e+06	5.43536e+06	6.17681e+06	6.79076	High	High	High	1	Phospho [T45; S49; S72; T160; T165; T171; S180; T181; S185; S269; S274]
824	E7EVA0	Microtubule-associated protein OS=Homo sapiens OX=9606 GN=MAP4 PE=1 SV=1	26	37	49	34	2297	245.3	6.23	120.14	37	6.28261e+06	6.10696e+06	6.13272e+06	6.1741e+06	6.79057	High	High	High	1	Phospho [T99; S174; S297; T343; S346; S347; T355; S431; T538; T543; S653; S707; T708; S764; S870; S878; S1084; S1085; T1090; S1092; S1099; S1107; S1122; T1163; T1170; S1380; S1385; S1491; T1530; T1531; T1630; S1634; S1651; S1701; S1703; T1733; T1750; T1755; Y1781; T1798; T1876; T1877; S1887; S1890; S1905; S1934; S1944; S1946; S1948; T2011; T2017; T2018; S2041; S2044]
825	Q9Y4E6	WD repeat-containing protein 7 OS=Homo sapiens OX=9606 GN=WDR7 PE=1 SV=2	16	13	19	13	1490	163.7	6.92	53.81	13	6530490	6.38122e+06	5.60605e+06	6.17259e+06	6.79047	High	High	High	1	Phospho [S157; S162; S193; S196; S636; Y851; T863; S893; T900; T905; T908; S935; S939; T1426; S1437; T1446]
826	O14735	CDP-diacylglycerol--inositol 3-phosphatidyltransferase OS=Homo sapiens OX=9606 GN=CDIPT PE=1 SV=1	38	6	24	6	213	23.5	8.03	69.93	6	6.43104e+06	6.21024e+06	5.87511e+06	6.17213e+06	6.79043	High	High	High	1	Phospho [T179; S187]
827	O15400	Syntaxin-7 OS=Homo sapiens OX=9606 GN=STX7 PE=1 SV=4	19	4	9	4	261	29.8	5.55	28.07	4	6.23439e+06	6.06183e+06	6.20045e+06	6.16556e+06	6.78997	High	High	High	1	Phospho [S147]
828	Q9Y4G2	Pleckstrin homology domain-containing family M member 1 OS=Homo sapiens OX=9606 GN=PLEKHM1 PE=1 SV=3	13	6	6	6	1056	117.4	6.52	15.97	6	6.0176e+06	5.68658e+06	6.76462e+06	6.15627e+06	6.78932	High	High	Peak Found	1	Phospho [T113; S202; S208; S210; S394; S399; S431; S432; S907; Y909]
829	A0A0A0MS08	Immunoglobulin heavy constant gamma 1 (Fragment) OS=Homo sapiens OX=9606 GN=IGHG1 PE=1 SV=1	44	14	33	4	399	43.9	6.96	88.84	14	6.22395e+06	5.61653e+06	6.60932e+06	6.14993e+06	6.78887	High	High	High	1	Phospho [T47; T52; S59; S323; S325; S327; T350; T352; T356; S365; S378; S379; T386]
830	Q00537	Cyclin-dependent kinase 17 OS=Homo sapiens OX=9606 GN=CDK17 PE=1 SV=2	15	4	4	4	523	59.5	9.03	7.28	4	3.88333e+06	6.96291e+06	7.43296e+06	6.09307e+06	6.78484	High	High	Peak Found	1	Phospho [T202; T205; T342; T344; T351; S463; Y472; S475]
831	O75179	Ankyrin repeat domain-containing protein 17 OS=Homo sapiens OX=9606 GN=ANKRD17 PE=1 SV=3	25	38	45	29	2603	274.1	6.52	97.9	38		6.92685e+06	5.25722e+06	6.09204e+06	6.78476	High	High	High	1	Phospho [T12; S43; S47; S151; S226; T227; S331; S332; T333; S356; S359; T539; T699; T1018; S1048; S1050; T1250; T1254; T1257; S1294; S1672; S1676; T1735; T1774; T1830; T1838; T1839; T1845; S1846; T1848; T2152; T2162; T2170; S2204; S2213; S2216; S2382; S2383; S2385; S2448; T2505; T2509; T2513; S2534; Y2536; S2565; S2568]
832	P19338	Nucleolin OS=Homo sapiens OX=9606 GN=NCL PE=1 SV=3	24	16	20	16	710	76.6	4.7	49.66	16	5.96601e+06	6.13024e+06	6.1736e+06	6.08995e+06	6.78461	High	High	High	1	Phospho [T59; T69; T76; T84; T92; T97; T99; T105; T106; T113; T121; T305; S356; Y473; S494; Y495; S496; T501; S563; S568; S571; T573; S580]
833	Q8IYQ7	Threonine synthase-like 1 OS=Homo sapiens OX=9606 GN=THNSL1 PE=1 SV=2	17	9	10	9	743	83	7.12	27.53	9	6.03636e+06	6.24699e+06	5.93681e+06	6.07339e+06	6.78343	High	High	High	1	Phospho [S349; T458; T463; S467; S470; S492; T541; T559; S563; S569; Y668; T687]
834	Q9Y6N5	Sulfide:quinone oxidoreductase, mitochondrial OS=Homo sapiens OX=9606 GN=SQOR PE=1 SV=1	26	8	19	8	450	49.9	9.11	64.58	8	6.03139e+06	6.33802e+06	5.85059e+06	6.07334e+06	6.78343	High	High	High	1	Phospho [Y44; S53; T57; S299]
835	Q53SF7	Cordon-bleu protein-like 1 OS=Homo sapiens OX=9606 GN=COBLL1 PE=1 SV=2	22	15	16	15	1204	131.7	6.67	37.13	15	7.59007e+06	5.82361e+06	4.76589e+06	6.05985e+06	6.78246	High	High	High	1	Phospho [S99; S109; T110; S433; S489; T531; S671; T675; S817; S821; S897; S931; S952; T957; S958; T1033; S1040; T1041; T1046]
836	Q8IZ81	ELMO domain-containing protein 2 OS=Homo sapiens OX=9606 GN=ELMOD2 PE=1 SV=1	12	3	3	3	293	34.9	8.05	7.87	3	5.8928e+06	6.28625e+06	5.99062e+06	6.05656e+06	6.78223	High	Peak Found	High	1	Phospho [S221]
837	F8VXU5	Vacuolar protein sorting-associated protein 29 OS=Homo sapiens OX=9606 GN=VPS29 PE=1 SV=1	34	7	15	7	214	24	8.18	38.59	7	5.20899e+06	6.14244e+06	6.8079e+06	6.05311e+06	6.78198	High	High	High	1	Phospho [Y161; T168; T176]
838	E9PAL5	Collagen alpha-5(VI) chain OS=Homo sapiens OX=9606 GN=COL6A5 PE=1 SV=3	20	28	33	28	2611	289.3	6.95	82.65	28	4.92893e+06	6.35056e+06	6.84612e+06	6.04187e+06	6.78117	High	High	High	1	Phospho [T285; S291; Y387; T404; T665; S673; T676; T757; S760; Y764; T1154; S1157; S1202; S1339; T1342; T1343; S1566; T1620; T1644; Y1658; T1702; S1711; S1807; S1813; S1967; S1983; S1984; S2215; S2225; Y2227; Y2230; T2322; T2325; S2336]
839	Q9H4B0	Probable tRNA N6-adenosine threonylcarbamoyltransferase, mitochondrial OS=Homo sapiens OX=9606 GN=OSGEPL1 PE=2 SV=2	23	5	5	5	414	45.1	8.56	13.34	5	6.07129e+06	6.48481e+06	5.55357e+06	6.03655e+06	6.78079	Peak Found	High	High	1	Phospho [S15; Y20; S67; T69; T75; T114; S129; S329]
840	F6WIT2	Serine/threonine-protein phosphatase 2A activator OS=Homo sapiens OX=9606 GN=PTPA PE=1 SV=1	32	7	13	7	288	32.9	6.93	28.88	7	5.74553e+06	6.10595e+06	6.2144e+06	6.02196e+06	6.77974	High	High	High	1	Phospho [T118; T163; S171; T226]
841	P50395	Rab GDP dissociation inhibitor beta OS=Homo sapiens OX=9606 GN=GDI2 PE=1 SV=2	35	13	25	5	445	50.6	6.47	63.58	13	6.33239e+06	5.81475e+06	5.8851e+06	6.01075e+06	6.77893	High	High	High	1	Phospho [T15; T97; T356]
842	Q8TCJ2	Dolichyl-diphosphooligosaccharide--protein glycosyltransferase subunit STT3B OS=Homo sapiens OX=9606 GN=STT3B PE=1 SV=1	19	15	25	15	826	93.6	8.91	62.1	15	6.66145e+06	4.67352e+06	6.67545e+06	6.00347e+06	6.7784	High	High	High	1	Phospho [T345; T351; S358; S367; S449; T463; T465; S472; S477; T788; S798; T801]
843	P08473	Neprilysin OS=Homo sapiens OX=9606 GN=MME PE=1 SV=2	29	16	23	16	750	85.5	5.73	60.77	16	7.14622e+06	5.52315e+06	5.33458e+06	6.00132e+06	6.77825	High	High	High	1	Phospho [S4; S6; S30; S32; S59; T127; T327; T333; T353; Y575; T587; T608]
844	Q15172	Serine/threonine-protein phosphatase 2A 56 kDa regulatory subunit alpha isoform OS=Homo sapiens OX=9606 GN=PPP2R5A PE=1 SV=1	21	7	15	7	486	56.2	6.71	30.16	7	6.14698e+06	6.02451e+06	5.80058e+06	5.99069e+06	6.77748	High	High	High	1	Phospho [S118; Y120; S121; T304; T305; T307; T321; S398; S403]
845	Q76L83	Putative Polycomb group protein ASXL2 OS=Homo sapiens OX=9606 GN=ASXL2 PE=1 SV=1	26	27	33	27	1435	153.7	8.81	82.16	27	7.26467e+06	4.67582e+06	5.94618e+06	5.96222e+06	6.77541	High	High	High	1	Phospho [S142; S146; T148; S156; S158; S162; S203; S205; S218; S234; T241; T273; T393; T404; S411; S427; Y512; T523; S530; S685; T689; T709; S714; T812; T814; S842; T854; T919; S925; T928; T931; T939; S944; S945; T954; T996; S1361; S1370; S1376]
846	B5MCY1	Tudor domain-containing protein 15 OS=Homo sapiens OX=9606 GN=TDRD15 PE=2 SV=1	13	17	31	17	1934	221.6	7.03	66.74	17	6.11989e+06	5.69036e+06	6.07017e+06	5.96014e+06	6.77526	High	High	High	1	Phospho [T271; T416; T419; S428; S643; S705; S719; T736; S738; S743; S1001; S1012; S1020; S1028; T1189; Y1190; S1191; T1270; T1271; S1272; Y1300; S1305; Y1543; S1909; T1913; S1918; T1925]
847	P62820	Ras-related protein Rab-1A OS=Homo sapiens OX=9606 GN=RAB1A PE=1 SV=3	37	16	60	3	205	22.7	6.21	145.39	16	6.54013e+06	5.45462e+06	5.84967e+06	5.94814e+06	6.77438	High	High	High	1
848	H0Y6T6	Nurim (Fragment) OS=Homo sapiens OX=9606 GN=NRM PE=1 SV=1	44	6	9	6	262	29.6	8.6	17.36	6	6.682e+06	5.11498e+06	6.02738e+06	5.94145e+06	6.77389	High	High	High	1	Phospho [T8; S15; T19; S99; Y101; T105; T215]
849	A0A0U1RRM6	Protein enabled homolog OS=Homo sapiens OX=9606 GN=ENAH PE=1 SV=1	26	14	15	14	802	87.3	7.77	32.39	14	5.49045e+06	6.82156e+06	5.44142e+06	5.91781e+06	6.77216	High	High	High	1	Phospho [T116; T123; S129; S294; S299; S345; T356; T381; S485; S488; S492; T532; S534; T622; S658; T660; S740; S744; S748; S752; T761; Y766; T782]
850	Q8NBP5	Major facilitator superfamily domain-containing protein 9 OS=Homo sapiens OX=9606 GN=MFSD9 PE=2 SV=2	28	9	10	9	474	50.6	9.14	24.69	9	5.97868e+06	5.57544e+06	6.18984e+06	5.91465e+06	6.77193	High	High	High	1	Phospho [S73; S77; S86; T191; Y346; S357; S358; S385; S457; S464]
851	Q92793	CREB-binding protein OS=Homo sapiens OX=9606 GN=CREBBP PE=1 SV=3	25	33	48	33	2442	265.2	8.53	122.85	33	9.24907e+06	4.19381e+06	4.27281e+06	5.90523e+06	6.77124	High	High	High	1	Phospho [S114; S116; S121; S129; S132; T144; T163; S193; S196; S202; S212; S235; S236; S237; S306; T309; T337; T396; S412; T444; S549; S554; S566; T579; T586; S767; T878; T950; T959; S985; T1036; S1601; S1609; S1614; S1680; S1684; S1771; S1881; S1884; S1887; S1912; S1915; T1932; T1935; T1939; Y1973; S2283; T2284; T2430]
852	O75629	Protein CREG1 OS=Homo sapiens OX=9606 GN=CREG1 PE=1 SV=1	41	8	17	8	220	24.1	7.59	41.4	8	6.04616e+06	5.97838e+06	5.66075e+06	5.8951e+06	6.77049	High	High	High	1	Phospho [S19; T20; S27; Y122]
853	P06865	Beta-hexosaminidase subunit alpha OS=Homo sapiens OX=9606 GN=HEXA PE=1 SV=2	24	11	23	11	529	60.7	5.16	51.93	11	5.59598e+06	5.9804e+06	6.08505e+06	5.88714e+06	6.7699	High	High	High	1	Phospho [S9; T21; S33; S364; S365; Y400]
854	P98088	Mucin-5AC OS=Homo sapiens OX=9606 GN=MUC5AC PE=1 SV=4	25	64	93	64	5654	585.2	7.02	179.97	64	6.98341e+06	5.84715e+06	4.77761e+06	5.86939e+06	6.76859	High	High	High	1	Phospho [T132; S134; T228; T319; T552; S1376; S1378; T1718; T1720; Y1770; S1858; S1859; T2091; T2093; Y2143; T2281; T2284; T2289; T2290; T2292; T2300; T2301; T2307; T2322; S2323; T2325; S2326; T2329; S2331; S2459; S2475; S2478; T2498; T2571; T2577; T2578; S2579; S2667; T2674; T2676; S2707; T2753; T2754; T2756; T2764; T2765; T2768; T2769; T2770; T2772; T2778; S2779; T2780; S2782; S2810; S2811; T28…
855	O15014	Zinc finger protein 609 OS=Homo sapiens OX=9606 GN=ZNF609 PE=1 SV=2	36	31	39	31	1411	151.1	8.03	99.35	31	5.60201e+06	5.83343e+06	6.12365e+06	5.85303e+06	6.76738	High	High	High	1	Phospho [T67; S88; S90; S107; S112; S117; S164; S165; S167; T206; S214; S247; S252; T322; T337; T341; S399; S564; S576; S578; S680; S684; S685; S698; T709; S738; S743; S811; T816; T823; T829; S959; Y968; S971; S1045; S1055; T1057; S1062; S1077; S1086; Y1143; S1390; S1391; T1392; S1397; S1401]
856	Q02763	Angiopoietin-1 receptor OS=Homo sapiens OX=9606 GN=TEK PE=1 SV=2	13	8	10	8	1124	125.7	6.89	22.56	8	4.34187e+06	6.23332e+06	6.9505e+06	5.8419e+06	6.76655	High	High	High	1	Phospho [Y193; T349; T456; S478; T503; T538; T557; T558; T651; S653; S654; T800; T814; S1084; S1091]
857	P16157	Ankyrin-1 OS=Homo sapiens OX=9606 GN=ANK1 PE=1 SV=3	7	8	11	4	1881	206.1	6.01	23.33	8	5569820	6.12467e+06	5.80664e+06	5.83371e+06	6.76594	High	Peak Found	High	1	Phospho [T373; S765; T1127; S1129; T1168; S1169]
858	Q9NP80	Calcium-independent phospholipase A2-gamma OS=Homo sapiens OX=9606 GN=PNPLA8 PE=1 SV=1	19	12	12	12	782	88.4	9.23	29.08	12	5.76894e+06	6.07002e+06	5.63531e+06	5.82476e+06	6.76528	High	High	High	1	Phospho [T6; Y10; Y12; S102; S106; T373; T374; T522; S547; T553; T558]
859	P49721	Proteasome subunit beta type-2 OS=Homo sapiens OX=9606 GN=PSMB2 PE=1 SV=1	40	7	22	7	201	22.8	7.02	47.29	7	5.9061e+06	5.97658e+06	5.56814e+06	5.81694e+06	6.76469	High	High	High	1	Phospho [Y117; Y120; Y134]
860	Q13585	Melatonin-related receptor OS=Homo sapiens OX=9606 GN=GPR50 PE=1 SV=3	34	11	12	11	617	67.3	7.72	28.77	11	6060341	5.6537e+06	5.73638e+06	5.81681e+06	6.76468	High	High	High	1	Phospho [Y165; T168; S320; T436; Y438; S457; S483; S486; T516; T517; S542; S558; S565; S566; T594]
861	Q32MN6	TATA-box-binding protein OS=Homo sapiens OX=9606 GN=TBP PE=1 SV=1	19	7	11	6	288	31.6	9.79	16.91	7	5.6376e+06	5.90443e+06	5.89582e+06	5.81261e+06	6.76437	Peak Found	High	High	1	Phospho [T78; T84; T85; T96; T99; T102; S105; S107; S108]
862	A0A096LNH6	Dedicator of cytokinesis protein 1 OS=Homo sapiens OX=9606 GN=DOCK1 PE=1 SV=1	19	21	26	20	1886	217.6	7.71	66.15	21	6.24909e+06	5.72281e+06	5.39018e+06	5.78736e+06	6.76248	High	High	High	1	Phospho [T80; S264; S265; S266; T314; T318; S319; T333; T464; T465; S765; T824; T934; T938; S946; T989; T1151; Y1385; S1667; S1751]
863	Q68CZ2	Tensin-3 OS=Homo sapiens OX=9606 GN=TNS3 PE=1 SV=2	20	17	19	17	1445	155.2	6.81	50.83	17	3.88382e+06	5.64481e+06	7.82828e+06	5.78564e+06	6.76235	High	High	High	1	Phospho [S149; S155; S164; S176; T301; Y354; S362; S363; S582; S730; S732; S735; S743; Y802; S1010; S1015; T1024; S1029; S1044; S1048; T1091; Y1173; S1178; S1397; S1409]
864	Q92615	La-related protein 4B OS=Homo sapiens OX=9606 GN=LARP4B PE=1 SV=3	18	8	9	8	738	80.5	6.92	20.93	8	582238		1.0983e+07	5.7826e+06	6.76212	High	High	High	1	Phospho [S33; T35; S37; S40; S46; T192; T193; S204; T205; S436; T441; S451; S533; S589]
865	Q96L91	E1A-binding protein p400 OS=Homo sapiens OX=9606 GN=EP400 PE=1 SV=4	17	40	49	29	3159	343.3	9.19	114.29	40	4.68233e+06	5.70603e+06	6.923e+06	5.77045e+06	6.76121	High	High	High	1	Phospho [S53; S55; S78; S196; T314; T320; S683; T684; S701; S702; S704; S717; S721; S722; S728; S729; S736; S740; T1061; S1482; T1483; T1488; T1492; T1636; T1646; S1681; S1692; S1732; Y1938; T2249; S2501; S2608; T2615; T2618; S2619; T2621; T2623; S2631; S2656; T2664; T2665; S2669; T2677; T2689; T2691; S2696; T2699; T2700; S2708; S2712; T2863; T2864; T2866; S2942; T3094]
866	Q9Y6Y0	Influenza virus NS1A-binding protein OS=Homo sapiens OX=9606 GN=IVNS1ABP PE=1 SV=3	14	7	10	7	642	71.7	5.53	20.69	7	5524510	5.82684e+06	5.92949e+06	5.76028e+06	6.76044	High	High	High	1	Phospho [Y89; Y91; T92; S165; S359; Y579; T582; Y609]
867	O15230	Laminin subunit alpha-5 OS=Homo sapiens OX=9606 GN=LAMA5 PE=1 SV=8	7	16	18	16	3695	399.5	7.02	41.63	16	1.06839e+07	1.31272e+06	5.27982e+06	5.7588e+06	6.76033	High	High	High	1	Phospho [T257; T266; T268; S1803; S1804; S1817; S1947; T2268; T2271; T2277; S2503; S2504; T2515; T2689; S2698; S2843; S2883; T2884; T2886; Y3064; Y3644; Y3661]
868	Q03828	Homeobox even-skipped homolog protein 2 OS=Homo sapiens OX=9606 GN=EVX2 PE=2 SV=2	26	9	18	9	476	47.8	8.92	36.05	9	5358253	6.16686e+06	5.72101e+06	5.74871e+06	6.75957	High	High	High	1	Phospho [S98; S158; S371; S372; Y453; S459; T461; S464]
869	Q9HBI0	Gamma-parvin OS=Homo sapiens OX=9606 GN=PARVG PE=1 SV=1	23	5	13	5	331	37.5	5.49	38.13	5	6.09593e+06	5.48274e+06	5.55679e+06	5.71182e+06	6.75677	High	High	High	1	Phospho [T166; T170; T184]
870	P15918	V(D)J recombination-activating protein 1 OS=Homo sapiens OX=9606 GN=RAG1 PE=1 SV=2	16	12	18	12	1043	119	8.68	43.33	12	4.53078e+06	8.56337e+06	3.94861e+06	5.68092e+06	6.75442	High	High	High	1	Phospho [S463; S480; S482; Y484; T490; T495; Y517; S546; S626; T670; S676; S687; S688; T700; T1014; T1018; S1024]
871	Q86VR7	V-set and immunoglobulin domain-containing protein 10-like OS=Homo sapiens OX=9606 GN=VSIG10L PE=2 SV=2	8	5	6	5	867	91.6	7.78	13.27	5	5.33715e+06	5.96449e+06	5.72308e+06	5.67491e+06	6.75396	High	High	High	1	Phospho [T137; T140; S143; S146; S150; S179; S672]
872	C9J5C3	Programmed cell death protein 10 (Fragment) OS=Homo sapiens OX=9606 GN=PDCD10 PE=1 SV=1	29	6	11	6	202	23.6	7.39	27.12	6	5.7741e+06	5.88617e+06	5.34641e+06	5.66889e+06	6.7535	High	High	High	1	Phospho [S173; T180; S193]
873	M9MML0	Low affinity immunoglobulin gamma Fc region receptor III-A OS=Homo sapiens OX=9606 GN=FCGR3A PE=4 SV=2	45	14	29	7	359	40.2	7.4	76.62	14	5.90828e+06	5.62731e+06	5.46246e+06	5.66601e+06	6.75328	High	High	High	1	Phospho [T98; T113; S120; T125; S235; T239; T245; Y246; Y255; S260; T268; T290; T294; T328; T336; T342]
874	Q99732	Lipopolysaccharide-induced tumor necrosis factor-alpha factor OS=Homo sapiens OX=9606 GN=LITAF PE=1 SV=2	48	8	14	5	161	17.1	6.44	34.91	8	5.56068e+06	5.86567e+06	5.54609e+06	5.65748e+06	6.75262	High	High	High	1	Phospho [Y33; Y61; Y62]
875	H7BY35	Ryanodine receptor 2 OS=Homo sapiens OX=9606 GN=RYR2 PE=1 SV=2	13	37	41	34	4950	562.3	6.19	103.05	37	5.36039e+06	5.10475e+06	6.46981e+06	5.64498e+06	6.75166	High	High	High	1	Phospho [S184; S202; S203; S252; S257; S421; S427; T428; S435; S544; S552; S553; S566; S920; T923; T1020; Y1210; Y1220; S1499; T1942; T1946; T2008; S2015; T2021; S2106; S2112; S2115; Y2140; S2221; S2230; Y2376; S2654; Y2727; Y2731; S2732; S2734; Y2744; S2971; S2976; T3011; T3023; T3075; T3081; T3082; T3213; T3259; Y3269; T3735; Y3764; S3891; S3990; S3991; T4322]
876	Q6NUQ1	RAD50-interacting protein 1 OS=Homo sapiens OX=9606 GN=RINT1 PE=1 SV=1	18	12	15	12	792	90.6	5.45	36.1	12	5.53447e+06	5.85552e+06	5.51637e+06	5.63545e+06	6.75093	High	High	High	1	Phospho [T181; S249; S255; T279; T285; S299; S301; S456; Y685; T761; Y770]
877	O75054	Immunoglobulin superfamily member 3 OS=Homo sapiens OX=9606 GN=IGSF3 PE=2 SV=3	13	8	16	8	1194	135.1	6.07	30.65	8	4.71743e+06	5.49899e+06	6.66198e+06	5.62613e+06	6.75021	High	High	High	1	Phospho [T154; T166; T277; S322; S323; S579; S633; S827; S980; S981; S984; S992]
878	Q8N119	Matrix metalloproteinase-21 OS=Homo sapiens OX=9606 GN=MMP21 PE=2 SV=2	14	4	5	4	569	65	9.11	13.64	4	8414542	4.69687e+06	3.76655e+06	5.62599e+06	6.7502	High	High	High	1	Phospho [Y60; T79; S151; S153; T209; T294]
879	P16444	Dipeptidase 1 OS=Homo sapiens OX=9606 GN=DPEP1 PE=1 SV=3	17	5	5	5	411	45.6	6.15	11.29	5	5.17017e+06	5.81382e+06	5.88077e+06	5.62159e+06	6.74986	High	High	High	1	Phospho [S136; Y157; S216; T219; T223; S236; S319]
880	P61326	Protein mago nashi homolog OS=Homo sapiens OX=9606 GN=MAGOH PE=1 SV=1	27	4	12	4	146	17.2	6.11	37.22	4	5.60548e+06	5.75326e+06	5.47727e+06	5.61201e+06	6.74912	High	High	High	1
881	K7ELL7	Glucosidase 2 subunit beta OS=Homo sapiens OX=9606 GN=PRKCSH PE=1 SV=1	20	6	20	6	535	60.2	4.41	48.87	6	5.86892e+06	5.58638e+06	5.34476e+06	5.60002e+06	6.74819	High	High	High	1	Phospho [S230; S249]
882	Q9BTY7	Protein HGH1 homolog OS=Homo sapiens OX=9606 GN=HGH1 PE=1 SV=1	14	3	3	3	390	42.1	4.81	5.92	3	5.28749e+06	6.02975e+06	5.47764e+06	5.5983e+06	6.74806	High	Peak Found	High	1	Phospho [T97]
883	Q8IWN7	Retinitis pigmentosa 1-like 1 protein OS=Homo sapiens OX=9606 GN=RP1L1 PE=1 SV=5	9	12	17	12	2400	252.1	4.45	32.15	12	5.98997e+06	5.6692e+06	5.12941e+06	5.59619e+06	6.74789	High	High	High	1	Phospho [T82; T83; T227; T240; T245; S270; T593; T598; T602; S1082; T1083; S1092; S1098; S1099; S1104; S1112; S1668; S1671; T1675; T1715]
884	O43306	Adenylate cyclase type 6 OS=Homo sapiens OX=9606 GN=ADCY6 PE=1 SV=2	10	7	9	7	1168	130.5	8.22	16.82	7	5.71076e+06	5.78268e+06	5.25528e+06	5.58291e+06	6.74686	High	High	High	1	Phospho [T94; T99; T103; S114; S117; S268; T269; Y324; S703; T1130]
885	M0R2J8	Doublecortin domain-containing protein 1 OS=Homo sapiens OX=9606 GN=DCDC1 PE=1 SV=1	15	16	20	16	1783	200.5	8.9	46.39	16	6.90864e+06	3.33625e+06	6.48481e+06	5.57657e+06	6.74637	High	High	High	1	Phospho [S17; S19; S59; Y579; T594; S693; S700; T705; T707; S712; T716; Y764; S918; S919; T929; T953; T965; S975; S1365; S1372; T1433; T1439; T1442; S1520; S1527; T1530]
886	O75165	DnaJ homolog subfamily C member 13 OS=Homo sapiens OX=9606 GN=DNAJC13 PE=1 SV=5	10	17	25	17	2243	254.3	6.74	59.88	17	5.36882e+06	5.92142e+06	5.4346e+06	5.57495e+06	6.74624	High	High	High	1	Phospho [S76; S80; T335; S347; T547; S561; T565; S574; T598; S622; S623; S951; S959; T1093; S1454; T1614; Y1616; S1625; T1727; S2088]
887	A0A0A0MQX1	Unconventional myosin-X OS=Homo sapiens OX=9606 GN=MYO10 PE=1 SV=1	9	12	12	12	2069	238.4	6.14	30.75	12	9601288	4.68306e+06	2.43683e+06	5.57372e+06	6.74615	High	High	High	1	Phospho [T36; Y773; Y778; Y787; T1271; S1417; S1421; S1422; S1592; S1594; T1731; T1732; S1876; S1878; Y1954; S1992]
888	Q70CQ2	Ubiquitin carboxyl-terminal hydrolase 34 OS=Homo sapiens OX=9606 GN=USP34 PE=1 SV=2	11	25	27	25	3546	404	5.82	63.71	25	4.69571e+06	5.82466e+06	6.19997e+06	5.57345e+06	6.74612	High	High	High	1	Phospho [S422; Y424; S431; S684; S1157; S1159; S1503; S1673; S1675; S1751; T1988; T2000; S2015; S2022; T2304; S2308; T2309; S2310; T2476; T2535; S2537; T2539; T2590; T2596; T2608; S2625; T2826; S3267; S3529; S3538]
889	Q9P2D1	Chromodomain-helicase-DNA-binding protein 7 OS=Homo sapiens OX=9606 GN=CHD7 PE=1 SV=3	16	33	48	32	2997	335.7	6.34	115.04	33	5.97517e+06	5.7346e+06	5.00717e+06	5.57231e+06	6.74604	High	High	High	1	Phospho [T107; S436; S698; S699; T1055; S1074; T1204; T1211; Y1217; S1406; S1408; T1669; S2142; S2231; S2233; S2356; S2475; T2480; S2490; T2492; S2501; S2528; T2532; S2535; T2551; T2554; S2559; T2567; Y2601; Y2608; S2723; S2737; S2748; S2865; S2869; S2873; T2878; S2885; S2896; T2897; Y2904; S2906]
890	Q13698	Voltage-dependent L-type calcium channel subunit alpha-1S OS=Homo sapiens OX=9606 GN=CACNA1S PE=1 SV=4	14	15	15	14	1873	212.2	6.57	37.91	15	5583742	6.08434e+06	4.96441e+06	5.54416e+06	6.74384	High	High	High	1	Phospho [S473; T476; T477; Y484; S687; T852; T853; Y854; S1002; T1009; T1012; Y1119; Y1122; T1204; Y1213; S1232; Y1269; T1694; T1758; T1772; T1776; S1780; T1784]
891	Q86T13	C-type lectin domain family 14 member A OS=Homo sapiens OX=9606 GN=CLEC14A PE=1 SV=1	19	7	8	7	490	51.6	6.35	22.11	7	6837180	4.6483e+06	5.14346e+06	5.54298e+06	6.74374	Peak Found	High	High	1	Phospho [S239; T369; S378; T384; T388; S404; T405; T414; S430; S431]
892	A6NGQ3	Obscurin OS=Homo sapiens OX=9606 GN=OBSCN PE=1 SV=5	14	61	143	61	8923	972.4	5.99	236.08	61	4.93832e+06	5.66231e+06	6.01513e+06	5.53859e+06	6.7434	High	High	High	1	Phospho [S22; T28; S30; T117; S118; S532; S534; S747; T1274; S1279; S1299; S1300; S1301; T1362; S1393; S1394; S1575; S1577; S1950; T2020; T2033; Y2035; S2329; T2331; S2333; T2381; T2387; T2809; T2818; T2831; S2835; T2873; T2875; S2914; S2918; T2981; S3047; S3059; S3060; T3215; Y3221; T3402; T3584; T3587; Y3594; T4132; S4133; S4143; S4221; T4223; T4327; S4452; T4836; S4837; S4855; T5201; T5208; S5…
893	O60292	Signal-induced proliferation-associated 1-like protein 3 OS=Homo sapiens OX=9606 GN=SIPA1L3 PE=1 SV=3	22	22	27	21	1781	194.5	8.32	61.05	22	5630489	5.39878e+06	5.57007e+06	5.53311e+06	6.74297	High	High	High	1	Phospho [S47; T65; T70; T71; T108; S119; T296; S308; T368; T369; T370; S387; T558; S679; S684; T784; S789; T959; T964; T968; T986; T1029; S1135; T1139; S1144; S1166; S1324; S1382; S1386; S1395; S1403; T1457; S1508; T1509; S1619; S1622]
894	A0A2R8YEA1	Tripartite motif-containing protein 66 OS=Homo sapiens OX=9606 GN=TRIM66 PE=1 SV=1	20	19	23	19	1392	153.7	6.71	57.69	19	5.4857e+06	6.3072e+06	4.78938e+06	5.52743e+06	6.74252	High	High	High	1	Phospho [S21; S26; S752; S763; S781; S789; S805; S817; S820; T830; T841; T952; S974; S983; S994; T995; S996; T997; S1031; T1194]
895	Q2M3G0	ATP-binding cassette sub-family B member 5 OS=Homo sapiens OX=9606 GN=ABCB5 PE=1 SV=4	16	13	17	13	1257	138.6	7.53	37.71	13	5.06039e+06	5.42307e+06	6.09128e+06	5.52491e+06	6.74233	High	High	High	1	Phospho [T84; S126; T207; T210; T213; S214; S220; Y484; T809; T886; S889; Y900; Y922; T950; T959; Y963; T971; S983; S1215]
896	O00148	ATP-dependent RNA helicase DDX39A OS=Homo sapiens OX=9606 GN=DDX39A PE=1 SV=2	28	10	16	6	427	49.1	5.68	37.03	10	4.59161e+06	7.33198e+06	4.62114e+06	5.51491e+06	6.74154	High	High	High	1	Phospho [S25; T26; T102; S145; S327]
897	O15162	Phospholipid scramblase 1 OS=Homo sapiens OX=9606 GN=PLSCR1 PE=1 SV=1	29	8	16	8	318	35	4.94	42.37	8	5.53976e+06	5.31048e+06	5.68529e+06	5.51184e+06	6.7413	High	High	High	1
898	Q9C0D2	Centrosomal protein of 295 kDa OS=Homo sapiens OX=9606 GN=CEP295 PE=1 SV=4	11	17	21	17	2601	295	6	41.65	17	211727	1.06493e+07	5.6524e+06	5.50446e+06	6.74071	High	High	High	1	Phospho [T165; T173; T378; S383; S632; S635; S714; S777; Y778; T781; S1022; S1023; T1164; S1305; S1308; S1396; S1999; S2008; T2128; T2133; S2142; T2149; T2291; S2295; T2354; S2374; S2375; S2521; S2523; S2524]
899	Q495X7	Tripartite motif-containing protein 60 OS=Homo sapiens OX=9606 GN=TRIM60 PE=2 SV=2	12	4	7	4	471	55.1	8.34	14.15	4	2.1412e+06	5.56769e+06	8.80027e+06	5.50305e+06	6.7406	High	High	High	1	Phospho [T403; T404; S427; T454]
900	Q8NBY1	Serine/threonine-protein kinase 26 OS=Homo sapiens OX=9606 GN=STK26 PE=1 SV=1	22	7	13	5	392	43.8	5.41	41.34	7	5.95758e+06	5.27939e+06	5.25807e+06	5.49835e+06	6.74023	High	High	High	1	Phospho [T170; T172; S325; T327]
901	Q5K4E3	Polyserase-2 OS=Homo sapiens OX=9606 GN=PRSS36 PE=1 SV=2	7	4	4	4	855	91.9	5.66	8.99	4	4.57042e+06	5.93893e+06	5.96781e+06	5.49239e+06	6.73976	Peak Found	High	High	1	Phospho [S147; T261; S730]
902	O43739	Cytohesin-3 OS=Homo sapiens OX=9606 GN=CYTH3 PE=1 SV=2	19	4	4	4	400	46.3	5.47	9.15	4	5.08859e+06	5.30273e+06	6.03109e+06	5.47414e+06	6.73832	High	High	Peak Found	1	Phospho [Y43; T56; S194; Y386]
903	Q7RTR0	NACHT, LRR and PYD domains-containing protein 9 OS=Homo sapiens OX=9606 GN=NLRP9 PE=1 SV=1	16	10	10	10	991	113.2	6.51	25.92	10	5.73696e+06	5.52229e+06	5.12628e+06	5.46184e+06	6.73734	High	High	High	1	Phospho [T72; Y139; T147; S258; S301; S305; T486; T489; T500; T509; S531; S792; S798]
904	J3KS31	BUB3-interacting and GLEBS motif-containing protein ZNF207 (Fragment) OS=Homo sapiens OX=9606 GN=ZNF207 PE=1 SV=1	37	6	11	6	341	35.1	10.04	19.03	6	5.43677e+06	5.76787e+06	5.17217e+06	5.45893e+06	6.73711	High	High	High	1	Phospho [T85; T103; T129; S130; S131; T133; T216; T223; S224; Y309]
905	K7EM09	Transmembrane protein 205 (Fragment) OS=Homo sapiens OX=9606 GN=TMEM205 PE=1 SV=1	41	5	13	5	120	13.4	8.1	38.63	5	4.90205e+06	5.84638e+06	5.62545e+06	5.45796e+06	6.73703	High	High	High	1	Phospho [S34; T36; T39]
906	H7BZ55	Putative ciliary rootlet coiled-coil protein 2 OS=Homo sapiens OX=9606 GN=CROCC2 PE=5 SV=3	7	7	8	7	1655	185.8	5.5	15.7	7	4.10833e+06	5.28292e+06	6.97428e+06	5.45518e+06	6.73681	High	High	Peak Found	1	Phospho [T36; T45; S54; T56; T886; T910; S912; S1544; S1547]
907	P48029	Sodium- and chloride-dependent creatine transporter 1 OS=Homo sapiens OX=9606 GN=SLC6A8 PE=1 SV=1	15	5	9	5	635	70.5	6.42	20.81	5	5.28e+06	5.68912e+06	5.35729e+06	5.44214e+06	6.73577	High	High	High	1	Phospho [Y135; S349; T527; Y541; Y542; T617; S626; S633]
908	E9PEY4	Dystrobrevin OS=Homo sapiens OX=9606 GN=DTNB PE=1 SV=1	25	6	7	6	590	67	8.15	17.17	6	4.99025e+06	6.87086e+06	4.43752e+06	5.43288e+06	6.73503	High	High	Peak Found	1	Phospho [S87; S98; S103; S107; T356; S364; S366; S494; T497; T519; T521; T543]
909	P30301	Lens fiber major intrinsic protein OS=Homo sapiens OX=9606 GN=MIP PE=1 SV=1	21	3	4	3	263	28.1	8.48	9.73	3	5689980	5.34014e+06	5.26692e+06	5.43235e+06	6.73499	High	High	High	1	Phospho [S79; S82; T148; Y149; S245]
910	Q12893	Transmembrane protein 115 OS=Homo sapiens OX=9606 GN=TMEM115 PE=1 SV=1	27	5	6	5	351	38.2	8.16	14.48	5	5.02452e+06	5.41222e+06	5.85303e+06	5.42993e+06	6.73479	High	High	High	1	Phospho [S20; Y34; S103; S108; Y117; T120; Y121; T132; Y194; Y204; Y208; T329]
911	E9PDK2	Putative E3 ubiquitin-protein ligase UNKL OS=Homo sapiens OX=9606 GN=UNKL PE=1 SV=1	17	11	14	11	733	79.4	7.91	32.97	11	5.037e+06	6.23966e+06	4.9925e+06	5.42305e+06	6.73424	High	High	High	1	Phospho [S184; S193; S396; S414; S415; S423; S474; S477; S480; S482; S490; S499; S520; S523]
912	Q8WXG9	Adhesion G-protein coupled receptor V1 OS=Homo sapiens OX=9606 GN=ADGRV1 PE=1 SV=2	15	56	67	56	6306	692.6	4.64	145.36	56	7.26976e+06	4.12721e+06	4.86038e+06	5.41912e+06	6.73393	High	High	High	1	Phospho [Y97; T308; T309; T313; T329; T330; S375; S377; S394; S397; T519; S538; S540; S757; Y759; T1229; T1351; T1356; T1458; Y1648; S1677; S1681; S1684; T1695; T1710; T1721; S1726; T1731; T1776; T1837; S1843; S1848; S1857; S1950; S1953; S1955; S2095; T2181; Y2188; T2269; T2275; S2289; T2767; T2768; Y2785; Y2810; T2925; Y2926; S2985; S2993; T3134; Y3139; Y3292; T3311; T3720; T3722; T3738; T3740; …
913	Q9BRK3	Matrix remodeling-associated protein 8 OS=Homo sapiens OX=9606 GN=MXRA8 PE=1 SV=1	8	3	5	3	442	49.1	7.23	13.01	3	5.58695e+06	5.50431e+06	5.13589e+06	5.40905e+06	6.73312	High	High	High	1	Phospho [S256; S311]
914	O15394	Neural cell adhesion molecule 2 OS=Homo sapiens OX=9606 GN=NCAM2 PE=1 SV=2	15	10	16	10	837	93	5.6	32.46	10	4.38702e+06	6.1695e+06	5.6615e+06	5.406e+06	6.73288	High	High	High	1	Phospho [S2; S6; S15; S16; T24; S26; S28; S33; T64; S76; T79; Y81; Y452; T564; Y565; Y760; T818; S824; S830]
915	Q15032	R3H domain-containing protein 1 OS=Homo sapiens OX=9606 GN=R3HDM1 PE=1 SV=3	18	9	12	5	1099	120.6	8.75	24.64	9		5.45304e+06	5.34498e+06	5.39901e+06	6.73231	Peak Found	High	High	1	Phospho [T13; S340; T389; S397; S399; S404; S408; S422; T431; S454; Y505; S741; S759; S763; S836; S843; S847]
916	Q17RM4	Coiled-coil domain-containing protein 142 OS=Homo sapiens OX=9606 GN=CCDC142 PE=2 SV=1	15	7	8	7	750	81.6	6.99	17	7	5385358	5.41029e+06	5.39499e+06	5.39688e+06	6.73214	High	High	High	1	Phospho [T124; S131; S335; S342; S377; T391; S636; S705; T706]
917	C9JIG9	Serine/threonine-protein kinase OSR1 OS=Homo sapiens OX=9606 GN=OXSR1 PE=1 SV=1	18	6	10	6	468	51.8	7.8	22.98	6	4.95876e+06	5.61378e+06	5.61666e+06	5.3964e+06	6.7321	High	High	High	1	Phospho [S96; S99; S121; T122; T178; T417; S435]
918	Q96ST3	Paired amphipathic helix protein Sin3a OS=Homo sapiens OX=9606 GN=SIN3A PE=1 SV=2	13	9	11	8	1273	145.1	7.25	27.26	9	5.66579e+06	5.09194e+06	5.42149e+06	5.39307e+06	6.73184	High	High	High	1	Phospho [S158; S166; S228; S231; S234; S527; T625; T629; S860; S864; T1021; T1033; S1044; S1198]
919	O94983	Calmodulin-binding transcription activator 2 OS=Homo sapiens OX=9606 GN=CAMTA2 PE=1 SV=3	13	9	10	9	1202	131.4	7.3	23.4	9	4756630	5.3819e+06	6.02696e+06	5.3885e+06	6.73147	High	High	High	1	Phospho [Y119; T200; S204; T215; S237; S243; S244; S318; S319; Y723; T729; S731; S735; S740; S1002; S1015]
920	P30304	M-phase inducer phosphatase 1 OS=Homo sapiens OX=9606 GN=CDC25A PE=1 SV=2	7	3	3	3	524	59	6.95	7.07	3	4398998	5.07892e+06	6.68349e+06	5.38714e+06	6.73136	Peak Found	High	High	1	Phospho [S34; S178; T349]
921	Q5VV42	Threonylcarbamoyladenosine tRNA methylthiotransferase OS=Homo sapiens OX=9606 GN=CDKAL1 PE=1 SV=1	11	3	3	3	579	65.1	7.46	4.64	3	4674980	4.98416e+06	6.49243e+06	5.38386e+06	6.73109	Peak Found	High	High	1	Phospho [Y452; Y459; S528]
922	J3KN16	Proteasome adapter and scaffold protein ECM29 OS=Homo sapiens OX=9606 GN=ECPAS PE=1 SV=1	17	20	30	20	2017	223.6	8.75	65.11	20	4.7371e+06	4.34733e+06	7.03573e+06	5.37339e+06	6.73025	High	High	High	1	Phospho [S220; S221; T222; Y279; Y475; T486; T575; S589; T627; S636; S643; S778; T911; S917; S924; T967; S972; T1008; T1071; T1077; S1085; S1198; T1743; S1990; T1993]
923	Q9Y4F3	Meiosis regulator and mRNA stability factor 1 OS=Homo sapiens OX=9606 GN=MARF1 PE=1 SV=6	19	18	26	18	1742	192.7	7.87	63.02	18	3.52749e+06	6.70404e+06	5.85504e+06	5.36219e+06	6.72934	High	High	High	1	Phospho [T48; Y51; S72; S85; S94; S127; S128; S178; T247; T252; T420; S751; S753; S755; S760; S779; T923; T1527; S1531; S1532; S1690; S1712; S1718]
924	P62879	Guanine nucleotide-binding protein G(I)/G(S)/G(T) subunit beta-2 OS=Homo sapiens OX=9606 GN=GNB2 PE=1 SV=3	33	10	34	4	340	37.3	6	103.07	10	3.83078e+06	6.02373e+06	6.22369e+06	5.3594e+06	6.72912	High	High	High	1	Phospho [T65; S74; S84]
925	Q9BR76	Coronin-1B OS=Homo sapiens OX=9606 GN=CORO1B PE=1 SV=1	19	6	6	5	489	54.2	5.88	15.51	6	5.31617e+06	5.32084e+06	5.44102e+06	5.35934e+06	6.72911	High	High	High	1	Phospho [S32; S38; S66; T68; S266; T433]
926	A0A3F2YNY5	Small conductance calcium-activated potassium channel protein 2 OS=Homo sapiens OX=9606 GN=KCNN2 PE=1 SV=1	32	14	15	11	857	93.6	9.28	36.1	14	5.58811e+06	5.58596e+06	4.9026e+06	5.35889e+06	6.72907	High	High	High	1	Phospho [S153; T158; S171; S174; S238; S241; S328; S338; S383; S387; Y444; Y466; S562; S563; T582; S598; T691; T694; T763; T787; T790; S798]
927	A0A075B6H0	Receptor-type tyrosine-protein phosphatase T OS=Homo sapiens OX=9606 GN=PTPRT PE=1 SV=1	12	12	17	12	1460	163.9	6.89	33.9	12	4948880	5.58947e+06	5.34985e+06	5.29607e+06	6.72395	High	High	High	1	Phospho [S84; S167; S169; Y176; T240; T303; S313; Y701; Y704; T743; T744; T748; T809; S811; S1214; S1227; Y1446; Y1450]
928	Q13596	Sorting nexin-1 OS=Homo sapiens OX=9606 GN=SNX1 PE=1 SV=3	22	7	11	7	522	59	5.15	25.45	7	5.36071e+06	5.3391e+06	5.14393e+06	5.28124e+06	6.72274	High	High	High	1	Phospho [S54; S58; S64; Y194; S198; S202; S215; T220; S356; S357]
929	B7Z879	Vacuolar protein sorting-associated protein 11 homolog OS=Homo sapiens OX=9606 GN=VPS11 PE=1 SV=1	7	5	5	4	931	107.3	7.52	11.29	5	4.82174e+06	5.66804e+06	5.33831e+06	5.27603e+06	6.72231	High	High	High	1	Phospho [S26; T27; S329; Y673]
930	O15062	Zinc finger and BTB domain-containing protein 5 OS=Homo sapiens OX=9606 GN=ZBTB5 PE=1 SV=1	16	7	9	7	677	74.2	6.19	21.5	7	4.96539e+06	5.36053e+06	5.50109e+06	5.27567e+06	6.72228	High	High	High	1	Phospho [T121; S287; S290; S371; S416; T422; T546; T624; T626; T636]
931	P01011	Alpha-1-antichymotrypsin OS=Homo sapiens OX=9606 GN=SERPINA3 PE=1 SV=2	38	11	15	11	423	47.6	5.52	33.33	11	4.84633e+06	5.62292e+06	5.32952e+06	5.26626e+06	6.7215	High	High	High	1	Phospho [T108; T110; S136; S229; S234; S273; S319; S355]
932	J3KSB8	MIF4G domain containing isoform 4 OS=Homo sapiens OX=9606 GN=MIF4GD PE=1 SV=1	23	3	3	3	170	19.2	4.83	6.64	3	5548371		4.97607e+06	5.26222e+06	6.72117	High	High	High	1	Phospho [S45; T133; S136; S137]
933	O15213	WD repeat-containing protein 46 OS=Homo sapiens OX=9606 GN=WDR46 PE=1 SV=3	15	5	6	5	610	68	9.67	13.89	5	5.11846e+06	5.45991e+06	5.17273e+06	5.25037e+06	6.72019	High	High	High	1	Phospho [S305; S337; T443; S447; T467]
934	Q96DU3	SLAM family member 6 OS=Homo sapiens OX=9606 GN=SLAMF6 PE=1 SV=3	23	6	6	6	332	37.3	6.79	17.11	6	5.32841e+06	5.72021e+06	4.69909e+06	5.24924e+06	6.7201	High	High	High	1	Phospho [T26; S37; T39; T60; T70; S72; S315]
935	Q96Q42	Alsin OS=Homo sapiens OX=9606 GN=ALS2 PE=1 SV=2	17	19	21	19	1657	183.5	6.27	50.43	19	4.92064e+06	5.24426e+06	5.53405e+06	5.23298e+06	6.71875	High	High	High	1	Phospho [T162; T185; T190; S252; S300; S465; S466; S483; S489; T526; S578; S582; T728; T729; T730; T978; T984; T989; S1019; T1326; T1327; T1533; S1535; S1540]
936	P55957	BH3-interacting domain death agonist OS=Homo sapiens OX=9606 GN=BID PE=1 SV=1	37	5	13	5	195	22	5.44	29.99	5	4.69705e+06	4.92004e+06	6.0715e+06	5.22953e+06	6.71846	High	High	High	1	Phospho [T147; S165]
937	A0A087WVF0	Espin-like protein OS=Homo sapiens OX=9606 GN=ESPNL PE=4 SV=1	26	3	8	3	140	14.6	8.82	22.46	3	7183974	4.32773e+06	4.15045e+06	5.22072e+06	6.71773	High	High	High	1	Phospho [T24; S27; S30; S36; S41; S47]
938	P19971	Thymidine phosphorylase OS=Homo sapiens OX=9606 GN=TYMP PE=1 SV=2	33	16	24	14	482	49.9	5.53	66.1	16	5.76363e+06	5.56481e+06	4.32077e+06	5.2164e+06	6.71737	High	High	High	1	Phospho [T92; S126; T205; T207; T215; S217; S220; S261; T322]
939	Q8NGC0	Olfactory receptor 5AU1 OS=Homo sapiens OX=9606 GN=OR5AU1 PE=2 SV=2	15	4	9	4	362	40.6	9	19.79	4	4.32338e+06	5.9601e+06	5.3574e+06	5.21362e+06	6.71714	High	High	High	1	Phospho [S21; T264; Y269; T275; Y341; S342]
940	Q9NZR1	Tropomodulin-2 OS=Homo sapiens OX=9606 GN=TMOD2 PE=1 SV=1	15	4	44	4	351	39.6	5.27	86.09	4	4.27618e+06	5.46973e+06	5.89483e+06	5.21358e+06	6.71714	High	High	High	1	Phospho [T107; T114; S127; T255; S258; T267; T269]
941	P52907	F-actin-capping protein subunit alpha-1 OS=Homo sapiens OX=9606 GN=CAPZA1 PE=1 SV=3	29	8	19	6	286	32.9	5.69	42.15	8	5.37113e+06	5.11483e+06	5.14626e+06	5.21074e+06	6.7169	High	High	High	1	Phospho [T217; S219]
942	Q75V66	Anoctamin-5 OS=Homo sapiens OX=9606 GN=ANO5 PE=1 SV=1	17	12	13	12	913	107.1	6.8	31.05	12	5266448	5.74715e+06	4.59994e+06	5.20451e+06	6.71638	High	High	High	1	Phospho [S471; T475; S476; Y483; T490; S493; Y632; T646; S648; T713; S722; S726; S741; T744; Y763; Y765; Y776]
943	Q5T7N3	KN motif and ankyrin repeat domain-containing protein 4 OS=Homo sapiens OX=9606 GN=KANK4 PE=1 SV=1	16	9	10	9	995	107.3	5.27	22	9	5.18831e+06	5.55089e+06	4.81406e+06	5.18442e+06	6.7147	High	High	Peak Found	1	Phospho [T222; S308; S605; S606; S636; S781; S788; S789; T826; T898]
944	Q9HBA9	Putative N-acetylated-alpha-linked acidic dipeptidase OS=Homo sapiens OX=9606 GN=FOLH1B PE=2 SV=1	15	4	6	4	442	50	7.02	14.64	4	5.20327e+06	5.1624e+06	5.18306e+06	5.18291e+06	6.71457	Peak Found	High	High	1	Phospho [T96; S205; S224; T250]
945	P00505	Aspartate aminotransferase, mitochondrial OS=Homo sapiens OX=9606 GN=GOT2 PE=1 SV=3	19	8	10	8	430	47.5	9.01	24.86	8	5.44757e+06	5.10053e+06	4.94475e+06	5.16428e+06	6.71301	High	High	High	1	Phospho [S31; S57; Y96]
946	P16035	Metalloproteinase inhibitor 2 OS=Homo sapiens OX=9606 GN=TIMP2 PE=1 SV=2	19	6	11	6	220	24.4	7.49	30.01	6	4.5487e+06	5.03488e+06	5.90916e+06	5.16425e+06	6.71301	High	High	High	1
947	Q6UXY8	Transmembrane channel-like protein 5 OS=Homo sapiens OX=9606 GN=TMC5 PE=2 SV=3	19	11	12	11	1006	114.7	8.21	25.51	11	4.65269e+06	5.47761e+06	5.30372e+06	5.14467e+06	6.71136	High	High	High	1	Phospho [T86; T97; S104; S143; Y146; S409; S411; T487; T509; T512; T764; S765; Y782; T846; T912; T919]
948	P55072	Transitional endoplasmic reticulum ATPase OS=Homo sapiens OX=9606 GN=VCP PE=1 SV=4	21	13	20	12	806	89.3	5.26	46.54	13	5.12456e+06	5.24956e+06	5.04675e+06	5.14029e+06	6.71099	High	High	High	1	Phospho [S457; S459; S462; T688; Y755]
949	Q96QT4	Transient receptor potential cation channel subfamily M member 7 OS=Homo sapiens OX=9606 GN=TRPM7 PE=1 SV=1	15	14	19	14	1865	212.6	7.88	43.45	14	4.60462e+06	5.58873e+06	5.16122e+06	5.11819e+06	6.70912	High	High	High	1	Phospho [T167; T173; T201; Y225; T227; Y256; S554; S561; T1245; T1248; T1250; T1424; S1427; T1482; T1487; S1488; S1598; S1600; S1601; T1741; S1752; S1779]
950	Q9NVX0	HAUS augmin-like complex subunit 2 OS=Homo sapiens OX=9606 GN=HAUS2 PE=1 SV=1	39	4	6	4	235	26.9	7.88	14.49	4	4.84837e+06	4.28841e+06	6.20791e+06	5.1149e+06	6.70884	High	High	High	1	Phospho [S26; T40; S42; T148; T152; T224; T231]
951	Q9HB71	Calcyclin-binding protein OS=Homo sapiens OX=9606 GN=CACYBP PE=1 SV=2	22	5	11	5	228	26.2	8.25	37.17	5	5.11504e+06	5.1744e+06	5.00586e+06	5.09843e+06	6.70744	High	High	High	1
952	Q8IWD5	Major facilitator superfamily domain-containing protein 6-like OS=Homo sapiens OX=9606 GN=MFSD6L PE=2 SV=2	24	8	10	8	586	64	8.59	22.92	8	907979	569717	1.37598e+07	5.07915e+06	6.70579	High	High	High	1	Phospho [S83; S87; S91; T202; S226; S238; S352; S360; S373; T374; S383; S406; S410; S439]
953	Q9NR99	Matrix-remodeling-associated protein 5 OS=Homo sapiens OX=9606 GN=MXRA5 PE=1 SV=3	19	33	43	33	2828	312	8.32	103.42	33	5.05301e+06	6.01822e+06	4.16602e+06	5.07908e+06	6.70579	High	High	High	1	Phospho [S48; S66; T73; T79; S127; T360; T370; S637; T799; T807; S825; T1312; T1316; T1320; S1321; T1476; T1482; T1498; T1506; T1753; S1811; T1812; S1814; S1815; S1817; S1826; S1828; T1871; T1878; T1886; T1900; S1931; S1944; S1955; S2196; T2205; Y2231; T2347; T2352; T2365; T2496; S2513; T2654; T2697; T2708; Y2709; T2766; S2773]
954	H7BXF5	Histone deacetylase complex subunit SAP130 OS=Homo sapiens OX=9606 GN=SAP130 PE=1 SV=1	40	28	34	28	1056	111.2	9.91	74.63	28	4.15945e+06	5.71826e+06	5.32485e+06	5.06752e+06	6.7048	High	High	High	1	Phospho [S28; S82; T83; S125; S134; T149; T164; T266; T270; S274; T278; T279; T280; T336; T341; T345; T347; T368; T375; T379; T447; S500; T503; T583; T592; S593; T601; S608; S612; T618; S705; T751; T759; S772; S778; S780; S781; S828; S832; S1023]
955	B7WPA5	Pleckstrin homology domain-containing family B member 2 OS=Homo sapiens OX=9606 GN=PLEKHB2 PE=1 SV=1	26	4	5	4	309	34.1	9.76	13.35	4	6.42779e+06	4.78125e+06	3.99197e+06	5.067e+06	6.70475	Peak Found	High	High	1	Phospho [T154; T158; T226; T229; S243; S249; S257]
956	A0A087WYL5	Seizure 6-like protein 2 OS=Homo sapiens OX=9606 GN=SEZ6L2 PE=1 SV=1	13	7	7	7	923	99.1	4.87	18.31	7	5.53297e+06	5.90171e+06	3.73316e+06	5.05595e+06	6.7038	High	High	High	1	Phospho [T77; T86; S91; T96; T104; T118; T124; S139; T581; S589]
957	Q5TEA6	Protein sel-1 homolog 2 OS=Homo sapiens OX=9606 GN=SEL1L2 PE=2 SV=2	16	7	8	7	688	77.9	9.23	15.76	7	1.52845e+06	4.41754e+06	9.21537e+06	5.05379e+06	6.70362	High	High	High	1	Phospho [Y205; Y206; Y427; Y490; S497; S498; Y502; Y510; S515; Y535; T621; S622]
958	P24046	Gamma-aminobutyric acid receptor subunit rho-1 OS=Homo sapiens OX=9606 GN=GABRR1 PE=2 SV=2	21	7	7	6	479	55.8	8.6	17.77	7	4586638	5.14746e+06	5.40483e+06	5.04631e+06	6.70297	High	High	Peak Found	1	Phospho [T193; T320; T323; T326; T329; S431; Y458; Y467]
959	O43747	AP-1 complex subunit gamma-1 OS=Homo sapiens OX=9606 GN=AP1G1 PE=1 SV=5	30	23	36	23	822	91.3	6.8	76.16	23	4275546	5.30529e+06	5.53923e+06	5.04002e+06	6.70243	High	High	High	1	Phospho [T276; S281; T292; Y483; T519; T522; Y551; S553; T643; T646; S647; S650; S651; T708; Y710; S711; T720; S724; T726; S729; S767; S768; T777; T779]
960	F8VU56	Receptor-type tyrosine-protein phosphatase beta OS=Homo sapiens OX=9606 GN=PTPRB PE=1 SV=1	17	22	26	22	2127	239.4	7.74	66.45	22		5.06466e+06	4.98518e+06	5.02492e+06	6.70113	High	High	High	1	Phospho [S65; T234; T237; T419; Y484; T490; Y498; T752; T754; S755; S757; S763; S765; T842; T843; S849; S850; Y926; T929; T1020; T1035; T1213; T1219; T1224; Y1280; T1286; T1619; T1809; Y2020; S2024; T2041; T2043]
961	Q8TE59	A disintegrin and metalloproteinase with thrombospondin motifs 19 OS=Homo sapiens OX=9606 GN=ADAMTS19 PE=2 SV=2	5	3	4	3	1207	134	7.56	9.37	3	5.04759e+06	4.89278e+06	5.12686e+06	5.02241e+06	6.70091	High	High	High	1	Phospho [Y828; S841; Y1135; T1151; T1153]
962	Q9H1A4	Anaphase-promoting complex subunit 1 OS=Homo sapiens OX=9606 GN=ANAPC1 PE=1 SV=1	24	23	28	23	1944	216.4	6.3	59.49	23	3.99961e+06	5.75516e+06	5.25572e+06	5.0035e+06	6.69927	High	High	High	1	Phospho [T183; Y185; T302; T316; S343; S345; S351; S372; S373; S377; S425; S428; T433; S434; S448; T537; S547; S555; S563; T582; T596; S751; S752; T1219; T1225; T1239; T1264; S1347; Y1350; T1357; T1363; S1483; T1497; S1517; S1522; S1579; S1580; T1684; S1689; S1692; Y1698; T1851; T1855]
963	Q9NZ56	Formin-2 OS=Homo sapiens OX=9606 GN=FMN2 PE=1 SV=4	20	17	28	17	1722	180	5.47	57.26	17	4.84618e+06	5.436e+06	4.72764e+06	5.00327e+06	6.69925	High	High	High	1	Phospho [T35; S39; S70; S73; S110; T118; T142; S282; S295; S302; S317; Y411; Y418; T493; S499; S509; T674; S819; S827; T887; T890; S893; T894; T905; S1527; S1528]
964	P08567	Pleckstrin OS=Homo sapiens OX=9606 GN=PLEK PE=1 SV=3	19	9	19	9	350	40.1	8.28	53.52	9	1.62282e+06	1.14144e+07	1.95017e+06	4.99581e+06	6.69861	High	High	High	1	Phospho [T331; T336]
965	Q07812	Apoptosis regulator BAX OS=Homo sapiens OX=9606 GN=BAX PE=1 SV=1	30	5	13	4	192	21.2	5.22	32.14	5	4.65382e+06	5.55484e+06	4.74146e+06	4.98337e+06	6.69752	High	High	High	1	Phospho [S184]
966	A0A1B0GUQ4	FERM and PDZ domain-containing protein 2 OS=Homo sapiens OX=9606 GN=FRMPD2 PE=1 SV=1	12	10	11	10	1397	153.4	5.83	26.94	10	5.37924e+06	4.59814e+06	4.94421e+06	4.97386e+06	6.69669	High	High	High	1	Phospho [T323; T332; S524; S722; T875; T883; Y949; Y974; Y978; S981; T1054; S1067; S1068; S1071]
967	P78371	T-complex protein 1 subunit beta OS=Homo sapiens OX=9606 GN=CCT2 PE=1 SV=4	11	6	8	6	535	57.5	6.46	16.92	6	4.63813e+06	5.0516e+06	5.20529e+06	4.96501e+06	6.69592	High	High	High	1	Phospho [S88; T134; S143; S144]
968	Q8IZF6	Adhesion G-protein coupled receptor G4 OS=Homo sapiens OX=9606 GN=ADGRG4 PE=2 SV=2	43	86	110	86	3080	333.2	6.21	254.47	86	4.67085e+06	4.58049e+06	5.60155e+06	4.95096e+06	6.69469	High	High	High	1	Phospho [T25; S68; S75; T221; T225; T235; T256; S273; S287; S291; T320; S332; S339; S389; S393; T415; T423; T425; T432; S440; T495; T580; T589; T593; S600; S601; T602; Y608; T612; T614; T621; S658; T714; T715; T720; T832; T838; S862; S865; S874; T955; S956; S958; T959; T1045; S1055; S1056; T1057; T1060; T1061; S1072; T1074; T1080; T1087; T1088; T1092; S1100; S1105; S1113; T1118; T1190; T1202; T12…
969	Q10567	AP-1 complex subunit beta-1 OS=Homo sapiens OX=9606 GN=AP1B1 PE=1 SV=2	35	27	45	19	949	104.6	5.06	97.25	27	5.3957e+06	4.65781e+06	4.7844e+06	4.94597e+06	6.69425	High	High	High	1	Phospho [S40; T42; S48; S239; S271; T363; T569; S665; S697; S700; T706; S707; T711; S713; S715; T739; S744; S746; T752; T777; S786; T790; S794; S798; T799; S802; S826; T827; Y829; T884; T903]
970	Q8ND61	Uncharacterized protein C3orf20 OS=Homo sapiens OX=9606 GN=C3orf20 PE=2 SV=2	22	13	19	13	904	101.2	9.13	38.29	13	4.2921e+06	4.99614e+06	5.49202e+06	4.92675e+06	6.69256	High	High	High	1	Phospho [T15; S26; T84; T90; T110; T111; T118; S306; T498; S499; T505; Y535; S600; S603; S607; S646; S857; S858; S859; S860]
971	Q9UBG3	Cornulin OS=Homo sapiens OX=9606 GN=CRNN PE=1 SV=1	14	5	5	5	495	53.5	6.1	11.08	5	4.53627e+06	5.15507e+06	5.08756e+06	4.9263e+06	6.69252	High	High	High	1	Phospho [Y167; T189; T192; T241]
972	Q9UFE4	Coiled-coil domain-containing protein 39 OS=Homo sapiens OX=9606 GN=CCDC39 PE=2 SV=3	15	12	13	12	941	109.8	6.44	25.08	12	4.79583e+06	4.88563e+06	5.08884e+06	4.92343e+06	6.69227	High	High	High	1	Phospho [S54; S313; S496; T503; S520; S916; S920; S922; S925; S928; S929; S930]
973	Q16322	Potassium voltage-gated channel subfamily A member 10 OS=Homo sapiens OX=9606 GN=KCNA10 PE=1 SV=2	19	5	5	5	511	57.7	4.93	11.58	5	2.29764e+06	4.71734e+06	7.70973e+06	4.90824e+06	6.69093	High	High	High	1	Phospho [S64; T99; T103; T237; S406; S407]
974	Q86Z14	Beta-klotho OS=Homo sapiens OX=9606 GN=KLB PE=1 SV=1	7	5	11	5	1044	119.7	9.22	22.51	5	4.89184e+06	4.60854e+06	5.21368e+06	4.90469e+06	6.69061	High	High	High	1	Phospho [T91; S130; Y131; Y597; Y789; S792]
975	Q01955	Collagen alpha-3(IV) chain OS=Homo sapiens OX=9606 GN=COL4A3 PE=1 SV=3	15	13	16	13	1670	161.7	9.16	39.45	13	4.79976e+06	5.04069e+06	4.86836e+06	4.90294e+06	6.69046	High	High	High	1	Phospho [T87; T110; T114; S126; T243; T247; T249; T835; T855; S857; T929; S948; S1147; S1246]
976	Q07092	Collagen alpha-1(XVI) chain OS=Homo sapiens OX=9606 GN=COL16A1 PE=1 SV=2	15	11	15	11	1604	157.7	7.84	36.81	11	4.83235e+06	4.40212e+06	5.44788e+06	4.89412e+06	6.68967	High	High	High	1	Phospho [T329; S333; S350; T465; T695; T698; T699; T817; S825; T832; S843; S1194; S1394; T1516]
977	P01031	Complement C5 OS=Homo sapiens OX=9606 GN=C5 PE=1 SV=4	13	12	14	12	1676	188.2	6.52	32.29	12	4.73404e+06	5.16769e+06	4.7483e+06	4.88334e+06	6.68872	High	High	High	1	Phospho [S100; Y101; S108; S147; T159; T594; S598; T814; T926; Y939; T943; Y1092; S1099; S1103; T1185; T1187; T1201; S1420; S1427; T1599]
978	Q8TDS7	Mas-related G-protein coupled receptor member D OS=Homo sapiens OX=9606 GN=MRGPRD PE=2 SV=1	17	4	4	4	321	36.1	8.94	11.14	4	3.87569e+06	4.91748e+06	5.83578e+06	4.87632e+06	6.68809	High	High	High	1	Phospho [S197; S198; S208; S209; S226; S291; T294]
979	Q8WXF0	Serine/arginine-rich splicing factor 12 OS=Homo sapiens OX=9606 GN=SRSF12 PE=2 SV=1	26	3	3	3	261	30.5	11.69	7.95	3	4306240	4.66089e+06	5.64991e+06	4.87235e+06	6.68774	High	Peak Found	High	1	Phospho [Y4; S122; S124; S223; S227; S234]
980	Q13045	Protein flightless-1 homolog OS=Homo sapiens OX=9606 GN=FLII PE=1 SV=2	11	10	16	9	1269	144.7	6.05	43.36	10	5.13071e+06	4.85367e+06	4.61089e+06	4.86509e+06	6.68709	High	High	High	1	Phospho [S16; T69; T70; S80; S90; S94; S301; Y1205; Y1227]
981	P09923	Intestinal-type alkaline phosphatase OS=Homo sapiens OX=9606 GN=ALPI PE=1 SV=2	7	3	3	3	528	56.8	5.86	6.05	3	6864062	4.16447e+06	3.56443e+06	4.86432e+06	6.68702	High	High	High	1	Phospho [S241; T348]
982	P25054	Adenomatous polyposis coli protein OS=Homo sapiens OX=9606 GN=APC PE=1 SV=2	17	27	32	18	2843	311.5	7.8	70.66	27		4.68674e+06	5.03061e+06	4.85867e+06	6.68652	High	High	High	1	Phospho [S583; T584; S587; S590; T664; S671; S673; S722; S881; T882; T899; S900; S905; S908; T909; S1223; S1587; S1588; S1599; T1898; S2022; Y2195; T2200; S2205; S2295; S2328; S2330; S2337; S2343; S2358; S2365; S2368; S2459; S2461; S2464; T2481; S2485; S2487; S2498; T2623; T2626; T2629; T2642; Y2645; T2654; S2724]
983	Q13043	Serine/threonine-protein kinase 4 OS=Homo sapiens OX=9606 GN=STK4 PE=1 SV=2	20	8	21	4	487	55.6	5.07	53.49	8	5.01555e+06	4.9463e+06	4.6084e+06	4.85675e+06	6.68635	High	High	High	1	Phospho [T187; T213; S414]
984	O43300	Leucine-rich repeat transmembrane neuronal protein 2 OS=Homo sapiens OX=9606 GN=LRRTM2 PE=1 SV=3	9	3	3	3	516	59	8	7.54	3	5.37498e+06	4.82143e+06	4.35073e+06	4.84904e+06	6.68566	High	Peak Found	High	1	Phospho [S67; S294; T407]
985	Q8IZU8	Dermatan-sulfate epimerase-like protein OS=Homo sapiens OX=9606 GN=DSEL PE=2 SV=2	8	7	13	7	1212	139.1	8.32	30.3	7	6197728	3.06635e+06	5.26641e+06	4.8435e+06	6.68516	High	High	High	1	Phospho [S272; S383; T384; S844; S845; T858; S859; S1023]
986	Q9Y5G5	Protocadherin gamma-A8 OS=Homo sapiens OX=9606 GN=PCDHGA8 PE=2 SV=1	29	15	21	9	932	101.4	5.26	41.96	15	4.83225e+06	4.75545e+06	4.94045e+06	4.84272e+06	6.68509	High	High	High	1	Phospho [S43; Y152; S169; S173; T213; S215; S223; S224; T225; T259; T263; T265; S267; Y418; S481; S598; S618; T623; S655; T657; T659; S667; S677; Y775]
987	Q14031	Collagen alpha-6(IV) chain OS=Homo sapiens OX=9606 GN=COL4A6 PE=1 SV=3	20	15	19	15	1691	163.7	9.2	38.2	15	5.76915e+06	3.68081e+06	5.06554e+06	4.8385e+06	6.68471	High	High	High	1	Phospho [T12; T16; S539; S551; T671; S692; S693; S695; S701; T750; T814; Y821; T919; S928; T929; S935; S1062; T1335; S1359; S1360; T1369; T1371; T1394; S1596; S1602]
988	Q15904	V-type proton ATPase subunit S1 OS=Homo sapiens OX=9606 GN=ATP6AP1 PE=1 SV=2	15	7	11	7	470	52	6.14	26.46	7	4.94197e+06	4.61247e+06	4.9506e+06	4.83501e+06	6.6844	High	High	High	1	Phospho [S31; S51; T432]
989	Q9BSJ2	Gamma-tubulin complex component 2 OS=Homo sapiens OX=9606 GN=TUBGCP2 PE=1 SV=2	28	14	16	14	902	102.5	6.84	37.29	14	5.44484e+06	4.8671e+06	4.17218e+06	4.82804e+06	6.68377	High	High	High	1	Phospho [T37; T41; T42; S72; S127; T199; T201; T207; S212; T343; S344; S354; T355; Y477; T478; S496; S617; Y620; T705; S717; S783; T784; S830; S841]
990	H0Y5J4	Drebrin-like protein (Fragment) OS=Homo sapiens OX=9606 GN=DBNL PE=1 SV=1	23	4	10	4	359	40.2	5.1	18.78	4	5636200	5.78596e+06	3.06123e+06	4.8278e+06	6.68375	High	High	High	1	Phospho [T3; T6; S31; T32; S35; S198; T199; S201]
991	A0A0G2JMB2	Immunoglobulin heavy constant alpha 2 (Fragment) OS=Homo sapiens OX=9606 GN=IGHA2 PE=1 SV=1	48	10	13	10	340	36.5	6.1	33.45	10	4.5842e+06	4.53679e+06	5.34443e+06	4.82181e+06	6.68321	High	High	High	1	Phospho [Y64; T200; T203; T207; S224; T234; T236; T276; T277; S299; T338]
992	Q9UHW9	Solute carrier family 12 member 6 OS=Homo sapiens OX=9606 GN=SLC12A6 PE=1 SV=2	22	17	22	16	1150	127.5	7.08	47.33	17	4.52582e+06	5.40998e+06	4.50944e+06	4.81508e+06	6.6826	High	High	High	1	Phospho [T6; T7; T8; T20; T187; Y192; T243; Y253; Y451; S465; S466; S471; S495; S503; S515; T520; T526; S528; S533; T620; T626; T883; T884; S1007; S1098]
993	O14772	Fucose-1-phosphate guanylyltransferase OS=Homo sapiens OX=9606 GN=FPGT PE=1 SV=3	20	7	9	6	607	68	6.87	18.88	7	5.05244e+06	4.65383e+06	4.73832e+06	4.81486e+06	6.68258	High	High	High	1	Phospho [S119; T121; S127; S131; S138; S409; S413; Y479; S568; S571; Y572]
994	P02787	Serotransferrin OS=Homo sapiens OX=9606 GN=TF PE=1 SV=3	11	8	21	5	698	77	7.12	45.66	8	5.22397e+06	5.10111e+06	4.08246e+06	4.80251e+06	6.68147	High	High	High	1	Phospho [S381; S454; S456; T459; S468; T686]
995	Q8WXW3	Progesterone-induced-blocking factor 1 OS=Homo sapiens OX=9606 GN=PIBF1 PE=1 SV=2	19	10	14	10	757	89.8	6.02	28.25	10	4.32498e+06	4.08613e+06	5.99487e+06	4.80199e+06	6.68142	High	High	High	1	Phospho [T308; T312; T314; T449; T454; S509; T514; T544; Y560; Y562; S632; S638; S642; T667; T735]
996	Q03001	Dystonin OS=Homo sapiens OX=9606 GN=DST PE=1 SV=4	17	78	96	62	7570	860.1	5.25	219.93	78	4.54279e+06	5.32265e+06	4.53339e+06	4.79961e+06	6.68121	High	High	High	1	Phospho [T202; S207; T319; T513; S534; T552; T556; T888; S889; S969; S975; S978; S996; S1010; T1125; T1127; S1141; Y1167; T1173; T1181; T1326; T1329; S1457; T1459; T1494; S1539; T1541; S1542; T1558; T1589; S1594; S1612; S1628; S1635; S1638; T1640; T1641; S1651; T1654; S1656; T1749; T1815; Y1816; T1833; S1846; S1847; S2044; S2045; S2046; S2176; S2184; Y2310; S2469; S2673; T2743; T2748; S2804; T281…
997	P54578	Ubiquitin carboxyl-terminal hydrolase 14 OS=Homo sapiens OX=9606 GN=USP14 PE=1 SV=3	7	3	4	3	494	56	5.3	8.68	3	4.85514e+06	4.62779e+06	4.90778e+06	4.79691e+06	6.68096	High	High	High	1	Phospho [S393]
998	Q5VT06	Centrosome-associated protein 350 OS=Homo sapiens OX=9606 GN=CEP350 PE=1 SV=1	19	35	48	35	3117	350.7	6.33	118.8	35	4534932	5.12568e+06	4.72834e+06	4.79632e+06	6.68091	High	High	High	1	Phospho [S4; S6; T247; S321; T323; T331; S344; S539; T540; T543; T831; T1097; T1099; T1118; T1120; T1153; T1170; S1250; S1256; S1281; T1286; T1307; T1308; Y1335; T1459; T1461; S1464; S1470; S1508; S1510; S1572; S1584; S1670; S1675; S1677; S1818; T1822; S1828; S1830; S1835; S1836; S1943; S2256; S2445; S2452; S2460; Y2611; S2619; T2674; T2894; T2906; S2965; T2966; S2967]
999	Q7L0R7	RING finger protein 44 OS=Homo sapiens OX=9606 GN=RNF44 PE=2 SV=1	7	3	3	3	432	47.7	6.89	6.27	3	6.68348e+06		2.89575e+06	4.78962e+06	6.6803	High	Peak Found	High	1	Phospho [S248; S315; T322]
1000	Q96PL2	Beta-tectorin OS=Homo sapiens OX=9606 GN=TECTB PE=2 SV=1	16	3	9	3	329	36.9	8.05	16.09	3	4785340	5.44326e+06	4.1236e+06	4.78407e+06	6.6798	High	High	High	1	Phospho [S82; Y83; T86; S88; Y90; T107; Y123; S125]
1001	Q6ZVF9	G protein-regulated inducer of neurite outgrowth 3 OS=Homo sapiens OX=9606 GN=GPRIN3 PE=2 SV=2	25	12	14	12	776	82.4	7.56	30	12	5.60131e+06	4.14989e+06	4.57392e+06	4.77504e+06	6.67898	High	High	High	1	Phospho [S19; S48; T93; S106; S111; S114; T260; S262; T420; S421; S422; S427; S428; S583; S627; S631]
1002	Q9ULX5	RING finger protein 112 OS=Homo sapiens OX=9606 GN=RNF112 PE=1 SV=2	13	5	5	5	631	68.3	8.51	10.96	5	4.53936e+06	4.97092e+06	4.77802e+06	4.76277e+06	6.67786	High	High	High	1	Phospho [S320; T607]
1003	Q9BTV4	Transmembrane protein 43 OS=Homo sapiens OX=9606 GN=TMEM43 PE=1 SV=1	29	7	16	7	400	44.8	8.13	45.42	7	4.81329e+06	4.59815e+06	4.87275e+06	4.7614e+06	6.67773	High	High	High	1	Phospho [T308; T327; T332]
1004	O43143	Pre-mRNA-splicing factor ATP-dependent RNA helicase DHX15 OS=Homo sapiens OX=9606 GN=DHX15 PE=1 SV=2	26	17	29	16	795	90.9	7.46	62.07	17	6.85787e+06	3.58938e+06	3.82259e+06	4.75661e+06	6.6773	High	High	High	1	Phospho [S15; S71; S80; S82; S85; T86; S88; S91; T92; Y235; T237; T459; S462; S465; T498; Y499; Y545; Y685; T707; Y736; T742; T743; Y746]
1005	A0A2R8YDH4	Uncharacterized protein OS=Homo sapiens OX=9606 PE=1 SV=1	9	6	8	6	1319	147.8	8.18	19.96	6	4.22205e+06	4.59563e+06	5.42484e+06	4.74751e+06	6.67647	High	High	High	1	Phospho [T3; T23; T25; T462; T464; T714; S719; T900; T907; Y1164; T1173]
1006	Q9NY25	C-type lectin domain family 5 member A OS=Homo sapiens OX=9606 GN=CLEC5A PE=1 SV=1	54	5	9	5	188	21.5	8.81	20.44	5	5.00532e+06	4.76867e+06	4.45988e+06	4.74462e+06	6.6762	High	High	High	1	Phospho [Y26; T41; Y44; T46; S90; S91]
1007	Q96FN5	Kinesin-like protein KIF12 OS=Homo sapiens OX=9606 GN=KIF12 PE=1 SV=3	18	6	8	6	646	70.6	8.85	14.04	6	5155694	4.88152e+06	4.19474e+06	4.74399e+06	6.67614	High	High	High	1	Phospho [T106; T111; Y112; T113; T115; S129; Y158; T478; Y498; S499; S551]
1008	Q8NDH2	Coiled-coil domain-containing protein 168 OS=Homo sapiens OX=9606 GN=CCDC168 PE=2 SV=2	17	25	33	25	2452	277.8	9.31	75.71	25	4.32997e+06	5.55349e+06	4.30504e+06	4.7295e+06	6.67482	High	High	High	1	Phospho [S15; Y21; S29; T65; S72; S79; S314; S316; S443; T446; S447; S478; S481; S577; S579; T841; S862; S926; T1035; T1039; S1042; S1103; S1109; Y1113; T1483; T1560; T1675; S1705; T1706; S1736; S1886; S1895; S2004; T2005; S2016; T2040; S2048; S2053; Y2377]
1009	Q9BRR9	Rho GTPase-activating protein 9 OS=Homo sapiens OX=9606 GN=ARHGAP9 PE=1 SV=2	11	6	12	4	750	83.2	8.34	32.27	6	5.08943e+06	4.64072e+06	4.42303e+06	4.71773e+06	6.67373	High	High	High	1	Phospho [T72; S73; Y733; T743; T746]
1010	Q9BPU6	Dihydropyrimidinase-related protein 5 OS=Homo sapiens OX=9606 GN=DPYSL5 PE=1 SV=1	26	9	10	9	564	61.4	7.2	22.8	9	4290721	4.81884e+06	5.03896e+06	4.71618e+06	6.67359	High	High	High	1	Phospho [T94; T95; T306; T308; T318; T439; T458; T490; T509; T514; T516; T520; S549; S560]
1011	Q92817	Envoplakin OS=Homo sapiens OX=9606 GN=EVPL PE=1 SV=3	12	16	19	15	2033	231.5	6.96	47.85	16	4.96563e+06	4.09204e+06	5.08701e+06	4.7149e+06	6.67347	High	High	High	1	Phospho [T230; S240; S255; Y268; Y360; T1164; S1178; Y1180; S1181; S1225; T1490; Y1703; S1774; S1787; S1788; S1794; S1797; T1835; T1904; T1911; S1916]
1012	C9J381	Inosine-5'-monophosphate dehydrogenase OS=Homo sapiens OX=9606 GN=IMPDH1 PE=1 SV=1	32	10	12	9	513	55.2	6.76	24.7	10	4.86718e+06	4.63961e+06	4.62128e+06	4.70936e+06	6.67296	High	High	High	1	Phospho [T19; S26; T56; S68; T115; T146; T171; T172; T382; S387]
1013	O00341	Excitatory amino acid transporter 5 OS=Homo sapiens OX=9606 GN=SLC1A7 PE=2 SV=2	29	10	13	8	560	60.6	6.79	31.93	10	4.74763e+06	5.0389e+06	4.29757e+06	4.6947e+06	6.67161	High	High	High	1	Phospho [S72; S75; T99; T100; S112; S212; S217; S229; S416; T429; S436; T485; T487; T495]
1014	Q9UM73	ALK tyrosine kinase receptor OS=Homo sapiens OX=9606 GN=ALK PE=1 SV=3	19	17	19	17	1620	176.3	7.08	41.56	17	5.10654e+06	4.71821e+06	4.24544e+06	4.69006e+06	6.67118	High	High	High	1	Phospho [S15; T16; S21; T25; S109; T111; S114; T122; S413; S415; S531; T533; T535; S536; S670; T674; S691; S708; S711; S716; S1053; Y1059; S1086; T1087; T1090; T1117; S1136; S1143; T1457; S1487; S1495; S1560; S1561]
1015	Q8N6C8	Leukocyte immunoglobulin-like receptor subfamily A member 3 OS=Homo sapiens OX=9606 GN=LILRA3 PE=1 SV=3	31	20	40	15	439	47.4	8.09	103.98	20	3.58776e+06	4.85458e+06	5.6046e+06	4.68231e+06	6.67046	High	High	High	1	Phospho [T119; T126; S132; T136; S137; T142; Y258]
1016	A0A2R8Y566	RAB11-binding protein RELCH OS=Homo sapiens OX=9606 GN=RELCH PE=1 SV=1	26	21	28	21	1216	134.5	5.44	70.01	21	5292850	4.23336e+06	4.48613e+06	4.67078e+06	6.66939	High	High	High	1	Phospho [S54; S56; T85; S132; S141; T143; S341; T434; T447; S663; Y707; T724; S754; S896; T903; T912; S951; T967; T1023; T1029; T1033; S1158; T1171; S1184; T1192; T1202]
1017	M9MML6	Low affinity immunoglobulin gamma Fc region receptor III-B OS=Homo sapiens OX=9606 GN=FCGR3B PE=1 SV=1	43	12	25	5	269	29.9	6.92	62.48	12	4.29512e+06	4.83787e+06	4.87049e+06	4.66783e+06	6.66911	High	High	High	1	Phospho [T29; T44; S51; T56; S72; S78; S166; T170; T176]
1018	F5GWJ5	Roundabout homolog 3 OS=Homo sapiens OX=9606 GN=ROBO3 PE=1 SV=1	19	15	15	15	1364	146	7.23	36.62	15	3.80286e+06	4.9508e+06	5.24498e+06	4.66621e+06	6.66896	High	High	High	1	Phospho [S202; S207; S217; T439; S444; S445; T591; S595; S701; S703; S706; Y972; Y980; S1038; T1146]
1019	Q16099	Glutamate receptor ionotropic, kainate 4 OS=Homo sapiens OX=9606 GN=GRIK4 PE=2 SV=2	10	6	8	5	956	107.2	6.73	16.54	6	4.85113e+06	4.6206e+06	4.52636e+06	4.66603e+06	6.66895	High	High	High	1	Phospho [Y313; T317; T345; T360; T502; T504; T629; S634]
1020	Q6S8J7	POTE ankyrin domain family member A OS=Homo sapiens OX=9606 GN=POTEA PE=2 SV=1	18	5	7	5	498	56.1	6.46	12.34	5	4338479	4.70579e+06	4.92135e+06	4.65521e+06	6.66794	Peak Found	High	High	1	Phospho [T55; T134; T167; Y171; Y174; Y187; S193; T200]
1021	Q9ULZ3	Apoptosis-associated speck-like protein containing a CARD OS=Homo sapiens OX=9606 GN=PYCARD PE=1 SV=2	47	8	16	8	195	21.6	6.34	39.79	8	3.84723e+06	5.01347e+06	5.08195e+06	4.64755e+06	6.66722	High	High	High	1	Phospho [T142; T154; S157]
1022	Q96EH8	E3 ubiquitin-protein ligase NEURL3 OS=Homo sapiens OX=9606 GN=NEURL3 PE=2 SV=2	22	4	5	4	262	28.8	7.99	10.45	4	6604335	4.23049e+06	3.09201e+06	4.64228e+06	6.66673	High	High	High	1	Phospho [Y162; T164; T174; T180; S187; T197]
1023	Q9H201	Epsin-3 OS=Homo sapiens OX=9606 GN=EPN3 PE=2 SV=1	37	14	22	11	632	68.2	5.91	47.66	14	4.90537e+06	4.38916e+06	4.62686e+06	4.64046e+06	6.66656	High	High	High	1	Phospho [T50; Y172; T196; S335; S337; S338; T353; S368; S369; T484; T522; T528; T554; S556; T574; S584; S585; S595; S597; S615; S616]
1024	Q96PZ7	CUB and sushi domain-containing protein 1 OS=Homo sapiens OX=9606 GN=CSMD1 PE=1 SV=3	13	23	36	23	3564	388.5	6.02	75.81	23	4.46332e+06	4.836e+06	4.60477e+06	4.6347e+06	6.66602	High	High	High	1	Phospho [S73; T76; S87; T114; S129; S265; S271; S281; S541; S542; T649; S666; S717; S718; S720; T849; S1027; S1029; S1317; S1341; S1349; Y1588; Y1594; S2329; S2334; T2551; S2565; S2574; T2959; T2983; T2985; S2999; S3000; T3221; Y3233; S3237; T3238]
1025	P49796	Regulator of G-protein signaling 3 OS=Homo sapiens OX=9606 GN=RGS3 PE=1 SV=2	18	11	13	11	1198	132.3	6.28	33.59	11	6.44378e+06	6.7049e+06	733649	4.62744e+06	6.66534	High	High	High	1	Phospho [S89; S91; S95; T340; S366; S423; S430; S502; S510; S704; S707; T921; S930; S943; S946]
1026	Q9NYU2	UDP-glucose:glycoprotein glucosyltransferase 1 OS=Homo sapiens OX=9606 GN=UGGT1 PE=1 SV=3	27	23	31	23	1555	177.1	5.63	74.71	23	4.45184e+06	4.68425e+06	4.74592e+06	4.62733e+06	6.66533	High	High	High	1	Phospho [S39; S44; T158; S172; S216; S218; T363; T371; Y379; T580; Y597; Y599; T655; T662; S738; Y741; T743; S748; S749; S756; T820; T822; T831; S867; S1029; S1035; T1136; T1145; S1277; T1284; Y1294; T1298]
1027	Q9H4Z2	Zinc finger protein 335 OS=Homo sapiens OX=9606 GN=ZNF335 PE=1 SV=1	20	16	19	16	1342	144.8	6.42	47.28	16	5.26267e+06	4.55604e+06	4.02704e+06	4.61525e+06	6.6642	High	High	High	1	Phospho [T100; S139; T140; S189; S418; S770; T777; Y780; T788; T792; T794; T811; S859; T885; T893; T898; S915; T917; T980; S992; T996; S997; S1007; S1010; T1013; T1137]
1028	A0A0A0MQS8	Ammonium transporter Rh type A OS=Homo sapiens OX=9606 GN=RHAG PE=1 SV=1	41	16	22	16	410	44.3	6.84	39.49	16	5.1489e+06	4.71476e+06	3.96786e+06	4.61051e+06	6.66375	High	High	High	1	Phospho [T124; S128; T136; S137; T139; T173; Y190; S192; T276; S296; S301; Y311; S367; S368; T379]
1029	H7C350	Coiled-coil domain-containing protein 188 OS=Homo sapiens OX=9606 GN=CCDC188 PE=3 SV=2	23	5	6	5	402	43.5	8.24	16.23	5	4.40424e+06	4.73549e+06	4.68523e+06	4.60832e+06	6.66354	High	High	High	1	Phospho [S143; S149; S158; S322; S324; S332; T344; T356]
1030	Q9P273	Teneurin-3 OS=Homo sapiens OX=9606 GN=TENM3 PE=2 SV=3	14	21	27	20	2699	300.8	6.42	57.07	21	4.14475e+06	5.66217e+06	4.0111e+06	4.60601e+06	6.66332	High	High	High	1	Phospho [S144; S148; S207; T209; S215; S232; S238; S265; T266; T268; Y271; Y279; T290; S865; T873; T877; S885; S912; T914; Y1057; S1507; T1639; T1642; S1667; T2037; T2113; Y2207; Y2385; T2412; S2494]
1031	P49815	Tuberin OS=Homo sapiens OX=9606 GN=TSC2 PE=1 SV=2	12	14	14	14	1807	200.5	7.31	35.57	14	7.03979e+06	3.39224e+06	3.35424e+06	4.59542e+06	6.66233	High	High	High	1	Phospho [Y190; Y194; T659; S683; S687; Y857; Y865; T1070; T1077; S1090; S1097; S1232; S1254; S1259; S1269; S1274; S1276; Y1461; T1462; S1464; S1469; T1542]
1032	Q96CB8	Integrator complex subunit 12 OS=Homo sapiens OX=9606 GN=INTS12 PE=1 SV=1	23	8	9	8	462	48.8	9.69	18.74	8	4.52551e+06	5.10459e+06	4.14435e+06	4.59148e+06	6.66195	High	High	High	1	Phospho [T125; S135; S302; S306; S324; S325; T334; S339; S346; S350; T354; T355; S389; S391; S392]
1033	O76041	Nebulette OS=Homo sapiens OX=9606 GN=NEBL PE=1 SV=1	19	12	14	12	1014	116.4	7.99	35.02	12	4758724	3.86246e+06	5.14307e+06	4.58809e+06	6.66163	High	High	High	1	Phospho [S100; T108; T186; Y339; T357; S363; S622; Y657; Y688; T696; S699; S762; S917; Y965]
1034	M0R261	6-phosphogluconolactonase (Fragment) OS=Homo sapiens OX=9606 GN=PGLS PE=1 SV=1	21	3	3	3	216	23	5.86	7.16	3	5062795	4.43926e+06	4.26096e+06	4.58767e+06	6.66159	High	High	High	1	Phospho [S49; T197; T206]
1035	Q6UVK1	Chondroitin sulfate proteoglycan 4 OS=Homo sapiens OX=9606 GN=CSPG4 PE=1 SV=2	24	30	35	30	2322	250.4	5.47	86.59	30	1.89284e+06	2.35685e+06	9.51201e+06	4.58723e+06	6.66155	High	High	High	1	Phospho [T19; S28; T115; T122; S132; S133; Y144; T153; T174; T185; Y252; T270; T429; S435; T690; T804; T810; T820; T839; T848; S866; T878; Y972; T980; T1115; T1222; T1315; S1394; T1441; T1463; T1477; T1489; S1499; S1506; T1512; S1517; S1533; T1639; T1673; T1689; S1695; S1932; S1940; S2177; S2191; S2216]
1036	O95013	Olfactory receptor 4F21 OS=Homo sapiens OX=9606 GN=OR4F21 PE=3 SV=2	38	8	9	8	312	35.1	8.76	21.31	8	4368159	5.29169e+06	4.09837e+06	4.58607e+06	6.66144	High	High	High	1	Phospho [S31; S32; S38; T40; T50; S93; S241; S244; T245; T259; T279]
1037	P00403	Cytochrome c oxidase subunit 2 OS=Homo sapiens OX=9606 GN=MT-CO2 PE=1 SV=1	16	3	14	3	227	25.5	4.82	32.36	3	4.64832e+06	4.68926e+06	4.35047e+06	4.56268e+06	6.65922	High	High	High	1
1038	M0R0X1	Ras-related protein Rab-4B (Fragment) OS=Homo sapiens OX=9606 GN=RAB4B PE=1 SV=1	46	13	42	6	192	21.3	5.67	101.77	13	4.19638e+06	4.74848e+06	4.74077e+06	4.56188e+06	6.65914	High	High	High	1	Phospho [S22]
1039	H3BPE1	Microtubule-actin cross-linking factor 1, isoforms 1/2/3/5 OS=Homo sapiens OX=9606 GN=MACF1 PE=1 SV=1	14	63	79	19	7555	856.3	5.39	182.77	63	3.57074e+06	3.93652e+06	6.11134e+06	4.53953e+06	6.65701	High	High	High	1	Phospho [T528; S529; T540; T541; T781; Y783; S803; S847; S929; S934; Y935; S1072; S1101; T1125; S1144; T1145; S1193; T1646; T1810; T1816; S1829; S1844; S1847; S2032; S2033; S2045; S2289; T2302; S2446; T2454; S2461; T2466; T2467; S2512; S2517; S2843; S3065; S3066; S3078; T3082; T3124; T3224; T3231; T3235; S3510; S3512; S4137; S4163; T4181; T4182; T4557; T4560; S4957; S4964; S5109; S5434; T5519; S5…
1040	Q00722	1-phosphatidylinositol 4,5-bisphosphate phosphodiesterase beta-2 OS=Homo sapiens OX=9606 GN=PLCB2 PE=1 SV=2	15	10	11	10	1185	133.9	6.29	29.83	10	4.34967e+06	4.74483e+06	4.48145e+06	4.52532e+06	6.65565	High	High	High	1	Phospho [S93; T98; S103; T139; T237; T242; Y274; S337; S564; S570; S574; T682; T683; T687; S695]
1041	Q0D2K0	Magnesium transporter NIPA4 OS=Homo sapiens OX=9606 GN=NIPAL4 PE=1 SV=3	24	7	10	7	466	50	7.43	25.66	7	5.35102e+06	3.99329e+06	4.21882e+06	4.52105e+06	6.65524	High	High	High	1	Phospho [S47; T191; S200; S330; S336; S338; T366; T370; T390]
1042	Q14145	Kelch-like ECH-associated protein 1 OS=Homo sapiens OX=9606 GN=KEAP1 PE=1 SV=2	28	7	8	7	624	69.6	6.44	17.86	7	4.37426e+06	4.80642e+06	4.37408e+06	4.51825e+06	6.65497	High	High	High	1	Phospho [T80; Y85; T351; S363; T400; Y426; S431; S439; T505; Y520; T545]
1043	A0A140VK87	MYCBP-associated protein OS=Homo sapiens OX=9606 GN=MYCBPAP PE=1 SV=1	13	8	9	8	984	111.9	8.15	23.38	8	5511460	2.91098e+06	5.11405e+06	4.51217e+06	6.65439	High	High	High	1	Phospho [T43; S51; T720; S722; S727; S827; T836; S849; Y944; T958; T961; S971]
1044	Q8NAX2	Keratinocyte differentiation factor 1 OS=Homo sapiens OX=9606 GN=KDF1 PE=1 SV=2	16	4	6	4	398	43.6	6.54	11.83	4	1.23939e+07	349441	791536	4.51162e+06	6.65433	High	High	High	1	Phospho [S137; S305; T306; S309; T349; T357; Y368]
1045	Q96QK1	Vacuolar protein sorting-associated protein 35 OS=Homo sapiens OX=9606 GN=VPS35 PE=1 SV=2	17	14	18	14	796	91.6	5.49	42.48	14	4.55128e+06	4.45521e+06	4.5124e+06	4.5063e+06	6.65382	High	High	High	1	Phospho [T55; S392; S395; T399; T408; Y537; S547]
1046	Q8TEP8	Centrosomal protein of 192 kDa OS=Homo sapiens OX=9606 GN=CEP192 PE=1 SV=3	21	31	39	31	2537	278.9	5.48	92.24	31	4.62325e+06	4.40426e+06	4.48374e+06	4.50375e+06	6.65357	High	High	High	1	Phospho [T17; S112; S116; T187; T292; T293; T308; S418; S427; T691; T717; S720; S742; T916; S1064; S1068; S1078; T1220; S1221; Y1265; T1272; S1316; S1342; S1351; S1363; S1367; T1485; T1487; S1492; T1547; S1549; S1552; S1626; T1630; Y1681; T1899; S1909; S1914; Y2049; S2187; S2194; S2250; T2270; T2280; T2283; Y2496]
1047	J3KP11	Voltage-dependent R-type calcium channel subunit alpha OS=Homo sapiens OX=9606 GN=CACNA1E PE=1 SV=2	13	17	26	15	2312	261.7	8.24	64.06	17	4.37835e+06	5.00067e+06	4.12025e+06	4.49976e+06	6.65319	High	High	High	1	Phospho [S637; T642; T649; S675; T1003; S1068; S1082; T1252; S1255; S1451; Y1505; T1554; T1729; S1732; S1733; T1863; T2045; S2180; S2188]
1048	Q8N2W9	E3 SUMO-protein ligase PIAS4 OS=Homo sapiens OX=9606 GN=PIAS4 PE=1 SV=1	18	6	13	6	510	56.5	6.14	29.45	6	4.69627e+06	4.6576e+06	4.14401e+06	4.49929e+06	6.65314	High	High	High	1	Phospho [S30; S32; T317; T318; S427; S441]
1049	M0QZD8	Uncharacterized protein OS=Homo sapiens OX=9606 GN=LOC400499 PE=4 SV=3	12	24	35	24	3266	357.6	7.85	80.84	24	4.53838e+06	3.80029e+06	5.13347e+06	4.49071e+06	6.65232	High	High	High	1	Phospho [S246; S255; S263; S264; S266; T311; S761; T809; T818; S826; S909; T955; T1102; S1105; T1415; S1421; T1572; Y1657; S1676; T1680; S1875; T1893; S1894; S2076; S2083; S2288; T2289; S2954; S3034; S3039; T3063; S3110; S3116]
1050	Q13635	Protein patched homolog 1 OS=Homo sapiens OX=9606 GN=PTCH1 PE=1 SV=2	13	10	15	5	1447	160.4	6.89	37.94	10	4140830	4.41407e+06	4.91139e+06	4.48876e+06	6.65213	High	High	Peak Found	1	Phospho [T171; T172; S181; T346; T351; T362; S489; S494; T499; T551; T557; T654; T693; T696; S825; S827; S1374]
1051	Q6P4R8	Nuclear factor related to kappa-B-binding protein OS=Homo sapiens OX=9606 GN=NFRKB PE=1 SV=2	35	35	51	35	1299	138.9	9.25	118.71	35	4.43772e+06	4.9121e+06	4.10753e+06	4.48578e+06	6.65184	High	High	High	1	Phospho [S155; S164; T279; S298; S446; T455; Y527; Y529; T537; T578; S694; S699; S703; S706; S709; S713; S714; T718; T721; T724; T726; T727; S736; S741; S749; T750; S752; S757; T774; S881; T885; S887; S890; S895; T968; T973; T979; T986; T987; S1007; S1014; S1022; S1033; S1034; T1035; T1037; T1039; T1040; S1056; S1075; T1076; S1079; S1080; T1104; S1121; T1123; S1127; S1130; S1139; S1146; S1150; S1…
1052	Q2TAZ0	Autophagy-related protein 2 homolog A OS=Homo sapiens OX=9606 GN=ATG2A PE=1 SV=3	16	19	26	19	1938	212.7	5.88	52.65	19	5.55376e+06	3.47134e+06	4.40314e+06	4.47608e+06	6.6509	High	High	High	1	Phospho [S65; Y258; T353; S367; S373; S380; T420; S425; T430; T435; T437; Y536; T537; S744; S745; S746; S907; T1140; S1142; S1143; S1467; S1474; T1691; S1705; T1811; T1814; Y1816; S1828; S1834; T1905; T1908]
1053	A0A1C7CYX9	Dihydropyrimidinase-related protein 2 OS=Homo sapiens OX=9606 GN=DPYSL2 PE=1 SV=1	29	12	22	10	677	73.5	6.35	55.23	12	5.21393e+06	5.85269e+06	2.29775e+06	4.45479e+06	6.64883	High	High	High	1	Phospho [S27; S44; S45; T162; S167; T282; Y380; T390; Y395; T408; T417; T418; S521; S526; S532; T626; S627]
1054	Q96Q06	Perilipin-4 OS=Homo sapiens OX=9606 GN=PLIN4 PE=1 SV=2	58	52	100	52	1357	134.3	8.73	248.28	52	6.12576e+06	3.8033e+06	3.42844e+06	4.4525e+06	6.6486	High	High	High	1	Phospho [T37; S86; S93; T113; T114; S116; T119; T121; T130; T157; S159; T163; T172; T182; T185; T187; T205; T208; S213; T218; T220; S225; T226; T229; S238; S246; T251; T253; T256; T262; T271; T274; S279; T281; T284; T286; T289; T295; T304; T307; S312; T314; T317; T319; T322; T328; T337; T340; T361; T377; S380; T391; T394; T443; T444; T449; T476; T482; T484; T490; T493; T502; T505; T575; T578; T58…
1055	Q6V0I7	Protocadherin Fat 4 OS=Homo sapiens OX=9606 GN=FAT4 PE=1 SV=2	21	62	86	62	4981	542.4	4.94	192.22	62	3.80541e+06	4.83533e+06	4.6823e+06	4.44101e+06	6.64748	High	High	High	1	Phospho [S20; S22; S32; T63; Y91; T93; S194; T281; Y512; S516; S526; T533; T534; S642; S645; T662; S666; S670; S671; S678; S727; S729; S734; S742; Y810; S814; S816; S818; T831; T832; T849; T850; T882; T948; S950; S978; S979; Y1066; S1073; T1278; S1282; T1548; T1630; T1636; T1646; S1655; S1659; T1692; S1757; Y1931; T1951; S1952; S1961; T1962; S1977; S1982; T2167; Y2264; S2265; T2381; T2427; Y2431;…
1056	A6NHX0	Cytosolic arginine sensor for mTORC1 subunit 2 OS=Homo sapiens OX=9606 GN=CASTOR2 PE=1 SV=3	27	7	7	7	329	36	5.16	18.55	7	5.05351e+06	4.21436e+06	4.04829e+06	4.43872e+06	6.64726	High	Peak Found	High	1	Phospho [S87; S89; S90; S91; T97; S102; Y120; T122; S260; S324]
1057	Q92542	Nicastrin OS=Homo sapiens OX=9606 GN=NCSTN PE=1 SV=2	24	12	18	12	709	78.4	5.99	43.29	12	5.11506e+06	5.01325e+06	3.17799e+06	4.43543e+06	6.64694	High	High	High	1	Phospho [T115; S226; S284; S286; T304; T320; S532; S536; S544; S665]
1058	Q8NF64	Zinc finger MIZ domain-containing protein 2 OS=Homo sapiens OX=9606 GN=ZMIZ2 PE=1 SV=2	21	15	20	12	920	96.5	7.12	45.07	15	3167797	3.77054e+06	6.36243e+06	4.43359e+06	6.64676	High	High	High	1	Phospho [S193; S205; S225; T232; T268; Y269; S342; S347; S349; T359; S361; S367; S368; T375; S383; S388; Y456; S597; T756; T764; S767]
1059	Q9NYC9	Dynein heavy chain 9, axonemal OS=Homo sapiens OX=9606 GN=DNAH9 PE=1 SV=3	14	37	49	36	4486	511.6	5.91	114.8	37	3.89831e+06	5.09017e+06	4.31077e+06	4.43309e+06	6.64671	High	High	High	1	Phospho [S93; T106; S192; Y215; Y226; S351; S354; S374; T882; Y883; S1630; S1646; S1653; S2073; S2208; T2261; T2328; T2408; Y2420; Y2421; T2479; T2482; S2494; Y2510; T2511; T2512; S2833; T2835; S2842; S2843; T3166; S3186; S3189; S3629; S3631; S3683; S3693; T3735; S3889; S4011; T4084; S4086; S4145; Y4158; Y4161; S4173; T4287; T4424]
1060	P27352	Cobalamin binding intrinsic factor OS=Homo sapiens OX=9606 GN=CBLIF PE=1 SV=2	26	5	10	5	417	45.4	6.14	19.95	5		2.93743e+06	5.92431e+06	4.43087e+06	6.64649	High	High	High	1	Phospho [S56; T160; S166; Y224; S225; T226; T297; T307]
1061	O43246	Cationic amino acid transporter 4 OS=Homo sapiens OX=9606 GN=SLC7A4 PE=2 SV=3	34	12	15	12	635	68.2	7.08	42.3	12	1.22545e+07	243070	757362	4.41829e+06	6.64525	High	High	High	1	Phospho [S38; T39; S53; Y56; T59; S74; Y140; S148; T153; T155; S181; S185; T403; T407; S408; Y465; S473; T479; S488; T491; T567; S572; Y582; Y585; Y605]
1062	P07900	Heat shock protein HSP 90-alpha OS=Homo sapiens OX=9606 GN=HSP90AA1 PE=1 SV=5	30	19	44	11	732	84.6	5.02	131.59	19	4.80988e+06	4.50691e+06	3.92828e+06	4.41502e+06	6.64493	High	High	High	1	Phospho [T19; S231; S263; S391; T425; S442; T624]
1063	Q9H2F5	Enhancer of polycomb homolog 1 OS=Homo sapiens OX=9606 GN=EPC1 PE=1 SV=1	14	9	10	9	836	93.4	8.59	24.41	9	4.91537e+06	4.2555e+06	4.06531e+06	4.41206e+06	6.64464	High	High	High	1	Phospho [S189; S202; S203; T204; T296; Y297; T305; T642; S648; T650; S733; T780; S787]
1064	A0A0G2JPP5	Protein scribble homolog OS=Homo sapiens OX=9606 GN=SCRIB PE=1 SV=1	19	18	30	18	1655	177.6	5.1	66.91	18	3.73767e+06	5.85597e+06	3.63765e+06	4.41043e+06	6.64448	High	High	High	1	Phospho [S139; T155; T192; S251; S341; S432; S434; S438; S868; T936; S939; T941; S957; T971; T972; T975; S990; T1185; S1276; S1279; S1285; S1583; Y1587; S1600]
1065	P51170	Amiloride-sensitive sodium channel subunit gamma OS=Homo sapiens OX=9606 GN=SCNN1G PE=1 SV=4	12	6	8	6	649	74.2	7.5	13.95	6	4214681	4.38821e+06	4.62252e+06	4.40847e+06	6.64429	High	High	Peak Found	1	Phospho [T60; T62; T349; T353; T617; T629; S637; T641]
1066	P21860	Receptor tyrosine-protein kinase erbB-3 OS=Homo sapiens OX=9606 GN=ERBB3 PE=1 SV=1	11	8	10	8	1342	148	6.55	22.18	8	4366795	4.56211e+06	4.27499e+06	4.4013e+06	6.64358	High	High	High	1	Phospho [S15; S20; T32; T39; T640; T643; T647; T662; Y665; T707; S717; S1029; S1032; Y1054; T1176]
1067	A0A494C1M9	Elongation factor Ts, mitochondrial OS=Homo sapiens OX=9606 GN=TSFM PE=1 SV=1	36	3	3	3	137	15.5	10.18	6.24	3	4394075	4.58474e+06	4.20635e+06	4.39506e+06	6.64296	High	High	High	1	Phospho [S95; S107]
1068	Q04671	P protein OS=Homo sapiens OX=9606 GN=OCA2 PE=1 SV=2	20	10	15	10	838	92.8	7.27	36.98	10	4.51665e+06	4.44879e+06	4.20583e+06	4.39042e+06	6.64251	High	High	High	1	Phospho [S23; S191; S210; S225; T226; T296; T299; T311; T353; S360; T475; T482; S737; T745; S820; T822]
1069	Q7L5N7	Lysophosphatidylcholine acyltransferase 2 OS=Homo sapiens OX=9606 GN=LPCAT2 PE=1 SV=1	16	8	14	8	544	60.2	6.55	32.79	8	4.4467e+06	4.65109e+06	4.06095e+06	4.38625e+06	6.64209	High	High	High	1	Phospho [T100]
1070	P42768	Wiskott-Aldrich syndrome protein OS=Homo sapiens OX=9606 GN=WAS PE=1 SV=4	35	10	34	10	502	52.9	6.64	96.93	10	5.46971e+06	3.89144e+06	3.77156e+06	4.37757e+06	6.64123	High	High	High	1	Phospho [T45; T48; T208; Y212; S277; S287]
1071	Q9UHC6	Contactin-associated protein-like 2 OS=Homo sapiens OX=9606 GN=CNTNAP2 PE=1 SV=1	14	9	11	9	1331	148.1	6.58	27.2	9	3143784	4.8645e+06	5.1235e+06	4.37726e+06	6.6412	High	High	High	1	Phospho [S248; S253; T263; S327; S486; T492; Y496; Y919; S920; S1042; S1306]
1072	Q6UXS9	Inactive caspase-12 OS=Homo sapiens OX=9606 GN=CASP12 PE=2 SV=3	23	5	6	5	341	38.9	6.02	11.43	5	3.97439e+06	4.51012e+06	4.63427e+06	4.37293e+06	6.64077	High	High	High	1	Phospho [T38; Y133; S134; S171; T241; T256]
1073	Q6DN72	Fc receptor-like protein 6 OS=Homo sapiens OX=9606 GN=FCRL6 PE=1 SV=2	16	4	6	4	434	47.7	7.58	15.02	4		5.10852e+06	3.62733e+06	4.36792e+06	6.64028	High	High	High	1	Phospho [T74; T93; T134]
1074	O14802	DNA-directed RNA polymerase III subunit RPC1 OS=Homo sapiens OX=9606 GN=POLR3A PE=1 SV=2	18	16	28	16	1390	155.5	8.48	71.12	16	3.65029e+06	3.85408e+06	5.5539e+06	4.35276e+06	6.63876	High	High	High	1	Phospho [T62; T274; T280; T531; S785; S788; S793; S977; T983; T1009; T1017; S1081; T1082; T1086; S1248; S1281; S1291; T1295]
1075	Q01543	Friend leukemia integration 1 transcription factor OS=Homo sapiens OX=9606 GN=FLI1 PE=1 SV=1	14	3	3	3	452	51	7.06	7.79	3	313538	202353	1.25226e+07	4.34617e+06	6.63811	High	High	High	1	Phospho [Y23; T35; S189; S192; S241]
1076	P54289	Voltage-dependent calcium channel subunit alpha-2/delta-1 OS=Homo sapiens OX=9606 GN=CACNA2D1 PE=1 SV=3	10	8	11	8	1103	124.5	5.27	23.34	8	2426498	4.74324e+06	5.86848e+06	4.34607e+06	6.6381	High	High	High	1	Phospho [S22; S23; T46; S52; S250; S261; T625; Y626; T741; S881; S1096; S1098]
1077	Q9Y4A5	Transformation/transcription domain-associated protein OS=Homo sapiens OX=9606 GN=TRRAP PE=1 SV=3	12	30	37	30	3859	437.3	8.19	93.15	30	3.99803e+06	4.91996e+06	4.09237e+06	4.33679e+06	6.63717	High	High	High	1	Phospho [T16; Y21; T29; T340; S432; S434; T552; T559; Y657; Y666; S838; T840; S1004; T1928; S1987; S1997; S2010; S2083; T2094; T2229; Y2257; T2261; T2271; S2327; T2352; S2353; T2386; T2388; S2465; Y2471; T2478; S2927; T3364; S3376; S3745; T3749; S3751; T3785; S3809]
1078	Q6QHF9	Peroxisomal N(1)-acetyl-spermine/spermidine oxidase OS=Homo sapiens OX=9606 GN=PAOX PE=1 SV=3	18	4	4	4	649	70.2	5.53	11.14	4	3.20073e+06	3.52481e+06	6.27257e+06	4.3327e+06	6.63676	Peak Found	High	High	1	Phospho [Y87; Y115; Y225; Y253; T270; T279; Y577; T583; S626; S636]
1079	O14678	ATP-binding cassette sub-family D member 4 OS=Homo sapiens OX=9606 GN=ABCD4 PE=1 SV=1	17	5	7	4	606	68.6	6.55	16.84	5		473821	8.17805e+06	4.32593e+06	6.63608	High	High	High	1	Phospho [S159; S162; Y173; Y174; Y176; T276; S282; T439; T441; T449; Y544]
1080	P21281	V-type proton ATPase subunit B, brain isoform OS=Homo sapiens OX=9606 GN=ATP6V1B2 PE=1 SV=3	28	11	24	3	511	56.5	5.81	59.81	11	4.30559e+06	4.62799e+06	4.02356e+06	4.31904e+06	6.63539	High	Peak Found	High	1	Phospho [S92; T172; S175; S182; S404; S419; S501]
1081	Q9UKL2	Olfactory receptor 52A1 OS=Homo sapiens OX=9606 GN=OR52A1 PE=2 SV=2	32	7	8	7	312	35.3	8.59	20.75	7	4.13814e+06	4.77115e+06	4.04473e+06	4.31801e+06	6.63528	High	High	High	1	Phospho [Y9; T15; S24; S53; S77; S78; Y95; S98; T208]
1082	A0A0A0MSJ4	Cytokine-dependent hematopoietic cell linker OS=Homo sapiens OX=9606 GN=CLNK PE=1 SV=1	17	4	5	4	428	49.5	9.01	10.75	4	4480322	4.37059e+06	4.08096e+06	4.31062e+06	6.63454	High	High	High	1	Phospho [S29; S35; T37; T114; S144; S152]
1083	A0A087WT87	Amino acid transporter OS=Homo sapiens OX=9606 GN=SLC1A3 PE=1 SV=1	35	9	29	7	496	54.2	7.44	90.12	9	4.02753e+06	4.07672e+06	4.8122e+06	4.30549e+06	6.63402	High	High	High	1	Phospho [Y80; T83; T84; T182; Y271; T272; T274; T350; S391; T404; S411; S442; S452]
1084	Q5T7W0	Zinc finger protein 618 OS=Homo sapiens OX=9606 GN=ZNF618 PE=1 SV=1	7	5	6	5	954	104.9	7.09	10.22	5	4.83032e+06	4.19537e+06	3.88906e+06	4.30492e+06	6.63396	High	High	High	1	Phospho [S16; S22; S636; S642; S646; T772; S782]
1085	Q96BX8	MOB kinase activator 3A OS=Homo sapiens OX=9606 GN=MOB3A PE=1 SV=1	31	6	20	6	217	25.4	8.63	52.12	6	4.72436e+06	4.12199e+06	4.06584e+06	4.30406e+06	6.63388	High	High	High	1
1086	S4R3Q6	Vacuolar protein sorting-associated protein 26A OS=Homo sapiens OX=9606 GN=VPS26A PE=1 SV=1	17	4	8	4	226	26.2	6.24	21.29	4	4.19265e+06	4.1701e+06	4.5191e+06	4.29395e+06	6.63286	High	High	High	1
1087	Q8N6S4	Ankyrin repeat domain-containing protein 13C OS=Homo sapiens OX=9606 GN=ANKRD13C PE=2 SV=2	15	6	8	6	541	60.8	6.93	16.21	6	4477986	4.44432e+06	3.95542e+06	4.29258e+06	6.63272	High	High	High	1	Phospho [S70; S83; S186; Y187; T262; T263; S322; S392; T452]
1088	P51587	Breast cancer type 2 susceptibility protein OS=Homo sapiens OX=9606 GN=BRCA2 PE=1 SV=3	14	29	39	29	3418	384	6.71	89.64	29	3.04072e+06	3.87561e+06	5.91561e+06	4.27731e+06	6.63117	High	High	High	1	Phospho [T149; S163; S492; S496; S497; T933; T939; S1134; Y1135; S1140; T1154; S1248; T1251; S1252; T1520; T1526; S1528; S1538; S1606; T1887; S1968; S1970; S1985; S1989; S2067; S2071; S2072; S2142; S2152; S2156; T2169; S2172; T2241; S2243; Y2541; T2542; T2564; T2967; T2968; Y2977; S2994; S3131; T3137; S3231; S3239; T3349; S3354; S3356; T3357]
1089	Q6Q759	Sperm-associated antigen 17 OS=Homo sapiens OX=9606 GN=SPAG17 PE=2 SV=1	21	29	36	29	2223	251.6	6.24	76.83	29	6319731	4.40456e+06	2.10717e+06	4.27715e+06	6.63115	High	High	High	1	Phospho [S735; T739; T740; T750; S754; S889; T895; S896; S898; S902; S906; S908; S913; S993; S1032; T1106; S1109; T1162; T1164; T1171; T1329; S1344; S1349; T1354; S1359; S1364; S1365; T1415; S1419; Y1548; Y1557; Y1558; T1576; S1577; S1598; S1600; S1761; Y1792; S2051; S2081; S2082; T2093; T2145; S2155; S2159; T2178; T2204; S2205; T2206]
1090	P30459	HLA class I histocompatibility antigen, A-74 alpha chain OS=Homo sapiens OX=9606 GN=HLA-A PE=1 SV=1	27	8	22	3	365	40.9	6.47	59.28	8	4.81306e+06	4.48958e+06	3.5228e+06	4.27514e+06	6.63095	High	High	High	1	Phospho [T8; T20; T22; S301]
1091	Q7Z460	CLIP-associating protein 1 OS=Homo sapiens OX=9606 GN=CLASP1 PE=1 SV=1	23	25	37	6	1538	169.3	9.03	71.58	25	837887	4.45321e+06	7.52724e+06	4.27278e+06	6.63071	High	High	High	1	Phospho [S62; Y64; S75; T79; T154; T162; S166; Y195; S214; S229; S260; S265; S285; S287; S288; T490; S500; T586; T591; S615; S616; S618; T620; S624; S625; S684; S686; S687; S695; T701; S1037; S1049; T1068; T1346; T1354; S1412; T1413; S1416; S1417]
1092	P22557	5-aminolevulinate synthase, erythroid-specific, mitochondrial OS=Homo sapiens OX=9606 GN=ALAS2 PE=1 SV=2	13	5	5	5	587	64.6	8.12	13.41	5	3.80584e+06	4.99366e+06	4.0047e+06	4.26807e+06	6.63023	High	High	High	1	Phospho [T19; T28; T43; T56; S62; T420; T421; S422; S429; S434]
1093	Q9UMS5	Putative homeodomain transcription factor 1 OS=Homo sapiens OX=9606 GN=PHTF1 PE=2 SV=2	11	6	10	6	762	87.2	9.6	23.41	6	3.78132e+06	4.4497e+06	4.57109e+06	4.26737e+06	6.63016	High	High	High	1	Phospho [Y117; S465; Y470; S709; T710]
1094	A0A140T9U8	HLA class I histocompatibility antigen, Cw-6 alpha chain OS=Homo sapiens OX=9606 GN=HLA-C PE=1 SV=1	34	13	28	6	397	44.2	6.98	74.93	13	4.3887e+06	3.55478e+06	4.84371e+06	4.26239e+06	6.62965	High	High	High	1	Phospho [T264; S301; S302; S338; S345; T351; S358; S361]
1095	O14646	Chromodomain-helicase-DNA-binding protein 1 OS=Homo sapiens OX=9606 GN=CHD1 PE=1 SV=2	12	11	17	10	1710	196.6	7.14	37.64	11	4266941	4.66431e+06	3.84277e+06	4.25801e+06	6.62921	High	High	High	1	Phospho [S231; S232; Y352; T359; S540; T541; S544; S554; T577; S1185; T1187; S1227; S1396; S1403; S1406; T1534; Y1597]
1096	A0A087WYK2	Serine/threonine-protein kinase WNK3 OS=Homo sapiens OX=9606 GN=WNK3 PE=1 SV=1	9	10	17	10	1799	198.2	6.23	27.52	10	3.8838e+06	4.41692e+06	4.45544e+06	4.25205e+06	6.6286	High	High	High	1	Phospho [T287; T299; T303; T708; T709; S714; S893; S895; S905; T909; S910; S1192; T1375; T1387; T1434; S1453; S1602; T1604; S1616]
1097	Q13308	Inactive tyrosine-protein kinase 7 OS=Homo sapiens OX=9606 GN=PTK7 PE=1 SV=2	11	6	7	6	1070	118.3	7.09	14.94	6	5.01407e+06	4.14873e+06	3.58423e+06	4.24901e+06	6.62829	High	High	High	1	Phospho [T28; T30; T407; T410; S413; S421; T635; T785; T800; S805; S947; S952]
1098	A0A1C7CYX0	Exocyst complex component 3-like protein 2 OS=Homo sapiens OX=9606 GN=EXOC3L2 PE=1 SV=1	11	5	8	5	802	87.4	8.95	18.47	5	3.65972e+06	4.54517e+06	4.52797e+06	4.24429e+06	6.6278	High	High	High	1	Phospho [S144; T597; Y613; S762; S766]
1099	Q9NRM6	Interleukin-17 receptor B OS=Homo sapiens OX=9606 GN=IL17RB PE=1 SV=2	18	5	6	5	502	55.8	8.09	13.24	5	4289501	4.36849e+06	4.06623e+06	4.24141e+06	6.62751	Peak Found	High	High	1	Phospho [Y123; T132; Y134; T267; T274; S397; S402]
1100	Q8ND71	GTPase IMAP family member 8 OS=Homo sapiens OX=9606 GN=GIMAP8 PE=2 SV=2	15	8	8	8	665	74.8	8.34	19.25	8	3340649	3.81471e+06	5.5563e+06	4.23722e+06	6.62708	High	High	High	1	Phospho [T364; T438; S447; S457; S461; T465; T474; S641; S651]
1101	B4DTF9	Clathrin light chain OS=Homo sapiens OX=9606 GN=CLTB PE=1 SV=1	46	3	9	3	134	13.9	4.46	16.02	3	3943512	4.63214e+06	4.13462e+06	4.23675e+06	6.62703	High	High	High	1	Phospho [T71; T89; Y103; T125; S126; S131]
1102	Q6ZV73	FYVE, RhoGEF and PH domain-containing protein 6 OS=Homo sapiens OX=9606 GN=FGD6 PE=1 SV=2	18	13	16	13	1430	160.7	7.03	41.37	13	1.96299e+06	1.87128e+06	8.86774e+06	4.234e+06	6.62675	High	High	High	1	Phospho [Y162; S177; S196; S522; S577; S585; S589; S590; S626; S632; S1000; Y1011; Y1022; T1120; S1305; S1306; S1310; S1313; Y1341; S1343]
1103	M0R2T6	Zinc finger protein 415 OS=Homo sapiens OX=9606 GN=ZNF415 PE=4 SV=1	34	3	5	3	106	11.5	9.67	9.96	3	4.0899e+06	4.49006e+06	4.11913e+06	4.23303e+06	6.62665	High	High	High	1	Phospho [S26; S29; S30; S79; S82]
1104	Q5TBQ0	Protein LSM14 homolog B (Fragment) OS=Homo sapiens OX=9606 GN=LSM14B PE=1 SV=1	24	6	7	6	296	32.1	9.38	15.97	6	3.06017e+06	4.22419e+06	5.41383e+06	4.23273e+06	6.62662	High	High	High	1	Phospho [S5; Y149; S156; S159; T222]
1105	A0A3B3IRZ4	IQ motif and SEC7 domain-containing protein 1 OS=Homo sapiens OX=9606 GN=IQSEC1 PE=1 SV=1	16	10	11	10	1222	136	8.47	25.34	10	7.27807e+06	2.76457e+06	2.64992e+06	4.23086e+06	6.62643	High	High	High	1	Phospho [S203; S207; T228; T234; T237; S274; S283; S284; S292; T294; S298; S305; S312; S407; S413; S421; T422; S424; S1079; S1083; S1096]
1106	A0AVK6	Transcription factor E2F8 OS=Homo sapiens OX=9606 GN=E2F8 PE=1 SV=1	20	9	10	9	867	94.1	8.98	24.97	9	4.53917e+06	4.14193e+06	3.97402e+06	4.21837e+06	6.62514	High	High	High	1	Phospho [T20; S324; T421; S430; S435; T681; T686; S706; S715; T737; S751; S753; T777]
1107	P51795	H(+)/Cl(-) exchange transporter 5 OS=Homo sapiens OX=9606 GN=CLCN5 PE=1 SV=1	21	9	13	8	746	83.1	6.81	27.69	9		2.90356e+06	5.52394e+06	4.21375e+06	6.62467	High	High	High	1	Phospho [S52; S56; T129; Y136; Y140; S156; T515; T518; Y534; S613; S656; T657; S658; T663; S666]
1108	P15531	Nucleoside diphosphate kinase A OS=Homo sapiens OX=9606 GN=NME1 PE=1 SV=1	31	8	12	3	152	17.1	6.19	28.84	8	4.3055e+06	4.1361e+06	4.19381e+06	4.2118e+06	6.62447	High	High	High	1
1109	Q12959	Disks large homolog 1 OS=Homo sapiens OX=9606 GN=DLG1 PE=1 SV=2	17	9	12	8	904	100.4	5.76	26.75	9	3.75739e+06	3.91734e+06	4.94994e+06	4.20823e+06	6.6241	High	High	High	1	Phospho [T81; S86; S89; T91; T242; Y399; Y414; T420; T461; S473; T474; T630; T683; S684; S834]
1110	F8W7R3	Fanconi anemia group I protein OS=Homo sapiens OX=9606 GN=FANCI PE=1 SV=1	23	19	26	19	1095	123.2	6.27	51.68	19	3.73739e+06	2.1996e+06	6.66437e+06	4.20045e+06	6.6233	High	High	High	1	Phospho [S126; T135; T139; T187; S221; S225; S228; T258; S333; S337; S347; T403; S407; S409; S411; S464; S629; T794; T800; S801; T830; S845; S939; S948; S951; S1030; T1044; S1056; S1058]
1111	F5H0Y3	Myeloid leukemia factor 2 (Fragment) OS=Homo sapiens OX=9606 GN=MLF2 PE=1 SV=8	26	3	3	3	230	24.7	10.29	7.14	3	3990795	4.3793e+06	4.22143e+06	4.19718e+06	6.62296	High	High	High	1	Phospho [S38; T44; S73; T173]
1112	O95613	Pericentrin OS=Homo sapiens OX=9606 GN=PCNT PE=1 SV=4	10	18	24	18	3336	377.8	5.55	51.23	18	3.95797e+06	4.29641e+06	4.30947e+06	4.18795e+06	6.622	High	High	High	1	Phospho [T815; S1111; T1415; S1419; S1693; S2204; S2214; S2222; S2352; T2367; S2372; S2410; S2417; S2485; S2486; S2594; T2604; S2643; S2752; T2754; S2758; T3056; S3060; T3061; S3070]
1113	K7EJS8	Kin of IRRE-like protein 2 OS=Homo sapiens OX=9606 GN=KIRREL2 PE=4 SV=2	20	7	7	7	673	71.4	6.48	16.33	7	3.96457e+06	4.37695e+06	4.21095e+06	4.18415e+06	6.62161	High	Peak Found	Peak Found	1	Phospho [Y50; T57; S133; S135; S208; S222; Y225; T230; T394; T561; T565; S579; S594; T601]
1114	Q9UPQ0	LIM and calponin homology domains-containing protein 1 OS=Homo sapiens OX=9606 GN=LIMCH1 PE=1 SV=4	15	9	12	9	1083	121.8	6.47	30.65	9	3.83188e+06	4.01514e+06	4.62427e+06	4.1571e+06	6.61879	High	High	High	1	Phospho [T35; T46; S116; S251; T302; Y313; T317; S469; S523; S525; T553; T566; S992; S995; S1002]
1115	Q15428	Splicing factor 3A subunit 2 OS=Homo sapiens OX=9606 GN=SF3A2 PE=1 SV=2	17	5	13	5	464	49.2	9.64	39.1	5	3.74581e+06	4.43434e+06	4.27105e+06	4.1504e+06	6.61809	High	High	High	1	Phospho [T73; Y117; T120; S417; S451]
1116	O95487	Protein transport protein Sec24B OS=Homo sapiens OX=9606 GN=SEC24B PE=1 SV=2	11	8	9	8	1268	137.3	6.67	18.54	8	4.09468e+06	4.18155e+06	4.16594e+06	4.14739e+06	6.61777	High	High	High	1	Phospho [S8; S13; S484; T754; Y763; S765; T781; T783; S817; S945; Y1186]
1117	Q15363	Transmembrane emp24 domain-containing protein 2 OS=Homo sapiens OX=9606 GN=TMED2 PE=1 SV=1	38	5	8	5	201	22.7	5.17	15.37	5	3.85699e+06	4.41013e+06	4.15412e+06	4.14041e+06	6.61704	High	High	High	1	Phospho [T62; Y70; S76; S77; T100]
1118	Q7Z692	Carcinoembryonic antigen-related cell adhesion molecule 19 OS=Homo sapiens OX=9606 GN=CEACAM19 PE=2 SV=2	31	6	7	6	300	32.6	6.1	15.65	6	4.01163e+06	4.83667e+06	3.55442e+06	4.13424e+06	6.6164	High	High	High	1	Phospho [S20; S30; Y35; T154; T162; S175; Y179; T223; T224; S246; S252; S255]
1119	Q13769	THO complex subunit 5 homolog OS=Homo sapiens OX=9606 GN=THOC5 PE=1 SV=2	13	6	6	6	683	78.5	6.87	13.35	6	4.51901e+06	4.63207e+06	3.25119e+06	4.13409e+06	6.61638	High	High	High	1	Phospho [S227; S228; T380; T381; T387; S466; S468; T481]
1120	Q96Q91	Anion exchange protein 4 OS=Homo sapiens OX=9606 GN=SLC4A9 PE=2 SV=2	31	17	27	16	983	108.2	7.09	53.23	17	4.05925e+06	4.23916e+06	4.10003e+06	4.13281e+06	6.61625	High	High	High	1	Phospho [S14; S15; T33; S77; S78; S79; S81; T123; S162; S164; S255; S260; T320; T330; T382; Y420; T423; T467; S470; S471; T472; Y541; T551; S562; S656; S663; S778; Y841; S854]
1121	P78363	Retinal-specific phospholipid-transporting ATPase ABCA4 OS=Homo sapiens OX=9606 GN=ABCA4 PE=1 SV=3	17	25	30	25	2273	255.8	6.29	67.64	25	4.27338e+06	3.14823e+06	4.97169e+06	4.1311e+06	6.61607	High	High	High	1	Phospho [Y227; T243; Y639; S668; S795; S798; T806; Y808; S839; Y850; T972; T977; T983; T986; T996; S997; S1004; Y1156; T1158; S1168; S1260; S1261; T1572; S1581; S1590; S1669; T1672; T1675; S1677; T2070; Y2071; T2126; S2127; Y2165; T2168; S2173; S2196]
1122	Q9GZT9	Egl nine homolog 1 OS=Homo sapiens OX=9606 GN=EGLN1 PE=1 SV=1	10	3	3	3	426	46	8.53	7.36	3	4.09773e+06	4.14772e+06	4.13846e+06	4.12797e+06	6.61574	High	Peak Found	High	1	Phospho [S248]
1123	Q5STX8	Allograft inflammatory factor 1 (Fragment) OS=Homo sapiens OX=9606 GN=AIF1 PE=1 SV=1	23	3	5	3	161	18	7.24	12.42	3	4.27025e+06	4.23391e+06	3.86953e+06	4.12456e+06	6.61538	High	High	High	1
1124	Q9BYT1	Solute carrier family 17 member 9 OS=Homo sapiens OX=9606 GN=SLC17A9 PE=1 SV=2	31	7	8	7	436	47.5	7.78	17.72	7	3.75096e+06	4.39419e+06	4.22661e+06	4.12392e+06	6.61531	High	High	High	1	Phospho [S50; S52; S98; S114; Y200; S221; S225; S345]
1125	Q7Z333	Probable helicase senataxin OS=Homo sapiens OX=9606 GN=SETX PE=1 SV=4	17	26	32	26	2677	302.7	7.17	78.39	26	6.14843e+06	2.94042e+06	3.28064e+06	4.12316e+06	6.61523	High	High	High	1	Phospho [Y211; T212; Y383; S642; T644; S693; S708; S978; S1017; S1019; T1124; S1179; S1186; S1200; S1256; S1257; T1316; S1543; T1604; S1618; S1621; S1623; S1679; S1684; S1685; S2051; S2054; S2128; T2140; T2346; T2353; S2585; S2598]
1126	Q9NPG4	Protocadherin-12 OS=Homo sapiens OX=9606 GN=PCDH12 PE=1 SV=1	16	9	13	8	1184	128.9	5.29	32.2	9	4.07226e+06	4.16429e+06	4.1225e+06	4.11968e+06	6.61486	High	High	High	1	Phospho [S383; Y426; T429; S550; S554; S584; T585; T594; T610; T619; T620; S934; S939; T1103; T1152; S1153]
1127	O75460	Serine/threonine-protein kinase/endoribonuclease IRE1 OS=Homo sapiens OX=9606 GN=ERN1 PE=1 SV=2	11	4	5	4	977	109.7	6.42	7.48	4	4.11997e+06	3.82752e+06	4.36992e+06	4.1058e+06	6.6134	Peak Found	High	High	1	Phospho [T49; S51; T66; Y294; T312; T321; T325; T367]
1128	O75509	Tumor necrosis factor receptor superfamily member 21 OS=Homo sapiens OX=9606 GN=TNFRSF21 PE=1 SV=1	12	4	4	4	655	71.8	7.83	9.52	4	4808346	3.58611e+06	3.91318e+06	4.10255e+06	6.61305	High	Peak Found	High	1	Phospho [T190; T204; T207; S516; S533; T537; S541]
1129	B7WP89	Protein ABHD18 OS=Homo sapiens OX=9606 GN=ABHD18 PE=1 SV=1	43	7	9	7	382	43.3	8.82	18.54	7	4.52905e+06	4.26217e+06	3.49161e+06	4.09428e+06	6.61218	High	High	High	1	Phospho [S83; S96; S143; T144; S146; T200; S213; S263; S267; S271; T333; Y349; Y358]
1130	Q8TDZ2	[F-actin]-monooxygenase MICAL1 OS=Homo sapiens OX=9606 GN=MICAL1 PE=1 SV=2	17	12	19	11	1067	117.8	6.4	41.23	12	5.00749e+06	3.64087e+06	3.62956e+06	4.09264e+06	6.612	High	High	High	1	Phospho [Y265; T277; T297; S617; S622; S625; S636; T641; S645; T802; S848; S858; S872; S876; S961; S962]
1131	Q96T58	Msx2-interacting protein OS=Homo sapiens OX=9606 GN=SPEN PE=1 SV=1	21	56	73	56	3664	402	7.64	161.19	56	3.81516e+06	5.64922e+06	2.80201e+06	4.0888e+06	6.6116	High	High	High	1	Phospho [S312; S320; S911; S920; S1078; S1081; T1219; S1225; T1239; S1329; Y1494; T1502; T1633; S1641; T1643; T1646; S1649; S1766; S1880; S1883; T2009; S2026; S2416; S2426; T2471; S2474; S2481; S2486; T2550; S2563; S2628; S2634; T2638; T2677; T2678; S2681; S2684; T2685; T2724; S2730; T2735; S2737; T2740; S2750; T2756; T2757; T2759; S2802; S2811; S2831; S2835; T2924; T2928; T2933; T2938; T2950; S3…
1132	A0A087WYG2	C-Jun-amino-terminal kinase-interacting protein 3 OS=Homo sapiens OX=9606 GN=MAPK8IP3 PE=1 SV=1	20	17	24	15	1337	147.5	5.4	52.93	17	3.74613e+06	4.50238e+06	4.01354e+06	4.08735e+06	6.61144	High	High	High	1	Phospho [Y37; Y47; Y129; S280; S283; T380; S392; T778; S779; T780; T782; T783; T796; T881; Y1131; T1138; Y1208; T1253; S1287]
1133	Q9H987	Synaptopodin 2-like protein OS=Homo sapiens OX=9606 GN=SYNPO2L PE=2 SV=3	25	16	20	16	977	102.4	9.74	41.01	16	3.98594e+06	4.225e+06	4.04958e+06	4.08684e+06	6.61139	High	High	High	1	Phospho [S76; T279; S282; S512; S520; T522; S534; S536; T537; S540; S541; S581; S647; S654; T702; T705; T713; T718; Y772; T827; T839; S926; S931]
1134	P09668	Pro-cathepsin H OS=Homo sapiens OX=9606 GN=CTSH PE=1 SV=4	24	6	15	6	335	37.4	8.07	38.55	6	3.96585e+06	4.21573e+06	4.0759e+06	4.08582e+06	6.61128	High	High	High	1	Phospho [S268; S269; Y296]
1135	Q9ULL5	Proline-rich protein 12 OS=Homo sapiens OX=9606 GN=PRR12 PE=1 SV=3	23	30	41	30	2036	210.9	7.87	88.29	30	4.50762e+06	4.34716e+06	3.39834e+06	4.08437e+06	6.61113	High	High	High	1	Phospho [T120; S140; S166; S167; S169; S352; T355; S359; S386; Y389; T391; T404; S411; Y443; S444; Y533; S552; S592; S596; S607; T774; T777; S804; S807; S811; S945; S1242; S1312; S1316; S1403; S1417; S1589; S1690; T1705; S1711; T1718; S1859; T1860]
1136	Q9Y2T6	G-protein coupled receptor 55 OS=Homo sapiens OX=9606 GN=GPR55 PE=1 SV=2	10	3	5	3	319	36.6	8.43	10.55	3	3.85031e+06	3.99108e+06	4.37511e+06	4.07217e+06	6.60983	High	High	High	1	Phospho [S76; S84; T314; T315]
1137	A0A087WV86	Protein aurora borealis OS=Homo sapiens OX=9606 GN=BORA PE=1 SV=1	26	9	13	9	634	69.1	5.16	29.96	9	4023323		4.12094e+06	4.07213e+06	6.60982	High	High	High	1	Phospho [S212; S222; S278; S280; S287; T297; T318; S320; S349; S450; T477; T482; S489]
1138	Q5BJH1	PSAP protein OS=Homo sapiens OX=9606 GN=PSAP PE=1 SV=1	17	3	3	3	240	26.3	6.04	7.06	3	4270940	3.94091e+06	4.00299e+06	4.07161e+06	6.60977	Peak Found	High	High	1	Phospho [T26; T113]
1139	O95873	Uncharacterized protein C6orf47 OS=Homo sapiens OX=9606 GN=C6orf47 PE=1 SV=2	18	4	4	4	294	31.7	6.37	9.1	4	4.07411e+06	4.09585e+06	4.03782e+06	4.06926e+06	6.60952	High	High	Peak Found	1	Phospho [T125; S166; S179]
1140	J3KPF0	Probable E3 ubiquitin-protein ligase HECTD4 OS=Homo sapiens OX=9606 GN=HECTD4 PE=1 SV=3	20	56	69	56	4416	484	6.02	152.14	56	3.78556e+06	4.40722e+06	4.00532e+06	4.06603e+06	6.60917	High	High	High	1	Phospho [S404; S426; S436; T524; T528; S543; S546; S560; S566; T677; T684; Y781; T785; S802; S805; T813; T978; T987; S1006; T1008; T1253; S1257; T1262; T1367; S1390; S1506; S1514; T1590; S1600; S1720; T1781; T1910; T1922; T1924; T1926; S1972; T1981; T1996; S2021; S2026; S2033; T2105; T2106; S2128; T2212; T2214; S2218; S2225; S2234; S2390; T2399; S2471; S2477; S2485; S2905; S2921; S2922; T2975; S2…
1141	Q2Y0W8	Electroneutral sodium bicarbonate exchanger 1 OS=Homo sapiens OX=9606 GN=SLC4A8 PE=1 SV=1	21	14	18	9	1093	122.9	6.68	45.19	14	3.9417e+06	3.83745e+06	4.40609e+06	4.06174e+06	6.60871	High	High	High	1	Phospho [S246; S279; S284; S301; S322; S328; T331; T495; T504; S525; T704; T711; S727; S730; S850; T852; S856; S861; Y908; S917; S918; T1073]
1142	Q15020	Squamous cell carcinoma antigen recognized by T-cells 3 OS=Homo sapiens OX=9606 GN=SART3 PE=1 SV=1	15	6	6	6	963	109.9	5.57	14.79	6	3.62236e+06	4.49888e+06	4.05261e+06	4.05795e+06	6.60831	High	High	High	1	Phospho [T7; S16; T34; S366; T657; S699]
1143	O94808	Glutamine--fructose-6-phosphate aminotransferase [isomerizing] 2 OS=Homo sapiens OX=9606 GN=GFPT2 PE=1 SV=3	6	3	3	3	682	76.9	7.37	7.59	3	4.0938e+06	3.86612e+06	4.19087e+06	4.05026e+06	6.60748	High	High	Peak Found	1	Phospho [Y71; S262; S265]
1144	F8W6I7	Heterogeneous nuclear ribonucleoprotein A1 OS=Homo sapiens OX=9606 GN=HNRNPA1 PE=1 SV=2	30	10	24	5	307	33.1	9.13	66.33	10	3.91437e+06	4.15926e+06	4.06113e+06	4.04492e+06	6.60691	High	High	High	1	Phospho [Y276; S303]
1145	B2RTY4	Unconventional myosin-IXa OS=Homo sapiens OX=9606 GN=MYO9A PE=1 SV=2	8	14	16	14	2548	292.5	8.88	34.97	14	3.93761e+06	4.0463e+06	4.13492e+06	4.03961e+06	6.60634	High	High	High	1	Phospho [S238; S241; S243; Y304; T307; Y314; S521; T528; S532; T669; S683; S689; T815; S816; Y1336; S1689; S2234; S2293; S2294; S2397; S2401]
1146	F5GXT3	Anoctamin OS=Homo sapiens OX=9606 GN=ANO2 PE=1 SV=2	14	10	10	10	1003	113.8	6.55	24.18	10	3576989	4.06893e+06	4.4619e+06	4.03594e+06	6.60594	High	High	High	1	Phospho [S122; T209; Y214; S221; S227; Y254; T441; S502; S541; Y559; S921]
1147	Q6ZT12	E3 ubiquitin-protein ligase UBR3 OS=Homo sapiens OX=9606 GN=UBR3 PE=2 SV=2	17	19	23	19	1888	212.3	6.1	49.58	19	3.88426e+06	4.27439e+06	3.88193e+06	4.01353e+06	6.60353	High	High	High	1	Phospho [S15; T256; S264; T267; T271; T335; S365; S371; T400; S440; S447; S452; S493; S655; S746; T872; Y1284; S1411; T1413; S1416; S1421; Y1522; T1537; S1538; T1784]
1148	A6NNM3	RIMS-binding protein 3B OS=Homo sapiens OX=9606 GN=RIMBP3B PE=3 SV=3	19	17	20	17	1639	180.8	6.77	40.32	17	4.2097e+06	3.88409e+06	3.88121e+06	3.99167e+06	6.60115	High	High	High	1	Phospho [Y202; S216; S251; S253; S260; S301; S720; T779; S780; T794; Y843; Y864; Y866; T988; S1008; T1080; S1145; T1146; S1151; S1228; S1531; S1539; T1550; S1555; S1556]
1149	O60312	Probable phospholipid-transporting ATPase VA OS=Homo sapiens OX=9606 GN=ATP10A PE=2 SV=2	14	14	16	14	1499	167.6	8.37	32.45	14	3.39017e+06	4.15849e+06	4.40502e+06	3.98456e+06	6.60038	High	High	High	1	Phospho [Y69; T70; S185; S186; T286; T499; S624; S723; T946; S966; S971; Y981; T1311; S1314; S1319; S1363; S1405]
1150	A6NM62	Leucine-rich repeat-containing protein 53 OS=Homo sapiens OX=9606 GN=LRRC53 PE=4 SV=2	17	14	17	14	1247	140.7	7.91	38.58	14	4.4617e+06	2.22163e+06	5.22313e+06	3.96882e+06	6.59866	High	High	High	1	Phospho [T16; T20; T41; Y44; S47; S50; T81; T85; T252; S265; Y565; S571; S616; S623; S626; S706; T803; S810; S820; S874; S1014; S1019; S1041; S1044; S1045; S1146]
1151	Q96Q05	Trafficking protein particle complex subunit 9 OS=Homo sapiens OX=9606 GN=TRAPPC9 PE=1 SV=2	18	14	17	14	1148	128.4	6.62	35.79	14	4.09919e+06	4.01756e+06	3.78244e+06	3.9664e+06	6.5984	High	High	High	1	Phospho [T15; S27; S222; Y226; S229; S332; Y373; T452; S635; S640; Y643; T654; S709; S842; T895; S913]
1152	Q12948	Forkhead box protein C1 OS=Homo sapiens OX=9606 GN=FOXC1 PE=1 SV=3	29	10	16	10	553	56.8	8.51	26.42	10	569930	1.08976e+07	430932	3.96615e+06	6.59837	High	High	High	1	Phospho [Y81; S82; T100; S271; S272; S279; S284; S316; S329; S330; Y431; T437; T471; Y474]
1153	Q8TDX9	Polycystic kidney disease protein 1-like 1 OS=Homo sapiens OX=9606 GN=PKD1L1 PE=1 SV=1	20	33	39	33	2849	315.2	7.06	95.61	33	3.38135e+06	4.66402e+06	3.85209e+06	3.96582e+06	6.59833	High	High	High	1	Phospho [S148; S166; S169; T178; S179; S185; T219; T225; S229; S246; S247; Y382; Y413; T522; T525; S785; S1048; S1062; S1097; S1100; S1102; T1150; T1166; S1175; Y1260; S1315; T1317; S1331; S1430; S1435; S1450; Y1540; T1541; T1574; T1575; Y1675; S1760; Y1967; T1971; T1989; S2278; S2311; T2321; S2488; S2490; Y2572; Y2573; S2665; S2673]
1154	A0A1W2PRN1	Golgin subfamily A member 8J OS=Homo sapiens OX=9606 GN=GOLGA8J PE=4 SV=1	18	5	6	5	610	68.5	7.93	17.92	5	3.10134e+06	4.36178e+06	4.41658e+06	3.9599e+06	6.59768	High	Peak Found	High	1	Phospho [T29; S42; S101; T106; S109; T154; S170; S192; S206; S207; T470]
1155	Q9NX61	Transmembrane protein 161A OS=Homo sapiens OX=9606 GN=TMEM161A PE=1 SV=1	18	4	5	4	479	53.6	8.44	10.63	4	4.16653e+06	3.9185e+06	3.77847e+06	3.9545e+06	6.59709	High	High	High	1	Phospho [Y112; Y117; T143; S147; S160; S168; T430; T443]
1156	Q5T4S7	E3 ubiquitin-protein ligase UBR4 OS=Homo sapiens OX=9606 GN=UBR4 PE=1 SV=1	15	50	68	30	5183	573.5	6.04	150.35	50	4.02408e+06	3.92885e+06	3.84755e+06	3.93349e+06	6.59478	High	High	High	1	Phospho [T198; T205; Y338; S677; S679; T982; T992; T1123; T1187; S1206; T1287; S1290; T1295; T1517; S1754; S1760; S1981; S1982; S1983; S1985; S2112; T2278; T2279; T2281; S2283; T2286; Y2327; S2341; T2350; S2408; T2415; S2514; T2576; S2579; T2592; S2832; S2833; S2834; S2885; S2892; S3040; S3046; S3060; S3259; S3260; S3262; T3479; S3490; T3741; S3978; S3980; T4013; T4030; S4031; T4043; Y4068; S4088…
1157	Q969X1	Protein lifeguard 3 OS=Homo sapiens OX=9606 GN=TMBIM1 PE=1 SV=2	22	7	15	7	311	34.6	7.72	37.92	7	4.00806e+06	3.871e+06	3.89544e+06	3.92484e+06	6.59382	High	High	High	1	Phospho [Y39; Y42; S184; T188; T198; S202; T206]
1158	O00204	Sulfotransferase family cytosolic 2B member 1 OS=Homo sapiens OX=9606 GN=SULT2B1 PE=1 SV=2	15	4	5	4	365	41.3	5.4	9.32	4	4.04893e+06	3.95082e+06	3.75669e+06	3.91881e+06	6.59315	High	High	High	1	Phospho [T73; T74; T253; S347]
1159	A0A0G2JRD8	Mucin-4 OS=Homo sapiens OX=9606 GN=MUC4 PE=1 SV=1	62	161	247	29	6448	625.8	5.21	500.71	161	3177858	6.11448e+06	2.46343e+06	3.91859e+06	6.59313	High	High	High	1	Phospho [S81; T84; T259; S262; S274; S277; T278; S286; S287; T291; S293; T298; S299; S319; S404; S407; S416; T427; S431; T432; S436; S440; S444; S447; T533; S539; T599; S600; T611; S612; T715; S736; S738; T740; T744; S865; T866; T876; T880; S894; S895; T915; S949; S950; T959; T961; T970; T972; Y986; T1001; T1008; T1028; T1033; S1036; S1037; S1039; T1040; T1056; T1060; T1065; T1072; T1113; T1115; …
1160	Q9UPY3	Endoribonuclease Dicer OS=Homo sapiens OX=9606 GN=DICER1 PE=1 SV=3	11	12	14	12	1922	218.5	5.68	28.96	12	3.32721e+06	3.69346e+06	4.73082e+06	3.91716e+06	6.59297	High	High	High	1	Phospho [T18; S232; S436; S549; S558; T566; T912; Y914; T915; T918; Y1217; Y1223; T1264; T1265; T1267; T1289; T1302; S1352; Y1357; S1367; S1631; S1632; S1664]
1161	Q9UJ68	Mitochondrial peptide methionine sulfoxide reductase OS=Homo sapiens OX=9606 GN=MSRA PE=1 SV=1	29	6	9	6	235	26.1	8.09	21.74	6	3.73921e+06	3.86918e+06	4.11522e+06	3.90787e+06	6.59194	High	High	High	1	Phospho [T155; T164]
1162	A0A499FIZ0	WD repeat-containing protein 26 OS=Homo sapiens OX=9606 GN=WDR26 PE=4 SV=1	16	6	8	6	761	81.3	6.25	17.67	6	4.2213e+06	4.64579e+06	2.809e+06	3.89203e+06	6.59018	High	High	High	1	Phospho [S58; S59; S60; S65; S66; S67; T129; S171; S173; S188; S213]
1163	Q9H009	Nascent polypeptide-associated complex subunit alpha-2 OS=Homo sapiens OX=9606 GN=NACA2 PE=1 SV=1	51	6	10	5	215	23.2	4.73	22.44	6	3.69099e+06	3.76047e+06	4.22256e+06	3.89134e+06	6.5901	High	Peak Found	High	1	Phospho [T46; S70; S72; T89; T92; T95; S117; T159; S166; T174]
1164	D6RGC4	E3 ubiquitin-protein ligase MARCH1 OS=Homo sapiens OX=9606 GN=MARCH1 PE=1 SV=1	13	4	4	4	545	61.7	8.73	10.17	4	3.55808e+06	3.88047e+06	4.1893e+06	3.87595e+06	6.58838	High	High	Peak Found	1	Phospho [S41; T325; T527]
1165	O15021	Microtubule-associated serine/threonine-protein kinase 4 OS=Homo sapiens OX=9606 GN=MAST4 PE=1 SV=4	21	30	32	27	2623	283.9	8.62	79.12	30	3.26555e+06	3.58498e+06	4.76656e+06	3.87236e+06	6.58798	High	High	High	1	Phospho [S166; T172; S229; S233; S703; S715; T724; S914; S935; T936; T937; S940; S1093; S1181; T1195; T1350; T1382; S1391; T1422; S1438; T1711; S1714; T1769; S1796; S1811; S1838; S1845; S1847; S1855; Y1870; S1890; S1909; S1916; S1924; S2211; S2213; S2214; S2218; S2235; S2236; S2243; T2277; T2328; S2330; S2337; S2392; S2440; S2520]
1166	Q8N130	Sodium-dependent phosphate transport protein 2C OS=Homo sapiens OX=9606 GN=SLC34A3 PE=1 SV=2	30	10	16	10	599	63.5	8.27	31.07	10	4.24599e+06	3.79507e+06	3.5756e+06	3.87222e+06	6.58796	High	High	High	1	Phospho [S136; T137; S138; S139; S140; S156; S168; S260; S261; S393; T396; S409; S420; T426; T427; S442; Y462]
1167	P12270	Nucleoprotein TPR OS=Homo sapiens OX=9606 GN=TPR PE=1 SV=3	18	25	35	25	2363	267.1	5.02	81.9	25	2.75254e+06	3.8444e+06	5.01682e+06	3.87125e+06	6.58785	High	High	High	1	Phospho [S50; Y54; S62; S64; S175; S291; S379; T381; T396; Y399; S539; Y540; T647; S648; S652; S662; T750; S794; T821; S838; T970; S1108; S1385; T1646; T1649; T1650; T1661; T1666; T1672; S1676; T1677; S1679; T1682; S1691; T1692; T1811; T1813; T1850; T1863; T1867; T2226; T2229]
1168	Q9Y6H5	Synphilin-1 OS=Homo sapiens OX=9606 GN=SNCAIP PE=1 SV=2	28	17	32	17	919	100.3	6.34	67.95	17	3.54031e+06	3.96508e+06	4.1003e+06	3.86857e+06	6.58755	High	High	High	1	Phospho [T58; S167; T172; T182; T183; T274; T275; T387; T484; Y508; T514; T533; T538; S572; S600; S604; S605; T690; T691; S713; S716; S801; S803; S804; T808; T817]
1169	E7EUN2	Arf-GAP with GTPase, ANK repeat and PH domain-containing protein 1 OS=Homo sapiens OX=9606 GN=AGAP1 PE=1 SV=1	8	6	9	6	1069	116.5	8.72	21.88	6	3.98614e+06	3.93383e+06	3.68362e+06	3.86787e+06	6.58747	High	High	High	1	Phospho [S242; S260; S504; S510; S514; T644; T679; S686; S687; S694; S698]
1170	P21964	Catechol O-methyltransferase OS=Homo sapiens OX=9606 GN=COMT PE=1 SV=2	19	5	9	5	271	30	5.47	25.37	5	3.96548e+06	3.78395e+06	3.85325e+06	3.86756e+06	6.58744	High	High	High	1	Phospho [T54]
1171	Q9UPU5	Ubiquitin carboxyl-terminal hydrolase 24 OS=Homo sapiens OX=9606 GN=USP24 PE=1 SV=3	16	27	48	27	2620	294.2	6.14	104.41	27	3.90988e+06	3.95824e+06	3.71753e+06	3.86189e+06	6.5868	High	High	High	1	Phospho [T189; T198; S312; S397; S401; S406; T418; S422; S468; T563; S567; S581; S693; S695; T794; T907; T910; S1145; S1146; S1294; S1360; S1412; S1422; S1427; S1589; S1590; S1612; S1616; T1630; Y1638; S1647; S1648; S1650; Y1749; Y1750; S2144; S2147; T2151; Y2157; T2570]
1172	Q6ZVL6	UPF0606 protein KIAA1549L OS=Homo sapiens OX=9606 GN=KIAA1549L PE=2 SV=2	27	36	51	17	1849	198.9	8.31	105.34	36	3.87873e+06	3.97927e+06	3.72716e+06	3.86172e+06	6.58678	High	High	High	1	Phospho [S23; S29; S39; S55; S58; S66; S74; T170; T180; S190; T241; S312; T316; T320; S367; S369; S411; S414; S417; S576; S580; S581; S607; S650; S651; S656; S665; S666; S678; S679; S680; T682; T683; T705; T712; Y713; T724; T726; S740; T788; S806; T811; T812; S817; T831; Y893; Y905; T1000; Y1003; T1010; S1150; T1151; S1154; T1275; T1278; S1289; S1688]
1173	P04626	Receptor tyrosine-protein kinase erbB-2 OS=Homo sapiens OX=9606 GN=ERBB2 PE=1 SV=1	11	9	11	9	1255	137.8	5.91	21.24	9	3.69683e+06	3.59067e+06	4.2925e+06	3.86e+06	6.58659	High	High	High	1	Phospho [Y441; T444; S451; T718; S760; Y772; Y781; T791; T793; T798; T1052; T1060]
1174	P47872	Secretin receptor OS=Homo sapiens OX=9606 GN=SCTR PE=2 SV=2	19	4	4	4	440	50.2	7.72	9.16	4	3.6641e+06	4.44382e+06	3.46722e+06	3.85838e+06	6.5864	High	High	High	1	Phospho [Y224; S231; Y355; S426]
1175	P30153	Serine/threonine-protein phosphatase 2A 65 kDa regulatory subunit A alpha isoform OS=Homo sapiens OX=9606 GN=PPP2R1A PE=1 SV=4	17	6	8	6	589	65.3	5.11	22.42	6	4.68893e+06	4.00631e+06	2.86242e+06	3.85255e+06	6.58575	High	High	High	1	Phospho [S95; S111; S116; S120; S122; Y577]
1176	H0YFP3	Protoporphyrinogen oxidase (Fragment) OS=Homo sapiens OX=9606 GN=PPOX PE=1 SV=1	47	7	9	7	230	24.8	6.71	22.29	7	7972498	1.73718e+06	1.83098e+06	3.84689e+06	6.58511	High	High	High	1	Phospho [S9; T21; S26; T55; T58; S63; S74; S90; Y101; S103; S112; T119]
1177	P23763	Vesicle-associated membrane protein 1 OS=Homo sapiens OX=9606 GN=VAMP1 PE=1 SV=1	15	4	9	4	118	12.9	6.65	32.63	4	4.20273e+06	3.57372e+06	3.7546e+06	3.84369e+06	6.58475	High	High	High	1
1178	Q8IUG5	Unconventional myosin-XVIIIb OS=Homo sapiens OX=9606 GN=MYO18B PE=1 SV=2	13	21	27	21	2567	285	6.86	55.3	21	3.86556e+06	3.75249e+06	3.9091e+06	3.84238e+06	6.5846	High	High	High	1	Phospho [S96; S97; S239; T461; S913; T1149; S1157; T1303; S1863; S1958; S2096; S2105; T2137; T2139; Y2202; S2217; T2218; S2287; S2296; T2324; T2337; T2338; T2346; S2357; S2366; S2367; T2369; S2421; S2425; S2520]
1179	O14727	Apoptotic protease-activating factor 1 OS=Homo sapiens OX=9606 GN=APAF1 PE=1 SV=2	20	14	24	14	1248	141.7	6.4	54.72	14	4.13926e+06	3.93373e+06	3.43192e+06	3.83497e+06	6.58376	High	High	High	1	Phospho [Y24; S31; T36; S38; T48; S268; S312; S320; S325; S774; S895; S896; S1194; T1206]
1180	Q8WYP5	Protein ELYS OS=Homo sapiens OX=9606 GN=AHCTF1 PE=1 SV=3	21	27	29	27	2266	252.3	6.6	74.55	27	2.68295e+06	3.69906e+06	5.11789e+06	3.8333e+06	6.58357	High	High	High	1	Phospho [S66; S114; S139; S141; T291; S316; S362; S375; S620; Y778; Y785; Y862; T869; S1115; S1129; T1175; S1343; S1344; T1345; T1423; T1436; S1437; T1550; Y1555; T1559; T1622; T1646; S1651; T1656; T1764; S1771; S1900; S2039; S2043; S2054; S2089; S2093; S2148; S2149; S2212]
1181	Q06547	GA-binding protein subunit beta-1 OS=Homo sapiens OX=9606 GN=GABPB1 PE=1 SV=2	27	7	9	6	395	42.5	4.86	17.46	7	3553497	4.25027e+06	3.68425e+06	3.82934e+06	6.58312	High	High	High	1	Phospho [T106; S198; S199; S203; S222; S234; S238; T243; S267; T319]
1182	Q3B8N2	Galectin-9B OS=Homo sapiens OX=9606 GN=LGALS9B PE=1 SV=3	23	5	8	5	356	39.6	9.52	11.02	5	3.72603e+06	3.934e+06	3.81185e+06	3.82396e+06	6.58251	High	High	High	1	Phospho [S39; S40; S41; T211; Y219; Y224; T230; T231; Y237]
1183	P47890	Olfactory receptor 1G1 OS=Homo sapiens OX=9606 GN=OR1G1 PE=2 SV=2	23	4	4	4	313	34.9	6.99	10.24	4	3.76719e+06	4.28072e+06	3.42299e+06	3.82364e+06	6.58248	Peak Found	High	High	1	Phospho [S146; S167; T194; T202; T272; T279]
1184	A0A087WTW0	E3 ubiquitin-protein ligase UHRF1 OS=Homo sapiens OX=9606 GN=UHRF1 PE=1 SV=1	13	6	8	6	857	96.6	8.34	21.99	6	3.55956e+06	3.55019e+06	4.35294e+06	3.8209e+06	6.58217	High	High	High	1	Phospho [S82; S84; T121; S140; S146; T543; S551; S721; S725]
1185	A0A2R8Y5M6	B-cell receptor-associated protein 31 OS=Homo sapiens OX=9606 GN=BCAP31 PE=1 SV=1	31	4	9	4	211	24.1	8.06	20.89	4	3.47247e+06	3.96e+06	4.00544e+06	3.81263e+06	6.58123	High	High	High	1	Phospho [Y104]
1186	Q8N2G8	GH3 domain-containing protein OS=Homo sapiens OX=9606 GN=GHDC PE=1 SV=2	13	3	3	3	530	57.5	7.88	7.49	3	3.94338e+06	4.03224e+06	3.39182e+06	3.78915e+06	6.57854	High	Peak Found	Peak Found	1	Phospho [T105; S127; T155; S403]
1187	H0Y400	Spliceosome RNA helicase DDX39B (Fragment) OS=Homo sapiens OX=9606 GN=DDX39B PE=1 SV=1	38	8	9	3	187	21.8	5.12	22.35	8	3.79937e+06	3.7929e+06	3.76917e+06	3.78714e+06	6.57831	High	High	High	1	Phospho [T19; T22]
1188	Q2M2H8	Probable maltase-glucoamylase 2 OS=Homo sapiens OX=9606 GN=MGAM2 PE=2 SV=3	28	43	61	40	2515	277.8	5.21	131.73	43	4.27829e+06	3.6763e+06	3.40031e+06	3.78496e+06	6.57806	High	High	High	1	Phospho [S35; T186; T195; Y206; S210; S215; T234; Y366; S533; T772; S786; T852; T872; S873; S874; S876; S965; S984; S986; S988; S992; S1137; S1146; T1164; T1177; S1255; S1321; T1326; S1344; S1826; S1827; S1830; S1832; T1833; T1837; T1850; T1851; T1852; T1854; T1855; S1882; S1887; S1892; S1932; T1933; T1936; T1961; T1966; T1968; T1969; S1994; T2061; T2062; T2063; T2097; T2103; T2107; T2109; S2225;…
1189	P41250	Glycine--tRNA ligase OS=Homo sapiens OX=9606 GN=GARS PE=1 SV=3	12	7	8	7	739	83.1	7.03	18.31	7	4.25518e+06	3.24458e+06	3.84835e+06	3.7827e+06	6.5778	High	High	High	1	Phospho [S338; Y658]
1190	Q99767	Amyloid-beta A4 precursor protein-binding family A member 2 OS=Homo sapiens OX=9606 GN=APBA2 PE=1 SV=3	22	9	12	9	749	82.5	4.86	26.75	9	3.90809e+06	3.79592e+06	3.62747e+06	3.77716e+06	6.57716	High	High	High	1	Phospho [T205; S208; S236; S238; S389; S402; T427; T456; S480; T486; T594; S721; S723]
1191	Q6W5P4	Neuropeptide S receptor OS=Homo sapiens OX=9606 GN=NPSR1 PE=1 SV=1	13	3	4	3	371	42.7	8.34	10.09	3	1.40125e+06	3.36876e+06	6.54228e+06	3.77076e+06	6.57643	High	High	High	1	Phospho [Y147; T212; T305; Y310; S323]
1192	P54802	Alpha-N-acetylglucosaminidase OS=Homo sapiens OX=9606 GN=NAGLU PE=1 SV=2	15	8	9	6	743	82.2	6.65	19.79	8	3.59845e+06	5.55991e+06	2.15006e+06	3.76947e+06	6.57628	High	High	High	1	Phospho [S80; T81; T254; T263; T313; S449; Y483; S486; Y600]
1193	Q9UKN7	Unconventional myosin-XV OS=Homo sapiens OX=9606 GN=MYO15A PE=1 SV=2	11	22	26	22	3530	395	9.17	60.92	22	4.85361e+06	3.332e+06	3.1153e+06	3.76697e+06	6.57599	High	High	High	1	Phospho [Y607; T624; S838; S843; S848; S1261; T1569; S1576; S1583; Y1681; Y1689; T1709; S1864; T2040; Y2048; Y2282; S2288; T2644; T2654; S2655; S2659; T2721; T2748; S2763; T2780; T2785; S2831; T2856; T3011; S3058; T3376]
1194	Q9Y289	Sodium-dependent multivitamin transporter OS=Homo sapiens OX=9606 GN=SLC5A6 PE=2 SV=2	23	9	16	9	635	68.6	8.27	35.78	9	594557	471168	1.02039e+07	3.75656e+06	6.57479	High	High	High	1	Phospho [T55; S236; S242; Y318; Y319; S417; S474; S478; T497; T500; T503; T505; T506; T511; T512]
1195	E9PKL7	Ras-related protein Rab-2A OS=Homo sapiens OX=9606 GN=RAB2A PE=1 SV=1	38	9	12	6	181	20.8	9.86	26.75	9	4.12939e+06	3.53516e+06	3.59727e+06	3.75394e+06	6.57449	High	High	High	1	Phospho [T89; S138; T140; T180]
1196	Q8IWI9	MAX gene-associated protein OS=Homo sapiens OX=9606 GN=MGA PE=1 SV=4	15	35	45	19	3065	336	6.9	98.83	35	4.83627e+06	3.50388e+06	2.91418e+06	3.75144e+06	6.5742	High	High	High	1	Phospho [S287; S288; S451; T463; T493; S500; S841; T862; S863; Y864; S870; T1022; T1023; T1176; S1178; S1195; S1353; S1356; S1361; S1488; S1544; S1557; T1616; S1684; S1692; T1693; S1695; T1696; S1697; T1702; S1706; S1715; S1716; S1719; S1725; S1730; S1734; T1747; T1851; S1855; S1885; T2016; S2459; S2461; Y2518; T2584; T2589; T2592; S2940; T2951; S2960; S2962; S2963; S3059]
1197	Q9Y6K0	Choline/ethanolaminephosphotransferase 1 OS=Homo sapiens OX=9606 GN=CEPT1 PE=1 SV=1	19	4	8	4	416	46.5	8.21	20.54	4		3.73665e+06	3.76108e+06	3.74887e+06	6.5739	High	High	High	1	Phospho [Y56; S62; T271; S342; S380; S390; S397]
1198	Q16825	Tyrosine-protein phosphatase non-receptor type 21 OS=Homo sapiens OX=9606 GN=PTPN21 PE=1 SV=2	12	8	8	8	1174	133.2	7.9	18.11	8	3.22094e+06	3.98008e+06	4.03386e+06	3.74496e+06	6.57345	High	High	High	1	Phospho [T12; T16; S19; Y347; Y351; Y431; S438; S444; T448; T453; T625; S670; T898; Y900; T915; Y1161]
1199	P46976	Glycogenin-1 OS=Homo sapiens OX=9606 GN=GYG1 PE=1 SV=4	38	22	78	3	350	39.4	5.53	256.26	22	3.60546e+06	3.78362e+06	3.83589e+06	3.74166e+06	6.57306	High	High	High	1	Phospho [S44; S46; T83; Y95]
1200	O95782	AP-2 complex subunit alpha-1 OS=Homo sapiens OX=9606 GN=AP2A1 PE=1 SV=3	22	15	22	13	977	107.5	7.03	47.8	15	3.93812e+06	3.67953e+06	3.57523e+06	3.73096e+06	6.57182	High	High	High	1	Phospho [S104; S122; S209; T212; S231; S234; S297; S384; Y478; Y502; Y583; S591; T592; S675; T860; T868]
1201	P98164	Low-density lipoprotein receptor-related protein 2 OS=Homo sapiens OX=9606 GN=LRP2 PE=1 SV=3	9	22	26	22	4655	521.6	5.08	60.48	22	3.59767e+06	4.13837e+06	3.45626e+06	3.73077e+06	6.5718	High	High	High	1	Phospho [T11; S24; S568; S576; S714; T817; T820; Y824; T1431; S1442; S1450; S1453; S1460; S1536; S1541; S1832; S2447; S2452; S2453; S3061; T3070; T3074; S3145; S3220; S3281; T3354; S3357; S3361; T3362; T3447; T3448; T4104; S4463; S4465; T4478; S4492; Y4526; S4527; S4627; S4636]
1202	Q9UIU6	Homeobox protein SIX4 OS=Homo sapiens OX=9606 GN=SIX4 PE=1 SV=2	44	21	27	21	781	82.9	5.71	63.5	21	3.73673e+06	3.41699e+06	3.99411e+06	3.71594e+06	6.57007	High	High	High	1	Phospho [T60; S88; Y191; S308; S313; S314; S315; S316; T320; S323; S344; S345; S346; S353; S358; S397; S398; S402; S406; S413; S489; S503; S511; S515; S546; S547; S566; S600; S621; S668; S677; S717; S742; T771]
1203	Q3SYA9	Putative POM121-like protein 1 OS=Homo sapiens OX=9606 GN=POM121L1P PE=5 SV=2	27	9	11	8	428	45.4	8.92	24.21	9		3.87025e+06	3.55681e+06	3.71353e+06	6.56979	Peak Found	High	High	1	Phospho [S192; S195; S198; S258; S261; S266; S272; S278; T335; T346; T365; T369; S370; S382; T383]
1204	Q96J66	ATP-binding cassette sub-family C member 11 OS=Homo sapiens OX=9606 GN=ABCC11 PE=1 SV=1	12	10	12	9	1382	154.2	8.09	27.52	10	3.30297e+06	3.6161e+06	4.21732e+06	3.71213e+06	6.56962	High	High	High	1	Phospho [S335; S343; T398; T406; S407; S415; S419; S423; S430; T680; T685; T690; T745; T1156]
1205	Q8NH83	Olfactory receptor 4A5 OS=Homo sapiens OX=9606 GN=OR4A5 PE=3 SV=4	24	4	4	4	315	34.9	8.09	9.93	4	3889317	3.67457e+06	3.5695e+06	3.71113e+06	6.56951	High	Peak Found	High	1	Phospho [S50; S65; S214; S220; T242; S260; T264]
1206	Q9UBR5	Chemokine-like factor OS=Homo sapiens OX=9606 GN=CKLF PE=2 SV=1	30	3	4	3	152	17.2	9.32	9.99	3	3.47836e+06	3.44343e+06	4.20468e+06	3.70882e+06	6.56924	High	High	Peak Found	1	Phospho [Y45; T49; T54; T117; Y129]
1207	Q9H2D6	TRIO and F-actin-binding protein OS=Homo sapiens OX=9606 GN=TRIOBP PE=1 SV=3	14	19	22	19	2365	261.2	8.48	52.02	19	3516400	3.73632e+06	3.86883e+06	3.70718e+06	6.56904	High	High	High	1	Phospho [S187; S229; S232; S238; T239; T272; T550; S723; Y1000; T1144; T1162; S1235; T1366; S1392; S1399; T1684; S1689; S1786; S2114; T2177; S2179]
1208	A0A1B0GTL5	Rab11 family-interacting protein 5 OS=Homo sapiens OX=9606 GN=RAB11FIP5 PE=1 SV=1	24	18	23	18	1324	138.3	5.21	52.58	18	4.35262e+06	3.34355e+06	3.41757e+06	3.70458e+06	6.56874	High	High	High	1	Phospho [S35; S36; T57; T63; S74; T111; T112; S116; S214; S215; S278; T596; T601; S622; S629; S631; S634; S640; T1099; S1159; T1232; S1237]
1209	Q09666	Neuroblast differentiation-associated protein AHNAK OS=Homo sapiens OX=9606 GN=AHNAK PE=1 SV=2	11	39	56	39	5890	628.7	6.15	139.47	39	4.04809e+06	4.13181e+06	2.93092e+06	3.70361e+06	6.56863	High	High	High	1	Phospho [T38; S41; T46; S135; T146; S148; S230; S242; S256; T348; S360; S407; S412; S442; T449; T486; T490; S1286; S1298; S1445; S2387; S2397; S3411; S3412; S4022; S4130; S4150; S4900; S4903; S4908; S4912; T4917; S4933; S4953; S5013; S5021; S5054; S5214; S5310; S5318; S5332; T5353; T5354; S5386; T5468; S5499; S5500; T5657; T5667; S5669; S5735; S5737]
1210	A0A1W2PQ64	SSU72 pseudogene 5 OS=Homo sapiens OX=9606 GN=SSU72P5 PE=4 SV=1	24	3	5	3	194	22.4	5.2	14.45	3	1.30367e+06		6.1015e+06	3.70259e+06	6.56851	High	High	High	1	Phospho [S32; S35; S40; T130]
1211	Q13200	26S proteasome non-ATPase regulatory subunit 2 OS=Homo sapiens OX=9606 GN=PSMD2 PE=1 SV=3	20	12	16	12	908	100.1	5.2	38.11	12	4.23819e+06	3.98685e+06	2.87168e+06	3.69891e+06	6.56807	High	High	High	1	Phospho [T351; S409; S467; Y469; T499; S508; T674; S814; Y816; Y819; T832]
1212	A6H8M9	Cadherin-related family member 4 OS=Homo sapiens OX=9606 GN=CDHR4 PE=2 SV=1	26	10	13	10	788	85.8	5.44	27.23	10	3.73466e+06	3.68369e+06	3.67106e+06	3.69647e+06	6.56779	High	High	High	1	Phospho [S28; S30; S41; T48; T50; T52; T63; T76; T82; T487; S566; S573; S586; T641; S655; T656; S660; S668]
1213	Q16698	2,4-dienoyl-CoA reductase, mitochondrial OS=Homo sapiens OX=9606 GN=DECR1 PE=1 SV=1	16	4	5	4	335	36	9.28	12.36	4	3.86015e+06	3.72745e+06	3.49311e+06	3.69357e+06	6.56745	High	High	High	1	Phospho [S45; S56]
1214	A5PLN7	Protein FAM149A OS=Homo sapiens OX=9606 GN=FAM149A PE=2 SV=2	22	10	12	10	773	82.6	9.47	27.72	10	4.53791e+06	3.22307e+06	3.30448e+06	3.68849e+06	6.56685	High	High	High	1	Phospho [T18; T20; S27; S31; T46; S85; T93; S96; T166; S366; S368; T607; S620; T670; T718; T720]
1215	A0A0A0MT16	ATP-binding cassette sub-family A member 13 OS=Homo sapiens OX=9606 GN=ABCA13 PE=1 SV=1	17	51	62	51	5058	575.8	6.43	146.6	51	3459278	3.77575e+06	3.80678e+06	3.6806e+06	6.56592	High	High	High	1	Phospho [S171; T208; S212; S215; T900; S901; T986; T989; S992; S1292; S1304; S1310; T1439; S1641; T1649; S1650; S1722; T1935; T1965; S1978; S1979; S1993; S1999; S2000; T2196; T2318; T2335; S2374; T2387; T2421; T2429; S2433; T2471; S2537; T2538; T2777; S2835; T2839; S2840; T2856; T2857; T2862; S3044; S3051; T3094; S3106; S3111; S3118; S3194; Y3206; Y3336; T3350; T3626; S3628; S3629; S3639; Y3666; …
1216	Q15286	Ras-related protein Rab-35 OS=Homo sapiens OX=9606 GN=RAB35 PE=1 SV=1	27	12	42	4	201	23	8.29	97.41	12	3821370	3.86796e+06	3.34992e+06	3.67975e+06	6.56582	High	High	High	1	Phospho [Y37]
1217	Q15149	Plectin OS=Homo sapiens OX=9606 GN=PLEC PE=1 SV=3	11	32	42	32	4684	531.5	5.96	94.92	32	4.84618e+06	3.44545e+06	2.74129e+06	3.67764e+06	6.56557	High	High	High	1	Phospho [T644; S647; S981; S982; T1425; S1444; S2244; S2257; Y2828; S2834; T2843; S2848; Y2850; T3304; T3654; S3723; S3730; T3751; T3766; Y3777; Y3779; Y3833; T3840; S4037; T4069; T4080; T4247; T4319; S4329; S4390; S4391; S4392; S4408; S4462; T4463; T4553; T4558; S4590; S4660; S4661; S4662; Y4668]
1218	Q8TB96	T-cell immunomodulatory protein OS=Homo sapiens OX=9606 GN=ITFG1 PE=1 SV=1	24	9	10	9	612	68.1	5.39	21.34	9	3.34006e+06	3.2689e+06	4.4108e+06	3.67325e+06	6.56505	Peak Found	High	High	1	Phospho [T62; T148; S199; T229; T312; Y419; T420; T428; Y479; S508]
1219	P50570	Dynamin-2 OS=Homo sapiens OX=9606 GN=DNM2 PE=1 SV=2	12	8	16	7	870	98	7.44	41.09	8	2.83215e+06	4.22518e+06	3.93611e+06	3.66448e+06	6.56401	High	High	High	1	Phospho [T175; S503; T504; S706]
1220	P54920	Alpha-soluble NSF attachment protein OS=Homo sapiens OX=9606 GN=NAPA PE=1 SV=3	33	7	13	6	295	33.2	5.36	27.71	7	3.70526e+06	3.73771e+06	3.54722e+06	3.6634e+06	6.56388	High	High	High	1	Phospho [Y45; S157; S159; S160; Y200; S201]
1221	Q9NR30	Nucleolar RNA helicase 2 OS=Homo sapiens OX=9606 GN=DDX21 PE=1 SV=5	21	10	12	9	783	87.3	9.28	28.89	10	3.89927e+06	3.7477e+06	3.32132e+06	3.6561e+06	6.56302	High	High	Peak Found	1	Phospho [T22; T269; T284; S288; T296; T407; T410; S513; S585; S623; S628; S644; S759; S765; S768]
1222	O14980	Exportin-1 OS=Homo sapiens OX=9606 GN=XPO1 PE=1 SV=1	20	14	22	14	1071	123.3	6.06	50.91	14	2.88917e+06	3.56458e+06	4.50428e+06	3.65268e+06	6.56261	High	High	High	1	Phospho [S114; S115; Y252; T290; S503; T684; S802; T803; T816; T940; S944; S961; Y977; S984]
1223	P55285	Cadherin-6 OS=Homo sapiens OX=9606 GN=CDH6 PE=1 SV=1	18	10	11	7	790	88.3	4.93	31.15	10	3.39003e+06	3.24551e+06	4.29959e+06	3.64504e+06	6.5617	High	High	High	1	Phospho [T19; S25; S29; S41; S93; Y199; S200; T219; T251; T259]
1224	O15552	Free fatty acid receptor 2 OS=Homo sapiens OX=9606 GN=FFAR2 PE=1 SV=1	15	3	5	3	330	37.1	9.39	12.71	3	2.55718e+06	4.13592e+06	4.22288e+06	3.63866e+06	6.56094	High	High	High	1	Phospho [T227; S263; Y274; S277; S278]
1225	O60500	Nephrin OS=Homo sapiens OX=9606 GN=NPHS1 PE=1 SV=1	9	7	8	7	1241	134.7	5.64	18.41	7	3.47577e+06	3.59665e+06	3.83563e+06	3.63602e+06	6.56063	High	High	High	1	Phospho [T275; S286; T287; T527; S534; S536; S571; T1029; T1034; Y1217; T1226]
1226	O95989	Diphosphoinositol polyphosphate phosphohydrolase 1 OS=Homo sapiens OX=9606 GN=NUDT3 PE=1 SV=1	24	4	5	4	172	19.5	6.34	11.08	4	3667375	3.66925e+06	3.56354e+06	3.63339e+06	6.56031	High	High	High	1	Phospho [Y96; T101]
1227	P55318	Hepatocyte nuclear factor 3-gamma OS=Homo sapiens OX=9606 GN=FOXA3 PE=1 SV=2	30	10	17	10	350	37.1	7.47	33.45	10	3.68649e+06	3.44562e+06	3.72811e+06	3.62007e+06	6.55872	High	High	High	1	Phospho [S4; Y17; Y18; Y25; S26; T29; T33; S39; Y40; T42; Y50; S58; T228; T229; S275; S278]
1228	Q5VZ89	DENN domain-containing protein 4C OS=Homo sapiens OX=9606 GN=DENND4C PE=1 SV=3	17	23	28	23	1909	212.6	6.83	58.29	23	3546468	3.56546e+06	3.73903e+06	3.61699e+06	6.55835	High	High	High	1	Phospho [T37; T44; Y250; T261; S285; T296; S336; S371; S379; S383; T384; S389; S394; T395; S1044; S1046; T1089; S1090; T1097; S1277; S1278; S1325; S1344; S1346; S1355; S1575; S1576; S1613; S1622; S1627; T1636; S1699; S1818]
1229	Q8N815	Cyclin N-terminal domain-containing protein 1 OS=Homo sapiens OX=9606 GN=CNTD1 PE=2 SV=2	17	4	6	4	330	36.9	6.93	11.68	4	3.68555e+06	3.58065e+06	3.58473e+06	3.61698e+06	6.55835	Peak Found	High	High	1	Phospho [T22; T24; Y217; S226; T246; S247]
1230	P56537	Eukaryotic translation initiation factor 6 OS=Homo sapiens OX=9606 GN=EIF6 PE=1 SV=1	18	3	4	3	245	26.6	4.68	7.38	3	3.37452e+06	3.72792e+06	3.74398e+06	3.61547e+06	6.55817	Peak Found	High	High	1	Phospho [T76; T77; S87]
1231	H0Y8A2	Ataxin-7-like protein 1 (Fragment) OS=Homo sapiens OX=9606 GN=ATXN7L1 PE=1 SV=1	33	12	21	12	574	60.1	9.7	43.83	12	3.76476e+06	3.26742e+06	3.80631e+06	3.61283e+06	6.55785	High	High	High	1	Phospho [S246; T254; S256; Y257; T260; S261; S265; S276; S280; S293; T298; S303; S306; S314; T322; S337; S340; S354; S355; S443; S447; S462; S485; S486; S487]
1232	F8W6N3	Ubiquitin carboxyl-terminal hydrolase OS=Homo sapiens OX=9606 GN=BAP1 PE=1 SV=1	24	11	17	11	711	78.1	6.81	40.01	11	3.55247e+06	3.87813e+06	3.40635e+06	3.61232e+06	6.55779	High	High	High	1	Phospho [S287; S414; S420; T426; S437; S442; S446; S450; S451; Y528; S540; T541; S553; T589; T595; Y609; S610; S687]
1233	Q6UB99	Ankyrin repeat domain-containing protein 11 OS=Homo sapiens OX=9606 GN=ANKRD11 PE=1 SV=3	15	21	33	18	2663	297.7	7.11	78.28	21	3.83133e+06	3.53016e+06	3.46385e+06	3.60845e+06	6.55732	High	High	High	1	Phospho [S35; T37; S56; S276; S291; S377; S390; Y391; T392; S479; S481; S701; T1146; S1265; S1518; Y1821; S1847; S1885; S1891; S1893; S1902; T1920; T1944; T1966; S1967; S1972; S2106]
1234	P42126	Enoyl-CoA delta isomerase 1, mitochondrial OS=Homo sapiens OX=9606 GN=ECI1 PE=1 SV=1	35	9	18	9	302	32.8	8.54	44.13	9	3.54133e+06	3.5775e+06	3.70519e+06	3.60801e+06	6.55727	High	High	High	1	Phospho [S138; S144; T192; T196; T262; S264]
1235	P04424	Argininosuccinate lyase OS=Homo sapiens OX=9606 GN=ASL PE=1 SV=4	48	14	22	14	464	51.6	6.48	53.73	14	3.10089e+06	3.93835e+06	3.69344e+06	3.57756e+06	6.55359	High	High	High	1	Phospho [T128; S130; T131; S133; T142; S229; T265; S292; Y321; T338; T347; S351; T352; T371; Y375]
1236	Q8IY33	MICAL-like protein 2 OS=Homo sapiens OX=9606 GN=MICALL2 PE=1 SV=1	13	6	7	6	904	97.4	9.57	14.99	6	3.07962e+06	3.43959e+06	4.20883e+06	3.57601e+06	6.5534	High	Peak Found	High	1	Phospho [S318; S323; S325; T423; T430; S431; S433; S440; S512]
1237	P10153	Non-secretory ribonuclease OS=Homo sapiens OX=9606 GN=RNASE2 PE=1 SV=2	22	5	11	4	161	18.3	8.73	26.95	5	3.42317e+06	3.56207e+06	3.73891e+06	3.57472e+06	6.55324	High	High	High	1
1238	A0A2R8Y524	Beta-mannosidase OS=Homo sapiens OX=9606 GN=MANBA PE=1 SV=1	14	8	8	8	886	101.1	6.06	17.75	8	2977893	2.73562e+06	5.009e+06	3.57417e+06	6.55318	High	High	High	1	Phospho [Y224; T263; S265; S282; S369; S378; T386; S839; S884]
1239	K7ERW9	Arsenical pump-driving ATPase (Fragment) OS=Homo sapiens OX=9606 GN=ASNA1 PE=1 SV=1	48	7	18	7	200	21.9	4.81	55.78	7	3.62078e+06	3.51986e+06	3.57512e+06	3.57192e+06	6.5529	High	High	High	1	Phospho [S29; T92; Y97]
1240	Q6NUK1	Calcium-binding mitochondrial carrier protein SCaMC-1 OS=Homo sapiens OX=9606 GN=SLC25A24 PE=1 SV=2	17	8	8	6	477	53.3	6.33	18.13	8	3329815	3.65644e+06	3.72773e+06	3.57133e+06	6.55283	High	Peak Found	High	1	Phospho [T210; T212; S229; T304; Y465; T475]
1241	O43895	Xaa-Pro aminopeptidase 2 OS=Homo sapiens OX=9606 GN=XPNPEP2 PE=1 SV=3	20	9	12	9	674	75.6	6.04	29.79	9	6.09841e+06	1.97574e+06	2.63192e+06	3.56869e+06	6.55251	High	High	High	1	Phospho [T101; T105; T113; T138; T142; T146; T245; S368; Y431; T434; S592; S604; S607; Y613; T620]
1242	Q8IZU9	Kin of IRRE-like protein 3 OS=Homo sapiens OX=9606 GN=KIRREL3 PE=1 SV=1	29	12	14	12	778	85.2	6.9	30.59	12	4.40143e+06	3.31196e+06	2.96915e+06	3.56085e+06	6.55155	High	High	High	1	Phospho [S295; Y299; T301; T317; T323; Y332; T339; T359; T413; T415; T509; S531; S563; S674; T676; S680; S683; Y740; S764; S767]
1243	Q96HA4	Uncharacterized protein C1orf159 OS=Homo sapiens OX=9606 GN=C1orf159 PE=2 SV=2	18	4	4	4	380	40.3	10.01	9.87	4	3.56731e+06	3.68969e+06	3.41859e+06	3.55853e+06	6.55127	Peak Found	High	High	1	Phospho [S147; S156; S157; Y168; S172; S173]
1244	Q8N6Q8	Methyltransferase-like protein 25 OS=Homo sapiens OX=9606 GN=METTL25 PE=2 SV=2	13	4	5	4	603	68.2	7.08	13	4	4.10561e+06	3.40445e+06	3.14878e+06	3.55295e+06	6.55059	High	High	High	1	Phospho [S190; S193; S231; S284; S455]
1245	Q96NY9	Crossover junction endonuclease MUS81 OS=Homo sapiens OX=9606 GN=MUS81 PE=1 SV=3	17	5	9	5	551	61.1	9.73	21.21	5	3481902	3.60647e+06	3.54912e+06	3.54583e+06	6.54972	High	High	High	1	Phospho [T197; S204; T206; S457; Y497; S498; Y507]
1246	O15211	Ral guanine nucleotide dissociation stimulator-like 2 OS=Homo sapiens OX=9606 GN=RGL2 PE=1 SV=1	25	11	16	11	777	83.5	6.18	33.62	11	3.47252e+06	3.59757e+06	3.5592e+06	3.54309e+06	6.54938	High	High	High	1	Phospho [T128; S129; T130; S161; S164; S187; S360; S361; T527; T534; T544; S606; S607; S611; Y665; S667; T671; S672; S678; S750]
1247	O94933	SLIT and NTRK-like protein 3 OS=Homo sapiens OX=9606 GN=SLITRK3 PE=2 SV=2	15	7	9	7	977	108.9	7.37	17.39	7	1.9427e+06	3.72099e+06	4.95789e+06	3.54053e+06	6.54907	Peak Found	High	High	1	Phospho [S197; T375; T378; T389; S417; T527; S528; S593; S659; S666; Y677; T800; T810; T829]
1248	Q5VWG9	Transcription initiation factor TFIID subunit 3 OS=Homo sapiens OX=9606 GN=TAF3 PE=1 SV=1	15	11	13	11	929	103.5	9.06	27.32	11	3.97848e+06	3.13128e+06	3.51173e+06	3.54049e+06	6.54906	High	High	High	1	Phospho [S98; T265; T269; T272; T274; T276; T304; S306; T347; S349; S353; T670; S680; S830; S836]
1249	Q53S48	STON1-GTF2A1L readthrough OS=Homo sapiens OX=9606 GN=STON1-GTF2A1L PE=4 SV=1	13	12	14	12	1182	132	5.34	30.62	12	3.71311e+06	3.30244e+06	3.58283e+06	3.53279e+06	6.54812	High	High	High	1	Phospho [S122; T126; T129; S132; S138; S220; S225; Y540; S551; T771; S833; Y837; S947; S954; S958; S966]
1250	Q8IZF2	Adhesion G protein-coupled receptor F5 OS=Homo sapiens OX=9606 GN=ADGRF5 PE=1 SV=3	25	19	27	19	1346	149.4	6.65	57.08	19	4.23107e+06	3.18475e+06	3.18244e+06	3.53275e+06	6.54811	High	High	High	1	Phospho [T96; T100; T415; S425; Y447; Y455; T474; T476; S727; S738; S740; T747; S755; S769; S781; T782; T798; T810; S822; S833; T849; T941; S1016; S1023; T1150; S1220; T1320; T1322; Y1323; S1326]
1251	Q9Y5N1	Histamine H3 receptor OS=Homo sapiens OX=9606 GN=HRH3 PE=1 SV=2	25	7	24	7	445	48.6	9.29	46.02	7	3260030	3.56175e+06	3.76944e+06	3.53041e+06	6.54782	High	High	High	1	Phospho [S63; S64; Y91; S181; S182; S213; T215; S220; Y222; T229]
1252	P19801	Amiloride-sensitive amine oxidase [copper-containing] OS=Homo sapiens OX=9606 GN=AOC1 PE=1 SV=4	13	7	7	7	751	85.3	7.09	18.06	7	3.12814e+06	3.62453e+06	3.81767e+06	3.52345e+06	6.54697	High	High	High	1	Phospho [S22; S34; Y152; T363; T454; T455; T616]
1253	Q75T13	GPI inositol-deacylase OS=Homo sapiens OX=9606 GN=PGAP1 PE=1 SV=1	12	8	8	6	922	105.3	9.01	19.54	8	3.21335e+06	3.29918e+06	4.03932e+06	3.51728e+06	6.54621	High	High	Peak Found	1	Phospho [T236; T237; T346; Y615; Y626; S817; T818; T824; S833; T862; T869; S877; S884]
1254	Q8NES3	Beta-1,3-N-acetylglucosaminyltransferase lunatic fringe OS=Homo sapiens OX=9606 GN=LFNG PE=1 SV=2	11	4	4	4	379	41.7	9.17	9.7	4	3337878	4.30231e+06	2.90603e+06	3.51541e+06	6.54598	High	High	Peak Found	1	Phospho [T136; S139; Y224; S229]
1255	Q17RS7	Flap endonuclease GEN homolog 1 OS=Homo sapiens OX=9606 GN=GEN1 PE=1 SV=2	20	8	18	8	908	102.8	7.81	39.32	8	3.38469e+06	3.59963e+06	3.54563e+06	3.50998e+06	6.54531	High	High	High	1	Phospho [S47; S61; T171; T174; Y209; T492; S505; S509; S512; T572; S586; T587; S778; S794]
1256	A0A1B0GWI3	Uncharacterized protein C2orf92 OS=Homo sapiens OX=9606 GN=C2orf92 PE=4 SV=1	45	3	3	3	144	16.8	8.82	4.85	3	1.92e+06	8.11992e+06	483767	3.5079e+06	6.54505	High	High	High	1	Phospho [T22; T39; S58]
1257	Q6UXB8	Peptidase inhibitor 16 OS=Homo sapiens OX=9606 GN=PI16 PE=1 SV=1	41	12	15	12	463	49.4	5.39	41.13	12	2.87257e+06	3.60141e+06	4.00119e+06	3.49173e+06	6.54304	High	High	High	1	Phospho [T21; S218; T232; S235; T238; T246; S249; S251; T254; T278; T285; S290; S296; S299; T311; T323; T326; S332; S420]
1258	Q9NRJ4	Tubby-related protein 4 OS=Homo sapiens OX=9606 GN=TULP4 PE=1 SV=2	23	18	24	18	1543	168.9	7.55	51.65	18	4.06178e+06	3.21747e+06	3.17944e+06	3.48623e+06	6.54236	High	High	High	1	Phospho [T58; T171; T176; T186; T259; T263; S283; T336; T339; S355; T491; S493; Y499; S534; S537; S539; T639; Y641; S649; T673; S676; S682; T686; T840; T846; T905; T947; Y951; S952; T955; S1060; S1164; S1170; S1173; S1234; S1236; T1278]
1259	Q96N66	Lysophospholipid acyltransferase 7 OS=Homo sapiens OX=9606 GN=MBOAT7 PE=1 SV=2	25	9	20	9	472	52.7	8.97	53.69	9	3.61569e+06	1.09884e+06	5.74163e+06	3.48538e+06	6.54225	High	High	High	1	Phospho [T42; T45; T50; T56; T98; T101; Y264; S381; S388]
1260	Q9P2N6	KAT8 regulatory NSL complex subunit 3 OS=Homo sapiens OX=9606 GN=KANSL3 PE=1 SV=2	15	13	15	13	904	95.9	9.39	35.27	13	3402812	3.34251e+06	3.69687e+06	3.48073e+06	6.54167	High	High	High	1	Phospho [T130; S186; T189; T217; S685; S700; S730; S736; S746; S748; S755; S762; S782; S791; T805; T810; T811]
1261	Q86XI8	Uncharacterized protein ZSWIM9 OS=Homo sapiens OX=9606 GN=ZSWIM9 PE=1 SV=2	10	3	4	3	627	70	8.57	10.59	3	3.76831e+06	3.41795e+06	3.24997e+06	3.47874e+06	6.54142	High	High	High	1	Phospho [S60; S74; S107; T116; S123; T191]
1262	Q16363	Laminin subunit alpha-4 OS=Homo sapiens OX=9606 GN=LAMA4 PE=1 SV=4	12	13	19	13	1823	202.4	6.28	41.91	13	3.66213e+06	3.43407e+06	3.33953e+06	3.47858e+06	6.5414	High	High	High	1	Phospho [T281; S296; T317; T542; T543; S669; T1010; Y1019; Y1025; S1320; T1322; Y1324; S1335; T1582; T1585; S1812; S1816; S1819]
1263	P01024	Complement C3 OS=Homo sapiens OX=9606 GN=C3 PE=1 SV=2	16	13	13	13	1663	187	6.4	32.38	13	3425940	3.9386e+06	3.0689e+06	3.47781e+06	6.54131	High	High	High	1	Phospho [T4; T15; S98; T107; T111; Y129; T137; T162; S182; S192; T256; Y261; T268; S344; T350; S351; T523; Y534; T536; T582; T878; T885; T887; T1346; T1528; T1547; S1555]
1264	Q8TE68	Epidermal growth factor receptor kinase substrate 8-like protein 1 OS=Homo sapiens OX=9606 GN=EPS8L1 PE=1 SV=3	21	9	9	9	723	80.2	6.04	20.58	9	3583492	3.43844e+06	3.40396e+06	3.4753e+06	6.54099	High	High	High	1	Phospho [T54; S67; Y316; T317; Y325; S341; S342; S545; S549; S552; S614; S617; S649; T652; T660]
1265	O60264	SWI/SNF-related matrix-associated actin-dependent regulator of chromatin subfamily A member 5 OS=Homo sapiens OX=9606 GN=SMARCA5 PE=1 SV=1	11	9	10	8	1052	121.8	8.09	26.04	9	3.61246e+06	3.409e+06	3.39766e+06	3.47304e+06	6.54071	High	High	High	1	Phospho [T113; S239; T240; T425; S437; S558; T559; S579; Y939; T941]
1266	Q96L96	Alpha-protein kinase 3 OS=Homo sapiens OX=9606 GN=ALPK3 PE=1 SV=2	16	18	21	18	1907	201.1	7.58	47.13	18	5.19047e+06	3.50052e+06	1.72418e+06	3.47172e+06	6.54055	High	High	High	1	Phospho [S192; S289; Y614; S616; T625; T669; S671; T673; T932; S933; S938; T983; S997; S1011; S1235; S1239; S1394; S1401; S1524; S1649; S1650; S1657; T1789; S1872; S1875; S1876; S1883]
1267	Q8NGZ0	Olfactory receptor 2AJ1 OS=Homo sapiens OX=9606 GN=OR2AJ1 PE=3 SV=1	20	4	8	4	328	37	8.85	17.58	4	3.11206e+06	3.66648e+06	3.63302e+06	3.47052e+06	6.54039	High	High	High	1	Phospho [S38; S51; T83; S87; S89; S93]
1268	O75631	Uroplakin-3a OS=Homo sapiens OX=9606 GN=UPK3A PE=1 SV=3	26	4	5	4	287	30.7	4.83	9	4	3575391	3.37892e+06	3.43838e+06	3.46423e+06	6.53961	High	High	High	1	Phospho [S51; S69; S72; S183; S195; S205; S213; S217; Y266]
1269	Q6W2J9	BCL-6 corepressor OS=Homo sapiens OX=9606 GN=BCOR PE=1 SV=1	14	18	20	18	1755	192.1	6.48	44.19	18	3.14121e+06	3.11736e+06	4.13126e+06	3.46327e+06	6.53949	High	High	High	1	Phospho [T108; S158; T162; S173; Y218; Y227; S228; T239; S260; S263; S268; T269; S271; S273; T366; S373; S381; S586; S587; S593; T708; T733; T738; S882; T887; S1077; S1189; S1404; S1405; S1410]
1270	Q5UIP0	Telomere-associated protein RIF1 OS=Homo sapiens OX=9606 GN=RIF1 PE=1 SV=2	13	20	29	20	2472	274.3	5.52	71.42	20	4.20025e+06	2.59826e+06	3.58922e+06	3.46258e+06	6.5394	High	High	High	1	Phospho [T225; S243; T386; T394; T409; S416; T423; S426; T619; T657; T663; S839; S840; S846; T1255; T1370; T1372; S1909; T1916; T1956; S1974; S1976; S2271; S2277; T2337; T2383]
1271	Q9HB15	Potassium channel subfamily K member 12 OS=Homo sapiens OX=9606 GN=KCNK12 PE=2 SV=1	22	6	7	6	430	46.9	9.77	15.44	6	3371194	3.53972e+06	3.4757e+06	3.4622e+06	6.53935	High	High	High	1	Phospho [T55; S58; S62; S128; T129; T139; T256; Y270; T404; S410]
1272	P55084	Trifunctional enzyme subunit beta, mitochondrial OS=Homo sapiens OX=9606 GN=HADHB PE=1 SV=3	28	8	11	8	474	51.3	9.41	30.23	8	3.69295e+06	3.40265e+06	3.28684e+06	3.46081e+06	6.53918	High	High	High	1	Phospho [T40; S70; S284; S285; Y300; T302; T304; Y331; Y336]
1273	Q9UPW0	Forkhead box protein J3 OS=Homo sapiens OX=9606 GN=FOXJ3 PE=1 SV=2	22	7	9	7	622	68.9	7.09	20.07	7	1.3084e+06	3.72667e+06	5.33726e+06	3.45744e+06	6.53876	High	High	High	1	Phospho [S26; S42; S54; T64; S82; Y83; S199; T201; S526; T540; S543; Y552; T581; T582]
1274	Q2MV58	Tectonic-1 OS=Homo sapiens OX=9606 GN=TCTN1 PE=2 SV=2	20	5	11	5	587	63.5	5.5	32.66	5	3483789	3.53229e+06	3.35607e+06	3.45739e+06	6.53875	High	High	High	1	Phospho [T56; T69; T297; T299; T304; T310; T350; T371; T403; T404; T548; T553]
1275	Q9P2P6	StAR-related lipid transfer protein 9 OS=Homo sapiens OX=9606 GN=STARD9 PE=1 SV=3	16	40	59	40	4700	516	6.32	140.32	40	2.02049e+06	2.91459e+06	5.43162e+06	3.45557e+06	6.53852	High	High	High	1	Phospho [S119; S170; Y264; S278; S353; T355; T360; S362; S490; T491; T502; S510; T729; S854; S1036; T1198; S1206; Y1510; S1524; S1525; S1705; S1716; S1721; S1738; T1746; S1752; S1812; S1949; S1951; S1957; T1969; S2219; S2220; S2285; S2298; S2527; S2533; T2580; S2879; S2882; T2885; S2931; S2937; T3041; S3061; T3067; S3327; S3497; S3727; T3889; S3907; S3914; S3917; S3952; T3954; T4431; S4462; S4465…
1276	Q643R3	Lysophospholipid acyltransferase LPCAT4 OS=Homo sapiens OX=9606 GN=LPCAT4 PE=1 SV=1	15	4	8	4	524	57.2	8.97	13.39	4	3.25994e+06	3.47743e+06	3.62618e+06	3.45451e+06	6.53839	High	High	High	1	Phospho [S130; T131; S279; T283; S339; T492; S493]
1277	Q6EMK4	Vasorin OS=Homo sapiens OX=9606 GN=VASN PE=1 SV=1	16	6	7	6	673	71.7	7.39	14.41	6	3.44282e+06	3.28503e+06	3.61924e+06	3.44903e+06	6.5377	High	High	High	1	Phospho [T108; S272; S412; T449; S452; T454; S463; S649]
1278	P25786	Proteasome subunit alpha type-1 OS=Homo sapiens OX=9606 GN=PSMA1 PE=1 SV=1	29	6	9	6	263	29.5	6.61	24.89	6	2.8947e+06	3.71837e+06	3.67626e+06	3.42978e+06	6.53527	High	High	High	1	Phospho [S54; S73; T222]
1279	A0A3B3IT72	Minor histocompatibility antigen H13 OS=Homo sapiens OX=9606 GN=HM13 PE=1 SV=1	27	6	8	6	365	40.5	8.56	23.8	6	3.47516e+06	3.20331e+06	3.60296e+06	3.42714e+06	6.53493	High	High	High	1	Phospho [S101; S105; S115; Y143]
1280	Q08289	Voltage-dependent L-type calcium channel subunit beta-2 OS=Homo sapiens OX=9606 GN=CACNB2 PE=1 SV=3	23	10	12	8	660	73.5	8.1	27.1	10	3.62939e+06		3.20473e+06	3.41706e+06	6.53365	High	High	High	1	Phospho [S223; T254; Y275; Y294; T297; T387; S469; S470; S477; T479; T482; S483; S484]
1281	P49863	Granzyme K OS=Homo sapiens OX=9606 GN=GZMK PE=1 SV=1	18	4	5	3	264	28.9	9.39	12.03	4	3.26765e+06	3.56954e+06	3.40384e+06	3.41368e+06	6.53322	High	High	High	1	Phospho [T124; S165]
1282	Q7RTY0	Monocarboxylate transporter 13 OS=Homo sapiens OX=9606 GN=SLC16A13 PE=2 SV=1	35	8	15	8	426	45	6.93	29.69	8	9337488	457739	437954	3.41106e+06	6.53289	High	High	High	1	Phospho [T75; T85; S98; T101; S114; S116; S130; S269; T281; Y314; T335; S360; T409; T414]
1283	Q9Y2G3	Probable phospholipid-transporting ATPase IF OS=Homo sapiens OX=9606 GN=ATP11B PE=1 SV=2	14	12	14	12	1177	134.1	6.96	32.21	12	3.03576e+06	3.09819e+06	4.09392e+06	3.40929e+06	6.53266	High	High	High	1	Phospho [Y293; Y309; T310; S356; T360; Y379; S445; S446; S451; S463; T467; S957; Y1060; S1069; S1071; T1082]
1284	O00423	Echinoderm microtubule-associated protein-like 1 OS=Homo sapiens OX=9606 GN=EML1 PE=1 SV=3	17	9	10	9	815	89.8	7.06	18.11	9	3.0005e+06	3.41283e+06	3.79933e+06	3.40422e+06	6.53202	High	High	High	1	Phospho [T95; T96; T101; T126; S128; T288; T315; T329; S556; S767; S771; S777]
1285	O15259	Nephrocystin-1 OS=Homo sapiens OX=9606 GN=NPHP1 PE=1 SV=1	16	7	8	7	732	83.2	5.2	17.08	7	3.35789e+06	3.47738e+06	3.36316e+06	3.39948e+06	6.53141	High	High	High	1	Phospho [T93; T102; T321; T322; S399; S404; T423; T427; S565; T612]
1286	Q96T54	Potassium channel subfamily K member 17 OS=Homo sapiens OX=9606 GN=KCNK17 PE=2 SV=1	16	3	3	3	332	36.9	8.29	4.28	3	3.17157e+06	3.32059e+06	3.70383e+06	3.39866e+06	6.53131	High	Peak Found	High	1	Phospho [T115; T116]
1287	Q86XN8	RNA-binding protein MEX3D OS=Homo sapiens OX=9606 GN=MEX3D PE=1 SV=3	23	10	14	9	651	64.8	5.35	33.85	10	3.45922e+06	3.33632e+06	3.39642e+06	3.39732e+06	6.53114	High	High	High	1	Phospho [T161; S172; S176; T180; T227; T274; T275; Y282; T387; T394; S400; S422; S566; S578; S581; S584]
1288	A6NIV6	Leucine-rich repeat and IQ domain-containing protein 4 OS=Homo sapiens OX=9606 GN=LRRIQ4 PE=4 SV=2	16	6	6	6	560	63.9	8.19	14.83	6	3345390	3.47146e+06	3.36722e+06	3.39469e+06	6.5308	High	High	High	1	Phospho [S85; S94; S95; S102; S108; S109; S110; T357; S363]
1289	O00409	Forkhead box protein N3 OS=Homo sapiens OX=9606 GN=FOXN3 PE=1 SV=1	26	5	9	5	490	53.8	6.65	19.25	5	3.44811e+06	3.14979e+06	3.58047e+06	3.39279e+06	6.53056	High	High	High	1	Phospho [S69; S167; T206; T217; T220; S342; S343]
1290	Q96FZ5	CKLF-like MARVEL transmembrane domain-containing protein 7 OS=Homo sapiens OX=9606 GN=CMTM7 PE=2 SV=1	38	4	5	4	175	18.8	8.02	13	4	3.64862e+06	2.75729e+06	3.76084e+06	3.38892e+06	6.53006	High	High	High	1	Phospho [S28; S30; S111; S127; S132; S134]
1291	P53992	Protein transport protein Sec24C OS=Homo sapiens OX=9606 GN=SEC24C PE=1 SV=3	16	13	18	13	1094	118.2	7.06	38.76	13	3.39862e+06	3.34899e+06	3.40021e+06	3.38261e+06	6.52925	High	High	High	1	Phospho [T138; S141; S146; S155; S156; S165; Y552; S563; S564; S594; S600; S710; S719; S725; S1044; Y1046]
1292	H0Y368	Dolichol-phosphate mannosyltransferase subunit 1 (Fragment) OS=Homo sapiens OX=9606 GN=DPM1 PE=1 SV=1	28	4	7	4	295	33.3	9.14	18.28	4	3.42674e+06	3.15297e+06	3.56662e+06	3.38211e+06	6.52919	High	High	High	1	Phospho [Y82; S84; Y191; T207]
1293	A0A1W2PS94	Testis-expressed protein 15 OS=Homo sapiens OX=9606 GN=TEX15 PE=4 SV=1	17	29	35	29	3176	359	6.42	75.62	29	4.58007e+06	3.4377e+06	2.12703e+06	3.3816e+06	6.52912	High	High	High	1	Phospho [S21; T22; T29; S141; Y158; Y169; S412; S417; T476; T495; S547; S549; S788; S789; S798; T940; T976; T1406; S1419; Y1420; S1472; T1528; S1543; T1730; Y1740; T1748; T1895; T1905; S1912; S1920; T1943; Y2114; S2128; Y2581; T2597; S2808; S2809; T2834; T2989; T3082; S3086; S3093]
1294	P52179	Myomesin-1 OS=Homo sapiens OX=9606 GN=MYOM1 PE=1 SV=2	14	15	17	15	1685	187.5	6.93	38.68	15	3.97903e+06	3.11783e+06	3.03421e+06	3.37702e+06	6.52853	High	High	High	1	Phospho [S83; S88; S102; Y165; S220; S223; S228; T642; S645; Y771; S780; T803; S806; Y807; T966; Y996; Y1007; T1164; Y1175; T1178; T1243; S1248; S1470]
1295	Q9NTI5	Sister chromatid cohesion protein PDS5 homolog B OS=Homo sapiens OX=9606 GN=PDS5B PE=1 SV=1	19	18	29	17	1447	164.6	8.47	71.72	18	3.56229e+06	3.42984e+06	3.12761e+06	3.37324e+06	6.52805	High	High	High	1	Phospho [S192; T198; Y215; T225; Y232; T246; S247; S252; Y263; T376; S527; S617; S619; T791; S844; S846; S849; S1118; S1209]
1296	Q96N23	Cilia- and flagella-associated protein 54 OS=Homo sapiens OX=9606 GN=CFAP54 PE=2 SV=3	14	26	32	26	3096	351.7	8.1	79.57	26	3.93382e+06	3.33998e+06	2.83276e+06	3.36885e+06	6.52748	High	High	High	1	Phospho [T248; T253; T386; S404; S441; S454; Y561; Y876; S877; S1199; Y1221; S1415; T1420; S1432; S1569; Y1632; T1634; S1712; Y1856; S1857; Y2074; Y2075; S2135; S2212; T2230; S2269; T2438; S2883; S2890; S2898; S2899; S2902; S3056]
1297	Q9H6B1	Zinc finger protein 385D OS=Homo sapiens OX=9606 GN=ZNF385D PE=2 SV=1	16	4	6	4	395	42.3	10.02	14.98	4	3.17252e+06	3.69556e+06	3.22661e+06	3.3649e+06	6.52697	High	High	High	1	Phospho [T152; T157; T158; T159; T226; S238]
1298	P49448	Glutamate dehydrogenase 2, mitochondrial OS=Homo sapiens OX=9606 GN=GLUD2 PE=1 SV=2	27	8	8	4	558	61.4	8.46	20.55	8	4.08294e+06	1.6123e+06	4.37988e+06	3.35837e+06	6.52613	High	Peak Found	High	1	Phospho [T256; T272; S288; T455; S469; S473; S501; T513; S517; T524]
1299	Q9BXR0	Queuine tRNA-ribosyltransferase catalytic subunit 1 OS=Homo sapiens OX=9606 GN=QTRT1 PE=1 SV=3	28	8	8	6	403	44	7.23	21.86	8	3066721	3.571e+06	3.42105e+06	3.35292e+06	6.52542	High	High	High	1	Phospho [T58; T59; S113; S116; T121; Y352; S358]
1300	Q99487	Platelet-activating factor acetylhydrolase 2, cytoplasmic OS=Homo sapiens OX=9606 GN=PAFAH2 PE=1 SV=1	11	4	4	4	392	44	6.89	9.05	4	3.23992e+06	3.35158e+06	3.46276e+06	3.35142e+06	6.52523	High	Peak Found	High	1	Phospho [T207; T220; T336]
1301	Q92599	Septin-8 OS=Homo sapiens OX=9606 GN=SEPTIN8 PE=1 SV=4	14	5	9	5	483	55.7	6.28	19.78	5	3.30384e+06	3.26057e+06	3.48965e+06	3.35135e+06	6.52522	High	High	High	1	Phospho [T171; S177; S192; S194; S441; S443; S453; S460]
1302	F8WD18	Tubulin monoglycylase TTLL3 OS=Homo sapiens OX=9606 GN=TTLL3 PE=4 SV=1	21	3	4	3	203	23.6	5.26	10.35	3	588912	607582	8.85031e+06	3.34893e+06	6.52491	Peak Found	High	High	1	Phospho [T51; T188]
1303	Q9P218	Collagen alpha-1(XX) chain OS=Homo sapiens OX=9606 GN=COL20A1 PE=1 SV=4	16	11	22	11	1284	135.7	8.06	46.38	11	5.06055e+06	2.6183e+06	2.35181e+06	3.34355e+06	6.52421	High	High	High	1	Phospho [T77; T81; T92; S118; S139; T141; T376; T381; S386; S392; S396; T474; S617; S618; Y622; T623; S635; S636; S649; T1009; S1022; S1023; S1242]
1304	Q15722	Leukotriene B4 receptor 1 OS=Homo sapiens OX=9606 GN=LTB4R PE=1 SV=2	24	9	11	9	352	37.5	11.11	24.36	9	3.22288e+06	3.47192e+06	3.32493e+06	3.33991e+06	6.52373	High	High	High	1	Phospho [Y102; T109; S116; T308; S310; S343; S344]
1305	B4DEH9	Acetyl-coenzyme A synthetase, cytoplasmic OS=Homo sapiens OX=9606 GN=ACSS2 PE=1 SV=1	11	3	3	3	187	20.9	8.66	6.91	3	2.99003e+06	3.60953e+06	3.40508e+06	3.33488e+06	6.52308	High	Peak Found	High	1	Phospho [T171]
1306	Q13255	Metabotropic glutamate receptor 1 OS=Homo sapiens OX=9606 GN=GRM1 PE=1 SV=3	20	15	15	13	1194	132.3	6.7	36.28	15	3.16902e+06	3.33028e+06	3.49513e+06	3.33148e+06	6.52264	High	High	High	1	Phospho [S17; S22; S33; S317; Y418; S463; Y510; S517; Y805; T815; S820; T824; T832; T851; T852; Y937; S975; S984; T987; Y1109]
1307	P02452	Collagen alpha-1(I) chain OS=Homo sapiens OX=9606 GN=COL1A1 PE=1 SV=5	29	23	40	23	1464	138.9	5.8	94.9	23	4.19631e+06	2.9907e+06	2.80408e+06	3.33036e+06	6.52249	High	High	High	1	Phospho [T117; S171; T172; T328; S418; S513; T541; S543; S720; T793; S988; S991; T1069; T1075; T1233; T1234; Y1274; S1343; T1407; T1411; Y1429]
1308	Q9BXX0	EMILIN-2 OS=Homo sapiens OX=9606 GN=EMILIN2 PE=1 SV=3	15	6	14	6	1053	115.6	6.46	34.93	6	4.17741e+06	1.91092e+06	3.8972e+06	3.32851e+06	6.52225	High	High	High	1	Phospho [S139; S149; S152; S203; S204; T216; S343; T349; T411; S579; Y889]
1309	Q9BS40	Latexin OS=Homo sapiens OX=9606 GN=LXN PE=1 SV=2	21	4	13	4	222	25.7	5.78	37.67	4	3.36489e+06	3.06534e+06	3.55399e+06	3.32807e+06	6.52219	High	High	High	1	Phospho [T6]
1310	A6NCI4	von Willebrand factor A domain-containing protein 3A OS=Homo sapiens OX=9606 GN=VWA3A PE=2 SV=3	21	13	17	13	1184	133.9	8.46	33.05	13	2.84784e+06	3.7011e+06	3.43063e+06	3.32652e+06	6.52199	High	High	High	1	Phospho [S43; S59; S202; S349; S352; Y424; T445; T521; Y525; T555; Y648; Y662; T668; T676; S725; S731; S732; T919; Y926; Y937; T966; S967; S969; Y973]
1311	Q9P232	Contactin-3 OS=Homo sapiens OX=9606 GN=CNTN3 PE=1 SV=3	30	20	23	20	1028	112.8	6.3	46.72	20	3.24765e+06	3.20824e+06	3.4836e+06	3.31316e+06	6.52024	High	High	High	1	Phospho [Y77; T97; T126; S175; S243; T244; T372; S377; S428; S557; S559; S572; T645; T720; S815; S816; S817; S822; Y842]
1312	P36952	Serpin B5 OS=Homo sapiens OX=9606 GN=SERPINB5 PE=1 SV=2	13	3	3	3	375	42.1	6.05	7.03	3	164313	3.09162e+06	6.67727e+06	3.31107e+06	6.51997	High	Peak Found	High	1	Phospho [S82; T102; T108; Y112; S316]
1313	P35789	Zinc finger protein 93 OS=Homo sapiens OX=9606 GN=ZNF93 PE=2 SV=4	14	5	6	5	620	70.9	9.28	11.88	5	2.87345e+06	3.56878e+06	3.4808e+06	3.30768e+06	6.51952	High	High	Peak Found	1	Phospho [T329; T330; S522; T523; S549; T550; S577; T579; S581]
1314	P78325	Disintegrin and metalloproteinase domain-containing protein 8 OS=Homo sapiens OX=9606 GN=ADAM8 PE=1 SV=2	12	6	10	6	824	88.7	7.55	23.95	6	3.25558e+06	3.4279e+06	3.2164e+06	3.29996e+06	6.51851	High	High	High	1	Phospho [S176; S193; S196; T767]
1315	Q96M93	Adenosine deaminase domain-containing protein 1 OS=Homo sapiens OX=9606 GN=ADAD1 PE=2 SV=1	18	6	31	6	576	64.4	9.01	74.94	6	3.12668e+06	3.43039e+06	3.33959e+06	3.29889e+06	6.51837	High	High	High	1	Phospho [S70; S71; S73; Y139; T141; S150; S152; S441; S455; Y469; S504]
1316	Q15691	Microtubule-associated protein RP/EB family member 1 OS=Homo sapiens OX=9606 GN=MAPRE1 PE=1 SV=3	13	4	10	4	268	30	5.14	23.92	4	3.7008e+06	3.1388e+06	3.0559e+06	3.2985e+06	6.51832	High	High	High	1
1317	P22888	Lutropin-choriogonadotropic hormone receptor OS=Homo sapiens OX=9606 GN=LHCGR PE=1 SV=4	19	9	11	9	699	78.6	8.5	22.61	9	3.3663e+06	3.38241e+06	3.14347e+06	3.29739e+06	6.51817	High	High	High	1	Phospho [S231; T232; S239; Y240; Y275; S277; S318; Y455; T469; T565; T580; T660; S676]
1318	O00222	Metabotropic glutamate receptor 8 OS=Homo sapiens OX=9606 GN=GRM8 PE=1 SV=2	14	9	12	9	908	101.7	8.15	24.91	9	2.75471e+06	3.78261e+06	3.35098e+06	3.2961e+06	6.518	High	High	High	1	Phospho [S94; T97; T142; S156; S157; S159; T330; S337; S683; S691; S694; T699; S701; S704; T804; S821; S823]
1319	Q6IMN6	Caprin-2 OS=Homo sapiens OX=9606 GN=CAPRIN2 PE=1 SV=1	16	11	11	11	1127	125.8	6.71	26.68	11	3.46346e+06	3.20178e+06	3.21867e+06	3.29464e+06	6.51781	High	High	High	1	Phospho [S102; S113; S258; S268; S438; T446; S447; Y825; T830; T845; S861; T978; T983; Y990; Y1061]
1320	P0C091	FRAS1-related extracellular matrix protein 3 OS=Homo sapiens OX=9606 GN=FREM3 PE=3 SV=2	16	15	21	15	2139	238	5.33	54.05	15	3.57876e+06	2.8262e+06	3.43517e+06	3.28004e+06	6.51588	High	High	High	1	Phospho [T312; T323; T326; S427; Y492; T494; T550; T555; T570; S577; S942; S946; S949; S1208; T1213; T1233; T1300; Y1752; S1754; T1853; T1856; S1862; S1886; T1887; S1911; S1923; T1924; T1960; S1972]
1321	Q5JTD7	Leucine-rich repeat-containing protein 73 OS=Homo sapiens OX=9606 GN=LRRC73 PE=2 SV=1	25	4	4	4	316	33.4	4.84	8.88	4	3.3336e+06	3.74488e+06	2.73875e+06	3.27241e+06	6.51487	High	High	High	1	Phospho [T83; S95; T150; S152; T211; T214; T220]
1322	F1T0I1	Protein transport protein sec16 OS=Homo sapiens OX=9606 GN=SEC16A PE=1 SV=1	18	22	27	20	2334	249.3	5.85	63.36	22	1.83332e+06	5.13074e+06	2.85093e+06	3.27166e+06	6.51477	High	High	High	1	Phospho [T7; S28; S29; Y31; S125; S131; S141; Y157; Y161; T169; T512; Y748; S808; S809; S813; S892; S895; S897; S930; S963; T1045; S1069; S1123; S1126; S1127; S1368; S1369; S1371; S1372; S1710; T1956; S2022; S2037; S2253]
1323	B1AJZ9	Forkhead-associated domain-containing protein 1 OS=Homo sapiens OX=9606 GN=FHAD1 PE=2 SV=2	5	5	5	5	1412	161.8	6.95	11.5	5	3.16865e+06	3.21318e+06	3.42663e+06	3.26949e+06	6.51448	High	Peak Found	High	1	Phospho [Y249; S265; T861; S866; S871; T888; S1255]
1324	O43868	Sodium/nucleoside cotransporter 2 OS=Homo sapiens OX=9606 GN=SLC28A2 PE=2 SV=2	12	6	7	6	658	71.9	7.94	16.19	6	3.04943e+06	3.5049e+06	3.2536e+06	3.26931e+06	6.51446	High	Peak Found	High	1	Phospho [S13; T14; S376; S377; Y381; S387; S541; S551; S561]
1325	P49848	Transcription initiation factor TFIID subunit 6 OS=Homo sapiens OX=9606 GN=TAF6 PE=1 SV=1	19	7	8	7	677	72.6	8.6	18.7	7	3.48111e+06	3.42492e+06	2.88693e+06	3.26432e+06	6.51379	High	High	High	1	Phospho [S212; T356; T358; T360; T622; S641; S653; S666]
1326	P01266	Thyroglobulin OS=Homo sapiens OX=9606 GN=TG PE=1 SV=5	6	12	17	12	2768	304.6	5.58	40.1	12	2.76822e+06	2.96243e+06	4.05894e+06	3.2632e+06	6.51364	High	High	High	1	Phospho [T548; S747; S749; S1711; S1713; S1857; S2015; T2220; S2221; T2402; S2416; S2757]
1327	Q8TD16	Protein bicaudal D homolog 2 OS=Homo sapiens OX=9606 GN=BICD2 PE=1 SV=1	10	5	5	5	824	93.5	5.44	11.47	5	3.76777e+06	3.14056e+06	2.85894e+06	3.25576e+06	6.51265	High	High	High	1	Phospho [S334; T567; T573; S582; S658; T703; S713]
1328	A0A0C4DGH3	Numb-like protein OS=Homo sapiens OX=9606 GN=NUMBL PE=1 SV=1	18	4	5	4	568	60.8	8.88	11.39	4	3077755	3.49773e+06	3.17958e+06	3.25169e+06	6.51211	High	High	High	1	Phospho [S229; S283; S291; T470; S472; S481]
1329	Q8N3U4	Cohesin subunit SA-2 OS=Homo sapiens OX=9606 GN=STAG2 PE=1 SV=3	25	15	16	13	1231	141.2	5.43	36.67	15	3.32971e+06	3.48824e+06	2.93214e+06	3.25003e+06	6.51189	High	High	High	1	Phospho [T218; S219; T220; S238; Y297; S327; T395; T602; S704; T718; S823; S1064; S1065; S1068; T1112; S1201; T1208]
1330	P54132	Bloom syndrome protein OS=Homo sapiens OX=9606 GN=BLM PE=1 SV=1	11	9	24	9	1417	158.9	7.49	39.4	9	3154260	3.23803e+06	3.34945e+06	3.24725e+06	6.51152	High	High	High	1	Phospho [T171; S186; T472; T473; S597; S601; S602; T691; T710; S714; T728; Y1160; S1302; S1303; S1304; S1369; T1371; S1379; S1380; S1381]
1331	A0A087X211	Protein CIP2A OS=Homo sapiens OX=9606 GN=CIP2A PE=1 SV=1	17	7	8	7	906	102.2	6.23	19.07	7	3.24568e+06	3.03227e+06	3.45467e+06	3.24421e+06	6.51111	High	High	High	1	Phospho [T113; T128; Y129; S210; S213; S214; S297; S308; T310; T442; T443; S636; S639; S678; S893; T901; S905]
1332	Q16629	Serine/arginine-rich splicing factor 7 OS=Homo sapiens OX=9606 GN=SRSF7 PE=1 SV=1	25	7	13	7	238	27.4	11.82	31.3	7	2.84527e+06	3.48678e+06	3.39748e+06	3.24318e+06	6.51097	High	High	High	1	Phospho [S208; S209; S211]
1333	Q9Y4C8	Probable RNA-binding protein 19 OS=Homo sapiens OX=9606 GN=RBM19 PE=1 SV=3	14	8	13	8	960	107.3	6.54	26.4	8	2.9304e+06	3.95517e+06	2.8439e+06	3.24316e+06	6.51097	High	High	High	1	Phospho [S79; S213; S220; S221; T479; S493; S494; S495; Y496; T544; T557; S751; T755]
1334	Q5VVW2	GTPase-activating Rap/Ran-GAP domain-like protein 3 OS=Homo sapiens OX=9606 GN=GARNL3 PE=2 SV=2	14	8	9	7	1013	112.8	7.65	21.35	8		439622	6.04371e+06	3.24167e+06	6.51077	High	High	High	1	Phospho [T146; S165; S168; T657; S820; S824; Y851; S873; T877; S883; S894; S896; S898]
1335	E9PFH4	Transportin-3 OS=Homo sapiens OX=9606 GN=TNPO3 PE=1 SV=1	16	10	16	10	857	96.6	5.66	37.87	10	3.32507e+06	3.31791e+06	3.07529e+06	3.23942e+06	6.51047	High	High	High	1	Phospho [S141; Y358; T392; T406; T499]
1336	E7EPB6	Cystic fibrosis transmembrane conductance regulator (Fragment) OS=Homo sapiens OX=9606 GN=CFTR PE=1 SV=1	19	17	22	17	1438	163.3	8.9	51.16	17	3.5443e+06	3.66506e+06	2.50021e+06	3.23652e+06	6.51008	High	High	High	1	Phospho [T430; T435; S436; S559; T757; T758; S765; T773; T866; S872; S1019; T1023; S1028; T1046; S1111; S1119; S1129; S1131; T1146; T1149; Y1152; T1181; T1186; S1205; S1332; S1405]
1337	Q9BUH6	Protein PAXX OS=Homo sapiens OX=9606 GN=PAXX PE=1 SV=2	18	3	9	3	204	21.6	5.48	24.82	3	3.18934e+06	3.32597e+06	3.16808e+06	3.2278e+06	6.50891	High	High	High	1	Phospho [S99; S148]
1338	Q9UPY5	Cystine/glutamate transporter OS=Homo sapiens OX=9606 GN=SLC7A11 PE=1 SV=1	26	9	9	9	501	55.4	9.19	22.48	9	3.40484e+06	3.09649e+06	3.16548e+06	3.22227e+06	6.50816	High	High	High	1	Phospho [S11; S26; T81; T102; S107; T174; S185; S187; T278; S432; S449; T450]
1339	O94886	CSC1-like protein 1 OS=Homo sapiens OX=9606 GN=TMEM63A PE=1 SV=3	7	4	9	4	807	92.1	7.27	24.16	4	3.50621e+06	3.10523e+06	3.05154e+06	3.221e+06	6.50799	High	High	High	1
1340	Q9NVR2	Integrator complex subunit 10 OS=Homo sapiens OX=9606 GN=INTS10 PE=1 SV=2	13	6	9	6	710	82.2	7.44	24.03	6	5.01437e+06	2.43018e+06	2.20175e+06	3.21544e+06	6.50724	High	High	High	1	Phospho [T119; S129; Y206; S237; T246]
1341	H3BTI0	Cysteine-rich secretory protein LCCL domain-containing 2 OS=Homo sapiens OX=9606 GN=CRISPLD2 PE=1 SV=1	26	8	14	7	496	55.8	8.07	36.27	8	3.26645e+06	3.02963e+06	3.33404e+06	3.21004e+06	6.50651	High	High	High	1	Phospho [T350; S368; S370; Y372; Y391; T441; Y467]
1342	H0YAN8	Rho guanine nucleotide exchange factor 10 (Fragment) OS=Homo sapiens OX=9606 GN=ARHGEF10 PE=1 SV=1	13	10	12	9	988	109.6	8	23.5	10	2.99571e+06	3.3914e+06	3.23934e+06	3.20882e+06	6.50634	High	High	High	1	Phospho [T12; S21; S378; Y622; S625; S628; S653; Y655; S665; T797; S923; T924; Y926]
1343	P21291	Cysteine and glycine-rich protein 1 OS=Homo sapiens OX=9606 GN=CSRP1 PE=1 SV=3	33	4	7	4	193	20.6	8.57	14.82	4	3.15946e+06	3.22332e+06	3.22766e+06	3.20348e+06	6.50562	High	High	High	1	Phospho [S138]
1344	P48431	Transcription factor SOX-2 OS=Homo sapiens OX=9606 GN=SOX2 PE=1 SV=1	38	9	12	9	317	34.3	9.74	26.89	9	2.31614e+06	3.19865e+06	4.08131e+06	3.1987e+06	6.50497	High	High	High	1	Phospho [T17; S18; S25; T26; S37; S242; S246; T256; T306; T311]
1345	Q15788	Nuclear receptor coactivator 1 OS=Homo sapiens OX=9606 GN=NCOA1 PE=1 SV=3	25	19	23	19	1441	156.7	6.2	48.5	19	3.11028e+06	3.20941e+06	3.26766e+06	3.19578e+06	6.50458	High	High	High	1	Phospho [S59; S142; Y143; S192; Y309; T319; T322; S327; Y328; S379; S382; S404; S409; S411; S415; T499; S590; S716; T717; S718; S720; S856; S1248; S1250; S1297; T1305; Y1312; S1372; S1373]
1346	Q8IUH8	Signal peptide peptidase-like 2C OS=Homo sapiens OX=9606 GN=SPPL2C PE=1 SV=3	20	8	9	8	684	74.5	6.76	22.64	8	1.77627e+06	6.2158e+06	1.57734e+06	3.1898e+06	6.50376	High	High	High	1	Phospho [T147; S163; T261; T393; T477; T487; S559; S622]
1347	Q96FN4	Copine-2 OS=Homo sapiens OX=9606 GN=CPNE2 PE=1 SV=3	19	7	15	6	548	61.2	6.07	37.82	7	2.90729e+06	3.33579e+06	3.29492e+06	3.17933e+06	6.50234	High	High	High	1	Phospho [S160; S325]
1348	O75298	Reticulon-2 OS=Homo sapiens OX=9606 GN=RTN2 PE=1 SV=1	21	8	9	8	545	59.2	5.31	21.94	8	3236009	3.17372e+06	3.12643e+06	3.17872e+06	6.50225	High	High	High	1	Phospho [T273; T280; Y287; T289; S296; T301; S330; S334; T436; S441; Y505; T527; S532; S538; S540]
1349	F8WEY4	Claudin OS=Homo sapiens OX=9606 GN=CLDN18 PE=3 SV=1	36	3	3	3	146	15.7	7.15	8	3	3.70097e+06	2.85116e+06	2.96294e+06	3.17169e+06	6.50129	Peak Found	High	High	1	Phospho [S14; T118; T120; T130]
1350	Q03518	Antigen peptide transporter 1 OS=Homo sapiens OX=9606 GN=TAP1 PE=1 SV=2	21	13	24	11	808	87.2	8.02	56.28	13	3.16247e+06	3.31276e+06	3.03751e+06	3.17091e+06	6.50118	High	High	High	1	Phospho [S29; T36; S38; T139; S280; S364; S423; S424; S605; T606]
1351	P14317	Hematopoietic lineage cell-specific protein OS=Homo sapiens OX=9606 GN=HCLS1 PE=1 SV=3	31	10	14	10	486	54	4.81	31.79	10	2.97513e+06	3.31745e+06	3.21754e+06	3.17004e+06	6.50106	High	High	High	1	Phospho [T23; T42; S46; S134; T148; S149; S154; T220; T226]
1352	P42166	Lamina-associated polypeptide 2, isoform alpha OS=Homo sapiens OX=9606 GN=TMPO PE=1 SV=2	27	13	15	8	694	75.4	7.66	34.69	13	3.31308e+06	3.27577e+06	2.91856e+06	3.16914e+06	6.50094	High	High	High	1	Phospho [S18; Y37; T46; T160; T164; S207; S214; S223; S235; T246; S247; S355; S497; S515; Y520; S524; T528; T584]
1353	P04114	Apolipoprotein B-100 OS=Homo sapiens OX=9606 GN=APOB PE=1 SV=2	16	43	79	43	4563	515.3	7.05	176.39	43	2.6377e+06	2.96352e+06	3.90601e+06	3.16908e+06	6.50093	High	High	High	1	Phospho [T232; T237; S241; S312; T313; S315; T316; Y640; S652; S878; S880; S897; S1198; T1219; S1236; S1244; S1307; T1315; T1318; S1332; S1548; S1552; Y1578; S1592; Y1602; Y1606; T1633; T1783; S1792; T1795; Y1840; S1850; Y1851; T1924; Y1928; T1941; S1969; S2792; T2794; S2799; S2978; S2980; T3032; S3040; T3047; S3049; T3050; Y3074; S3081; T3144; T3156; S3203; S3222; Y3233; Y3251; T3352; S3450; S34…
1354	Q96RW7	Hemicentin-1 OS=Homo sapiens OX=9606 GN=HMCN1 PE=1 SV=2	15	59	81	59	5635	613	6.49	181.57	59	1.9705e+06	1.14485e+06	6.36291e+06	3.15942e+06	6.49961	High	High	High	1	Phospho [S133; T248; S252; S255; S315; S336; Y345; S351; Y379; Y380; T530; S791; S845; T999; T1244; T1249; Y1395; T1402; T1409; T1554; T1555; S1558; S1563; T1571; T1580; S1761; S1857; T1859; S1935; S1962; S1964; T1965; S2076; T2078; Y2081; T2082; T2293; T2300; S2309; S2311; T2323; T2372; S2428; S2430; S2432; Y2455; T2456; T2538; T2545; S2570; T2572; S2796; S2971; T2975; S2983; T3104; T3164; Y3236…
1355	Q6PEW1	Zinc finger CCHC domain-containing protein 12 OS=Homo sapiens OX=9606 GN=ZCCHC12 PE=1 SV=2	22	5	9	4	402	45.3	6.18	14.14	5	3324458	3.20555e+06	2.94298e+06	3.15767e+06	6.49937	High	High	Peak Found	1	Phospho [S126; S127; S320; T321; S322; T381; T383]
1356	Q5SY16	Polynucleotide 5'-hydroxyl-kinase NOL9 OS=Homo sapiens OX=9606 GN=NOL9 PE=1 SV=1	10	3	3	3	702	79.3	9.13	8.11	3	3.17362e+06	3.70805e+06	2.5834e+06	3.15502e+06	6.499	High	Peak Found	High	1	Phospho [S241; Y621; T625; S675]
1357	Q86WI3	Protein NLRC5 OS=Homo sapiens OX=9606 GN=NLRC5 PE=1 SV=3	16	18	27	14	1866	204.5	6.44	58.72	18	3.08839e+06	3.385e+06	2.98349e+06	3.15229e+06	6.49863	High	High	High	1	Phospho [S208; S455; S456; T513; S516; S529; T647; S692; S695; S748; S755; S785; T786; T799; S963; S975; S1305; S1398; S1488; T1566; T1571; S1582; S1607; S1698]
1358	P21359	Neurofibromin OS=Homo sapiens OX=9606 GN=NF1 PE=1 SV=2	18	28	35	28	2839	319.2	7.39	84.81	28	2.11771e+06	4.23467e+06	3.09444e+06	3.14894e+06	6.49816	High	High	High	1	Phospho [T107; S302; S620; S621; Y692; T954; T964; S1100; Y1106; S1150; S1159; S1164; T1175; T1178; T1184; T1273; S1282; T1286; Y1292; Y1296; S1443; S1448; T1456; T1760; T1765; T1770; T1972; Y1989; T2034; S2040; S2047; S2048; T2061; S2064; T2507; S2601; T2621; T2625; T2667; S2760; S2768]
1359	Q9NQG7	Hermansky-Pudlak syndrome 4 protein OS=Homo sapiens OX=9606 GN=HPS4 PE=1 SV=2	21	7	7	7	708	76.9	5.45	18.09	7	3.22206e+06	3.0489e+06	3.13702e+06	3.13599e+06	6.49637	High	High	High	1	Phospho [T203; S208; T210; S269; S272; S291; S303; S355; T530; S554; S565; Y572; T656; Y659]
1360	Q02952	A-kinase anchor protein 12 OS=Homo sapiens OX=9606 GN=AKAP12 PE=1 SV=4	8	7	9	7	1782	191.4	4.41	18.8	7	3.1423e+06	3.27597e+06	2.97853e+06	3.13227e+06	6.49586	High	High	High	1	Phospho [T40; T41; S63; S887; T1015; T1016; S1527]
1361	P51513	RNA-binding protein Nova-1 OS=Homo sapiens OX=9606 GN=NOVA1 PE=1 SV=2	39	12	15	10	507	51.7	8.72	31.1	12	3.06815e+06	3.2678e+06	3.03983e+06	3.12526e+06	6.49489	High	High	High	1	Phospho [T71; S86; S88; S208; S247; Y255; T268; T316; T321; T331; S351; S370; S372; S408]
1362	Q93033	Immunoglobulin superfamily member 2 OS=Homo sapiens OX=9606 GN=CD101 PE=1 SV=2	15	9	12	9	1021	115	6.96	30.39	9	2.26668e+06	2.90184e+06	4.2061e+06	3.12488e+06	6.49483	High	High	High	1	Phospho [T150; S292; T324; S361; T385; T387; T670; S688; S928]
1363	F5H6I7	Atlastin-3 OS=Homo sapiens OX=9606 GN=ATL3 PE=1 SV=1	33	12	20	11	523	58.7	5.64	53.93	12	3.14709e+06	3.3076e+06	2.90785e+06	3.12084e+06	6.49427	High	High	High	1	Phospho [S286; T425; T431; S440; T443; S497; S498; S503]
1364	Q96RN5	Mediator of RNA polymerase II transcription subunit 15 OS=Homo sapiens OX=9606 GN=MED15 PE=1 SV=2	24	13	17	13	788	86.7	9.42	37.86	13	3.59057e+06	2.71104e+06	3.06016e+06	3.12059e+06	6.49424	High	High	High	1	Phospho [S79; S87; Y340; T404; T405; S408; S412; S413; S414; S428; S429; S471; S476; S483; S485; S489; T494; T497; S568; S577; S673; S696]
1365	A0A0A0MQU5	Myosin-binding protein C, cardiac-type OS=Homo sapiens OX=9606 GN=MYBPC3 PE=1 SV=1	18	13	16	13	1274	140.6	6.65	40.97	13	555167	4.30951e+06	4.49674e+06	3.12047e+06	6.49422	High	High	High	1	Phospho [S10; S13; T33; S50; S52; T59; S130; S212; S217; T262; S269; S275; S414; S424; S427; S855; S871; T874; T884; S887]
1366	Q96SB8	Structural maintenance of chromosomes protein 6 OS=Homo sapiens OX=9606 GN=SMC6 PE=1 SV=2	13	10	13	10	1091	126.2	6.99	29.83	10	3.0999e+06	3.36013e+06	2.86656e+06	3.10887e+06	6.4926	High	High	High	1	Phospho [T160; T166; T586; T589; S601; T610; S626; T638; S995; T996; T1076; T1083]
1367	Q9NR48	Histone-lysine N-methyltransferase ASH1L OS=Homo sapiens OX=9606 GN=ASH1L PE=1 SV=2	16	27	33	25	2969	332.6	9.39	81.27	27	2.85494e+06	3.26536e+06	3.19852e+06	3.10628e+06	6.49224	High	High	High	1	Phospho [S13; S15; S125; T235; T242; S304; T310; T312; T327; T329; S335; S553; S557; S587; S596; T657; S660; S661; S674; S677; S739; S746; S909; S1069; S1095; S1096; S1098; S1099; S1100; S1155; S1162; S1242; S1243; T1454; T1455; T1573; S1585; S1681; T1683; S1783; S2180; Y2260; T2341]
1368	O94844	Rho-related BTB domain-containing protein 1 OS=Homo sapiens OX=9606 GN=RHOBTB1 PE=2 SV=2	12	4	4	4	696	79.4	6.87	6.86	4	2.79538e+06	3.05054e+06	3.43852e+06	3.09481e+06	6.49063	High	High	High	1	Phospho [S108; S405; T413; Y544; T545; S549]
1369	Q9NPA2	Matrix metalloproteinase-25 OS=Homo sapiens OX=9606 GN=MMP25 PE=1 SV=1	11	4	7	3	562	62.5	8.56	18.13	4	3.42506e+06	2.91286e+06	2.93991e+06	3.09261e+06	6.49033	High	High	High	1
1370	Q9H4S2	GS homeobox 1 OS=Homo sapiens OX=9606 GN=GSX1 PE=2 SV=1	18	4	4	4	264	27.9	8.92	8.67	4	2787628	2.78422e+06	3.69925e+06	3.09037e+06	6.49001	High	High	Peak Found	1	Phospho [T63; S82; S123; S156; S168]
1371	Q8N612	FTS and Hook-interacting protein OS=Homo sapiens OX=9606 GN=FAM160A2 PE=1 SV=3	18	12	17	11	972	105.5	6.77	32.92	12	2583024		3.59231e+06	3.08767e+06	6.48963	High	High	High	1	Phospho [S168; S169; S181; S241; S244; Y250; T263; S266; Y269; T351; Y353; S404; S780; T785; T902; T907; T948; T955]
1372	X6RAB3	USP6 N-terminal-like protein OS=Homo sapiens OX=9606 GN=USP6NL PE=1 SV=1	9	4	6	4	851	96.6	9.1	11.46	4	6.07681e+06	1.63995e+06	1.54418e+06	3.08698e+06	6.48953	High	High	Peak Found	1	Phospho [T13; S15; T174]
1373	Q92804	TATA-binding protein-associated factor 2N OS=Homo sapiens OX=9606 GN=TAF15 PE=1 SV=1	18	7	16	7	592	61.8	8.02	42.29	7	3.34523e+06	2.9028e+06	3.0017e+06	3.08324e+06	6.48901	High	High	High	1	Phospho [T266; Y274; T275]
1374	Q6UX27	V-set and transmembrane domain-containing protein 1 OS=Homo sapiens OX=9606 GN=VSTM1 PE=1 SV=2	22	5	7	5	236	26.1	5.06	14.79	5	3.05892e+06	3.21052e+06	2.97149e+06	3.08031e+06	6.48859	High	High	High	1	Phospho [S165; S166; Y206]
1375	Q6PXP3	Solute carrier family 2, facilitated glucose transporter member 7 OS=Homo sapiens OX=9606 GN=SLC2A7 PE=1 SV=2	14	6	7	6	512	55.7	8.41	16.76	6	2.26366e+06	2.98909e+06	3.97491e+06	3.07589e+06	6.48797	High	High	High	1	Phospho [S92; Y225; T235; S320; S413]
1376	H9KV45	Ubiquitin-conjugating enzyme E2 D3 OS=Homo sapiens OX=9606 GN=UBE2D3 PE=1 SV=1	55	7	10	7	141	15.9	6.29	26.43	7	2.79885e+06	3.79603e+06	2.62852e+06	3.07447e+06	6.48777	High	High	Peak Found	1	Phospho [T47; S77; T92; S102; T123; S132]
1377	Q9UM47	Neurogenic locus notch homolog protein 3 OS=Homo sapiens OX=9606 GN=NOTCH3 PE=1 SV=2	6	8	8	8	2321	243.5	5.39	19.58	8	2901908	3.12408e+06	3.19617e+06	3.07405e+06	6.48771	High	High	High	1	Phospho [T1791; S1941; S2100; S2117; T2131; S2159; S2269; S2272; S2295]
1378	P53990	IST1 homolog OS=Homo sapiens OX=9606 GN=IST1 PE=1 SV=1	37	7	10	7	364	39.7	5.35	23.67	7	2.90852e+06	3.35321e+06	2.94711e+06	3.06962e+06	6.48708	High	High	High	1	Phospho [S101; T102; Y173; Y177; T218; T227; S252; S312; Y318]
1379	Q86UK0	ATP-binding cassette sub-family A member 12 OS=Homo sapiens OX=9606 GN=ABCA12 PE=1 SV=3	10	17	24	16	2595	293	7.75	42.65	17	3.84062e+06	3.17529e+06	2.18787e+06	3.06793e+06	6.48684	High	High	High	1	Phospho [S702; S879; T1037; S1041; Y1053; Y1202; Y1218; T1385; T1386; T1387; S1389; T1392; S1398; T1401; S1480; S1488; S1490; T1980; S1982; Y1997; S1998; S2116; S2118; S2202; T2387; T2394; S2409; T2496; T2528; T2541; S2554]
[truncated: 3,074 more rows]
