# Supplementary material for: Neutrophil azurophilic granule glycoproteins are distinctively decorated by atypical pauci- and phosphomannose glycans
Source: Commun Biol. 2021 Aug 26;4:1012. doi: 10.1038/s42003-021-02555-7 (PMC8390755; doi:10.1038/s42003-021-02555-7)
Supplement: Supplementary file 7 — Supplementary Data 4 [file 42003_2021_2555_MOESM7_ESM.xlsx]

## Sheet: 4_Glycoproteomics (full)
Table 04 - Glycoproteomics (full)
#	Sample	Search	SPE	MS	Rep	Query #:z	Protein Rank	Peptide < ProteinMetrics Confidential >	Glycans NHFAGNa	Modification Type(s)	Observed m/z	z	Observed (M+H)	Calc. mass (M+H)	Off-by-x error	Mass error (ppm)	Starting position	Cleavage	Score	Delta	Delta Mod	|Log Prob|	# of unique peptides	Protein Name	Protein DB number	Comment	Scan #	Scan Time
1	Top500_RP_HCD_1.raw_20200210	Top500	RP	HCD	1	27035:1	1	E.LLSYF.K			642.35	1	642.35	642.35	0	1	98	CRagged	158.7	20.4	20.4	0.14	373	>sp|P05164|PERM_HUMAN Myeloperoxidase OS=Homo sapiens OX=9606 GN=MPO PE=1 SV=1	1	PERM	controllerType=0 controllerNumber=1 scan=25769	45.8255
2	Top500_RP_HCD_1.raw_20200210	Top500	RP	HCD	1	02026:2	1	R.TITGM[+15.995]C[+57.021]NNR.R		C[+57], M[+16]	541.74	2	1082.47	1082.47	0	0.6	175	Specific	444.76	210.55	210.55	5.18	373	>sp|P05164|PERM_HUMAN Myeloperoxidase OS=Homo sapiens OX=9606 GN=MPO PE=1 SV=1	1	PERM	controllerType=0 controllerNumber=1 scan=4623	14.4177
3	Top500_RP_HCD_1.raw_20200210	Top500	RP	HCD	1	02446:3	1	R.RSPTLGASNR.A			353.529	3	1058.57	1058.57	0	1.3	184	Specific	534.24	479.54	479.54	6.92	373	>sp|P05164|PERM_HUMAN Myeloperoxidase OS=Homo sapiens OX=9606 GN=MPO PE=1 SV=1	1	PERM	controllerType=0 controllerNumber=1 scan=4925	14.8397
4	Top500_RP_HCD_1.raw_20200210	Top500	RP	HCD	1	02404:2	1	R.RSPTLGASNR.A			529.789	2	1058.57	1058.57	0	1	184	Specific	631.1	387.88	387.88	8.28	373	>sp|P05164|PERM_HUMAN Myeloperoxidase OS=Homo sapiens OX=9606 GN=MPO PE=1 SV=1	1	PERM	controllerType=0 controllerNumber=1 scan=4897	14.8012
5	Top500_RP_HCD_1.raw_20200210	Top500	RP	HCD	1	03636:2	1	R.SPTLGASNR.A			451.738	2	902.469	902.469	0	0.4	185	Specific	616.4	356.04	356.04	8	373	>sp|P05164|PERM_HUMAN Myeloperoxidase OS=Homo sapiens OX=9606 GN=MPO PE=1 SV=1	1	PERM	controllerType=0 controllerNumber=1 scan=5840	16.1196
6	Top500_RP_HCD_1.raw_20200210	Top500	RP	HCD	1	15222:2	1	T.LGASNRAFV.R			467.757	2	934.507	934.51	0	-3.5	188	Non	360.61	141.99	141.99	3.19	373	>sp|P05164|PERM_HUMAN Myeloperoxidase OS=Homo sapiens OX=9606 GN=MPO PE=1 SV=1	1	PERM	controllerType=0 controllerNumber=1 scan=15339	30.1029
7	Top500_RP_HCD_1.raw_20200210	Top500	RP	HCD	1	17521:2	1	V.RWLPAE.Y			386.211	2	771.415	771.415	0	-0.3	197	NRagged	352.1	162.32	162.32	4.04	373	>sp|P05164|PERM_HUMAN Myeloperoxidase OS=Homo sapiens OX=9606 GN=MPO PE=1 SV=1	1	PERM	controllerType=0 controllerNumber=1 scan=17384	33.2406
8	Top500_RP_HCD_1.raw_20200210	Top500	RP	HCD	1	24293:2	1	V.RWLPAEY.E			467.743	2	934.479	934.478	0	0.8	197	Non	174.8	57.14	57.14	0.61	373	>sp|P05164|PERM_HUMAN Myeloperoxidase OS=Homo sapiens OX=9606 GN=MPO PE=1 SV=1	1	PERM	controllerType=0 controllerNumber=1 scan=23262	41.9983
9	Top500_RP_HCD_1.raw_20200210	Top500	RP	HCD	1	23861:2	1	V.RWLPAEY.E			467.743	2	934.479	934.478	0	0.4	197	Non	395.84	260.37	260.37	4.34	373	>sp|P05164|PERM_HUMAN Myeloperoxidase OS=Homo sapiens OX=9606 GN=MPO PE=1 SV=1	1	PERM	controllerType=0 controllerNumber=1 scan=22876	41.4044
10	Top500_RP_HCD_1.raw_20200210	Top500	RP	HCD	1	24100:2	1	V.RWLPAEY.E			467.743	2	934.478	934.478	0	-0.4	197	Non	398.19	198.84	198.84	4.35	373	>sp|P05164|PERM_HUMAN Myeloperoxidase OS=Homo sapiens OX=9606 GN=MPO PE=1 SV=1	1	PERM	controllerType=0 controllerNumber=1 scan=23086	41.7196
11	Top500_RP_HCD_1.raw_20200210	Top500	RP	HCD	1	22705:2	1	V.RWLPAEYE.D			532.264	2	1063.52	1063.52	0	0	197	NRagged	466.51	259.89	259.89	5.07	373	>sp|P05164|PERM_HUMAN Myeloperoxidase OS=Homo sapiens OX=9606 GN=MPO PE=1 SV=1	1	PERM	controllerType=0 controllerNumber=1 scan=21898	39.9801
12	Top500_RP_HCD_1.raw_20200210	Top500	RP	HCD	1	22449:2	1	V.RWLPAEYE.D			532.264	2	1063.52	1063.52	0	-1	197	NRagged	541.91	244.04	244.04	4.97	373	>sp|P05164|PERM_HUMAN Myeloperoxidase OS=Homo sapiens OX=9606 GN=MPO PE=1 SV=1	1	PERM	controllerType=0 controllerNumber=1 scan=21670	39.64
13	Top500_RP_HCD_1.raw_20200210	Top500	RP	HCD	1	22282:2	1	V.RWLPAEYE.D			532.264	2	1063.52	1063.52	0	-0.4	197	NRagged	549.58	301.61	301.61	5.23	373	>sp|P05164|PERM_HUMAN Myeloperoxidase OS=Homo sapiens OX=9606 GN=MPO PE=1 SV=1	1	PERM	controllerType=0 controllerNumber=1 scan=21481	39.335
14	Top500_RP_HCD_1.raw_20200210	Top500	RP	HCD	1	21677:2	1	V.RWLPAEYED.G			589.778	2	1178.55	1178.55	0	0.6	197	NRagged	416.49	369.68	369.68	5.65	373	>sp|P05164|PERM_HUMAN Myeloperoxidase OS=Homo sapiens OX=9606 GN=MPO PE=1 SV=1	1	PERM	controllerType=0 controllerNumber=1 scan=20925	38.4772
15	Top500_RP_HCD_1.raw_20200210	Top500	RP	HCD	1	21753:1	1	R.WLPA.E			486.271	1	486.271	486.271	0	-0.6	198	CRagged	129.42	8.76	8.76	0.08	373	>sp|P05164|PERM_HUMAN Myeloperoxidase OS=Homo sapiens OX=9606 GN=MPO PE=1 SV=1	1	PERM	controllerType=0 controllerNumber=1 scan=20983	38.5605
16	Top500_RP_HCD_1.raw_20200210	Top500	RP	HCD	1	25909:2	1	R.WLPAEYE.D			454.213	2	907.419	907.42	0	-0.1	198	Specific	315.23	168.46	168.46	2.96	373	>sp|P05164|PERM_HUMAN Myeloperoxidase OS=Homo sapiens OX=9606 GN=MPO PE=1 SV=1	1	PERM	controllerType=0 controllerNumber=1 scan=24752	44.2923
17	Top500_RP_HCD_1.raw_20200210	Top500	RP	HCD	1	25678:2	1	R.WLPAEYE.D			454.212	2	907.417	907.42	0	-2.8	198	Specific	387.33	192.96	192.96	3.19	373	>sp|P05164|PERM_HUMAN Myeloperoxidase OS=Homo sapiens OX=9606 GN=MPO PE=1 SV=1	1	PERM	controllerType=0 controllerNumber=1 scan=24533	43.9568
18	Top500_RP_HCD_1.raw_20200210	Top500	RP	HCD	1	34242:2	1	Y.EDGFSLPYGWTPGVK.R			826.9	2	1652.79	1652.8	0	-1.4	204	NRagged	565.19	512.74	512.74	7.12	373	>sp|P05164|PERM_HUMAN Myeloperoxidase OS=Homo sapiens OX=9606 GN=MPO PE=1 SV=1	1	PERM	controllerType=0 controllerNumber=1 scan=32533	56.5468
19	Top500_RP_HCD_1.raw_20200210	Top500	RP	HCD	1	30376:3	1	Y.EDGFSLPYGWTPGVKR.N			603.637	3	1808.9	1808.9	0	-0.8	204	NRagged	593.32	593.32	593.32	8.44	373	>sp|P05164|PERM_HUMAN Myeloperoxidase OS=Homo sapiens OX=9606 GN=MPO PE=1 SV=1	1	PERM	controllerType=0 controllerNumber=1 scan=28875	50.6733
20	Top500_RP_HCD_1.raw_20200210	Top500	RP	HCD	1	33001:1	1	E.DGFSLPY.G			798.368	1	798.368	798.367	0	0.9	205	CRagged	316.24	163.79	163.79	3.59	373	>sp|P05164|PERM_HUMAN Myeloperoxidase OS=Homo sapiens OX=9606 GN=MPO PE=1 SV=1	1	PERM	controllerType=0 controllerNumber=1 scan=31338	54.6017
21	Top500_RP_HCD_1.raw_20200210	Top500	RP	HCD	1	34878:2	1	E.DGFSLPYGWTPGVK.R			762.379	2	1523.75	1523.75	0	-1.1	205	Specific	422.68	422.68	422.68	6.67	373	>sp|P05164|PERM_HUMAN Myeloperoxidase OS=Homo sapiens OX=9606 GN=MPO PE=1 SV=1	1	PERM	controllerType=0 controllerNumber=1 scan=33105	57.4877
22	Top500_RP_HCD_1.raw_20200210	Top500	RP	HCD	1	24875:2	1	F.SLPYGWTPGVK.R			602.821	2	1204.63	1204.64	0	-1.2	208	NRagged	397.43	122.06	122.06	4.01	373	>sp|P05164|PERM_HUMAN Myeloperoxidase OS=Homo sapiens OX=9606 GN=MPO PE=1 SV=1	1	PERM	controllerType=0 controllerNumber=1 scan=23735	42.7031
23	Top500_RP_HCD_1.raw_20200210	Top500	RP	HCD	1	12084:2	1	Y.GWTPGVK.R			372.705	2	744.403	744.404	0	-1.2	212	NRagged	282.9	191.36	191.36	3.08	373	>sp|P05164|PERM_HUMAN Myeloperoxidase OS=Homo sapiens OX=9606 GN=MPO PE=1 SV=1	1	PERM	controllerType=0 controllerNumber=1 scan=12588	25.9136
24	Top500_RP_HCD_1.raw_20200210	Top500	RP	HCD	1	11789:2	1	Y.GWTPGVK.R			372.705	2	744.404	744.404	0	-0.1	212	NRagged	325.57	157.65	157.65	3.43	373	>sp|P05164|PERM_HUMAN Myeloperoxidase OS=Homo sapiens OX=9606 GN=MPO PE=1 SV=1	1	PERM	controllerType=0 controllerNumber=1 scan=12355	25.586
25	Top500_RP_HCD_1.raw_20200210	Top500	RP	HCD	1	07487:2	1	Y.GWTPGVKR.N			450.757	2	900.506	900.505	0	0.9	212	NRagged	468	350.88	350.88	5.06	373	>sp|P05164|PERM_HUMAN Myeloperoxidase OS=Homo sapiens OX=9606 GN=MPO PE=1 SV=1	1	PERM	controllerType=0 controllerNumber=1 scan=8800	20.3522
26	Top500_RP_HCD_1.raw_20200210	Top500	RP	HCD	1	07225:2	1	Y.GWTPGVKR.N			450.756	2	900.505	900.505	0	0.3	212	NRagged	512.81	393.85	393.85	6.62	373	>sp|P05164|PERM_HUMAN Myeloperoxidase OS=Homo sapiens OX=9606 GN=MPO PE=1 SV=1	1	PERM	controllerType=0 controllerNumber=1 scan=8581	20.0268
27	Top500_RP_HCD_1.raw_20200210	Top500	RP	HCD	1	07390:2	1	G.WTPGVKR.N			422.246	2	843.485	843.484	0	1.5	213	NRagged	214.06	173.59	173.59	1.01	373	>sp|P05164|PERM_HUMAN Myeloperoxidase OS=Homo sapiens OX=9606 GN=MPO PE=1 SV=1	1	PERM	controllerType=0 controllerNumber=1 scan=8728	20.2514
28	Top500_RP_HCD_1.raw_20200210	Top500	RP	HCD	1	26692:2	1	K.RNGFPVAL.A			437.251	2	873.494	873.494	0	-0.1	219	CRagged	464.09	271.08	271.08	4.9	373	>sp|P05164|PERM_HUMAN Myeloperoxidase OS=Homo sapiens OX=9606 GN=MPO PE=1 SV=1	1	PERM	controllerType=0 controllerNumber=1 scan=25460	45.3655
29	Top500_RP_HCD_1.raw_20200210	Top500	RP	HCD	1	26645:2	1	K.RNGFPVAL.A			437.251	2	873.494	873.494	0	-0.1	219	CRagged	466.17	271.09	271.09	4.9	373	>sp|P05164|PERM_HUMAN Myeloperoxidase OS=Homo sapiens OX=9606 GN=MPO PE=1 SV=1	1	PERM	controllerType=0 controllerNumber=1 scan=25421	45.3076
30	Top500_RP_HCD_1.raw_20200210	Top500	RP	HCD	1	17078:2	1	E.IVRFPT.D			366.724	2	732.441	732.44	0	1	234	CRagged	324.47	156.12	156.12	3.5	373	>sp|P05164|PERM_HUMAN Myeloperoxidase OS=Homo sapiens OX=9606 GN=MPO PE=1 SV=1	1	PERM	controllerType=0 controllerNumber=1 scan=17041	32.746
31	Top500_RP_HCD_1.raw_20200210	Top500	RP	HCD	1	23600:2	1	E.IVRFPTDQLTPDQE.R			829.923	2	1658.84	1658.84	0	-0.3	234	Specific	392.69	294.5	294.5	5.25	373	>sp|P05164|PERM_HUMAN Myeloperoxidase OS=Homo sapiens OX=9606 GN=MPO PE=1 SV=1	1	PERM	controllerType=0 controllerNumber=1 scan=22666	41.1023
32	Top500_RP_HCD_1.raw_20200210	Top500	RP	HCD	1	23544:2	1	E.IVRFPTDQLTPDQE.R			829.922	2	1658.84	1658.84	0	-1.5	234	Specific	478.98	363	363	5.77	373	>sp|P05164|PERM_HUMAN Myeloperoxidase OS=Homo sapiens OX=9606 GN=MPO PE=1 SV=1	1	PERM	controllerType=0 controllerNumber=1 scan=22615	41.0271
33	Top500_RP_HCD_1.raw_20200210	Top500	RP	HCD	1	23068:2	1	E.IVRFPTDQLTPDQE.R			829.923	2	1658.84	1658.84	0	-0.3	234	Specific	597.5	447.44	447.44	8.37	373	>sp|P05164|PERM_HUMAN Myeloperoxidase OS=Homo sapiens OX=9606 GN=MPO PE=1 SV=1	1	PERM	controllerType=0 controllerNumber=1 scan=22197	40.4077
34	Top500_RP_HCD_1.raw_20200210	Top500	RP	HCD	1	23315:2	1	E.IVRFPTDQLTPDQE.R			829.922	2	1658.84	1658.84	0	-1	234	Specific	700.57	506.41	506.41	11.26	373	>sp|P05164|PERM_HUMAN Myeloperoxidase OS=Homo sapiens OX=9606 GN=MPO PE=1 SV=1	1	PERM	controllerType=0 controllerNumber=1 scan=22409	40.7147
35	Top500_RP_HCD_1.raw_20200210	Top500	RP	HCD	1	20163:2	1	I.VRFPTDQLTPDQE.R			773.382	2	1545.76	1545.75	0	1.1	235	NRagged	409.7	271.25	271.25	4.89	373	>sp|P05164|PERM_HUMAN Myeloperoxidase OS=Homo sapiens OX=9606 GN=MPO PE=1 SV=1	1	PERM	controllerType=0 controllerNumber=1 scan=19642	36.6041
36	Top500_RP_HCD_1.raw_20200210	Top500	RP	HCD	1	20416:2	1	I.VRFPTDQLTPDQE.R			773.381	2	1545.75	1545.75	0	0.1	235	NRagged	646.69	550.88	550.88	9.37	373	>sp|P05164|PERM_HUMAN Myeloperoxidase OS=Homo sapiens OX=9606 GN=MPO PE=1 SV=1	1	PERM	controllerType=0 controllerNumber=1 scan=19853	36.9145
37	Top500_RP_HCD_1.raw_20200210	Top500	RP	HCD	1	18063:2	1	V.RFPTDQLTPDQE.R			723.847	2	1446.69	1446.69	0	0.9	236	NRagged	379.74	265.4	265.4	4.65	373	>sp|P05164|PERM_HUMAN Myeloperoxidase OS=Homo sapiens OX=9606 GN=MPO PE=1 SV=1	1	PERM	controllerType=0 controllerNumber=1 scan=17916	34.0759
38	Top500_RP_HCD_1.raw_20200210	Top500	RP	HCD	1	17942:2	1	V.RFPTDQLTPDQE.R			723.846	2	1446.68	1446.69	0	-0.8	236	NRagged	505.21	372.75	372.75	5.55	373	>sp|P05164|PERM_HUMAN Myeloperoxidase OS=Homo sapiens OX=9606 GN=MPO PE=1 SV=1	1	PERM	controllerType=0 controllerNumber=1 scan=17790	33.8668
39	Top500_RP_HCD_1.raw_20200210	Top500	RP	HCD	1	16499:2	1	V.RFPTDQLTPDQE.R			723.846	2	1446.69	1446.69	0	-0.4	236	NRagged	520.15	412.99	412.99	7.12	373	>sp|P05164|PERM_HUMAN Myeloperoxidase OS=Homo sapiens OX=9606 GN=MPO PE=1 SV=1	1	PERM	controllerType=0 controllerNumber=1 scan=16542	31.9935
40	Top500_RP_HCD_1.raw_20200210	Top500	RP	HCD	1	16446:2	1	V.RFPTDQLTPDQE.R			723.846	2	1446.69	1446.69	0	-0.5	236	NRagged	525.07	357.35	357.35	5.57	373	>sp|P05164|PERM_HUMAN Myeloperoxidase OS=Homo sapiens OX=9606 GN=MPO PE=1 SV=1	1	PERM	controllerType=0 controllerNumber=1 scan=16493	31.9197
41	Top500_RP_HCD_1.raw_20200210	Top500	RP	HCD	1	16733:2	1	V.RFPTDQLTPDQE.R			723.846	2	1446.69	1446.69	0	-0.2	236	NRagged	649.21	480.89	480.89	9.36	373	>sp|P05164|PERM_HUMAN Myeloperoxidase OS=Homo sapiens OX=9606 GN=MPO PE=1 SV=1	1	PERM	controllerType=0 controllerNumber=1 scan=16748	32.3073
42	Top500_RP_HCD_1.raw_20200210	Top500	RP	HCD	1	16965:2	1	V.RFPTDQLTPDQE.R			723.847	2	1446.69	1446.69	0	0.2	236	NRagged	650.85	471.79	471.79	10.36	373	>sp|P05164|PERM_HUMAN Myeloperoxidase OS=Homo sapiens OX=9606 GN=MPO PE=1 SV=1	1	PERM	controllerType=0 controllerNumber=1 scan=16952	32.6155
43	Top500_RP_HCD_1.raw_20200210	Top500	RP	HCD	1	17713:2	1	V.RFPTDQLTPDQE.R			723.846	2	1446.69	1446.69	0	-0.2	236	NRagged	652.29	468	468	10.36	373	>sp|P05164|PERM_HUMAN Myeloperoxidase OS=Homo sapiens OX=9606 GN=MPO PE=1 SV=1	1	PERM	controllerType=0 controllerNumber=1 scan=17585	33.5623
44	Top500_RP_HCD_1.raw_20200210	Top500	RP	HCD	1	17255:2	1	V.RFPTDQLTPDQE.R			723.847	2	1446.69	1446.69	0	0.6	236	NRagged	657.88	535.1	535.1	10.36	373	>sp|P05164|PERM_HUMAN Myeloperoxidase OS=Homo sapiens OX=9606 GN=MPO PE=1 SV=1	1	PERM	controllerType=0 controllerNumber=1 scan=17175	32.9365
45	Top500_RP_HCD_1.raw_20200210	Top500	RP	HCD	1	17534:2	1	V.RFPTDQLTPDQE.R			723.846	2	1446.69	1446.69	0	-0.3	236	NRagged	663.52	500.22	500.22	10.36	373	>sp|P05164|PERM_HUMAN Myeloperoxidase OS=Homo sapiens OX=9606 GN=MPO PE=1 SV=1	1	PERM	controllerType=0 controllerNumber=1 scan=17395	33.2554
46	Top500_RP_HCD_1.raw_20200210	Top500	RP	HCD	1	18186:2	1	R.FPTDQLTPDQE.R			645.795	2	1290.58	1290.58	0	-1.1	237	Specific	375.76	260.18	260.18	4.17	373	>sp|P05164|PERM_HUMAN Myeloperoxidase OS=Homo sapiens OX=9606 GN=MPO PE=1 SV=1	1	PERM	controllerType=0 controllerNumber=1 scan=18011	34.2093
47	Top500_RP_HCD_1.raw_20200210	Top500	RP	HCD	1	19617:2	1	R.FPTDQLTPDQE.R			645.796	2	1290.59	1290.58	0	0.3	237	Specific	405.67	300.94	300.94	4.81	373	>sp|P05164|PERM_HUMAN Myeloperoxidase OS=Homo sapiens OX=9606 GN=MPO PE=1 SV=1	1	PERM	controllerType=0 controllerNumber=1 scan=19190	35.948
48	Top500_RP_HCD_1.raw_20200210	Top500	RP	HCD	1	18483:2	1	R.FPTDQLTPDQE.R			645.796	2	1290.58	1290.58	0	-0.1	237	Specific	459.65	274.8	274.8	4.61	373	>sp|P05164|PERM_HUMAN Myeloperoxidase OS=Homo sapiens OX=9606 GN=MPO PE=1 SV=1	1	PERM	controllerType=0 controllerNumber=1 scan=18263	34.5938
49	Top500_RP_HCD_1.raw_20200210	Top500	RP	HCD	1	19013:2	1	R.FPTDQLTPDQE.R			645.796	2	1290.58	1290.58	0	-0.6	237	Specific	477.73	278.77	278.77	4.79	373	>sp|P05164|PERM_HUMAN Myeloperoxidase OS=Homo sapiens OX=9606 GN=MPO PE=1 SV=1	1	PERM	controllerType=0 controllerNumber=1 scan=18698	35.2289
50	Top500_RP_HCD_1.raw_20200210	Top500	RP	HCD	1	19251:2	1	R.FPTDQLTPDQE.R			645.796	2	1290.59	1290.58	0	0.4	237	Specific	488.87	281.15	281.15	4.9	373	>sp|P05164|PERM_HUMAN Myeloperoxidase OS=Homo sapiens OX=9606 GN=MPO PE=1 SV=1	1	PERM	controllerType=0 controllerNumber=1 scan=18910	35.5448
51	Top500_RP_HCD_1.raw_20200210	Top500	RP	HCD	1	18785:2	1	R.FPTDQLTPDQE.R			645.796	2	1290.59	1290.58	0	0.1	237	Specific	499.16	259.69	259.69	4.73	373	>sp|P05164|PERM_HUMAN Myeloperoxidase OS=Homo sapiens OX=9606 GN=MPO PE=1 SV=1	1	PERM	controllerType=0 controllerNumber=1 scan=18492	34.9228
52	Top500_RP_HCD_1.raw_20200210	Top500	RP	HCD	1	15183:2	1	R.FPTDQLTPDQER.S			723.847	2	1446.69	1446.69	0	0.7	237	Specific	711.8	534.52	534.52	11	373	>sp|P05164|PERM_HUMAN Myeloperoxidase OS=Homo sapiens OX=9606 GN=MPO PE=1 SV=1	1	PERM	controllerType=0 controllerNumber=1 scan=15304	30.046
53	Top500_RP_HCD_1.raw_20200210	Top500	RP	HCD	1	16035:2	1	R.FPTDQLTPDQER.S			723.847	2	1446.69	1446.69	0	0.4	237	Specific	712.14	503.09	503.09	11.23	373	>sp|P05164|PERM_HUMAN Myeloperoxidase OS=Homo sapiens OX=9606 GN=MPO PE=1 SV=1	1	PERM	controllerType=0 controllerNumber=1 scan=16109	31.3289
54	Top500_RP_HCD_1.raw_20200210	Top500	RP	HCD	1	15930:2	1	R.FPTDQLTPDQER.S			723.846	2	1446.68	1446.69	0	-1	237	Specific	796.97	583.44	583.44	12.25	373	>sp|P05164|PERM_HUMAN Myeloperoxidase OS=Homo sapiens OX=9606 GN=MPO PE=1 SV=1	1	PERM	controllerType=0 controllerNumber=1 scan=15941	30.997
55	Top500_RP_HCD_1.raw_20200210	Top500	RP	HCD	1	15468:2	1	R.FPTDQLTPDQER.S			723.848	2	1446.69	1446.69	0	2.6	237	Specific	866.66	647.11	647.11	13.81	373	>sp|P05164|PERM_HUMAN Myeloperoxidase OS=Homo sapiens OX=9606 GN=MPO PE=1 SV=1	1	PERM	controllerType=0 controllerNumber=1 scan=15533	30.3816
56	Top500_RP_HCD_1.raw_20200210	Top500	RP	HCD	1	15673:2	1	R.FPTDQLTPDQER.S			723.847	2	1446.69	1446.69	0	0.3	237	Specific	886.84	652.95	652.95	14.36	373	>sp|P05164|PERM_HUMAN Myeloperoxidase OS=Homo sapiens OX=9606 GN=MPO PE=1 SV=1	1	PERM	controllerType=0 controllerNumber=1 scan=15731	30.6952
57	Top500_RP_HCD_1.raw_20200210	Top500	RP	HCD	1	04349:2	1	T.DQLTPDQER.S			551.263	2	1101.52	1101.52	0	1.5	240	NRagged	372.69	252.68	252.68	4.52	373	>sp|P05164|PERM_HUMAN Myeloperoxidase OS=Homo sapiens OX=9606 GN=MPO PE=1 SV=1	1	PERM	controllerType=0 controllerNumber=1 scan=6402	16.9282
58	Top500_RP_HCD_1.raw_20200210	Top500	RP	HCD	1	33787:2	1	D.QERSLMF.M			455.728	2	910.45	910.445	0	5	246	CRagged	232.38	81.03	81.03	0.65	373	>sp|P05164|PERM_HUMAN Myeloperoxidase OS=Homo sapiens OX=9606 GN=MPO PE=1 SV=1	1	PERM	controllerType=0 controllerNumber=1 scan=32079	55.7708
59	Top500_RP_HCD_1.raw_20200210	Top500	RP	HCD	1	23324:1	1	E.RSLMF.M			653.344	1	653.344	653.344	0	-0.3	248	CRagged	261.96	57.5	57.5	0.54	373	>sp|P05164|PERM_HUMAN Myeloperoxidase OS=Homo sapiens OX=9606 GN=MPO PE=1 SV=1	1	PERM	controllerType=0 controllerNumber=1 scan=22417	40.7276
60	Top500_RP_HCD_1.raw_20200210	Top500	RP	HCD	1	24110:1	1	R.SLM[+15.995]F.M		M[+16]	513.239	1	513.239	513.238	0	1.4	249	CRagged	252.48	15.82	15.82	0.43	373	>sp|P05164|PERM_HUMAN Myeloperoxidase OS=Homo sapiens OX=9606 GN=MPO PE=1 SV=1	1	PERM	controllerType=0 controllerNumber=1 scan=23097	41.7364
61	Top500_RP_HCD_1.raw_20200210	Top500	RP	HCD	1	36524:1	1	M.FMQWGQL.L			909.428	1	909.428	909.429	0	-0.3	252	Non	51.27	51.27	51.27	0.35	373	>sp|P05164|PERM_HUMAN Myeloperoxidase OS=Homo sapiens OX=9606 GN=MPO PE=1 SV=1	1	PERM	controllerType=0 controllerNumber=1 scan=34674	60.0765
62	Top500_RP_HCD_1.raw_20200210	Top500	RP	HCD	1	36556:2	1	M.FMQWGQL.L			455.218	2	909.429	909.429	0	0.3	252	Non	207.28	151.02	151.02	1.02	373	>sp|P05164|PERM_HUMAN Myeloperoxidase OS=Homo sapiens OX=9606 GN=MPO PE=1 SV=1	1	PERM	controllerType=0 controllerNumber=1 scan=34698	60.1122
63	Top500_RP_HCD_1.raw_20200210	Top500	RP	HCD	1	36829:2	1	M.FMQWGQL.L			455.218	2	909.429	909.429	0	0.8	252	Non	247.96	179.74	179.74	2.29	373	>sp|P05164|PERM_HUMAN Myeloperoxidase OS=Homo sapiens OX=9606 GN=MPO PE=1 SV=1	1	PERM	controllerType=0 controllerNumber=1 scan=34914	60.4272
64	Top500_RP_HCD_1.raw_20200210	Top500	RP	HCD	1	34896:2	1	F.MQWGQLLDHDLD.F			735.838	2	1470.67	1470.67	0	0.6	253	NRagged	308.48	270.67	270.67	3.99	373	>sp|P05164|PERM_HUMAN Myeloperoxidase OS=Homo sapiens OX=9606 GN=MPO PE=1 SV=1	1	PERM	controllerType=0 controllerNumber=1 scan=33119	57.5087
65	Top500_RP_HCD_1.raw_20200210	Top500	RP	HCD	1	29423:2	1	M.QWGQLLDHDLD.F			670.316	2	1339.63	1339.63	0	-1.7	254	NRagged	368.5	325.83	325.83	5.01	373	>sp|P05164|PERM_HUMAN Myeloperoxidase OS=Homo sapiens OX=9606 GN=MPO PE=1 SV=1	1	PERM	controllerType=0 controllerNumber=1 scan=28064	49.4535
66	Top500_RP_HCD_1.raw_20200210	Top500	RP	HCD	1	16159:2	1	W.GQLLDHDLD.F			513.249	2	1025.49	1025.49	0	-0.1	256	NRagged	162.06	90.67	90.67	0.56	373	>sp|P05164|PERM_HUMAN Myeloperoxidase OS=Homo sapiens OX=9606 GN=MPO PE=1 SV=1	1	PERM	controllerType=0 controllerNumber=1 scan=16235	31.5301
67	Top500_RP_HCD_1.raw_20200210	Top500	RP	HCD	1	28401:2	1	W.GQLLDHDLDFTPE.P			750.354	2	1499.7	1499.7	0	-0.8	256	NRagged	425.54	289.03	289.03	5.24	373	>sp|P05164|PERM_HUMAN Myeloperoxidase OS=Homo sapiens OX=9606 GN=MPO PE=1 SV=1	1	PERM	controllerType=0 controllerNumber=1 scan=26904	47.4884
68	Top500_RP_HCD_1.raw_20200210	Top500	RP	HCD	1	28397:2	1	W.GQLLDHDLDFTPEPA.A			834.4	2	1667.79	1667.79	0	1.4	256	Non	446.57	426.4	426.4	6.95	373	>sp|P05164|PERM_HUMAN Myeloperoxidase OS=Homo sapiens OX=9606 GN=MPO PE=1 SV=1	1	PERM	controllerType=0 controllerNumber=1 scan=26900	47.4819
69	Top500_RP_HCD_1.raw_20200210	Top500	RP	HCD	1	28757:2	1	W.GQLLDHDLDFTPEPA.A			834.398	2	1667.79	1667.79	0	-1.1	256	Non	451.1	395.31	395.31	6.94	373	>sp|P05164|PERM_HUMAN Myeloperoxidase OS=Homo sapiens OX=9606 GN=MPO PE=1 SV=1	1	PERM	controllerType=0 controllerNumber=1 scan=27363	48.2892
70	Top500_RP_HCD_1.raw_20200210	Top500	RP	HCD	1	24698:3	1	W.GQLLDHDLDFTPEPAAR.A			632.315	3	1894.93	1894.93	0	1.1	256	NRagged	535.32	465.05	465.05	7.11	373	>sp|P05164|PERM_HUMAN Myeloperoxidase OS=Homo sapiens OX=9606 GN=MPO PE=1 SV=1	1	PERM	controllerType=0 controllerNumber=1 scan=23583	42.4718
71	Top500_RP_HCD_1.raw_20200210	Top500	RP	HCD	1	24951:3	1	W.GQLLDHDLDFTPEPAAR.A			632.315	3	1894.93	1894.93	0	1.1	256	NRagged	554.75	527.13	527.13	7.19	373	>sp|P05164|PERM_HUMAN Myeloperoxidase OS=Homo sapiens OX=9606 GN=MPO PE=1 SV=1	1	PERM	controllerType=0 controllerNumber=1 scan=23809	42.8148
72	Top500_RP_HCD_1.raw_20200210	Top500	RP	HCD	1	24710:2	1	W.GQLLDHDLDFTPEPAAR.A			947.969	2	1894.93	1894.93	0	1.1	256	NRagged	731.31	612.72	612.72	11.09	373	>sp|P05164|PERM_HUMAN Myeloperoxidase OS=Homo sapiens OX=9606 GN=MPO PE=1 SV=1	1	PERM	controllerType=0 controllerNumber=1 scan=23594	42.4888
73	Top500_RP_HCD_1.raw_20200210	Top500	RP	HCD	1	24970:2	1	W.GQLLDHDLDFTPEPAAR.A			947.966	2	1894.92	1894.93	0	-2.3	256	NRagged	882.63	724.38	724.38	13.63	373	>sp|P05164|PERM_HUMAN Myeloperoxidase OS=Homo sapiens OX=9606 GN=MPO PE=1 SV=1	1	PERM	controllerType=0 controllerNumber=1 scan=23834	42.8573
74	Top500_RP_HCD_1.raw_20200210	Top500	RP	HCD	1	28663:2	1	G.QLLDHDLDFTPEPA.A			805.889	2	1610.77	1610.77	0	1.2	257	Non	550.22	429.52	429.52	6.99	373	>sp|P05164|PERM_HUMAN Myeloperoxidase OS=Homo sapiens OX=9606 GN=MPO PE=1 SV=1	1	PERM	controllerType=0 controllerNumber=1 scan=27222	48.0372
75	Top500_RP_HCD_1.raw_20200210	Top500	RP	HCD	1	21158:2	1	L.LDHDLDFTPE.P			601.273	2	1201.54	1201.54	0	0.5	259	NRagged	474.74	118.72	118.72	4.01	373	>sp|P05164|PERM_HUMAN Myeloperoxidase OS=Homo sapiens OX=9606 GN=MPO PE=1 SV=1	1	PERM	controllerType=0 controllerNumber=1 scan=20497	37.8603
76	Top500_RP_HCD_1.raw_20200210	Top500	RP	HCD	1	22204:2	1	L.LDHDLDFTPEPA.A			685.317	2	1369.63	1369.63	0	-0.1	259	Non	535.2	370.67	370.67	5.89	373	>sp|P05164|PERM_HUMAN Myeloperoxidase OS=Homo sapiens OX=9606 GN=MPO PE=1 SV=1	1	PERM	controllerType=0 controllerNumber=1 scan=21413	39.2336
77	Top500_RP_HCD_1.raw_20200210	Top500	RP	HCD	1	22388:2	1	L.LDHDLDFTPEPA.A			685.317	2	1369.63	1369.63	0	-1	259	Non	550.24	418	418	6.98	373	>sp|P05164|PERM_HUMAN Myeloperoxidase OS=Homo sapiens OX=9606 GN=MPO PE=1 SV=1	1	PERM	controllerType=0 controllerNumber=1 scan=21604	39.5356
78	Top500_RP_HCD_1.raw_20200210	Top500	RP	HCD	1	18046:2	1	L.LDHDLDFTPEPAAR.A			798.889	2	1596.77	1596.77	0	2.9	259	NRagged	208.95	208.95	208.95	1.45	373	>sp|P05164|PERM_HUMAN Myeloperoxidase OS=Homo sapiens OX=9606 GN=MPO PE=1 SV=1	1	PERM	controllerType=0 controllerNumber=1 scan=17902	34.0537
79	Top500_RP_HCD_1.raw_20200210	Top500	RP	HCD	1	18130:3	1	L.LDHDLDFTPEPAAR.A			532.927	3	1596.77	1596.77	0	0.5	259	NRagged	456.18	456.18	456.18	6.72	373	>sp|P05164|PERM_HUMAN Myeloperoxidase OS=Homo sapiens OX=9606 GN=MPO PE=1 SV=1	1	PERM	controllerType=0 controllerNumber=1 scan=17969	34.1501
80	Top500_RP_HCD_1.raw_20200210	Top500	RP	HCD	1	17907:3	1	L.LDHDLDFTPEPAAR.A			532.926	3	1596.76	1596.77	0	-0.6	259	NRagged	545.03	504.93	504.93	7.1	373	>sp|P05164|PERM_HUMAN Myeloperoxidase OS=Homo sapiens OX=9606 GN=MPO PE=1 SV=1	1	PERM	controllerType=0 controllerNumber=1 scan=17754	33.8087
81	Top500_RP_HCD_1.raw_20200210	Top500	RP	HCD	1	17916:2	1	L.LDHDLDFTPEPAAR.A			798.885	2	1596.76	1596.77	0	-1.2	259	NRagged	841.62	721.01	721.01	13	373	>sp|P05164|PERM_HUMAN Myeloperoxidase OS=Homo sapiens OX=9606 GN=MPO PE=1 SV=1	1	PERM	controllerType=0 controllerNumber=1 scan=17763	33.8218
82	Top500_RP_HCD_1.raw_20200210	Top500	RP	HCD	1	20143:2	1	L.DHDLDFTPEPA.A			628.775	2	1256.54	1256.54	0	0.1	260	Non	443.23	285.5	285.5	4.99	373	>sp|P05164|PERM_HUMAN Myeloperoxidase OS=Homo sapiens OX=9606 GN=MPO PE=1 SV=1	1	PERM	controllerType=0 controllerNumber=1 scan=19628	36.5841
83	Top500_RP_HCD_1.raw_20200210	Top500	RP	HCD	1	15919:2	1	L.DHDLDFTPEPAAR.A			742.343	2	1483.68	1483.68	0	-1.2	260	NRagged	730.33	545.61	545.61	10.98	373	>sp|P05164|PERM_HUMAN Myeloperoxidase OS=Homo sapiens OX=9606 GN=MPO PE=1 SV=1	1	PERM	controllerType=0 controllerNumber=1 scan=15928	30.9761
84	Top500_RP_HCD_1.raw_20200210	Top500	RP	HCD	1	16741:2	1	D.LDFTPEPAAR.A			558.788	2	1116.57	1116.57	0	-0.3	263	Specific	407.23	286.13	286.13	5.26	373	>sp|P05164|PERM_HUMAN Myeloperoxidase OS=Homo sapiens OX=9606 GN=MPO PE=1 SV=1	1	PERM	controllerType=0 controllerNumber=1 scan=16755	32.3178
85	Top500_RP_HCD_1.raw_20200210	Top500	RP	HCD	1	16786:2	1	D.LDFTPEPAAR.A			558.788	2	1116.57	1116.57	0	-0.3	263	Specific	543.06	350.99	350.99	5.79	373	>sp|P05164|PERM_HUMAN Myeloperoxidase OS=Homo sapiens OX=9606 GN=MPO PE=1 SV=1	1	PERM	controllerType=0 controllerNumber=1 scan=16795	32.3783
86	Top500_RP_HCD_1.raw_20200210	Top500	RP	HCD	1	31272:2	1	E.TSC[+57.021]VQQPPC[+57.021]FPL.K		C[+57]*2	717.333	2	1433.66	1433.66	0	2.3	283	CRagged	368.17	364.33	364.33	4.07	373	>sp|P05164|PERM_HUMAN Myeloperoxidase OS=Homo sapiens OX=9606 GN=MPO PE=1 SV=1	1	PERM	controllerType=0 controllerNumber=1 scan=29756	52.1063
87	Top500_RP_HCD_1.raw_20200210	Top500	RP	HCD	1	30380:2	1	E.TSC[+57.021]VQQPPC[+57.021]FPL.K		C[+57]*2	717.332	2	1433.66	1433.66	0	0.4	283	CRagged	610.49	543.98	543.98	8.78	373	>sp|P05164|PERM_HUMAN Myeloperoxidase OS=Homo sapiens OX=9606 GN=MPO PE=1 SV=1	1	PERM	controllerType=0 controllerNumber=1 scan=28880	50.6802
88	Top500_RP_HCD_1.raw_20200210	Top500	RP	HCD	1	30485:2	1	E.TSC[+57.021]VQQPPC[+57.021]FPL.K		C[+57]*2	717.331	2	1433.65	1433.66	0	-0.3	283	CRagged	639.45	581.88	581.88	8.78	373	>sp|P05164|PERM_HUMAN Myeloperoxidase OS=Homo sapiens OX=9606 GN=MPO PE=1 SV=1	1	PERM	controllerType=0 controllerNumber=1 scan=29033	50.9878
89	Top500_RP_HCD_1.raw_20200210	Top500	RP	HCD	1	30667:2	1	E.TSC[+57.021]VQQPPC[+57.021]FPL.K		C[+57]*2	717.332	2	1433.66	1433.66	0	0.7	283	CRagged	646.3	608.24	608.24	8.78	373	>sp|P05164|PERM_HUMAN Myeloperoxidase OS=Homo sapiens OX=9606 GN=MPO PE=1 SV=1	1	PERM	controllerType=0 controllerNumber=1 scan=29228	51.3051
90	Top500_RP_HCD_1.raw_20200210	Top500	RP	HCD	1	52146:2	1	E.TSC[+57.021]VQQPPC[+57.021]FPLK.I		C[+57]*2	781.382	2	1561.76	1561.75	0	3.7	283	Specific	338.79	338.79	338.79	4.06	373	>sp|P05164|PERM_HUMAN Myeloperoxidase OS=Homo sapiens OX=9606 GN=MPO PE=1 SV=1	1	PERM	controllerType=0 controllerNumber=1 scan=46065	77.1089
91	Top500_RP_HCD_1.raw_20200210	Top500	RP	HCD	1	21391:2	1	E.TSC[+57.021]VQQPPC[+57.021]FPLK.I		C[+57]*2	781.378	2	1561.75	1561.75	0	-1.2	283	Specific	729.02	676.58	676.58	11.22	373	>sp|P05164|PERM_HUMAN Myeloperoxidase OS=Homo sapiens OX=9606 GN=MPO PE=1 SV=1	1	PERM	controllerType=0 controllerNumber=1 scan=20694	38.1466
92	Top500_RP_HCD_1.raw_20200210	Top500	RP	HCD	1	20614:2	1	E.TSC[+57.021]VQQPPC[+57.021]FPLK.I		C[+57]*2	781.378	2	1561.75	1561.75	0	-0.8	283	Specific	759.44	725.15	725.15	12.22	373	>sp|P05164|PERM_HUMAN Myeloperoxidase OS=Homo sapiens OX=9606 GN=MPO PE=1 SV=1	1	PERM	controllerType=0 controllerNumber=1 scan=20026	37.1733
93	Top500_RP_HCD_1.raw_20200210	Top500	RP	HCD	1	21122:2	1	E.TSC[+57.021]VQQPPC[+57.021]FPLK.I		C[+57]*2	781.378	2	1561.75	1561.75	0	-0.4	283	Specific	812.37	755.05	755.05	13.33	373	>sp|P05164|PERM_HUMAN Myeloperoxidase OS=Homo sapiens OX=9606 GN=MPO PE=1 SV=1	1	PERM	controllerType=0 controllerNumber=1 scan=20465	37.8129
94	Top500_RP_HCD_1.raw_20200210	Top500	RP	HCD	1	20898:2	1	E.TSC[+57.021]VQQPPC[+57.021]FPLK.I		C[+57]*2	781.379	2	1561.75	1561.75	0	0.2	283	Specific	828.29	768.95	768.95	13.33	373	>sp|P05164|PERM_HUMAN Myeloperoxidase OS=Homo sapiens OX=9606 GN=MPO PE=1 SV=1	1	PERM	controllerType=0 controllerNumber=1 scan=20257	37.4997
95	Top500_RP_HCD_1.raw_20200210	Top500	RP	HCD	1	24629:2	1	E.TSC[+57.021]VQQPPC[+57.021]FPLKIPPNDPR.I		C[+57]*2	1176.09	2	2351.17	2351.16	0	1.3	283	Specific	354.97	354.97	354.97	4.96	373	>sp|P05164|PERM_HUMAN Myeloperoxidase OS=Homo sapiens OX=9606 GN=MPO PE=1 SV=1	1	PERM	controllerType=0 controllerNumber=1 scan=23524	42.3845
96	Top500_RP_HCD_1.raw_20200210	Top500	RP	HCD	1	24142:2	1	E.TSC[+57.021]VQQPPC[+57.021]FPLKIPPNDPR.I		C[+57]*2	1176.09	2	2351.16	2351.16	0	-0.3	283	Specific	465.33	465.33	465.33	6.8	373	>sp|P05164|PERM_HUMAN Myeloperoxidase OS=Homo sapiens OX=9606 GN=MPO PE=1 SV=1	1	PERM	controllerType=0 controllerNumber=1 scan=23129	41.7954
97	Top500_RP_HCD_1.raw_20200210	Top500	RP	HCD	1	27634:3	1	E.TSC[+57.021]VQQPPC[+57.021]FPLKIPPNDPR.I		C[+57]*2	784.393	3	2351.16	2351.16	0	0.5	283	Specific	472.06	472.06	472.06	7.06	373	>sp|P05164|PERM_HUMAN Myeloperoxidase OS=Homo sapiens OX=9606 GN=MPO PE=1 SV=1	1	PERM	controllerType=0 controllerNumber=1 scan=26287	46.5982
98	Top500_RP_HCD_1.raw_20200210	Top500	RP	HCD	1	24267:2	1	E.TSC[+57.021]VQQPPC[+57.021]FPLKIPPNDPR.I		C[+57]*2	1176.09	2	2351.17	2351.16	0	4.1	283	Specific	491.16	491.16	491.16	5.84	373	>sp|P05164|PERM_HUMAN Myeloperoxidase OS=Homo sapiens OX=9606 GN=MPO PE=1 SV=1	1	PERM	controllerType=0 controllerNumber=1 scan=23240	41.9648
99	Top500_RP_HCD_1.raw_20200210	Top500	RP	HCD	1	24407:2	1	E.TSC[+57.021]VQQPPC[+57.021]FPLKIPPNDPR.I		C[+57]*2	1176.09	2	2351.16	2351.16	0	0.3	283	Specific	521.45	521.45	521.45	6.93	373	>sp|P05164|PERM_HUMAN Myeloperoxidase OS=Homo sapiens OX=9606 GN=MPO PE=1 SV=1	1	PERM	controllerType=0 controllerNumber=1 scan=23348	42.1264
100	Top500_RP_HCD_1.raw_20200210	Top500	RP	HCD	1	24831:3	1	E.TSC[+57.021]VQQPPC[+57.021]FPLKIPPNDPR.I		C[+57]*2	784.393	3	2351.16	2351.16	0	-0.1	283	Specific	521.87	521.87	521.87	7.19	373	>sp|P05164|PERM_HUMAN Myeloperoxidase OS=Homo sapiens OX=9606 GN=MPO PE=1 SV=1	1	PERM	controllerType=0 controllerNumber=1 scan=23698	42.6441
101	Top500_RP_HCD_1.raw_20200210	Top500	RP	HCD	1	29923:3	1	E.TSC[+57.021]VQQPPC[+57.021]FPLKIPPNDPR.I		C[+57]*2	784.393	3	2351.16	2351.16	0	0.5	283	Specific	572.87	572.87	572.87	7.17	373	>sp|P05164|PERM_HUMAN Myeloperoxidase OS=Homo sapiens OX=9606 GN=MPO PE=1 SV=1	1	PERM	controllerType=0 controllerNumber=1 scan=28504	50.1212
102	Top500_RP_HCD_1.raw_20200210	Top500	RP	HCD	1	27386:3	1	E.TSC[+57.021]VQQPPC[+57.021]FPLKIPPNDPR.I		C[+57]*2	784.394	3	2351.17	2351.16	0	1	283	Specific	591.04	591.04	591.04	8.32	373	>sp|P05164|PERM_HUMAN Myeloperoxidase OS=Homo sapiens OX=9606 GN=MPO PE=1 SV=1	1	PERM	controllerType=0 controllerNumber=1 scan=26074	46.2815
103	Top500_RP_HCD_1.raw_20200210	Top500	RP	HCD	1	27905:3	1	E.TSC[+57.021]VQQPPC[+57.021]FPLKIPPNDPR.I		C[+57]*2	784.393	3	2351.16	2351.16	0	0	283	Specific	602.23	602.23	602.23	9.43	373	>sp|P05164|PERM_HUMAN Myeloperoxidase OS=Homo sapiens OX=9606 GN=MPO PE=1 SV=1	1	PERM	controllerType=0 controllerNumber=1 scan=26509	46.923
104	Top500_RP_HCD_1.raw_20200210	Top500	RP	HCD	1	28697:3	1	E.TSC[+57.021]VQQPPC[+57.021]FPLKIPPNDPR.I		C[+57]*2	784.391	3	2351.16	2351.16	0	-1.5	283	Specific	612.66	612.66	612.66	9.32	373	>sp|P05164|PERM_HUMAN Myeloperoxidase OS=Homo sapiens OX=9606 GN=MPO PE=1 SV=1	1	PERM	controllerType=0 controllerNumber=1 scan=27269	48.1182
105	Top500_RP_HCD_1.raw_20200210	Top500	RP	HCD	1	29354:3	1	E.TSC[+57.021]VQQPPC[+57.021]FPLKIPPNDPR.I		C[+57]*2	784.392	3	2351.16	2351.16	0	-0.6	283	Specific	621.44	616.92	616.92	9.32	373	>sp|P05164|PERM_HUMAN Myeloperoxidase OS=Homo sapiens OX=9606 GN=MPO PE=1 SV=1	1	PERM	controllerType=0 controllerNumber=1 scan=28002	49.3599
106	Top500_RP_HCD_1.raw_20200210	Top500	RP	HCD	1	29656:3	1	E.TSC[+57.021]VQQPPC[+57.021]FPLKIPPNDPR.I		C[+57]*2	784.394	3	2351.17	2351.16	0	1.2	283	Specific	637.05	637.05	637.05	9.32	373	>sp|P05164|PERM_HUMAN Myeloperoxidase OS=Homo sapiens OX=9606 GN=MPO PE=1 SV=1	1	PERM	controllerType=0 controllerNumber=1 scan=28272	49.7702
107	Top500_RP_HCD_1.raw_20200210	Top500	RP	HCD	1	27975:3	1	E.TSC[+57.021]VQQPPC[+57.021]FPLKIPPNDPR.I		C[+57]*2	784.393	3	2351.16	2351.16	0	-0.2	283	Specific	644.76	644.76	644.76	9.43	373	>sp|P05164|PERM_HUMAN Myeloperoxidase OS=Homo sapiens OX=9606 GN=MPO PE=1 SV=1	1	PERM	controllerType=0 controllerNumber=1 scan=26569	47.0112
108	Top500_RP_HCD_1.raw_20200210	Top500	RP	HCD	1	29584:3	1	E.TSC[+57.021]VQQPPC[+57.021]FPLKIPPNDPR.I		C[+57]*2	784.393	3	2351.16	2351.16	0	-0.2	283	Specific	675.51	675.51	675.51	10.43	373	>sp|P05164|PERM_HUMAN Myeloperoxidase OS=Homo sapiens OX=9606 GN=MPO PE=1 SV=1	1	PERM	controllerType=0 controllerNumber=1 scan=28205	49.6658
109	Top500_RP_HCD_1.raw_20200210	Top500	RP	HCD	1	28918:3	1	E.TSC[+57.021]VQQPPC[+57.021]FPLKIPPNDPR.I		C[+57]*2	784.392	3	2351.16	2351.16	0	-0.3	283	Specific	690.15	653.59	653.59	10.43	373	>sp|P05164|PERM_HUMAN Myeloperoxidase OS=Homo sapiens OX=9606 GN=MPO PE=1 SV=1	1	PERM	controllerType=0 controllerNumber=1 scan=27548	48.599
110	Top500_RP_HCD_1.raw_20200210	Top500	RP	HCD	1	26504:3	1	E.TSC[+57.021]VQQPPC[+57.021]FPLKIPPNDPR.I		C[+57]*2	784.392	3	2351.16	2351.16	0	-1.1	283	Specific	690.82	690.82	690.82	10.32	373	>sp|P05164|PERM_HUMAN Myeloperoxidase OS=Homo sapiens OX=9606 GN=MPO PE=1 SV=1	1	PERM	controllerType=0 controllerNumber=1 scan=25287	45.1042
111	Top500_RP_HCD_1.raw_20200210	Top500	RP	HCD	1	29384:3	1	E.TSC[+57.021]VQQPPC[+57.021]FPLKIPPNDPR.I		C[+57]*2	784.392	3	2351.16	2351.16	0	-0.3	283	Specific	692.93	692.93	692.93	10.43	373	>sp|P05164|PERM_HUMAN Myeloperoxidase OS=Homo sapiens OX=9606 GN=MPO PE=1 SV=1	1	PERM	controllerType=0 controllerNumber=1 scan=28030	49.4033
112	Top500_RP_HCD_1.raw_20200210	Top500	RP	HCD	1	26739:3	1	E.TSC[+57.021]VQQPPC[+57.021]FPLKIPPNDPR.I		C[+57]*2	784.393	3	2351.16	2351.16	0	0.1	283	Specific	696.62	696.62	696.62	10.43	373	>sp|P05164|PERM_HUMAN Myeloperoxidase OS=Homo sapiens OX=9606 GN=MPO PE=1 SV=1	1	PERM	controllerType=0 controllerNumber=1 scan=25496	45.416
113	Top500_RP_HCD_1.raw_20200210	Top500	RP	HCD	1	23706:3	1	E.TSC[+57.021]VQQPPC[+57.021]FPLKIPPNDPR.I		C[+57]*2	784.393	3	2351.16	2351.16	0	0.1	283	Specific	722.19	715.94	715.94	11.43	373	>sp|P05164|PERM_HUMAN Myeloperoxidase OS=Homo sapiens OX=9606 GN=MPO PE=1 SV=1	1	PERM	controllerType=0 controllerNumber=1 scan=22754	41.2291
114	Top500_RP_HCD_1.raw_20200210	Top500	RP	HCD	1	25797:3	1	E.TSC[+57.021]VQQPPC[+57.021]FPLKIPPNDPR.I		C[+57]*2	784.391	3	2351.16	2351.16	0	-1.8	283	Specific	744.79	744.79	744.79	11.32	373	>sp|P05164|PERM_HUMAN Myeloperoxidase OS=Homo sapiens OX=9606 GN=MPO PE=1 SV=1	1	PERM	controllerType=0 controllerNumber=1 scan=24642	44.123
115	Top500_RP_HCD_1.raw_20200210	Top500	RP	HCD	1	29076:3	1	E.TSC[+57.021]VQQPPC[+57.021]FPLKIPPNDPR.I		C[+57]*2	784.393	3	2351.16	2351.16	0	0.5	283	Specific	745.58	745.58	745.58	11.43	373	>sp|P05164|PERM_HUMAN Myeloperoxidase OS=Homo sapiens OX=9606 GN=MPO PE=1 SV=1	1	PERM	controllerType=0 controllerNumber=1 scan=27722	48.8914
116	Top500_RP_HCD_1.raw_20200210	Top500	RP	HCD	1	23965:3	1	E.TSC[+57.021]VQQPPC[+57.021]FPLKIPPNDPR.I		C[+57]*2	784.393	3	2351.16	2351.16	0	0.1	283	Specific	748.77	748.77	748.77	11.43	373	>sp|P05164|PERM_HUMAN Myeloperoxidase OS=Homo sapiens OX=9606 GN=MPO PE=1 SV=1	1	PERM	controllerType=0 controllerNumber=1 scan=22968	41.5411
117	Top500_RP_HCD_1.raw_20200210	Top500	RP	HCD	1	28278:3	1	E.TSC[+57.021]VQQPPC[+57.021]FPLKIPPNDPR.I		C[+57]*2	784.392	3	2351.16	2351.16	0	-0.4	283	Specific	767.27	767.27	767.27	12.43	373	>sp|P05164|PERM_HUMAN Myeloperoxidase OS=Homo sapiens OX=9606 GN=MPO PE=1 SV=1	1	PERM	controllerType=0 controllerNumber=1 scan=26801	47.3406
118	Top500_RP_HCD_1.raw_20200210	Top500	RP	HCD	1	28756:3	1	E.TSC[+57.021]VQQPPC[+57.021]FPLKIPPNDPR.I		C[+57]*2	784.393	3	2351.17	2351.16	0	0.7	283	Specific	770.17	770.17	770.17	12.43	373	>sp|P05164|PERM_HUMAN Myeloperoxidase OS=Homo sapiens OX=9606 GN=MPO PE=1 SV=1	1	PERM	controllerType=0 controllerNumber=1 scan=27362	48.2869
119	Top500_RP_HCD_1.raw_20200210	Top500	RP	HCD	1	29083:3	1	E.TSC[+57.021]VQQPPC[+57.021]FPLKIPPNDPR.I		C[+57]*2	784.394	3	2351.17	2351.16	0	2.3	283	Specific	790.12	776.23	776.23	11.88	373	>sp|P05164|PERM_HUMAN Myeloperoxidase OS=Homo sapiens OX=9606 GN=MPO PE=1 SV=1	1	PERM	controllerType=0 controllerNumber=1 scan=27731	48.9078
120	Top500_RP_HCD_1.raw_20200210	Top500	RP	HCD	1	25269:3	1	E.TSC[+57.021]VQQPPC[+57.021]FPLKIPPNDPR.I		C[+57]*2	784.391	3	2351.16	2351.16	0	-1.5	283	Specific	790.47	790.47	790.47	12.32	373	>sp|P05164|PERM_HUMAN Myeloperoxidase OS=Homo sapiens OX=9606 GN=MPO PE=1 SV=1	1	PERM	controllerType=0 controllerNumber=1 scan=24148	43.3582
121	Top500_RP_HCD_1.raw_20200210	Top500	RP	HCD	1	25431:3	1	E.TSC[+57.021]VQQPPC[+57.021]FPLKIPPNDPR.I		C[+57]*2	784.393	3	2351.16	2351.16	0	0.2	283	Specific	793.2	793.2	793.2	12.43	373	>sp|P05164|PERM_HUMAN Myeloperoxidase OS=Homo sapiens OX=9606 GN=MPO PE=1 SV=1	1	PERM	controllerType=0 controllerNumber=1 scan=24339	43.6742
122	Top500_RP_HCD_1.raw_20200210	Top500	RP	HCD	1	28507:3	1	E.TSC[+57.021]VQQPPC[+57.021]FPLKIPPNDPR.I		C[+57]*2	784.392	3	2351.16	2351.16	0	-0.8	283	Specific	797.83	797.83	797.83	12.32	373	>sp|P05164|PERM_HUMAN Myeloperoxidase OS=Homo sapiens OX=9606 GN=MPO PE=1 SV=1	1	PERM	controllerType=0 controllerNumber=1 scan=27010	47.6555
123	Top500_RP_HCD_1.raw_20200210	Top500	RP	HCD	1	25707:3	1	E.TSC[+57.021]VQQPPC[+57.021]FPLKIPPNDPR.I		C[+57]*2	784.393	3	2351.16	2351.16	0	-0.2	283	Specific	805.52	805.52	805.52	13.43	373	>sp|P05164|PERM_HUMAN Myeloperoxidase OS=Homo sapiens OX=9606 GN=MPO PE=1 SV=1	1	PERM	controllerType=0 controllerNumber=1 scan=24558	43.9939
124	Top500_RP_HCD_1.raw_20200210	Top500	RP	HCD	1	24176:3	1	E.TSC[+57.021]VQQPPC[+57.021]FPLKIPPNDPR.I		C[+57]*2	784.392	3	2351.16	2351.16	0	-0.9	283	Specific	824.38	824.38	824.38	13.32	373	>sp|P05164|PERM_HUMAN Myeloperoxidase OS=Homo sapiens OX=9606 GN=MPO PE=1 SV=1	1	PERM	controllerType=0 controllerNumber=1 scan=23163	41.8488
125	Top500_RP_HCD_1.raw_20200210	Top500	RP	HCD	1	26177:3	1	E.TSC[+57.021]VQQPPC[+57.021]FPLKIPPNDPR.I		C[+57]*2	784.391	3	2351.16	2351.16	0	-1.9	283	Specific	824.8	824.8	824.8	12.87	373	>sp|P05164|PERM_HUMAN Myeloperoxidase OS=Homo sapiens OX=9606 GN=MPO PE=1 SV=1	1	PERM	controllerType=0 controllerNumber=1 scan=24970	44.6123
126	Top500_RP_HCD_1.raw_20200210	Top500	RP	HCD	1	25937:3	1	E.TSC[+57.021]VQQPPC[+57.021]FPLKIPPNDPR.I		C[+57]*2	784.393	3	2351.16	2351.16	0	0	283	Specific	825.27	825.27	825.27	13.43	373	>sp|P05164|PERM_HUMAN Myeloperoxidase OS=Homo sapiens OX=9606 GN=MPO PE=1 SV=1	1	PERM	controllerType=0 controllerNumber=1 scan=24775	44.3253
127	Top500_RP_HCD_1.raw_20200210	Top500	RP	HCD	1	24707:3	1	E.TSC[+57.021]VQQPPC[+57.021]FPLKIPPNDPR.I		C[+57]*2	784.394	3	2351.17	2351.16	0	1.2	283	Specific	849.51	849.51	849.51	13.32	373	>sp|P05164|PERM_HUMAN Myeloperoxidase OS=Homo sapiens OX=9606 GN=MPO PE=1 SV=1	1	PERM	controllerType=0 controllerNumber=1 scan=23591	42.4847
128	Top500_RP_HCD_1.raw_20200210	Top500	RP	HCD	1	24447:3	1	E.TSC[+57.021]VQQPPC[+57.021]FPLKIPPNDPR.I		C[+57]*2	784.393	3	2351.16	2351.16	0	0.4	283	Specific	869.65	869.65	869.65	14.43	373	>sp|P05164|PERM_HUMAN Myeloperoxidase OS=Homo sapiens OX=9606 GN=MPO PE=1 SV=1	1	PERM	controllerType=0 controllerNumber=1 scan=23379	42.1714
129	Top500_RP_HCD_1.raw_20200210	Top500	RP	HCD	1	30583:2	1	T.SC[+57.021]VQQPPC[+57.021]FPL.K		C[+57]*2	666.81	2	1332.61	1332.61	0	4.3	284	Non	330.68	243.68	243.68	2.59	373	>sp|P05164|PERM_HUMAN Myeloperoxidase OS=Homo sapiens OX=9606 GN=MPO PE=1 SV=1	1	PERM	controllerType=0 controllerNumber=1 scan=29144	51.1727
130	Top500_RP_HCD_1.raw_20200210	Top500	RP	HCD	1	30804:2	1	T.SC[+57.021]VQQPPC[+57.021]FPL.K		C[+57]*2	666.808	2	1332.61	1332.61	0	1	284	Non	494.02	403.24	403.24	5.99	373	>sp|P05164|PERM_HUMAN Myeloperoxidase OS=Homo sapiens OX=9606 GN=MPO PE=1 SV=1	1	PERM	controllerType=0 controllerNumber=1 scan=29347	51.4867
131	Top500_RP_HCD_1.raw_20200210	Top500	RP	HCD	1	20949:2	1	T.SC[+57.021]VQQPPC[+57.021]FPLK.I		C[+57]*2	730.855	2	1460.7	1460.7	0	0.6	284	NRagged	563.79	487.48	487.48	6.82	373	>sp|P05164|PERM_HUMAN Myeloperoxidase OS=Homo sapiens OX=9606 GN=MPO PE=1 SV=1	1	PERM	controllerType=0 controllerNumber=1 scan=20297	37.5578
132	Top500_RP_HCD_1.raw_20200210	Top500	RP	HCD	1	31172:2	1	S.C[+57.021]VQQPPC[+57.021]FPL.K		C[+57]*2	623.291	2	1245.57	1245.58	0	-0.5	285	Non	166.39	166.39	166.39	1.04	373	>sp|P05164|PERM_HUMAN Myeloperoxidase OS=Homo sapiens OX=9606 GN=MPO PE=1 SV=1	1	PERM	controllerType=0 controllerNumber=1 scan=29647	51.9304
133	Top500_RP_HCD_1.raw_20200210	Top500	RP	HCD	1	31137:2	1	S.C[+57.021]VQQPPC[+57.021]FPL.K		C[+57]*2	623.291	2	1245.58	1245.58	0	0	285	Non	419.34	379.09	379.09	4.95	373	>sp|P05164|PERM_HUMAN Myeloperoxidase OS=Homo sapiens OX=9606 GN=MPO PE=1 SV=1	1	PERM	controllerType=0 controllerNumber=1 scan=29620	51.8907
134	Top500_RP_HCD_1.raw_20200210	Top500	RP	HCD	1	30629:2	1	S.C[+57.021]VQQPPC[+57.021]FPL.K		C[+57]*2	623.291	2	1245.58	1245.58	0	-0.3	285	Non	427.77	339.64	339.64	4.52	373	>sp|P05164|PERM_HUMAN Myeloperoxidase OS=Homo sapiens OX=9606 GN=MPO PE=1 SV=1	1	PERM	controllerType=0 controllerNumber=1 scan=29194	51.2545
135	Top500_RP_HCD_1.raw_20200210	Top500	RP	HCD	1	30867:2	1	S.C[+57.021]VQQPPC[+57.021]FPL.K		C[+57]*2	623.292	2	1245.58	1245.58	0	0.3	285	Non	537.71	489.94	489.94	6.48	373	>sp|P05164|PERM_HUMAN Myeloperoxidase OS=Homo sapiens OX=9606 GN=MPO PE=1 SV=1	1	PERM	controllerType=0 controllerNumber=1 scan=29400	51.5663
136	Top500_RP_HCD_1.raw_20200210	Top500	RP	HCD	1	20618:2	1	S.C[+57.021]VQQPPC[+57.021]FPLK.I		C[+57]*2	687.338	2	1373.67	1373.67	0	-1.4	285	NRagged	510.38	423.71	423.71	6.74	373	>sp|P05164|PERM_HUMAN Myeloperoxidase OS=Homo sapiens OX=9606 GN=MPO PE=1 SV=1	1	PERM	controllerType=0 controllerNumber=1 scan=20030	37.1786
137	Top500_RP_HCD_1.raw_20200210	Top500	RP	HCD	1	20714:2	1	S.C[+57.021]VQQPPC[+57.021]FPLK.I		C[+57]*2	687.338	2	1373.67	1373.67	0	-1.6	285	NRagged	625.31	508.74	508.74	9.18	373	>sp|P05164|PERM_HUMAN Myeloperoxidase OS=Homo sapiens OX=9606 GN=MPO PE=1 SV=1	1	PERM	controllerType=0 controllerNumber=1 scan=20107	37.2883
138	Top500_RP_HCD_1.raw_20200210	Top500	RP	HCD	1	30807:2	1	C.VQQPPC[+57.021]FPL.K		C[+57]	543.278	2	1085.55	1085.54	0	3.4	286	Non	282.93	240.68	240.68	2.67	373	>sp|P05164|PERM_HUMAN Myeloperoxidase OS=Homo sapiens OX=9606 GN=MPO PE=1 SV=1	1	PERM	controllerType=0 controllerNumber=1 scan=29349	51.4896
139	Top500_RP_HCD_1.raw_20200210	Top500	RP	HCD	1	30576:2	1	C.VQQPPC[+57.021]FPL.K		C[+57]	543.275	2	1085.54	1085.54	0	-1.3	286	Non	361.64	281.86	281.86	4.17	373	>sp|P05164|PERM_HUMAN Myeloperoxidase OS=Homo sapiens OX=9606 GN=MPO PE=1 SV=1	1	PERM	controllerType=0 controllerNumber=1 scan=29135	51.157
140	Top500_RP_HCD_1.raw_20200210	Top500	RP	HCD	1	29680:2	1	V.QQPPC[+57.021]FPL.K		C[+57]	493.742	2	986.476	986.476	0	-0.2	287	Non	322.53	216.02	216.02	3.74	373	>sp|P05164|PERM_HUMAN Myeloperoxidase OS=Homo sapiens OX=9606 GN=MPO PE=1 SV=1	1	PERM	controllerType=0 controllerNumber=1 scan=28290	49.797
141	Top500_RP_HCD_1.raw_20200210	Top500	RP	HCD	1	30165:2	1	V.QQPPC[+57.021]FPL.K		C[+57]	493.742	2	986.476	986.476	0	-0.3	287	Non	359.12	261.03	261.03	3.9	373	>sp|P05164|PERM_HUMAN Myeloperoxidase OS=Homo sapiens OX=9606 GN=MPO PE=1 SV=1	1	PERM	controllerType=0 controllerNumber=1 scan=28703	50.4159
142	Top500_RP_HCD_1.raw_20200210	Top500	RP	HCD	1	29907:2	1	V.QQPPC[+57.021]FPL.K		C[+57]	493.742	2	986.476	986.476	0	0.1	287	Non	380.95	285.78	285.78	4.29	373	>sp|P05164|PERM_HUMAN Myeloperoxidase OS=Homo sapiens OX=9606 GN=MPO PE=1 SV=1	1	PERM	controllerType=0 controllerNumber=1 scan=28490	50.1001
143	Top500_RP_HCD_1.raw_20200210	Top500	RP	HCD	1	18576:2	1	V.QQPPC[+57.021]FPLK.I		C[+57]	557.79	2	1114.57	1114.57	0	0.5	287	NRagged	437.43	198.73	198.73	4.5	373	>sp|P05164|PERM_HUMAN Myeloperoxidase OS=Homo sapiens OX=9606 GN=MPO PE=1 SV=1	1	PERM	controllerType=0 controllerNumber=1 scan=18337	34.7016
144	Top500_RP_HCD_1.raw_20200210	Top500	RP	HCD	1	26730:3	1	V.QQPPC[+57.021]FPLKIPPNDPR.I		C[+57]	635.333	3	1903.99	1903.98	0	0.6	287	NRagged	125.52	125.52	125.52	1.15	373	>sp|P05164|PERM_HUMAN Myeloperoxidase OS=Homo sapiens OX=9606 GN=MPO PE=1 SV=1	1	PERM	controllerType=0 controllerNumber=1 scan=25488	45.4053
145	Top500_RP_HCD_1.raw_20200210	Top500	RP	HCD	1	24595:3	1	V.QQPPC[+57.021]FPLKIPPNDPR.I		C[+57]	635.333	3	1903.98	1903.98	0	-0.3	287	NRagged	157.86	157.86	157.86	1.48	373	>sp|P05164|PERM_HUMAN Myeloperoxidase OS=Homo sapiens OX=9606 GN=MPO PE=1 SV=1	1	PERM	controllerType=0 controllerNumber=1 scan=23495	42.3422
146	Top500_RP_HCD_1.raw_20200210	Top500	RP	HCD	1	23711:3	1	V.QQPPC[+57.021]FPLKIPPNDPR.I		C[+57]	635.334	3	1903.99	1903.98	0	1.2	287	NRagged	204.35	204.35	204.35	1.72	373	>sp|P05164|PERM_HUMAN Myeloperoxidase OS=Homo sapiens OX=9606 GN=MPO PE=1 SV=1	1	PERM	controllerType=0 controllerNumber=1 scan=22757	41.233
147	Top500_RP_HCD_1.raw_20200210	Top500	RP	HCD	1	23047:3	1	V.QQPPC[+57.021]FPLKIPPNDPR.I		C[+57]	635.334	3	1903.99	1903.98	0	1.8	287	NRagged	312.33	312.33	312.33	4.41	373	>sp|P05164|PERM_HUMAN Myeloperoxidase OS=Homo sapiens OX=9606 GN=MPO PE=1 SV=1	1	PERM	controllerType=0 controllerNumber=1 scan=22178	40.3799
148	Top500_RP_HCD_1.raw_20200210	Top500	RP	HCD	1	30986:1	1	Q.PPC[+57.021]FPL.K		C[+57]	730.364	1	730.364	730.359	0	6.3	289	Non	268.37	112.25	112.25	1.03	373	>sp|P05164|PERM_HUMAN Myeloperoxidase OS=Homo sapiens OX=9606 GN=MPO PE=1 SV=1	1	PERM	controllerType=0 controllerNumber=1 scan=29498	51.7112
149	Top500_RP_HCD_1.raw_20200210	Top500	RP	HCD	1	24001:2	1	Q.PPC[+57.021]FPLKIPPNDPR.I		C[+57]	824.432	2	1647.86	1647.87	0	-6.1	289	NRagged	273.04	157.58	157.58	1.13	373	>sp|P05164|PERM_HUMAN Myeloperoxidase OS=Homo sapiens OX=9606 GN=MPO PE=1 SV=1	1	PERM	controllerType=0 controllerNumber=1 scan=23005	41.5998
150	Top500_RP_HCD_1.raw_20200210	Top500	RP	HCD	1	02834:2	1	L.KIPPNDPR.I			468.768	2	936.528	936.526	0	1.9	295	NRagged	43.38	43.38	43.38	0.31	373	>sp|P05164|PERM_HUMAN Myeloperoxidase OS=Homo sapiens OX=9606 GN=MPO PE=1 SV=1	1	PERM	controllerType=0 controllerNumber=1 scan=5230	15.2657
151	Top500_RP_HCD_1.raw_20200210	Top500	RP	HCD	1	03298:2	1	L.KIPPNDPR.I			468.766	2	936.524	936.526	0	-1.8	295	NRagged	224.32	179.62	179.62	1.54	373	>sp|P05164|PERM_HUMAN Myeloperoxidase OS=Homo sapiens OX=9606 GN=MPO PE=1 SV=1	1	PERM	controllerType=0 controllerNumber=1 scan=5587	15.7676
152	Top500_RP_HCD_1.raw_20200210	Top500	RP	HCD	1	03236:2	1	L.KIPPNDPR.I			468.765	2	936.522	936.526	0	-4.5	295	NRagged	226.43	44.63	44.63	0.79	373	>sp|P05164|PERM_HUMAN Myeloperoxidase OS=Homo sapiens OX=9606 GN=MPO PE=1 SV=1	1	PERM	controllerType=0 controllerNumber=1 scan=5543	15.7052
153	Top500_RP_HCD_1.raw_20200210	Top500	RP	HCD	1	03768:2	1	L.KIPPNDPR.I			468.767	2	936.528	936.526	0	1.7	295	NRagged	239.96	195.79	195.79	2.23	373	>sp|P05164|PERM_HUMAN Myeloperoxidase OS=Homo sapiens OX=9606 GN=MPO PE=1 SV=1	1	PERM	controllerType=0 controllerNumber=1 scan=5964	16.3057
154	Top500_RP_HCD_1.raw_20200210	Top500	RP	HCD	1	02134:2	1	L.KIPPNDPR.I			468.767	2	936.527	936.526	0	1.1	295	NRagged	244.64	206.23	206.23	3.32	373	>sp|P05164|PERM_HUMAN Myeloperoxidase OS=Homo sapiens OX=9606 GN=MPO PE=1 SV=1	1	PERM	controllerType=0 controllerNumber=1 scan=4696	14.5195
155	Top500_RP_HCD_1.raw_20200210	Top500	RP	HCD	1	03168:2	1	L.KIPPNDPR.I			468.766	2	936.526	936.526	0	-0.6	295	NRagged	269.2	219.9	219.9	3.09	373	>sp|P05164|PERM_HUMAN Myeloperoxidase OS=Homo sapiens OX=9606 GN=MPO PE=1 SV=1	1	PERM	controllerType=0 controllerNumber=1 scan=5494	15.6363
156	Top500_RP_HCD_1.raw_20200210	Top500	RP	HCD	1	02864:2	1	L.KIPPNDPR.I			468.767	2	936.528	936.526	0	1.4	295	NRagged	270.42	222.63	222.63	3.02	373	>sp|P05164|PERM_HUMAN Myeloperoxidase OS=Homo sapiens OX=9606 GN=MPO PE=1 SV=1	1	PERM	controllerType=0 controllerNumber=1 scan=5255	15.3
157	Top500_RP_HCD_1.raw_20200210	Top500	RP	HCD	1	04175:2	1	L.KIPPNDPR.I			468.768	2	936.528	936.526	0	2	295	NRagged	290.9	235.22	235.22	3.75	373	>sp|P05164|PERM_HUMAN Myeloperoxidase OS=Homo sapiens OX=9606 GN=MPO PE=1 SV=1	1	PERM	controllerType=0 controllerNumber=1 scan=6271	16.743
158	Top500_RP_HCD_1.raw_20200210	Top500	RP	HCD	1	02890:2	1	L.KIPPNDPR.I			468.767	2	936.527	936.526	0	0.4	295	NRagged	316.56	228.46	228.46	3.79	373	>sp|P05164|PERM_HUMAN Myeloperoxidase OS=Homo sapiens OX=9606 GN=MPO PE=1 SV=1	1	PERM	controllerType=0 controllerNumber=1 scan=5276	15.3292
159	Top500_RP_HCD_1.raw_20200210	Top500	RP	HCD	1	02077:2	1	L.KIPPNDPR.I			468.767	2	936.527	936.526	0	0.7	295	NRagged	338.49	233.4	233.4	4.18	373	>sp|P05164|PERM_HUMAN Myeloperoxidase OS=Homo sapiens OX=9606 GN=MPO PE=1 SV=1	1	PERM	controllerType=0 controllerNumber=1 scan=4659	14.468
160	Top500_RP_HCD_1.raw_20200210	Top500	RP	HCD	1	05464:2	1	L.KIPPNDPR.I			468.767	2	936.527	936.526	0	1	295	NRagged	340.56	243.29	243.29	4.14	373	>sp|P05164|PERM_HUMAN Myeloperoxidase OS=Homo sapiens OX=9606 GN=MPO PE=1 SV=1	1	PERM	controllerType=0 controllerNumber=1 scan=7233	18.1009
161	Top500_RP_HCD_1.raw_20200210	Top500	RP	HCD	1	05111:2	1	L.KIPPNDPR.I			468.767	2	936.528	936.526	0	1.5	295	NRagged	357.99	250.16	250.16	4.14	373	>sp|P05164|PERM_HUMAN Myeloperoxidase OS=Homo sapiens OX=9606 GN=MPO PE=1 SV=1	1	PERM	controllerType=0 controllerNumber=1 scan=6978	17.7447
162	Top500_RP_HCD_1.raw_20200210	Top500	RP	HCD	1	01725:2	1	L.KIPPNDPR.I			468.767	2	936.527	936.526	0	1.3	295	NRagged	452.63	282.8	282.8	5.02	373	>sp|P05164|PERM_HUMAN Myeloperoxidase OS=Homo sapiens OX=9606 GN=MPO PE=1 SV=1	1	PERM	controllerType=0 controllerNumber=1 scan=4388	14.0936
163	Top500_RP_HCD_1.raw_20200210	Top500	RP	HCD	1	01707:2	1	L.KIPPNDPR.I			468.767	2	936.528	936.526	0	1.5	295	NRagged	453.6	281.18	281.18	4.77	373	>sp|P05164|PERM_HUMAN Myeloperoxidase OS=Homo sapiens OX=9606 GN=MPO PE=1 SV=1	1	PERM	controllerType=0 controllerNumber=1 scan=4371	14.071
164	Top500_RP_HCD_1.raw_20200210	Top500	RP	HCD	1	03601:2	1	K.IPPNDPR.I			404.72	2	808.433	808.431	0	1.8	296	Specific	209.14	152.74	152.74	1.16	373	>sp|P05164|PERM_HUMAN Myeloperoxidase OS=Homo sapiens OX=9606 GN=MPO PE=1 SV=1	1	PERM	controllerType=0 controllerNumber=1 scan=5813	16.0827
165	Top500_RP_HCD_1.raw_20200210	Top500	RP	HCD	1	02318:2	1	K.IPPNDPR.I			404.72	2	808.432	808.431	0	1.2	296	Specific	275.81	196.16	196.16	3.44	373	>sp|P05164|PERM_HUMAN Myeloperoxidase OS=Homo sapiens OX=9606 GN=MPO PE=1 SV=1	1	PERM	controllerType=0 controllerNumber=1 scan=4826	14.7009
166	Top500_RP_HCD_1.raw_20200210	Top500	RP	HCD	1	02961:2	1	K.IPPNDPR.I			404.72	2	808.432	808.431	0	1	296	Specific	278.87	202.31	202.31	3.48	373	>sp|P05164|PERM_HUMAN Myeloperoxidase OS=Homo sapiens OX=9606 GN=MPO PE=1 SV=1	1	PERM	controllerType=0 controllerNumber=1 scan=5326	15.3966
167	Top500_RP_HCD_1.raw_20200210	Top500	RP	HCD	1	02344:2	1	K.IPPNDPR.I			404.72	2	808.432	808.431	0	1.2	296	Specific	286.51	228.65	228.65	3.68	373	>sp|P05164|PERM_HUMAN Myeloperoxidase OS=Homo sapiens OX=9606 GN=MPO PE=1 SV=1	1	PERM	controllerType=0 controllerNumber=1 scan=4846	14.7287
168	Top500_RP_HCD_1.raw_20200210	Top500	RP	HCD	1	03255:2	1	K.IPPNDPR.I			404.72	2	808.433	808.431	0	1.6	296	Specific	288.73	182.11	182.11	3.22	373	>sp|P05164|PERM_HUMAN Myeloperoxidase OS=Homo sapiens OX=9606 GN=MPO PE=1 SV=1	1	PERM	controllerType=0 controllerNumber=1 scan=5559	15.7278
169	Top500_RP_HCD_1.raw_20200210	Top500	RP	HCD	1	02647:2	1	K.IPPNDPR.I			404.72	2	808.432	808.431	0	0.9	296	Specific	312.96	214.61	214.61	3.83	373	>sp|P05164|PERM_HUMAN Myeloperoxidase OS=Homo sapiens OX=9606 GN=MPO PE=1 SV=1	1	PERM	controllerType=0 controllerNumber=1 scan=5083	15.0592
170	Top500_RP_HCD_1.raw_20200210	Top500	RP	HCD	1	53629:2	1	R.IKNQADC[+57.021]IPF.F		C[+57]	603.305	2	1205.6	1205.6	0	3	303	CRagged	60.38	18.59	18.59	0.33	373	>sp|P05164|PERM_HUMAN Myeloperoxidase OS=Homo sapiens OX=9606 GN=MPO PE=1 SV=1	1	PERM	controllerType=0 controllerNumber=1 scan=47073	78.5587
171	Top500_RP_HCD_1.raw_20200210	Top500	RP	HCD	1	23447:2	1	R.IKNQADC[+57.021]IPF.F		C[+57]	603.303	2	1205.6	1205.6	0	-0.4	303	CRagged	186.07	70.6	70.6	0.72	373	>sp|P05164|PERM_HUMAN Myeloperoxidase OS=Homo sapiens OX=9606 GN=MPO PE=1 SV=1	1	PERM	controllerType=0 controllerNumber=1 scan=22531	40.9
172	Top500_RP_HCD_1.raw_20200210	Top500	RP	HCD	1	23188:2	1	R.IKNQADC[+57.021]IPF.F		C[+57]	603.303	2	1205.6	1205.6	0	0.7	303	CRagged	287.8	151.33	151.33	3.22	373	>sp|P05164|PERM_HUMAN Myeloperoxidase OS=Homo sapiens OX=9606 GN=MPO PE=1 SV=1	1	PERM	controllerType=0 controllerNumber=1 scan=22300	40.5541
173	Top500_RP_HCD_1.raw_20200210	Top500	RP	HCD	1	23554:2	1	R.IKNQADC[+57.021]IPF.F		C[+57]	603.303	2	1205.6	1205.6	0	0.5	303	CRagged	325.54	121.36	121.36	3.56	373	>sp|P05164|PERM_HUMAN Myeloperoxidase OS=Homo sapiens OX=9606 GN=MPO PE=1 SV=1	1	PERM	controllerType=0 controllerNumber=1 scan=22626	41.0444
174	Top500_RP_HCD_1.raw_20200210	Top500	RP	HCD	1	23207:2	1	R.IKNQADC[+57.021]IPF.F		C[+57]	603.303	2	1205.6	1205.6	0	0.4	303	CRagged	395.04	176.21	176.21	4.36	373	>sp|P05164|PERM_HUMAN Myeloperoxidase OS=Homo sapiens OX=9606 GN=MPO PE=1 SV=1	1	PERM	controllerType=0 controllerNumber=1 scan=22315	40.5753
175	Top500_RP_HCD_1.raw_20200210	Top500	RP	HCD	1	23442:2	1	R.IKNQADC[+57.021]IPF.F		C[+57]	603.303	2	1205.6	1205.6	0	0.3	303	CRagged	433.7	196.16	196.16	4.66	373	>sp|P05164|PERM_HUMAN Myeloperoxidase OS=Homo sapiens OX=9606 GN=MPO PE=1 SV=1	1	PERM	controllerType=0 controllerNumber=1 scan=22527	40.8934
176	Top500_RP_HCD_1.raw_20200210	Top500	RP	HCD	1	34747:2	1	R.IKNQADC[+57.021]IPFF.R		C[+57]	676.837	2	1352.67	1352.67	0	0.5	303	CRagged	61.33	61.33	61.33	0.6	373	>sp|P05164|PERM_HUMAN Myeloperoxidase OS=Homo sapiens OX=9606 GN=MPO PE=1 SV=1	1	PERM	controllerType=0 controllerNumber=1 scan=32991	57.3152
177	Top500_RP_HCD_1.raw_20200210	Top500	RP	HCD	1	34726:2	1	R.IKNQADC[+57.021]IPFF.R		C[+57]	676.839	2	1352.67	1352.67	0	2.4	303	CRagged	108.84	108.84	108.84	0.72	373	>sp|P05164|PERM_HUMAN Myeloperoxidase OS=Homo sapiens OX=9606 GN=MPO PE=1 SV=1	1	PERM	controllerType=0 controllerNumber=1 scan=32976	57.2941
178	Top500_RP_HCD_1.raw_20200210	Top500	RP	HCD	1	22214:2	1	I.KNQADC[+57.021]IPF.F		C[+57]	546.76	2	1092.51	1092.51	0	-0.5	304	Non	172.06	59.95	59.95	0.43	373	>sp|P05164|PERM_HUMAN Myeloperoxidase OS=Homo sapiens OX=9606 GN=MPO PE=1 SV=1	1	PERM	controllerType=0 controllerNumber=1 scan=21419	39.2415
179	Top500_RP_HCD_1.raw_20200210	Top500	RP	HCD	1	27180:2	1	K.NQADC[+57.021]IPF.F		C[+57]	482.713	2	964.419	964.419	0	0.3	305	CRagged	267.16	232.39	232.39	3.02	373	>sp|P05164|PERM_HUMAN Myeloperoxidase OS=Homo sapiens OX=9606 GN=MPO PE=1 SV=1	1	PERM	controllerType=0 controllerNumber=1 scan=25890	46.0038
180	Top500_RP_HCD_1.raw_20200210	Top500	RP	HCD	1	26689:2	1	K.NQADC[+57.021]IPF.F		C[+57]	482.714	2	964.42	964.419	0	0.4	305	CRagged	344	278.26	278.26	4.07	373	>sp|P05164|PERM_HUMAN Myeloperoxidase OS=Homo sapiens OX=9606 GN=MPO PE=1 SV=1	1	PERM	controllerType=0 controllerNumber=1 scan=25456	45.3591
181	Top500_RP_HCD_1.raw_20200210	Top500	RP	HCD	1	26937:2	1	K.NQADC[+57.021]IPF.F		C[+57]	482.713	2	964.419	964.419	0	-0.5	305	CRagged	404.93	288.78	288.78	4.42	373	>sp|P05164|PERM_HUMAN Myeloperoxidase OS=Homo sapiens OX=9606 GN=MPO PE=1 SV=1	1	PERM	controllerType=0 controllerNumber=1 scan=25671	45.6731
182	Top500_RP_HCD_1.raw_20200210	Top500	RP	HCD	1	38944:2	1	K.NQADC[+57.021]IPFF.R		C[+57]	556.247	2	1111.49	1111.49	0	-0.1	305	CRagged	302.29	210.21	210.21	3.56	373	>sp|P05164|PERM_HUMAN Myeloperoxidase OS=Homo sapiens OX=9606 GN=MPO PE=1 SV=1	1	PERM	controllerType=0 controllerNumber=1 scan=36802	63.4595
183	Top500_RP_HCD_1.raw_20200210	Top500	RP	HCD	1	30065:2	1	K.NQADC[+57.021]IPFFR.S		C[+57]	634.298	2	1267.59	1267.59	0	0.6	305	Specific	471.04	471.04	471.04	6.6	373	>sp|P05164|PERM_HUMAN Myeloperoxidase OS=Homo sapiens OX=9606 GN=MPO PE=1 SV=1	1	PERM	controllerType=0 controllerNumber=1 scan=28626	50.3035
184	Top500_RP_HCD_1.raw_20200210	Top500	RP	HCD	1	30326:2	1	K.NQADC[+57.021]IPFFR.S		C[+57]	634.298	2	1267.59	1267.59	0	0.3	305	Specific	587.11	492.51	492.51	8.22	373	>sp|P05164|PERM_HUMAN Myeloperoxidase OS=Homo sapiens OX=9606 GN=MPO PE=1 SV=1	1	PERM	controllerType=0 controllerNumber=1 scan=28836	50.6154
185	Top500_RP_HCD_1.raw_20200210	Top500	RP	HCD	1	25646:1	1	D.C[+57.021]IPF.F		C[+57]	536.254	1	536.254	536.254	0	0.6	309	CRagged	223.53	12.45	12.45	0.34	373	>sp|P05164|PERM_HUMAN Myeloperoxidase OS=Homo sapiens OX=9606 GN=MPO PE=1 SV=1	1	PERM	controllerType=0 controllerNumber=1 scan=24508	43.9199
186	Top500_RP_HCD_1.raw_20200210	Top500	RP	HCD	1	10366:6	1	D.C[+57.021]IPFFRS[+79.966]C[+57.021]PAC[+57.021]PGSN[+3009.074]ITIR.N	HexNAc(7)Hex(8)NeuAc(1)	C[+57]*3, N[+3009], S[+80]	891.026	6	5341.12	5342.11	-1	2.4	309	Specific	170.33	79.47	8.62	0.55	373	>sp|P05164|PERM_HUMAN Myeloperoxidase OS=Homo sapiens OX=9606 GN=MPO PE=1 SV=1	1	PERM	controllerType=0 controllerNumber=1 scan=11213	23.9344
187	Top500_RP_HCD_1.raw_20200210	Top500	RP	HCD	1	12100:3	1	D.C[+57.021]IPFFRSC[+57.021]PAC[+57.021]PGSN[+1257.449]ITIRNQINALTSFVD.A	HexNAc(3)Hex(4)	C[+57]*3, N[+1257]	1572.04	3	4714.1	4713.12	1	-3.8	309	Specific	29.98	5.58	5.58	0.3	373	>sp|P05164|PERM_HUMAN Myeloperoxidase OS=Homo sapiens OX=9606 GN=MPO PE=1 SV=1	1	PERM	controllerType=0 controllerNumber=1 scan=12605	25.9397
188	Top500_RP_HCD_1.raw_20200210	Top500	RP	HCD	1	28241:3	1	C.IPFFRSC[+57.021]PAC[+57.021]PGSN[+1538.408]ITIRNQINALTSFVDASM.V	HexNAc(2)Hex(6)Phospho(2)	C[+57]*2, N[+1538]	1708.73	3	5124.19	5123.15	1	6.1	310	Non	29.99	21.02	21.02	0.53	373	>sp|P05164|PERM_HUMAN Myeloperoxidase OS=Homo sapiens OX=9606 GN=MPO PE=1 SV=1	1	PERM	controllerType=0 controllerNumber=1 scan=26770	47.2957
189	Top500_RP_HCD_1.raw_20200210	Top500	RP	HCD	1	09783:5	1	P.FFRSC[+57.021]PAC[+57.021]PGSN[+3521.284]ITIR.N	HexNAc(8)Hex(9)dHex(3)	C[+57]*2, N[+3521]	1081.64	5	5404.17	5404.19	0	-2.9	312	NRagged	95.81	1.83	1.83	0.44	373	>sp|P05164|PERM_HUMAN Myeloperoxidase OS=Homo sapiens OX=9606 GN=MPO PE=1 SV=1	1	PERM	controllerType=0 controllerNumber=1 scan=10744	23.2612
190	Top500_RP_HCD_1.raw_20200210	Top500	RP	HCD	1	16713:2	1	F.FRSC[+57.021]PAC[+57.021]PGSN[+876.322]ITI.R	HexNAc(2)Hex(2)dHex(1)	C[+57]*2, N[+876]	1228.54	2	2456.07	2456.06	0	5	313	Non	147.73	4.08	4.08	0.64	373	>sp|P05164|PERM_HUMAN Myeloperoxidase OS=Homo sapiens OX=9606 GN=MPO PE=1 SV=1	1	PERM	controllerType=0 controllerNumber=1 scan=16732	32.2834
191	Top500_RP_HCD_1.raw_20200210	Top500	RP	HCD	1	10253:3	1	F.FRSC[+57.021]PAC[+57.021]PGSN[+1038.375]ITIR.N	HexNAc(2)Hex(3)dHex(1)	C[+57]*2, N[+1038]	925.411	3	2774.22	2774.21	0	2.6	313	NRagged	117.82	4.31	4.31	0.82	373	>sp|P05164|PERM_HUMAN Myeloperoxidase OS=Homo sapiens OX=9606 GN=MPO PE=1 SV=1	1	PERM	controllerType=0 controllerNumber=1 scan=11127	23.8139
192	Top500_RP_HCD_1.raw_20200210	Top500	RP	HCD	1	10654:3	1	F.FRSC[+57.021]PAC[+57.021]PGSN[+730.264]ITIR.N	HexNAc(2)Hex(2)	C[+57]*2, N[+730]	822.707	3	2466.11	2466.1	0	2.7	313	NRagged	160.82	20.11	20.11	1.02	373	>sp|P05164|PERM_HUMAN Myeloperoxidase OS=Homo sapiens OX=9606 GN=MPO PE=1 SV=1	1	PERM	controllerType=0 controllerNumber=1 scan=11427	24.2357
193	Top500_RP_HCD_1.raw_20200210	Top500	RP	HCD	1	10287:3	1	F.FRSC[+57.021]PAC[+57.021]PGSN[+1038.375]ITIR.N	HexNAc(2)Hex(3)dHex(1)	C[+57]*2, N[+1038]	925.411	3	2774.22	2774.21	0	2	313	NRagged	221.12	101.73	101.73	2.97	373	>sp|P05164|PERM_HUMAN Myeloperoxidase OS=Homo sapiens OX=9606 GN=MPO PE=1 SV=1	1	PERM	controllerType=0 controllerNumber=1 scan=11153	23.8511
194	Top500_RP_HCD_1.raw_20200210	Top500	RP	HCD	1	10450:3	1	F.FRSC[+57.021]PAC[+57.021]PGSN[+876.322]ITIR.N	HexNAc(2)Hex(2)dHex(1)	C[+57]*2, N[+876]	871.391	3	2612.16	2612.16	0	0.2	313	NRagged	298.97	114.54	114.54	3.28	373	>sp|P05164|PERM_HUMAN Myeloperoxidase OS=Homo sapiens OX=9606 GN=MPO PE=1 SV=1	1	PERM	controllerType=0 controllerNumber=1 scan=11274	24.0201
195	Top500_RP_HCD_1.raw_20200210	Top500	RP	HCD	1	15732:2	1	R.SC[+57.021]PAC[+57.021]PGSN[+1378.476]ITI.R	HexNAc(2)Hex(6)	C[+57]*2, N[+1378]	1328.03	2	2655.04	2655.04	0	1.1	315	CRagged	367.57	317.79	317.79	4.41	373	>sp|P05164|PERM_HUMAN Myeloperoxidase OS=Homo sapiens OX=9606 GN=MPO PE=1 SV=1	1	PERM	controllerType=0 controllerNumber=1 scan=15779	30.765
196	Top500_RP_HCD_1.raw_20200210	Top500	RP	HCD	1	16222:2	1	R.SC[+57.021]PAC[+57.021]PGSN[+1038.375]ITI.R	HexNAc(2)Hex(3)dHex(1)	C[+57]*2, N[+1038]	1157.97	2	2314.94	2314.94	0	-1.9	315	CRagged	394.86	358.37	358.37	4.28	373	>sp|P05164|PERM_HUMAN Myeloperoxidase OS=Homo sapiens OX=9606 GN=MPO PE=1 SV=1	1	PERM	controllerType=0 controllerNumber=1 scan=16286	31.6026
197	Top500_RP_HCD_1.raw_20200210	Top500	RP	HCD	1	18414:2	1	R.SC[+57.021]PAC[+57.021]PGSN[+203.079]ITI.R	HexNAc(1)	C[+57]*2, N[+203]	740.327	2	1479.65	1479.65	0	1.1	315	CRagged	494.89	494.89	494.89	6.29	373	>sp|P05164|PERM_HUMAN Myeloperoxidase OS=Homo sapiens OX=9606 GN=MPO PE=1 SV=1	1	PERM	controllerType=0 controllerNumber=1 scan=18201	34.4969
198	Top500_RP_HCD_1.raw_20200210	Top500	RP	HCD	1	09709:3	1	R.SC[+57.021]PAC[+57.021]PGSN[+406.159]ITIR.N	HexNAc(2)	C[+57]*2, N[+406]	613.613	3	1838.82	1838.83	0	-1.1	315	Specific	30	24.96	24.96	0.14	373	>sp|P05164|PERM_HUMAN Myeloperoxidase OS=Homo sapiens OX=9606 GN=MPO PE=1 SV=1	1	PERM	controllerType=0 controllerNumber=1 scan=10689	23.1832
199	Top500_RP_HCD_1.raw_20200210	Top500	RP	HCD	1	10998:2	1	R.SC[+57.021]PAC[+57.021]PGSN[+1458.442]ITIR.N	HexNAc(2)Hex(6)Phospho(1)	C[+57]*2, N[+1458]	1446.06	2	2891.11	2891.11	0	1	315	Specific	51.07	31.9	31.9	1.02	373	>sp|P05164|PERM_HUMAN Myeloperoxidase OS=Homo sapiens OX=9606 GN=MPO PE=1 SV=1	1	PERM	controllerType=0 controllerNumber=1 scan=11687	24.6008
200	Top500_RP_HCD_1.raw_20200210	Top500	RP	HCD	1	10238:2	1	R.SC[+57.021]PAC[+57.021]PGSN[+1038.375]ITIR.N	HexNAc(2)Hex(3)dHex(1)	C[+57]*2, N[+1038]	1236.03	2	2471.05	2471.04	0	2.1	315	Specific	86.75	55.68	55.68	1.1	373	>sp|P05164|PERM_HUMAN Myeloperoxidase OS=Homo sapiens OX=9606 GN=MPO PE=1 SV=1	1	PERM	controllerType=0 controllerNumber=1 scan=11116	23.7981
201	Top500_RP_HCD_1.raw_20200210	Top500	RP	HCD	1	09111:3	1	R.SC[+57.021]PAC[+57.021]PGSN[+1378.476]ITIR.N	HexNAc(2)Hex(6)	C[+57]*2, N[+1378]	937.721	3	2811.15	2811.14	0	2.4	315	Specific	99.23	28.68	28.68	0.72	373	>sp|P05164|PERM_HUMAN Myeloperoxidase OS=Homo sapiens OX=9606 GN=MPO PE=1 SV=1	1	PERM	controllerType=0 controllerNumber=1 scan=10242	22.556
202	Top500_RP_HCD_1.raw_20200210	Top500	RP	HCD	1	11992:2	1	R.SC[+57.021]PAC[+57.021]PGSN[+1700.461]ITIR.N	HexNAc(2)Hex(7)Phospho(2)	C[+57]*2, N[+1700]	1567.07	2	3133.13	3133.13	0	1.6	315	Specific	111.19	8.71	8.71	1.01	373	>sp|P05164|PERM_HUMAN Myeloperoxidase OS=Homo sapiens OX=9606 GN=MPO PE=1 SV=1	1	PERM	controllerType=0 controllerNumber=1 scan=12510	25.8042
203	Top500_RP_HCD_1.raw_20200210	Top500	RP	HCD	1	10515:2	1	R.SC[+57.021]PAC[+57.021]PGSN[+1532.550]ITIR.N	HexNAc(3)Hex(3)dHex(1)NeuAc(1)	C[+57]*2, N[+1533]	1483.1	2	2965.2	2965.22	0	-5.4	315	Specific	122.51	36.37	36.37	0.64	373	>sp|P05164|PERM_HUMAN Myeloperoxidase OS=Homo sapiens OX=9606 GN=MPO PE=1 SV=1	1	PERM	controllerType=0 controllerNumber=1 scan=11322	24.0876
204	Top500_RP_HCD_1.raw_20200210	Top500	RP	HCD	1	09181:2	1	R.SC[+57.021]PAC[+57.021]PGSN[+1241.454]ITIR.N	HexNAc(3)Hex(3)dHex(1)	C[+57]*2, N[+1241]	1337.56	2	2674.12	2674.12	0	-1.7	315	Specific	145.04	119	119	1.62	373	>sp|P05164|PERM_HUMAN Myeloperoxidase OS=Homo sapiens OX=9606 GN=MPO PE=1 SV=1	1	PERM	controllerType=0 controllerNumber=1 scan=10294	22.6289
205	Top500_RP_HCD_1.raw_20200210	Top500	RP	HCD	1	10687:2	1	R.SC[+57.021]PAC[+57.021]PGSN[+1054.370]ITIR.N	HexNAc(2)Hex(4)	C[+57]*2, N[+1054]	1244.03	2	2487.04	2487.04	0	2.9	315	Specific	178.18	85.14	85.14	1.16	373	>sp|P05164|PERM_HUMAN Myeloperoxidase OS=Homo sapiens OX=9606 GN=MPO PE=1 SV=1	1	PERM	controllerType=0 controllerNumber=1 scan=11452	24.2714
206	Top500_RP_HCD_1.raw_20200210	Top500	RP	HCD	1	11002:2	1	R.SC[+57.021]PAC[+57.021]PGSN[+1134.336]ITIR.N	HexNAc(2)Hex(4)Phospho(1)	C[+57]*2, N[+1134]	1284.01	2	2567.02	2567	0	5.8	315	Specific	184	156.74	156.74	1.48	373	>sp|P05164|PERM_HUMAN Myeloperoxidase OS=Homo sapiens OX=9606 GN=MPO PE=1 SV=1	1	PERM	controllerType=0 controllerNumber=1 scan=11691	24.6061
207	Top500_RP_HCD_1.raw_20200210	Top500	RP	HCD	1	10058:2	1	R.SC[+57.021]PAC[+57.021]PGSN[+1694.603]ITIR.N	HexNAc(3)Hex(4)dHex(1)NeuAc(1)	C[+57]*2, N[+1695]	1564.14	2	3127.27	3127.27	0	0.9	315	Specific	188.48	83.48	83.48	1.62	373	>sp|P05164|PERM_HUMAN Myeloperoxidase OS=Homo sapiens OX=9606 GN=MPO PE=1 SV=1	1	PERM	controllerType=0 controllerNumber=1 scan=10978	23.6038
208	Top500_RP_HCD_1.raw_20200210	Top500	RP	HCD	1	11144:2	1	R.SC[+57.021]PAC[+57.021]PGSN[+1296.389]ITIR.N	HexNAc(2)Hex(5)Phospho(1)	C[+57]*2, N[+1296]	1365.03	2	2729.06	2729.06	0	1	315	Specific	200.57	166.49	166.49	2.8	373	>sp|P05164|PERM_HUMAN Myeloperoxidase OS=Homo sapiens OX=9606 GN=MPO PE=1 SV=1	1	PERM	controllerType=0 controllerNumber=1 scan=11795	24.7516
209	Top500_RP_HCD_1.raw_20200210	Top500	RP	HCD	1	11053:2	1	R.SC[+57.021]PAC[+57.021]PGSN[+1134.336]ITIR.N	HexNAc(2)Hex(4)Phospho(1)	C[+57]*2, N[+1134]	1284.01	2	2567.02	2567	0	4.7	315	Specific	206.92	159.65	159.65	1.68	373	>sp|P05164|PERM_HUMAN Myeloperoxidase OS=Homo sapiens OX=9606 GN=MPO PE=1 SV=1	1	PERM	controllerType=0 controllerNumber=1 scan=11728	24.6576
210	Top500_RP_HCD_1.raw_20200210	Top500	RP	HCD	1	08885:3	1	R.SC[+57.021]PAC[+57.021]PGSN[+1540.529]ITIR.N	HexNAc(2)Hex(7)	C[+57]*2, N[+1541]	991.738	3	2973.2	2973.2	0	1.4	315	Specific	208.44	145.81	145.81	1.82	373	>sp|P05164|PERM_HUMAN Myeloperoxidase OS=Homo sapiens OX=9606 GN=MPO PE=1 SV=1	1	PERM	controllerType=0 controllerNumber=1 scan=10073	22.3164
211	Top500_RP_HCD_1.raw_20200210	Top500	RP	HCD	1	10161:2	1	R.SC[+57.021]PAC[+57.021]PGSN[+1620.495]ITIR.N	HexNAc(2)Hex(7)Phospho(1)	C[+57]*2, N[+1620]	1527.09	2	3053.17	3053.16	0	3.5	315	Specific	230.43	128.84	128.84	2.55	373	>sp|P05164|PERM_HUMAN Myeloperoxidase OS=Homo sapiens OX=9606 GN=MPO PE=1 SV=1	1	PERM	controllerType=0 controllerNumber=1 scan=11056	23.7134
212	Top500_RP_HCD_1.raw_20200210	Top500	RP	HCD	1	09792:2	1	R.SC[+57.021]PAC[+57.021]PGSN[+892.317]ITIR.N	HexNAc(2)Hex(3)	C[+57]*2, N[+892]	1162.99	2	2324.98	2324.98	0	-2	315	Specific	290.4	227.51	227.51	3.78	373	>sp|P05164|PERM_HUMAN Myeloperoxidase OS=Homo sapiens OX=9606 GN=MPO PE=1 SV=1	1	PERM	controllerType=0 controllerNumber=1 scan=10751	23.2716
213	Top500_RP_HCD_1.raw_20200210	Top500	RP	HCD	1	09983:3	1	R.SC[+57.021]PAC[+57.021]PGSN[+1694.603]ITIR.N	HexNAc(3)Hex(4)dHex(1)NeuAc(1)	C[+57]*2, N[+1695]	1043.09	3	3127.26	3127.27	0	-1.8	315	Specific	331.34	137.49	137.49	3.43	373	>sp|P05164|PERM_HUMAN Myeloperoxidase OS=Homo sapiens OX=9606 GN=MPO PE=1 SV=1	1	PERM	controllerType=0 controllerNumber=1 scan=10921	23.5206
214	Top500_RP_HCD_1.raw_20200210	Top500	RP	HCD	1	11463:2	1	R.SC[+57.021]PAC[+57.021]PGSN[+203.079]ITIR.N	HexNAc(1)	C[+57]*2, N[+203]	818.38	2	1635.75	1635.75	0	4.2	315	Specific	352.52	310.47	310.47	3.73	373	>sp|P05164|PERM_HUMAN Myeloperoxidase OS=Homo sapiens OX=9606 GN=MPO PE=1 SV=1	1	PERM	controllerType=0 controllerNumber=1 scan=12073	25.1686
215	Top500_RP_HCD_1.raw_20200210	Top500	RP	HCD	1	09075:2	1	R.SC[+57.021]PAC[+57.021]PGSN[+1378.476]ITIR.N	HexNAc(2)Hex(6)	C[+57]*2, N[+1378]	1406.08	2	2811.15	2811.14	0	2.5	315	Specific	354.13	260.78	260.78	4.35	373	>sp|P05164|PERM_HUMAN Myeloperoxidase OS=Homo sapiens OX=9606 GN=MPO PE=1 SV=1	1	PERM	controllerType=0 controllerNumber=1 scan=10217	22.5213
216	Top500_RP_HCD_1.raw_20200210	Top500	RP	HCD	1	08825:2	1	R.SC[+57.021]PAC[+57.021]PGSN[+1540.529]ITIR.N	HexNAc(2)Hex(7)	C[+57]*2, N[+1541]	1487.1	2	2973.2	2973.2	0	0.1	315	Specific	356.67	224.83	224.83	4.82	373	>sp|P05164|PERM_HUMAN Myeloperoxidase OS=Homo sapiens OX=9606 GN=MPO PE=1 SV=1	1	PERM	controllerType=0 controllerNumber=1 scan=10029	22.2552
217	Top500_RP_HCD_1.raw_20200210	Top500	RP	HCD	1	10826:2	1	R.SC[+57.021]PAC[+57.021]PGSN[+406.159]ITIR.N	HexNAc(2)	C[+57]*2, N[+406]	919.919	2	1838.83	1838.83	0	2.7	315	Specific	356.75	356.75	356.75	4.68	373	>sp|P05164|PERM_HUMAN Myeloperoxidase OS=Homo sapiens OX=9606 GN=MPO PE=1 SV=1	1	PERM	controllerType=0 controllerNumber=1 scan=11557	24.4197
218	Top500_RP_HCD_1.raw_20200210	Top500	RP	HCD	1	10298:2	1	R.SC[+57.021]PAC[+57.021]PGSN[+568.212]ITIR.N	HexNAc(2)Hex(1)	C[+57]*2, N[+568]	1000.95	2	2000.88	2000.88	0	2.4	315	Specific	366.69	293.53	293.53	4.62	373	>sp|P05164|PERM_HUMAN Myeloperoxidase OS=Homo sapiens OX=9606 GN=MPO PE=1 SV=1	1	PERM	controllerType=0 controllerNumber=1 scan=11161	23.8616
219	Top500_RP_HCD_1.raw_20200210	Top500	RP	HCD	1	10246:3	1	R.SC[+57.021]PAC[+57.021]PGSN[+1620.495]ITIR.N	HexNAc(2)Hex(7)Phospho(1)	C[+57]*2, N[+1620]	1018.39	3	3053.16	3053.16	0	-0.2	315	Specific	376.23	217.96	217.96	4.49	373	>sp|P05164|PERM_HUMAN Myeloperoxidase OS=Homo sapiens OX=9606 GN=MPO PE=1 SV=1	1	PERM	controllerType=0 controllerNumber=1 scan=11123	23.8085
220	Top500_RP_HCD_1.raw_20200210	Top500	RP	HCD	1	10488:3	1	R.SC[+57.021]PAC[+57.021]PGSN[+1532.550]ITIR.N	HexNAc(3)Hex(3)dHex(1)NeuAc(1)	C[+57]*2, N[+1533]	989.079	3	2965.22	2965.22	0	1.8	315	Specific	378.32	186.65	186.65	4.12	373	>sp|P05164|PERM_HUMAN Myeloperoxidase OS=Homo sapiens OX=9606 GN=MPO PE=1 SV=1	1	PERM	controllerType=0 controllerNumber=1 scan=11303	24.0612
221	Top500_RP_HCD_1.raw_20200210	Top500	RP	HCD	1	09237:3	1	R.SC[+57.021]PAC[+57.021]PGSN[+1054.370]ITIR.N	HexNAc(2)Hex(4)	C[+57]*2, N[+1054]	829.685	3	2487.04	2487.04	0	1	315	Specific	385.48	294.94	294.94	4.66	373	>sp|P05164|PERM_HUMAN Myeloperoxidase OS=Homo sapiens OX=9606 GN=MPO PE=1 SV=1	1	PERM	controllerType=0 controllerNumber=1 scan=10337	22.6885
222	Top500_RP_HCD_1.raw_20200210	Top500	RP	HCD	1	08917:2	1	R.SC[+57.021]PAC[+57.021]PGSN[+1216.423]ITIR.N	HexNAc(2)Hex(5)	C[+57]*2, N[+1216]	1325.05	2	2649.09	2649.09	0	0.9	315	Specific	386.27	283.49	283.49	5.1	373	>sp|P05164|PERM_HUMAN Myeloperoxidase OS=Homo sapiens OX=9606 GN=MPO PE=1 SV=1	1	PERM	controllerType=0 controllerNumber=1 scan=10099	22.3534
223	Top500_RP_HCD_1.raw_20200210	Top500	RP	HCD	1	10245:2	1	R.SC[+57.021]PAC[+57.021]PGSN[+1620.495]ITIR.N	HexNAc(2)Hex(7)Phospho(1)	C[+57]*2, N[+1620]	1527.09	2	3053.17	3053.16	0	3	315	Specific	401.89	302.35	302.35	4.72	373	>sp|P05164|PERM_HUMAN Myeloperoxidase OS=Homo sapiens OX=9606 GN=MPO PE=1 SV=1	1	PERM	controllerType=0 controllerNumber=1 scan=11122	23.8061
224	Top500_RP_HCD_1.raw_20200210	Top500	RP	HCD	1	09611:3	1	R.SC[+57.021]PAC[+57.021]PGSN[+876.322]ITIR.N	HexNAc(2)Hex(2)dHex(1)	C[+57]*2, N[+876]	770.336	3	2308.99	2308.99	0	1.2	315	Specific	410.5	299.89	299.89	4.82	373	>sp|P05164|PERM_HUMAN Myeloperoxidase OS=Homo sapiens OX=9606 GN=MPO PE=1 SV=1	1	PERM	controllerType=0 controllerNumber=1 scan=10613	23.0762
225	Top500_RP_HCD_1.raw_20200210	Top500	RP	HCD	1	10571:2	1	R.SC[+57.021]PAC[+57.021]PGSN[+1296.389]ITIR.N	HexNAc(2)Hex(5)Phospho(1)	C[+57]*2, N[+1296]	1365.04	2	2729.06	2729.06	0	2.3	315	Specific	416.31	317.79	266.08	4.72	373	>sp|P05164|PERM_HUMAN Myeloperoxidase OS=Homo sapiens OX=9606 GN=MPO PE=1 SV=1	1	PERM	controllerType=0 controllerNumber=1 scan=11364	24.1471
226	Top500_RP_HCD_1.raw_20200210	Top500	RP	HCD	1	11453:2	1	R.SC[+57.021]PAC[+57.021]PGSN[+1700.461]ITIR.N	HexNAc(2)Hex(7)Phospho(2)	C[+57]*2, N[+1700]	1567.07	2	3133.13	3133.13	0	1.1	315	Specific	449.94	352.93	304.12	5.56	373	>sp|P05164|PERM_HUMAN Myeloperoxidase OS=Homo sapiens OX=9606 GN=MPO PE=1 SV=1	1	PERM	controllerType=0 controllerNumber=1 scan=12066	25.1592
227	Top500_RP_HCD_1.raw_20200210	Top500	RP	HCD	1	10848:2	1	R.SC[+57.021]PAC[+57.021]PGSN[+1458.442]ITIR.N	HexNAc(2)Hex(6)Phospho(1)	C[+57]*2, N[+1458]	1446.06	2	2891.11	2891.11	0	0.6	315	Specific	450.64	309.9	309.9	5.39	373	>sp|P05164|PERM_HUMAN Myeloperoxidase OS=Homo sapiens OX=9606 GN=MPO PE=1 SV=1	1	PERM	controllerType=0 controllerNumber=1 scan=11574	24.4432
228	Top500_RP_HCD_1.raw_20200210	Top500	RP	HCD	1	09686:2	1	R.SC[+57.021]PAC[+57.021]PGSN[+1038.375]ITIR.N	HexNAc(2)Hex(3)dHex(1)	C[+57]*2, N[+1038]	1236.03	2	2471.04	2471.04	0	0.2	315	Specific	463.74	355.29	355.29	5.7	373	>sp|P05164|PERM_HUMAN Myeloperoxidase OS=Homo sapiens OX=9606 GN=MPO PE=1 SV=1	1	PERM	controllerType=0 controllerNumber=1 scan=10671	23.1569
229	Top500_RP_HCD_1.raw_20200210	Top500	RP	HCD	1	11135:2	1	R.SC[+57.021]PAC[+57.021]PGSN[+203.079]ITIR.N	HexNAc(1)	C[+57]*2, N[+203]	818.378	2	1635.75	1635.75	0	1.3	315	Specific	488.89	488.89	488.89	6.84	373	>sp|P05164|PERM_HUMAN Myeloperoxidase OS=Homo sapiens OX=9606 GN=MPO PE=1 SV=1	1	PERM	controllerType=0 controllerNumber=1 scan=11788	24.7424
230	Top500_RP_HCD_1.raw_20200210	Top500	RP	HCD	1	11444:3	1	R.SC[+57.021]PAC[+57.021]PGSN[+1700.461]ITIR.N	HexNAc(2)Hex(7)Phospho(2)	C[+57]*2, N[+1700]	1045.05	3	3133.13	3133.13	0	1.5	315	Specific	491.34	314.14	314.14	4.85	373	>sp|P05164|PERM_HUMAN Myeloperoxidase OS=Homo sapiens OX=9606 GN=MPO PE=1 SV=1	1	PERM	controllerType=0 controllerNumber=1 scan=12058	25.1475
231	Top500_RP_HCD_1.raw_20200210	Top500	RP	HCD	1	10563:2	1	R.SC[+57.021]PAC[+57.021]PGSN[+1620.495]ITIR.N	HexNAc(2)Hex(7)Phospho(1)	C[+57]*2, N[+1620]	1527.09	2	3053.16	3053.16	0	0.5	315	Specific	493.34	375.64	300.88	5.82	373	>sp|P05164|PERM_HUMAN Myeloperoxidase OS=Homo sapiens OX=9606 GN=MPO PE=1 SV=1	1	PERM	controllerType=0 controllerNumber=1 scan=11359	24.1393
232	Top500_RP_HCD_1.raw_20200210	Top500	RP	HCD	1	09240:2	1	R.SC[+57.021]PAC[+57.021]PGSN[+1216.423]ITIR.N	HexNAc(2)Hex(5)	C[+57]*2, N[+1216]	1325.05	2	2649.09	2649.09	0	1.5	315	Specific	499.54	414.05	414.05	6.84	373	>sp|P05164|PERM_HUMAN Myeloperoxidase OS=Homo sapiens OX=9606 GN=MPO PE=1 SV=1	1	PERM	controllerType=0 controllerNumber=1 scan=10341	22.6939
233	Top500_RP_HCD_1.raw_20200210	Top500	RP	HCD	1	10290:3	1	R.SC[+57.021]PAC[+57.021]PGSN[+1694.603]ITIR.N	HexNAc(3)Hex(4)dHex(1)NeuAc(1)	C[+57]*2, N[+1695]	1043.09	3	3127.27	3127.27	0	0.1	315	Specific	511.92	188.1	188.1	4.62	373	>sp|P05164|PERM_HUMAN Myeloperoxidase OS=Homo sapiens OX=9606 GN=MPO PE=1 SV=1	1	PERM	controllerType=0 controllerNumber=1 scan=11155	23.8537
234	Top500_RP_HCD_1.raw_20200210	Top500	RP	HCD	1	10047:2	1	R.SC[+57.021]PAC[+57.021]PGSN[+730.264]ITIR.N	HexNAc(2)Hex(2)	C[+57]*2, N[+730]	1081.97	2	2162.93	2162.93	0	0.2	315	Specific	519.76	458.67	458.67	7.02	373	>sp|P05164|PERM_HUMAN Myeloperoxidase OS=Homo sapiens OX=9606 GN=MPO PE=1 SV=1	1	PERM	controllerType=0 controllerNumber=1 scan=10969	23.5893
235	Top500_RP_HCD_1.raw_20200210	Top500	RP	HCD	1	09545:2	1	R.SC[+57.021]PAC[+57.021]PGSN[+876.322]ITIR.N	HexNAc(2)Hex(2)dHex(1)	C[+57]*2, N[+876]	1155	2	2308.99	2308.99	0	1.5	315	Specific	531.69	464.33	464.33	6.99	373	>sp|P05164|PERM_HUMAN Myeloperoxidase OS=Homo sapiens OX=9606 GN=MPO PE=1 SV=1	1	PERM	controllerType=0 controllerNumber=1 scan=10564	23.0074
236	Top500_RP_HCD_1.raw_20200210	Top500	RP	HCD	1	10888:2	1	R.SC[+57.021]PAC[+57.021]PGSN[+1296.389]ITIR.N	HexNAc(2)Hex(5)Phospho(1)	C[+57]*2, N[+1296]	1365.03	2	2729.06	2729.06	0	0.5	315	Specific	538.82	418.63	348.6	7.09	373	>sp|P05164|PERM_HUMAN Myeloperoxidase OS=Homo sapiens OX=9606 GN=MPO PE=1 SV=1	1	PERM	controllerType=0 controllerNumber=1 scan=11605	24.4859
237	Top500_RP_HCD_1.raw_20200210	Top500	RP	HCD	1	09485:2	1	R.SC[+57.021]PAC[+57.021]PGSN[+892.317]ITIR.N	HexNAc(2)Hex(3)	C[+57]*2, N[+892]	1163	2	2324.98	2324.98	0	-0.1	315	Specific	545.09	476.46	476.46	7.17	373	>sp|P05164|PERM_HUMAN Myeloperoxidase OS=Homo sapiens OX=9606 GN=MPO PE=1 SV=1	1	PERM	controllerType=0 controllerNumber=1 scan=10522	22.948
238	Top500_RP_HCD_1.raw_20200210	Top500	RP	HCD	1	10773:3	1	R.SC[+57.021]PAC[+57.021]PGSN[+1296.389]ITIR.N	HexNAc(2)Hex(5)Phospho(1)	C[+57]*2, N[+1296]	910.36	3	2729.07	2729.06	0	3.6	315	Specific	553.71	401.07	401.07	5.79	373	>sp|P05164|PERM_HUMAN Myeloperoxidase OS=Homo sapiens OX=9606 GN=MPO PE=1 SV=1	1	PERM	controllerType=0 controllerNumber=1 scan=11518	24.3655
239	Top500_RP_HCD_1.raw_20200210	Top500	RP	HCD	1	10532:3	1	R.SC[+57.021]PAC[+57.021]PGSN[+1296.389]ITIR.N	HexNAc(2)Hex(5)Phospho(1)	C[+57]*2, N[+1296]	910.36	3	2729.06	2729.06	0	2.7	315	Specific	554.4	418.12	418.12	6.17	373	>sp|P05164|PERM_HUMAN Myeloperoxidase OS=Homo sapiens OX=9606 GN=MPO PE=1 SV=1	1	PERM	controllerType=0 controllerNumber=1 scan=11334	24.1048
240	Top500_RP_HCD_1.raw_20200210	Top500	RP	HCD	1	11700:2	1	R.SC[+57.021]PAC[+57.021]PGSN[+1700.461]ITIR.N	HexNAc(2)Hex(7)Phospho(2)	C[+57]*2, N[+1700]	1567.07	2	3133.13	3133.13	0	0.3	315	Specific	555.06	362.3	362.3	6.04	373	>sp|P05164|PERM_HUMAN Myeloperoxidase OS=Homo sapiens OX=9606 GN=MPO PE=1 SV=1	1	PERM	controllerType=0 controllerNumber=1 scan=12273	25.4624
241	Top500_RP_HCD_1.raw_20200210	Top500	RP	HCD	1	09438:3	1	R.SC[+57.021]PAC[+57.021]PGSN[+1038.375]ITIR.N	HexNAc(2)Hex(3)dHex(1)	C[+57]*2, N[+1038]	824.353	3	2471.05	2471.04	0	1.1	315	Specific	557.63	383.83	383.83	6.62	373	>sp|P05164|PERM_HUMAN Myeloperoxidase OS=Homo sapiens OX=9606 GN=MPO PE=1 SV=1	1	PERM	controllerType=0 controllerNumber=1 scan=10488	22.9003
242	Top500_RP_HCD_1.raw_20200210	Top500	RP	HCD	1	09719:2	1	R.SC[+57.021]PAC[+57.021]PGSN[+349.137]ITIR.N	HexNAc(1)dHex(1)	C[+57]*2, N[+349]	891.404	2	1781.8	1781.8	0	-1.7	315	Specific	577.55	570.54	570.54	6.97	373	>sp|P05164|PERM_HUMAN Myeloperoxidase OS=Homo sapiens OX=9606 GN=MPO PE=1 SV=1	1	PERM	controllerType=0 controllerNumber=1 scan=10695	23.1912
243	Top500_RP_HCD_1.raw_20200210	Top500	RP	HCD	1	10334:2	1	R.SC[+57.021]PAC[+57.021]PGSN[+552.217]ITIR.N	HexNAc(2)dHex(1)	C[+57]*2, N[+552]	992.946	2	1984.88	1984.88	0	0	315	Specific	578.25	539.3	539.3	7.08	373	>sp|P05164|PERM_HUMAN Myeloperoxidase OS=Homo sapiens OX=9606 GN=MPO PE=1 SV=1	1	PERM	controllerType=0 controllerNumber=1 scan=11187	23.8973
244	Top500_RP_HCD_1.raw_20200210	Top500	RP	HCD	1	10805:2	1	R.SC[+57.021]PAC[+57.021]PGSN[+203.079]ITIR.N	HexNAc(1)	C[+57]*2, N[+203]	818.377	2	1635.75	1635.75	0	0.1	315	Specific	591.28	550.78	550.78	8.33	373	>sp|P05164|PERM_HUMAN Myeloperoxidase OS=Homo sapiens OX=9606 GN=MPO PE=1 SV=1	1	PERM	controllerType=0 controllerNumber=1 scan=11540	24.3959
245	Top500_RP_HCD_1.raw_20200210	Top500	RP	HCD	1	09406:3	1	R.SC[+57.021]PAC[+57.021]PGSN[+1038.375]ITIR.N	HexNAc(2)Hex(3)dHex(1)	C[+57]*2, N[+1038]	824.355	3	2471.05	2471.04	0	2.9	315	Specific	591.7	429.19	429.19	7.34	373	>sp|P05164|PERM_HUMAN Myeloperoxidase OS=Homo sapiens OX=9606 GN=MPO PE=1 SV=1	1	PERM	controllerType=0 controllerNumber=1 scan=10464	22.8658
246	Top500_RP_HCD_1.raw_20200210	Top500	RP	HCD	1	08792:3	1	R.SC[+57.021]PAC[+57.021]PGSN[+1378.476]ITIR.N	HexNAc(2)Hex(6)	C[+57]*2, N[+1378]	937.722	3	2811.15	2811.14	0	2.8	315	Specific	608.93	426.84	426.84	8.34	373	>sp|P05164|PERM_HUMAN Myeloperoxidase OS=Homo sapiens OX=9606 GN=MPO PE=1 SV=1	1	PERM	controllerType=0 controllerNumber=1 scan=9999	22.2131
247	Top500_RP_HCD_1.raw_20200210	Top500	RP	HCD	1	10542:2	1	R.SC[+57.021]PAC[+57.021]PGSN[+1458.442]ITIR.N	HexNAc(2)Hex(6)Phospho(1)	C[+57]*2, N[+1458]	1446.06	2	2891.11	2891.11	0	0.5	315	Specific	619.83	441.89	405.75	9.33	373	>sp|P05164|PERM_HUMAN Myeloperoxidase OS=Homo sapiens OX=9606 GN=MPO PE=1 SV=1	1	PERM	controllerType=0 controllerNumber=1 scan=11343	24.1168
248	Top500_RP_HCD_1.raw_20200210	Top500	RP	HCD	1	08776:2	1	R.SC[+57.021]PAC[+57.021]PGSN[+1378.476]ITIR.N	HexNAc(2)Hex(6)	C[+57]*2, N[+1378]	1406.08	2	2811.14	2811.14	0	0.6	315	Specific	619.95	505.3	505.3	9.33	373	>sp|P05164|PERM_HUMAN Myeloperoxidase OS=Homo sapiens OX=9606 GN=MPO PE=1 SV=1	1	PERM	controllerType=0 controllerNumber=1 scan=9987	22.1957
249	Top500_RP_HCD_1.raw_20200210	Top500	RP	HCD	1	10340:3	1	R.SC[+57.021]PAC[+57.021]PGSN[+1620.495]ITIR.N	HexNAc(2)Hex(7)Phospho(1)	C[+57]*2, N[+1620]	1018.39	3	3053.17	3053.16	0	2.2	315	Specific	621.21	438.11	438.11	8.34	373	>sp|P05164|PERM_HUMAN Myeloperoxidase OS=Homo sapiens OX=9606 GN=MPO PE=1 SV=1	1	PERM	controllerType=0 controllerNumber=1 scan=11191	23.904
250	Top500_RP_HCD_1.raw_20200210	Top500	RP	HCD	1	08976:3	1	R.SC[+57.021]PAC[+57.021]PGSN[+1216.423]ITIR.N	HexNAc(2)Hex(5)	C[+57]*2, N[+1216]	883.702	3	2649.09	2649.09	0	1	315	Specific	626.92	473.29	473.29	8.78	373	>sp|P05164|PERM_HUMAN Myeloperoxidase OS=Homo sapiens OX=9606 GN=MPO PE=1 SV=1	1	PERM	controllerType=0 controllerNumber=1 scan=10143	22.417
251	Top500_RP_HCD_1.raw_20200210	Top500	RP	HCD	1	10438:3	1	R.SC[+57.021]PAC[+57.021]PGSN[+1458.442]ITIR.N	HexNAc(2)Hex(6)Phospho(1)	C[+57]*2, N[+1458]	964.378	3	2891.12	2891.11	0	3	315	Specific	647.65	358.19	358.19	7.07	373	>sp|P05164|PERM_HUMAN Myeloperoxidase OS=Homo sapiens OX=9606 GN=MPO PE=1 SV=1	1	PERM	controllerType=0 controllerNumber=1 scan=11266	24.0084
252	Top500_RP_HCD_1.raw_20200210	Top500	RP	HCD	1	09328:2	1	R.SC[+57.021]PAC[+57.021]PGSN[+1054.370]ITIR.N	HexNAc(2)Hex(4)	C[+57]*2, N[+1054]	1244.02	2	2487.04	2487.04	0	1.5	315	Specific	647.81	542.17	542.17	9.23	373	>sp|P05164|PERM_HUMAN Myeloperoxidase OS=Homo sapiens OX=9606 GN=MPO PE=1 SV=1	1	PERM	controllerType=0 controllerNumber=1 scan=10407	22.7867
253	Top500_RP_HCD_1.raw_20200210	Top500	RP	HCD	1	09380:2	1	R.SC[+57.021]PAC[+57.021]PGSN[+1038.375]ITIR.N	HexNAc(2)Hex(3)dHex(1)	C[+57]*2, N[+1038]	1236.03	2	2471.04	2471.04	0	0.7	315	Specific	662.35	533.66	533.66	10.33	373	>sp|P05164|PERM_HUMAN Myeloperoxidase OS=Homo sapiens OX=9606 GN=MPO PE=1 SV=1	1	PERM	controllerType=0 controllerNumber=1 scan=10447	22.8422
254	Top500_RP_HCD_1.raw_20200210	Top500	RP	HCD	1	09835:2	1	R.SC[+57.021]PAC[+57.021]PGSN[+876.322]ITIR.N	HexNAc(2)Hex(2)dHex(1)	C[+57]*2, N[+876]	1155	2	2308.99	2308.99	0	0.8	315	Specific	662.38	566.16	566.16	10.23	373	>sp|P05164|PERM_HUMAN Myeloperoxidase OS=Homo sapiens OX=9606 GN=MPO PE=1 SV=1	1	PERM	controllerType=0 controllerNumber=1 scan=10787	23.3222
255	Top500_RP_HCD_1.raw_20200210	Top500	RP	HCD	1	10745:3	1	R.SC[+57.021]PAC[+57.021]PGSN[+1458.442]ITIR.N	HexNAc(2)Hex(6)Phospho(1)	C[+57]*2, N[+1458]	964.375	3	2891.11	2891.11	0	0.3	315	Specific	697.19	502.77	502.77	9.89	373	>sp|P05164|PERM_HUMAN Myeloperoxidase OS=Homo sapiens OX=9606 GN=MPO PE=1 SV=1	1	PERM	controllerType=0 controllerNumber=1 scan=11497	24.3351
256	Top500_RP_HCD_1.raw_20200210	Top500	RP	HCD	1	09690:3	1	R.SC[+57.021]PAC[+57.021]PGSN[+876.322]ITIR.N	HexNAc(2)Hex(2)dHex(1)	C[+57]*2, N[+876]	770.334	3	2308.99	2308.99	0	-0.3	315	Specific	719.58	587.05	587.05	10.89	373	>sp|P05164|PERM_HUMAN Myeloperoxidase OS=Homo sapiens OX=9606 GN=MPO PE=1 SV=1	1	PERM	controllerType=0 controllerNumber=1 scan=10674	23.1621
257	Top500_RP_HCD_1.raw_20200210	Top500	RP	HCD	1	10365:2	1	R.SC[+57.021]PAC[+57.021]PGSN[+349.137]ITIR.N	HexNAc(1)dHex(1)	C[+57]*2, N[+349]	891.407	2	1781.81	1781.8	0	0.9	315	Specific	726.91	689.6	689.6	11.23	373	>sp|P05164|PERM_HUMAN Myeloperoxidase OS=Homo sapiens OX=9606 GN=MPO PE=1 SV=1	1	PERM	controllerType=0 controllerNumber=1 scan=11213	23.9344
258	Top500_RP_HCD_1.raw_20200210	Top500	RP	HCD	1	11696:3	1	R.SC[+57.021]PAC[+57.021]PGSN[+1700.461]ITIR.N	HexNAc(2)Hex(7)Phospho(2)	C[+57]*2, N[+1700]	1045.05	3	3133.13	3133.13	0	-0.3	315	Specific	732.69	512.98	512.98	10.89	373	>sp|P05164|PERM_HUMAN Myeloperoxidase OS=Homo sapiens OX=9606 GN=MPO PE=1 SV=1	1	PERM	controllerType=0 controllerNumber=1 scan=12269	25.4559
259	Top500_RP_HCD_1.raw_20200210	Top500	RP	HCD	1	08624:3	1	R.SC[+57.021]PAC[+57.021]PGSN[+1540.529]ITIR.N	HexNAc(2)Hex(7)	C[+57]*2, N[+1541]	991.736	3	2973.19	2973.2	0	-1.2	315	Specific	744.23	479.63	479.63	10.78	373	>sp|P05164|PERM_HUMAN Myeloperoxidase OS=Homo sapiens OX=9606 GN=MPO PE=1 SV=1	1	PERM	controllerType=0 controllerNumber=1 scan=9860	22.0085
260	Top500_RP_HCD_1.raw_20200210	Top500	RP	HCD	1	09887:2	1	G.SN[+1622.582]ITIR.N	HexNAc(4)Hex(5)	N[+1623]	1163.5	2	2325.99	2325.99	0	-2.5	322	NRagged	30	4.56	4.56	0.51	373	>sp|P05164|PERM_HUMAN Myeloperoxidase OS=Homo sapiens OX=9606 GN=MPO PE=1 SV=1	1	PERM	controllerType=0 controllerNumber=1 scan=10828	23.3803
261	Top500_RP_HCD_1.raw_20200210	Top500	RP	HCD	1	29582:2	1	R.NQINALTSF.V			504.261	2	1007.51	1007.52	0	-0.8	328	CRagged	437.69	183.35	183.35	3.95	373	>sp|P05164|PERM_HUMAN Myeloperoxidase OS=Homo sapiens OX=9606 GN=MPO PE=1 SV=1	1	PERM	controllerType=0 controllerNumber=1 scan=28202	49.6606
262	Top500_RP_HCD_1.raw_20200210	Top500	RP	HCD	1	29349:2	1	R.NQINALTSF.V			504.261	2	1007.52	1007.52	0	-0.1	328	CRagged	438.92	220.93	220.93	4.33	373	>sp|P05164|PERM_HUMAN Myeloperoxidase OS=Homo sapiens OX=9606 GN=MPO PE=1 SV=1	1	PERM	controllerType=0 controllerNumber=1 scan=27997	49.351
263	Top500_RP_HCD_1.raw_20200210	Top500	RP	HCD	1	35181:2	1	R.NQINALTSFV.D			553.796	2	1106.58	1106.58	0	0.8	328	CRagged	393.98	291.56	291.56	4.6	373	>sp|P05164|PERM_HUMAN Myeloperoxidase OS=Homo sapiens OX=9606 GN=MPO PE=1 SV=1	1	PERM	controllerType=0 controllerNumber=1 scan=33345	57.8397
264	Top500_RP_HCD_1.raw_20200210	Top500	RP	HCD	1	24095:1	1	I.NALTSF.V			652.328	1	652.328	652.33	0	-2.6	331	Non	302.36	70.43	70.43	1.19	373	>sp|P05164|PERM_HUMAN Myeloperoxidase OS=Homo sapiens OX=9606 GN=MPO PE=1 SV=1	1	PERM	controllerType=0 controllerNumber=1 scan=23080	41.7116
265	Top500_RP_HCD_1.raw_20200210	Top500	RP	HCD	1	28861:2	1	L.TSFVDASMVYGSEEPLAR.N			979.963	2	1958.92	1958.92	0	1	334	NRagged	507.08	474.58	474.58	7.21	373	>sp|P05164|PERM_HUMAN Myeloperoxidase OS=Homo sapiens OX=9606 GN=MPO PE=1 SV=1	1	PERM	controllerType=0 controllerNumber=1 scan=27480	48.4841
266	Top500_RP_HCD_1.raw_20200210	Top500	RP	HCD	1	28865:2	1	L.TSFVDASMVYGSEEPLAR.N			979.961	2	1958.92	1958.92	0	-0.6	334	NRagged	725.55	638.62	638.62	11.52	373	>sp|P05164|PERM_HUMAN Myeloperoxidase OS=Homo sapiens OX=9606 GN=MPO PE=1 SV=1	1	PERM	controllerType=0 controllerNumber=1 scan=27485	48.493
267	Top500_RP_HCD_1.raw_20200210	Top500	RP	HCD	1	24522:2	1	L.TSFVDASM[+15.995]VYGSEEPLAR.N		M[+16]	987.959	2	1974.91	1974.91	0	-0.4	334	NRagged	572.9	509.93	509.93	7.37	373	>sp|P05164|PERM_HUMAN Myeloperoxidase OS=Homo sapiens OX=9606 GN=MPO PE=1 SV=1	1	PERM	controllerType=0 controllerNumber=1 scan=23441	42.264
268	Top500_RP_HCD_1.raw_20200210	Top500	RP	HCD	1	24555:2	1	L.TSFVDASM[+15.995]VYGSEEPLAR.N		M[+16]	987.96	2	1974.91	1974.91	0	0.9	334	NRagged	690.36	635.64	635.64	10.52	373	>sp|P05164|PERM_HUMAN Myeloperoxidase OS=Homo sapiens OX=9606 GN=MPO PE=1 SV=1	1	PERM	controllerType=0 controllerNumber=1 scan=23466	42.2999
269	Top500_RP_HCD_1.raw_20200210	Top500	RP	HCD	1	28675:2	1	T.SFVDASMVYGSEEPLAR.N			929.437	2	1857.87	1857.87	0	-1.2	335	NRagged	565.01	512.45	512.45	7.08	373	>sp|P05164|PERM_HUMAN Myeloperoxidase OS=Homo sapiens OX=9606 GN=MPO PE=1 SV=1	1	PERM	controllerType=0 controllerNumber=1 scan=27236	48.0582
270	Top500_RP_HCD_1.raw_20200210	Top500	RP	HCD	1	28576:2	1	T.SFVDASMVYGSEEPLAR.N			929.437	2	1857.87	1857.87	0	-0.7	335	NRagged	667.42	658.41	658.41	10.34	373	>sp|P05164|PERM_HUMAN Myeloperoxidase OS=Homo sapiens OX=9606 GN=MPO PE=1 SV=1	1	PERM	controllerType=0 controllerNumber=1 scan=27092	47.7909
271	Top500_RP_HCD_1.raw_20200210	Top500	RP	HCD	1	23935:2	1	T.SFVDASM[+15.995]VYGSEEPLAR.N		M[+16]	937.435	2	1873.86	1873.86	0	-0.5	335	NRagged	646.45	636.77	636.77	9.45	373	>sp|P05164|PERM_HUMAN Myeloperoxidase OS=Homo sapiens OX=9606 GN=MPO PE=1 SV=1	1	PERM	controllerType=0 controllerNumber=1 scan=22942	41.5006
272	Top500_RP_HCD_1.raw_20200210	Top500	RP	HCD	1	25730:2	1	S.FVDASMVYGSEEPLAR.N			885.924	2	1770.84	1770.84	0	2.7	336	NRagged	484.84	484.84	484.84	6.62	373	>sp|P05164|PERM_HUMAN Myeloperoxidase OS=Homo sapiens OX=9606 GN=MPO PE=1 SV=1	1	PERM	controllerType=0 controllerNumber=1 scan=24577	44.0202
273	Top500_RP_HCD_1.raw_20200210	Top500	RP	HCD	1	25762:2	1	S.FVDASMVYGSEEPLAR.N			885.922	2	1770.84	1770.84	0	0	336	NRagged	605.14	605.14	605.14	9.55	373	>sp|P05164|PERM_HUMAN Myeloperoxidase OS=Homo sapiens OX=9606 GN=MPO PE=1 SV=1	1	PERM	controllerType=0 controllerNumber=1 scan=24606	44.0635
274	Top500_RP_HCD_1.raw_20200210	Top500	RP	HCD	1	17931:1	1	F.VDASMVY.G			784.354	1	784.354	784.355	0	-0.4	337	Non	382.71	131.92	131.92	3.18	373	>sp|P05164|PERM_HUMAN Myeloperoxidase OS=Homo sapiens OX=9606 GN=MPO PE=1 SV=1	1	PERM	controllerType=0 controllerNumber=1 scan=17778	33.8464
275	Top500_RP_HCD_1.raw_20200210	Top500	RP	HCD	1	11351:1	1	F.VDASM[+15.995]VY.G		M[+16]	800.354	1	800.354	800.35	0	5	337	Non	221.43	41.5	41.5	0.57	373	>sp|P05164|PERM_HUMAN Myeloperoxidase OS=Homo sapiens OX=9606 GN=MPO PE=1 SV=1	1	PERM	controllerType=0 controllerNumber=1 scan=11992	25.0538
276	Top500_RP_HCD_1.raw_20200210	Top500	RP	HCD	1	11634:1	1	F.VDASM[+15.995]VY.G		M[+16]	800.35	1	800.35	800.35	0	0.5	337	Non	256.41	89.85	89.85	1.19	373	>sp|P05164|PERM_HUMAN Myeloperoxidase OS=Homo sapiens OX=9606 GN=MPO PE=1 SV=1	1	PERM	controllerType=0 controllerNumber=1 scan=12212	25.3681
277	Top500_RP_HCD_1.raw_20200210	Top500	RP	HCD	1	11672:1	1	F.VDASM[+15.995]VY.G		M[+16]	800.351	1	800.351	800.35	0	1.2	337	Non	274.65	106.82	106.82	1.76	373	>sp|P05164|PERM_HUMAN Myeloperoxidase OS=Homo sapiens OX=9606 GN=MPO PE=1 SV=1	1	PERM	controllerType=0 controllerNumber=1 scan=12246	25.4192
278	Top500_RP_HCD_1.raw_20200210	Top500	RP	HCD	1	26404:2	1	F.VDASMVYGSEEPL.A			698.819	2	1396.63	1396.63	0	0.4	337	Non	445.76	344.13	344.13	4.88	373	>sp|P05164|PERM_HUMAN Myeloperoxidase OS=Homo sapiens OX=9606 GN=MPO PE=1 SV=1	1	PERM	controllerType=0 controllerNumber=1 scan=25201	44.9761
279	Top500_RP_HCD_1.raw_20200210	Top500	RP	HCD	1	52265:2	1	F.VDASMVYGSEEPLAR.N			812.389	2	1623.77	1623.77	0	1.2	337	NRagged	138.2	138.2	138.2	1.58	373	>sp|P05164|PERM_HUMAN Myeloperoxidase OS=Homo sapiens OX=9606 GN=MPO PE=1 SV=1	1	PERM	controllerType=0 controllerNumber=1 scan=46148	77.2279
280	Top500_RP_HCD_1.raw_20200210	Top500	RP	HCD	1	52214:2	1	F.VDASMVYGSEEPLAR.N			812.39	2	1623.77	1623.77	0	3.1	337	NRagged	258.2	258.2	258.2	3.43	373	>sp|P05164|PERM_HUMAN Myeloperoxidase OS=Homo sapiens OX=9606 GN=MPO PE=1 SV=1	1	PERM	controllerType=0 controllerNumber=1 scan=46113	77.1777
281	Top500_RP_HCD_1.raw_20200210	Top500	RP	HCD	1	20864:2	1	F.VDASMVYGSEEPLAR.N			812.386	2	1623.77	1623.77	0	-1.8	337	NRagged	276.56	211.24	211.24	2.92	373	>sp|P05164|PERM_HUMAN Myeloperoxidase OS=Homo sapiens OX=9606 GN=MPO PE=1 SV=1	1	PERM	controllerType=0 controllerNumber=1 scan=20231	37.4638
282	Top500_RP_HCD_1.raw_20200210	Top500	RP	HCD	1	20556:3	1	F.VDASMVYGSEEPLAR.N			541.927	3	1623.77	1623.77	0	-0.7	337	NRagged	595.69	467.26	467.26	8	373	>sp|P05164|PERM_HUMAN Myeloperoxidase OS=Homo sapiens OX=9606 GN=MPO PE=1 SV=1	1	PERM	controllerType=0 controllerNumber=1 scan=19977	37.0997
283	Top500_RP_HCD_1.raw_20200210	Top500	RP	HCD	1	20379:2	1	F.VDASMVYGSEEPLAR.N			812.387	2	1623.77	1623.77	0	-1.2	337	NRagged	676.43	454.59	454.59	10.44	373	>sp|P05164|PERM_HUMAN Myeloperoxidase OS=Homo sapiens OX=9606 GN=MPO PE=1 SV=1	1	PERM	controllerType=0 controllerNumber=1 scan=19815	36.8578
284	Top500_RP_HCD_1.raw_20200210	Top500	RP	HCD	1	20610:2	1	F.VDASMVYGSEEPLAR.N			812.388	2	1623.77	1623.77	0	0	337	NRagged	688.88	518.37	518.37	10.55	373	>sp|P05164|PERM_HUMAN Myeloperoxidase OS=Homo sapiens OX=9606 GN=MPO PE=1 SV=1	1	PERM	controllerType=0 controllerNumber=1 scan=20023	37.1681
285	Top500_RP_HCD_1.raw_20200210	Top500	RP	HCD	1	16260:2	1	F.VDASM[+15.995]VYGSEEPLAR.N		M[+16]	820.381	2	1639.75	1639.76	0	-5.3	337	NRagged	527.1	395.22	395.22	6.13	373	>sp|P05164|PERM_HUMAN Myeloperoxidase OS=Homo sapiens OX=9606 GN=MPO PE=1 SV=1	1	PERM	controllerType=0 controllerNumber=1 scan=16321	31.6552
286	Top500_RP_HCD_1.raw_20200210	Top500	RP	HCD	1	15971:2	1	F.VDASM[+15.995]VYGSEEPLAR.N		M[+16]	820.384	2	1639.76	1639.76	0	-1.3	337	NRagged	703.55	533.29	533.29	11.44	373	>sp|P05164|PERM_HUMAN Myeloperoxidase OS=Homo sapiens OX=9606 GN=MPO PE=1 SV=1	1	PERM	controllerType=0 controllerNumber=1 scan=16012	31.1405
287	Top500_RP_HCD_1.raw_20200210	Top500	RP	HCD	1	16102:2	1	F.VDASM[+15.995]VYGSEEPLAR.N		M[+16]	820.385	2	1639.76	1639.76	0	0.3	337	NRagged	756.73	552.36	552.36	12.55	373	>sp|P05164|PERM_HUMAN Myeloperoxidase OS=Homo sapiens OX=9606 GN=MPO PE=1 SV=1	1	PERM	controllerType=0 controllerNumber=1 scan=16181	31.4452
288	Top500_RP_HCD_1.raw_20200210	Top500	RP	HCD	1	18653:2	1	V.DASMVYGSEEPLAR.N			762.855	2	1524.7	1524.7	0	2.1	338	NRagged	460.37	440.24	440.24	6.82	373	>sp|P05164|PERM_HUMAN Myeloperoxidase OS=Homo sapiens OX=9606 GN=MPO PE=1 SV=1	1	PERM	controllerType=0 controllerNumber=1 scan=18392	34.7797
289	Top500_RP_HCD_1.raw_20200210	Top500	RP	HCD	1	18705:2	1	V.DASMVYGSEEPLAR.N			762.855	2	1524.7	1524.7	0	1.9	338	NRagged	492.2	492.2	492.2	6.81	373	>sp|P05164|PERM_HUMAN Myeloperoxidase OS=Homo sapiens OX=9606 GN=MPO PE=1 SV=1	1	PERM	controllerType=0 controllerNumber=1 scan=18428	34.8313
290	Top500_RP_HCD_1.raw_20200210	Top500	RP	HCD	1	18366:2	1	V.DASMVYGSEEPLAR.N			762.853	2	1524.7	1524.7	0	-0.6	338	NRagged	726.09	571.53	571.53	11.19	373	>sp|P05164|PERM_HUMAN Myeloperoxidase OS=Homo sapiens OX=9606 GN=MPO PE=1 SV=1	1	PERM	controllerType=0 controllerNumber=1 scan=18157	34.4304
291	Top500_RP_HCD_1.raw_20200210	Top500	RP	HCD	1	18095:2	1	V.DASMVYGSEEPLAR.N			762.855	2	1524.7	1524.7	0	1.4	338	NRagged	748.6	630.92	630.92	11.19	373	>sp|P05164|PERM_HUMAN Myeloperoxidase OS=Homo sapiens OX=9606 GN=MPO PE=1 SV=1	1	PERM	controllerType=0 controllerNumber=1 scan=17943	34.1145
292	Top500_RP_HCD_1.raw_20200210	Top500	RP	HCD	1	14718:2	1	V.DASM[+15.995]VYGSEEPLAR.N		M[+16]	770.858	2	1540.71	1540.69	0	8.5	338	NRagged	184.08	75.8	75.8	0.31	373	>sp|P05164|PERM_HUMAN Myeloperoxidase OS=Homo sapiens OX=9606 GN=MPO PE=1 SV=1	1	PERM	controllerType=0 controllerNumber=1 scan=14918	29.4852
293	Top500_RP_HCD_1.raw_20200210	Top500	RP	HCD	1	13875:2	1	V.DASM[+15.995]VYGSEEPLAR.N		M[+16]	770.852	2	1540.7	1540.69	0	1.2	338	NRagged	430.81	430.81	430.81	6.3	373	>sp|P05164|PERM_HUMAN Myeloperoxidase OS=Homo sapiens OX=9606 GN=MPO PE=1 SV=1	1	PERM	controllerType=0 controllerNumber=1 scan=14256	28.5558
294	Top500_RP_HCD_1.raw_20200210	Top500	RP	HCD	1	13903:2	1	V.DASM[+15.995]VYGSEEPLAR.N		M[+16]	770.851	2	1540.7	1540.69	0	0.5	338	NRagged	617.28	601.21	601.21	9.3	373	>sp|P05164|PERM_HUMAN Myeloperoxidase OS=Homo sapiens OX=9606 GN=MPO PE=1 SV=1	1	PERM	controllerType=0 controllerNumber=1 scan=14279	28.5886
295	Top500_RP_HCD_1.raw_20200210	Top500	RP	HCD	1	14193:2	1	V.DASM[+15.995]VYGSEEPLAR.N		M[+16]	770.852	2	1540.7	1540.69	0	0.9	338	NRagged	851.05	760.1	760.1	14.19	373	>sp|P05164|PERM_HUMAN Myeloperoxidase OS=Homo sapiens OX=9606 GN=MPO PE=1 SV=1	1	PERM	controllerType=0 controllerNumber=1 scan=14514	28.922
296	Top500_RP_HCD_1.raw_20200210	Top500	RP	HCD	1	16753:2	1	D.ASMVYGSEEPLAR.N			705.34	2	1409.67	1409.67	0	-0.6	339	Specific	538.32	440.91	440.91	6.94	373	>sp|P05164|PERM_HUMAN Myeloperoxidase OS=Homo sapiens OX=9606 GN=MPO PE=1 SV=1	1	PERM	controllerType=0 controllerNumber=1 scan=16763	32.3308
297	Top500_RP_HCD_1.raw_20200210	Top500	RP	HCD	1	12135:2	1	D.ASM[+15.995]VYGSEEPLAR.N		M[+16]	713.338	2	1425.67	1425.67	0	0.5	339	Specific	604.42	506.25	506.25	9.29	373	>sp|P05164|PERM_HUMAN Myeloperoxidase OS=Homo sapiens OX=9606 GN=MPO PE=1 SV=1	1	PERM	controllerType=0 controllerNumber=1 scan=12649	26.0171
298	Top500_RP_HCD_1.raw_20200210	Top500	RP	HCD	1	16190:2	1	A.SMVYGSEEPLAR.N			669.823	2	1338.64	1338.64	0	1.7	340	NRagged	402.48	323.92	323.92	4.95	373	>sp|P05164|PERM_HUMAN Myeloperoxidase OS=Homo sapiens OX=9606 GN=MPO PE=1 SV=1	1	PERM	controllerType=0 controllerNumber=1 scan=16261	31.5671
299	Top500_RP_HCD_1.raw_20200210	Top500	RP	HCD	1	16177:2	1	A.SMVYGSEEPLAR.N			669.823	2	1338.64	1338.64	0	1.7	340	NRagged	413.82	260.67	260.67	4.78	373	>sp|P05164|PERM_HUMAN Myeloperoxidase OS=Homo sapiens OX=9606 GN=MPO PE=1 SV=1	1	PERM	controllerType=0 controllerNumber=1 scan=16249	31.5499
300	Top500_RP_HCD_1.raw_20200210	Top500	RP	HCD	1	12063:2	1	A.SM[+15.995]VYGSEEPLAR.N		M[+16]	677.82	2	1354.63	1354.63	0	1.7	340	NRagged	141.67	141.67	141.67	1.14	373	>sp|P05164|PERM_HUMAN Myeloperoxidase OS=Homo sapiens OX=9606 GN=MPO PE=1 SV=1	1	PERM	controllerType=0 controllerNumber=1 scan=12568	25.8847
301	Top500_RP_HCD_1.raw_20200210	Top500	RP	HCD	1	14792:2	1	S.MVYGSEEPLAR.N			626.305	2	1251.6	1251.6	0	-1	341	NRagged	449.2	283.33	283.33	4.93	373	>sp|P05164|PERM_HUMAN Myeloperoxidase OS=Homo sapiens OX=9606 GN=MPO PE=1 SV=1	1	PERM	controllerType=0 controllerNumber=1 scan=14971	29.5594
302	Top500_RP_HCD_1.raw_20200210	Top500	RP	HCD	1	10201:2	1	M.VYGSEEPLAR.N			560.785	2	1120.56	1120.56	0	0.2	342	NRagged	386.67	248.77	248.77	4.93	373	>sp|P05164|PERM_HUMAN Myeloperoxidase OS=Homo sapiens OX=9606 GN=MPO PE=1 SV=1	1	PERM	controllerType=0 controllerNumber=1 scan=11088	23.7583
303	Top500_RP_HCD_1.raw_20200210	Top500	RP	HCD	1	14639:1	1	V.YGSEEPL.A			794.359	1	794.359	794.357	0	3.2	343	Non	326.54	30.57	30.57	1.72	373	>sp|P05164|PERM_HUMAN Myeloperoxidase OS=Homo sapiens OX=9606 GN=MPO PE=1 SV=1	1	PERM	controllerType=0 controllerNumber=1 scan=14858	29.4018
304	Top500_RP_HCD_1.raw_20200210	Top500	RP	HCD	1	08086:2	1	V.YGSEEPLAR.N			511.251	2	1021.49	1021.49	0	-0.2	343	NRagged	406.68	224.4	224.4	5.02	373	>sp|P05164|PERM_HUMAN Myeloperoxidase OS=Homo sapiens OX=9606 GN=MPO PE=1 SV=1	1	PERM	controllerType=0 controllerNumber=1 scan=9298	21.0829
305	Top500_RP_HCD_1.raw_20200210	Top500	RP	HCD	1	07911:2	1	V.YGSEEPLAR.N			511.252	2	1021.5	1021.49	0	1.8	343	NRagged	422.84	230.85	230.85	4.25	373	>sp|P05164|PERM_HUMAN Myeloperoxidase OS=Homo sapiens OX=9606 GN=MPO PE=1 SV=1	1	PERM	controllerType=0 controllerNumber=1 scan=9134	20.8303
306	Top500_RP_HCD_1.raw_20200210	Top500	RP	HCD	1	07921:2	1	V.YGSEEPLAR.N			511.252	2	1021.5	1021.49	0	1.7	343	NRagged	512.73	272.01	272.01	4.92	373	>sp|P05164|PERM_HUMAN Myeloperoxidase OS=Homo sapiens OX=9606 GN=MPO PE=1 SV=1	1	PERM	controllerType=0 controllerNumber=1 scan=9142	20.8409
307	Top500_RP_HCD_1.raw_20200210	Top500	RP	HCD	1	04835:2	1	Y.GSEEPLAR.N			429.72	2	858.432	858.432	0	0.7	344	NRagged	203.24	122.9	122.9	1.04	373	>sp|P05164|PERM_HUMAN Myeloperoxidase OS=Homo sapiens OX=9606 GN=MPO PE=1 SV=1	1	PERM	controllerType=0 controllerNumber=1 scan=6776	17.4577
308	Top500_RP_HCD_1.raw_20200210	Top500	RP	HCD	1	04886:1	1	E.EPLAR.N			585.337	1	585.337	585.336	0	1.9	347	Specific	138.37	40	40	0.33	373	>sp|P05164|PERM_HUMAN Myeloperoxidase OS=Homo sapiens OX=9606 GN=MPO PE=1 SV=1	1	PERM	controllerType=0 controllerNumber=1 scan=6813	17.5105
309	Top500_RP_HCD_1.raw_20200210	Top500	RP	HCD	1	21410:2	1	R.NLRN[+1378.476]M[+15.995]SNQLGLL.A	HexNAc(2)Hex(6)	M[+16], N[+1378]	1384.11	2	2767.21	2767.21	0	0.9	352	CRagged	208.13	22.62	22.62	1.03	373	>sp|P05164|PERM_HUMAN Myeloperoxidase OS=Homo sapiens OX=9606 GN=MPO PE=1 SV=1	1	PERM	controllerType=0 controllerNumber=1 scan=20708	38.1665
310	Top500_RP_HCD_1.raw_20200210	Top500	RP	HCD	1	30070:2	1	R.NLRN[+1378.476]MSNQLGLLAV.N	HexNAc(2)Hex(6)	N[+1378]	1461.16	2	2921.32	2921.32	0	1.3	352	CRagged	122.05	63.41	63.41	1.11	373	>sp|P05164|PERM_HUMAN Myeloperoxidase OS=Homo sapiens OX=9606 GN=MPO PE=1 SV=1	1	PERM	controllerType=0 controllerNumber=1 scan=28629	50.3074
311	Top500_RP_HCD_1.raw_20200210	Top500	RP	HCD	1	26353:2	1	R.NLRN[+892.317]M[+15.995]SNQLGLLAV.N	HexNAc(2)Hex(3)	M[+16], N[+892]	1226.09	2	2451.17	2451.15	0	4.8	352	CRagged	37.78	20.79	20.79	0.68	373	>sp|P05164|PERM_HUMAN Myeloperoxidase OS=Homo sapiens OX=9606 GN=MPO PE=1 SV=1	1	PERM	controllerType=0 controllerNumber=1 scan=25153	44.9037
312	Top500_RP_HCD_1.raw_20200210	Top500	RP	HCD	1	27282:2	1	R.NLRN[+892.317]M[+15.995]SNQLGLLAV.N	HexNAc(2)Hex(3)	M[+16], N[+892]	1226.08	2	2451.15	2451.15	0	-1.3	352	CRagged	87.3	53.07	53.07	1.04	373	>sp|P05164|PERM_HUMAN Myeloperoxidase OS=Homo sapiens OX=9606 GN=MPO PE=1 SV=1	1	PERM	controllerType=0 controllerNumber=1 scan=25985	46.1499
313	Top500_RP_HCD_1.raw_20200210	Top500	RP	HCD	1	26679:2	1	R.NLRN[+1054.370]M[+15.995]SNQLGLLAV.N	HexNAc(2)Hex(4)	M[+16], N[+1054]	1307.11	2	2613.21	2613.21	0	1	352	CRagged	132.65	22.46	22.46	1.02	373	>sp|P05164|PERM_HUMAN Myeloperoxidase OS=Homo sapiens OX=9606 GN=MPO PE=1 SV=1	1	PERM	controllerType=0 controllerNumber=1 scan=25446	45.3445
314	Top500_RP_HCD_1.raw_20200210	Top500	RP	HCD	1	26569:2	1	R.NLRN[+892.317]M[+15.995]SNQLGLLAV.N	HexNAc(2)Hex(3)	M[+16], N[+892]	1226.08	2	2451.15	2451.15	0	-0.3	352	CRagged	169.61	81.92	81.92	1.19	373	>sp|P05164|PERM_HUMAN Myeloperoxidase OS=Homo sapiens OX=9606 GN=MPO PE=1 SV=1	1	PERM	controllerType=0 controllerNumber=1 scan=25355	45.2125
315	Top500_RP_HCD_1.raw_20200210	Top500	RP	HCD	1	26764:3	1	R.NLRN[+1054.370]M[+15.995]SNQLGLLAV.N	HexNAc(2)Hex(4)	M[+16], N[+1054]	871.743	3	2613.21	2613.21	0	2.9	352	CRagged	169.86	87.94	87.94	1.02	373	>sp|P05164|PERM_HUMAN Myeloperoxidase OS=Homo sapiens OX=9606 GN=MPO PE=1 SV=1	1	PERM	controllerType=0 controllerNumber=1 scan=25515	45.4449
316	Top500_RP_HCD_1.raw_20200210	Top500	RP	HCD	1	26370:2	1	R.NLRN[+1216.423]M[+15.995]SNQLGLLAV.N	HexNAc(2)Hex(5)	M[+16], N[+1216]	1388.13	2	2775.26	2775.26	0	0.7	352	CRagged	187.61	6.24	6.24	1.03	373	>sp|P05164|PERM_HUMAN Myeloperoxidase OS=Homo sapiens OX=9606 GN=MPO PE=1 SV=1	1	PERM	controllerType=0 controllerNumber=1 scan=25169	44.9275
317	Top500_RP_HCD_1.raw_20200210	Top500	RP	HCD	1	25873:2	1	R.NLRN[+1540.529]M[+15.995]SNQLGLLAV.N	HexNAc(2)Hex(7)	M[+16], N[+1541]	1550.19	2	3099.37	3099.37	0	1.7	352	CRagged	252	111.52	111.52	3.03	373	>sp|P05164|PERM_HUMAN Myeloperoxidase OS=Homo sapiens OX=9606 GN=MPO PE=1 SV=1	1	PERM	controllerType=0 controllerNumber=1 scan=24719	44.2422
318	Top500_RP_HCD_1.raw_20200210	Top500	RP	HCD	1	26614:2	1	R.NLRN[+203.079]M[+15.995]SNQLGLLAV.N	HexNAc(1)	M[+16], N[+203]	881.458	2	1761.91	1761.92	0	-4.2	352	CRagged	273.59	128.25	128.25	2.24	373	>sp|P05164|PERM_HUMAN Myeloperoxidase OS=Homo sapiens OX=9606 GN=MPO PE=1 SV=1	1	PERM	controllerType=0 controllerNumber=1 scan=25393	45.268
319	Top500_RP_HCD_1.raw_20200210	Top500	RP	HCD	1	26054:3	1	R.NLRN[+1378.476]M[+15.995]SNQLGLLAV.N	HexNAc(2)Hex(6)	M[+16], N[+1378]	979.777	3	2937.32	2937.31	0	0.9	352	CRagged	297.37	141.25	141.25	3.07	373	>sp|P05164|PERM_HUMAN Myeloperoxidase OS=Homo sapiens OX=9606 GN=MPO PE=1 SV=1	1	PERM	controllerType=0 controllerNumber=1 scan=24865	44.4546
320	Top500_RP_HCD_1.raw_20200210	Top500	RP	HCD	1	26917:2	1	R.NLRN[+1054.370]M[+15.995]SNQLGLLAV.N	HexNAc(2)Hex(4)	M[+16], N[+1054]	1307.11	2	2613.2	2613.21	0	-0.9	352	CRagged	305.2	174.21	174.21	4.03	373	>sp|P05164|PERM_HUMAN Myeloperoxidase OS=Homo sapiens OX=9606 GN=MPO PE=1 SV=1	1	PERM	controllerType=0 controllerNumber=1 scan=25652	45.6442
321	Top500_RP_HCD_1.raw_20200210	Top500	RP	HCD	1	26182:3	1	R.NLRN[+1540.529]M[+15.995]SNQLGLLAV.N	HexNAc(2)Hex(7)	M[+16], N[+1541]	1033.79	3	3099.37	3099.37	0	0.4	352	CRagged	367.58	149.87	149.87	3.93	373	>sp|P05164|PERM_HUMAN Myeloperoxidase OS=Homo sapiens OX=9606 GN=MPO PE=1 SV=1	1	PERM	controllerType=0 controllerNumber=1 scan=24978	44.6267
322	Top500_RP_HCD_1.raw_20200210	Top500	RP	HCD	1	26149:2	1	R.NLRN[+1540.529]M[+15.995]SNQLGLLAV.N	HexNAc(2)Hex(7)	M[+16], N[+1541]	1550.19	2	3099.37	3099.37	0	0	352	CRagged	394.41	213.47	213.47	4.83	373	>sp|P05164|PERM_HUMAN Myeloperoxidase OS=Homo sapiens OX=9606 GN=MPO PE=1 SV=1	1	PERM	controllerType=0 controllerNumber=1 scan=24938	44.5626
323	Top500_RP_HCD_1.raw_20200210	Top500	RP	HCD	1	25972:3	1	R.NLRN[+1540.529]M[+15.995]SNQLGLLAV.N	HexNAc(2)Hex(7)	M[+16], N[+1541]	1033.79	3	3099.37	3099.37	0	-0.1	352	CRagged	441.99	211.95	211.95	4.66	373	>sp|P05164|PERM_HUMAN Myeloperoxidase OS=Homo sapiens OX=9606 GN=MPO PE=1 SV=1	1	PERM	controllerType=0 controllerNumber=1 scan=24806	44.3689
324	Top500_RP_HCD_1.raw_20200210	Top500	RP	HCD	1	26235:2	1	R.NLRN[+1378.476]M[+15.995]SNQLGLLAV.N	HexNAc(2)Hex(6)	M[+16], N[+1378]	1469.16	2	2937.31	2937.31	0	-0.8	352	CRagged	449.34	249.99	249.99	5.05	373	>sp|P05164|PERM_HUMAN Myeloperoxidase OS=Homo sapiens OX=9606 GN=MPO PE=1 SV=1	1	PERM	controllerType=0 controllerNumber=1 scan=25051	44.756
325	Top500_RP_HCD_1.raw_20200210	Top500	RP	HCD	1	26586:2	1	R.NLRN[+1216.423]M[+15.995]SNQLGLLAV.N	HexNAc(2)Hex(5)	M[+16], N[+1216]	1388.13	2	2775.26	2775.26	0	0.5	352	CRagged	455.48	245.75	245.75	5.16	373	>sp|P05164|PERM_HUMAN Myeloperoxidase OS=Homo sapiens OX=9606 GN=MPO PE=1 SV=1	1	PERM	controllerType=0 controllerNumber=1 scan=25370	45.2338
326	Top500_RP_HCD_1.raw_20200210	Top500	RP	HCD	1	26499:3	1	R.NLRN[+1216.423]M[+15.995]SNQLGLLAV.N	HexNAc(2)Hex(5)	M[+16], N[+1216]	925.757	3	2775.26	2775.26	0	-0.8	352	CRagged	466.95	294.44	294.44	4.81	373	>sp|P05164|PERM_HUMAN Myeloperoxidase OS=Homo sapiens OX=9606 GN=MPO PE=1 SV=1	1	PERM	controllerType=0 controllerNumber=1 scan=25283	45.0976
327	Top500_RP_HCD_1.raw_20200210	Top500	RP	HCD	1	26256:3	1	R.NLRN[+1216.423]M[+15.995]SNQLGLLAV.N	HexNAc(2)Hex(5)	M[+16], N[+1216]	925.76	3	2775.26	2775.26	0	1.6	352	CRagged	467.99	317.97	317.97	4.72	373	>sp|P05164|PERM_HUMAN Myeloperoxidase OS=Homo sapiens OX=9606 GN=MPO PE=1 SV=1	1	PERM	controllerType=0 controllerNumber=1 scan=25069	44.7822
328	Top500_RP_HCD_1.raw_20200210	Top500	RP	HCD	1	26247:3	1	R.NLRN[+1378.476]M[+15.995]SNQLGLLAV.N	HexNAc(2)Hex(6)	M[+16], N[+1378]	979.775	3	2937.31	2937.31	0	-0.8	352	CRagged	480.22	279.05	279.05	4.65	373	>sp|P05164|PERM_HUMAN Myeloperoxidase OS=Homo sapiens OX=9606 GN=MPO PE=1 SV=1	1	PERM	controllerType=0 controllerNumber=1 scan=25062	44.7718
329	Top500_RP_HCD_1.raw_20200210	Top500	RP	HCD	1	26268:3	1	R.NLRN[+1216.423]M[+15.995]SNQLGLLAV.N	HexNAc(2)Hex(5)	M[+16], N[+1216]	925.756	3	2775.25	2775.26	0	-1.8	352	CRagged	482.52	246.49	246.49	4.62	373	>sp|P05164|PERM_HUMAN Myeloperoxidase OS=Homo sapiens OX=9606 GN=MPO PE=1 SV=1	1	PERM	controllerType=0 controllerNumber=1 scan=25081	44.8006
330	Top500_RP_HCD_1.raw_20200210	Top500	RP	HCD	1	17676:3	1	R.NLRN[+1378.476]M[+15.995]SNQLGLLAVNQR.F	HexNAc(2)Hex(6)	M[+16], N[+1378]	1112.51	3	3335.52	3335.52	0	1.1	352	Specific	227	114.07	114.07	3.08	373	>sp|P05164|PERM_HUMAN Myeloperoxidase OS=Homo sapiens OX=9606 GN=MPO PE=1 SV=1	1	PERM	controllerType=0 controllerNumber=1 scan=17548	33.5058
331	Top500_RP_HCD_1.raw_20200210	Top500	RP	HCD	1	17665:3	1	R.NLRN[+1378.476]M[+15.995]SNQLGLLAVNQR.F	HexNAc(2)Hex(6)	M[+16], N[+1378]	1112.51	3	3335.52	3335.52	0	2.2	352	Specific	241.98	154.77	154.77	3.59	373	>sp|P05164|PERM_HUMAN Myeloperoxidase OS=Homo sapiens OX=9606 GN=MPO PE=1 SV=1	1	PERM	controllerType=0 controllerNumber=1 scan=17534	33.4812
332	Top500_RP_HCD_1.raw_20200210	Top500	RP	HCD	1	23193:2	1	R.N[+1216.423]M[+15.995]SNQLGLL.A	HexNAc(2)Hex(5)	M[+16], N[+1216]	1111.46	2	2221.92	2221.93	0	-2	355	CRagged	225.96	159.93	159.93	2.6	373	>sp|P05164|PERM_HUMAN Myeloperoxidase OS=Homo sapiens OX=9606 GN=MPO PE=1 SV=1	1	PERM	controllerType=0 controllerNumber=1 scan=22303	40.558
333	Top500_RP_HCD_1.raw_20200210	Top500	RP	HCD	1	27802:2	1	R.N[+1387.512]M[+15.995]SNQLGLL.A	HexNAc(3)Hex(3)dHex(2)	M[+16], N[+1388]	1197.01	2	2393.02	2393.02	0	2.2	355	CRagged	240.22	196.82	196.82	2.87	373	>sp|P05164|PERM_HUMAN Myeloperoxidase OS=Homo sapiens OX=9606 GN=MPO PE=1 SV=1	1	PERM	controllerType=0 controllerNumber=1 scan=26422	46.7962
334	Top500_RP_HCD_1.raw_20200210	Top500	RP	HCD	1	22681:2	1	R.N[+1378.476]M[+15.995]SNQLGLL.A	HexNAc(2)Hex(6)	M[+16], N[+1378]	1192.5	2	2383.98	2383.98	0	2.4	355	CRagged	307.79	207.59	207.59	3.34	373	>sp|P05164|PERM_HUMAN Myeloperoxidase OS=Homo sapiens OX=9606 GN=MPO PE=1 SV=1	1	PERM	controllerType=0 controllerNumber=1 scan=21879	39.9537
335	Top500_RP_HCD_1.raw_20200210	Top500	RP	HCD	1	32240:2	1	R.N[+1054.370]MSNQLGLLAV.N	HexNAc(2)Hex(4)	N[+1054]	1107.5	2	2213.99	2213.98	0	2.3	355	CRagged	124.21	73.62	73.62	1	373	>sp|P05164|PERM_HUMAN Myeloperoxidase OS=Homo sapiens OX=9606 GN=MPO PE=1 SV=1	1	PERM	controllerType=0 controllerNumber=1 scan=30543	53.2724
336	Top500_RP_HCD_1.raw_20200210	Top500	RP	HCD	1	31784:2	1	R.N[+1216.423]MSNQLGLLAV.N	HexNAc(2)Hex(5)	N[+1216]	1188.52	2	2376.04	2376.04	0	0.2	355	CRagged	326.02	240.81	240.81	4.13	373	>sp|P05164|PERM_HUMAN Myeloperoxidase OS=Homo sapiens OX=9606 GN=MPO PE=1 SV=1	1	PERM	controllerType=0 controllerNumber=1 scan=30162	52.7071
337	Top500_RP_HCD_1.raw_20200210	Top500	RP	HCD	1	31267:2	1	R.N[+1378.476]MSNQLGLLAV.N	HexNAc(2)Hex(6)	N[+1378]	1269.55	2	2538.1	2538.09	0	2.7	355	CRagged	354.62	272.48	272.48	3.75	373	>sp|P05164|PERM_HUMAN Myeloperoxidase OS=Homo sapiens OX=9606 GN=MPO PE=1 SV=1	1	PERM	controllerType=0 controllerNumber=1 scan=29751	52.0996
338	Top500_RP_HCD_1.raw_20200210	Top500	RP	HCD	1	32046:2	1	R.N[+1216.423]MSNQLGLLAV.N	HexNAc(2)Hex(5)	N[+1216]	1188.52	2	2376.04	2376.04	0	0.6	355	CRagged	394.66	310.11	310.11	4.52	373	>sp|P05164|PERM_HUMAN Myeloperoxidase OS=Homo sapiens OX=9606 GN=MPO PE=1 SV=1	1	PERM	controllerType=0 controllerNumber=1 scan=30378	53.0266
339	Top500_RP_HCD_1.raw_20200210	Top500	RP	HCD	1	31227:2	1	R.N[+1540.529]MSNQLGLLAV.N	HexNAc(2)Hex(7)	N[+1541]	1350.58	2	2700.15	2700.14	0	1.2	355	CRagged	441.6	360.74	360.74	5.11	373	>sp|P05164|PERM_HUMAN Myeloperoxidase OS=Homo sapiens OX=9606 GN=MPO PE=1 SV=1	1	PERM	controllerType=0 controllerNumber=1 scan=29710	52.0343
340	Top500_RP_HCD_1.raw_20200210	Top500	RP	HCD	1	31382:2	1	R.N[+1216.423]MSNQLGLLAV.N	HexNAc(2)Hex(5)	N[+1216]	1188.52	2	2376.03	2376.04	0	-0.8	355	CRagged	493.5	389.14	389.14	6.25	373	>sp|P05164|PERM_HUMAN Myeloperoxidase OS=Homo sapiens OX=9606 GN=MPO PE=1 SV=1	1	PERM	controllerType=0 controllerNumber=1 scan=29843	52.2357
341	Top500_RP_HCD_1.raw_20200210	Top500	RP	HCD	1	31548:2	1	R.N[+1378.476]MSNQLGLLAV.N	HexNAc(2)Hex(6)	N[+1378]	1269.55	2	2538.09	2538.09	0	0.6	355	CRagged	515.39	402.08	402.08	6.42	373	>sp|P05164|PERM_HUMAN Myeloperoxidase OS=Homo sapiens OX=9606 GN=MPO PE=1 SV=1	1	PERM	controllerType=0 controllerNumber=1 scan=29967	52.4143
342	Top500_RP_HCD_1.raw_20200210	Top500	RP	HCD	1	27572:2	1	R.N[+1702.581]M[+15.995]SNQLGLLAV.N	HexNAc(2)Hex(8)	M[+16], N[+1703]	1439.6	2	2878.19	2878.19	0	0.8	355	CRagged	204.51	88.65	88.65	1.1	373	>sp|P05164|PERM_HUMAN Myeloperoxidase OS=Homo sapiens OX=9606 GN=MPO PE=1 SV=1	1	PERM	controllerType=0 controllerNumber=1 scan=26237	46.5244
343	Top500_RP_HCD_1.raw_20200210	Top500	RP	HCD	1	28986:2	1	R.N[+892.317]M[+15.995]SNQLGLLAV.N	HexNAc(2)Hex(3)	M[+16], N[+892]	1034.47	2	2067.93	2067.93	0	0.5	355	CRagged	260.02	139.36	139.36	3.05	373	>sp|P05164|PERM_HUMAN Myeloperoxidase OS=Homo sapiens OX=9606 GN=MPO PE=1 SV=1	1	PERM	controllerType=0 controllerNumber=1 scan=27625	48.7296
344	Top500_RP_HCD_1.raw_20200210	Top500	RP	HCD	1	27579:2	1	R.N[+1702.581]M[+15.995]SNQLGLLAV.N	HexNAc(2)Hex(8)	M[+16], N[+1703]	1439.6	2	2878.18	2878.19	0	-2.3	355	CRagged	286.49	156.58	156.58	2.98	373	>sp|P05164|PERM_HUMAN Myeloperoxidase OS=Homo sapiens OX=9606 GN=MPO PE=1 SV=1	1	PERM	controllerType=0 controllerNumber=1 scan=26243	46.5336
345	Top500_RP_HCD_1.raw_20200210	Top500	RP	HCD	1	27670:2	1	R.N[+1540.529]M[+15.995]SNQLGLLAV.N	HexNAc(2)Hex(7)	M[+16], N[+1541]	1358.57	2	2716.14	2716.14	0	-0.3	355	CRagged	415.03	286.84	286.84	4.77	373	>sp|P05164|PERM_HUMAN Myeloperoxidase OS=Homo sapiens OX=9606 GN=MPO PE=1 SV=1	1	PERM	controllerType=0 controllerNumber=1 scan=26315	46.6379
346	Top500_RP_HCD_1.raw_20200210	Top500	RP	HCD	1	28418:2	1	R.N[+1216.423]M[+15.995]SNQLGLLAV.N	HexNAc(2)Hex(5)	M[+16], N[+1216]	1196.52	2	2392.02	2392.03	0	-3.7	355	CRagged	419.61	284.45	284.45	3.83	373	>sp|P05164|PERM_HUMAN Myeloperoxidase OS=Homo sapiens OX=9606 GN=MPO PE=1 SV=1	1	PERM	controllerType=0 controllerNumber=1 scan=26919	47.5129
347	Top500_RP_HCD_1.raw_20200210	Top500	RP	HCD	1	28656:2	1	R.N[+1216.423]M[+15.995]SNQLGLLAV.N	HexNAc(2)Hex(5)	M[+16], N[+1216]	1196.52	2	2392.03	2392.03	0	-0.1	355	CRagged	420.95	222.78	222.78	4.49	373	>sp|P05164|PERM_HUMAN Myeloperoxidase OS=Homo sapiens OX=9606 GN=MPO PE=1 SV=1	1	PERM	controllerType=0 controllerNumber=1 scan=27212	48.0203
348	Top500_RP_HCD_1.raw_20200210	Top500	RP	HCD	1	27773:2	1	R.N[+1378.476]M[+15.995]SNQLGLLAV.N	HexNAc(2)Hex(6)	M[+16], N[+1378]	1277.55	2	2554.08	2554.08	0	-0.4	355	CRagged	423.94	221.48	221.48	4.49	373	>sp|P05164|PERM_HUMAN Myeloperoxidase OS=Homo sapiens OX=9606 GN=MPO PE=1 SV=1	1	PERM	controllerType=0 controllerNumber=1 scan=26398	46.7618
349	Top500_RP_HCD_1.raw_20200210	Top500	RP	HCD	1	27782:2	1	R.N[+1378.476]M[+15.995]SNQLGLLAV.N	HexNAc(2)Hex(6)	M[+16], N[+1378]	1277.55	2	2554.09	2554.08	0	2.4	355	CRagged	425	248.58	248.58	4	373	>sp|P05164|PERM_HUMAN Myeloperoxidase OS=Homo sapiens OX=9606 GN=MPO PE=1 SV=1	1	PERM	controllerType=0 controllerNumber=1 scan=26406	46.7738
350	Top500_RP_HCD_1.raw_20200210	Top500	RP	HCD	1	28815:2	1	R.N[+1054.370]M[+15.995]SNQLGLLAV.N	HexNAc(2)Hex(4)	M[+16], N[+1054]	1115.49	2	2229.98	2229.98	0	-1	355	CRagged	489.02	339.9	339.9	4.89	373	>sp|P05164|PERM_HUMAN Myeloperoxidase OS=Homo sapiens OX=9606 GN=MPO PE=1 SV=1	1	PERM	controllerType=0 controllerNumber=1 scan=27429	48.3985
351	Top500_RP_HCD_1.raw_20200210	Top500	RP	HCD	1	28690:2	1	R.N[+1054.370]M[+15.995]SNQLGLLAV.N	HexNAc(2)Hex(4)	M[+16], N[+1054]	1115.49	2	2229.97	2229.98	0	-2	355	CRagged	567.65	405.45	405.45	5.92	373	>sp|P05164|PERM_HUMAN Myeloperoxidase OS=Homo sapiens OX=9606 GN=MPO PE=1 SV=1	1	PERM	controllerType=0 controllerNumber=1 scan=27258	48.0979
352	Top500_RP_HCD_1.raw_20200210	Top500	RP	HCD	1	28364:2	1	R.N[+1378.476]M[+15.995]SNQLGLLAV.N	HexNAc(2)Hex(6)	M[+16], N[+1378]	1277.55	2	2554.09	2554.08	0	0.3	355	CRagged	585.73	438.64	438.64	7.74	373	>sp|P05164|PERM_HUMAN Myeloperoxidase OS=Homo sapiens OX=9606 GN=MPO PE=1 SV=1	1	PERM	controllerType=0 controllerNumber=1 scan=26869	47.4359
353	Top500_RP_HCD_1.raw_20200210	Top500	RP	HCD	1	28510:2	1	R.N[+1054.370]M[+15.995]SNQLGLLAV.N	HexNAc(2)Hex(4)	M[+16], N[+1054]	1115.49	2	2229.98	2229.98	0	-1.1	355	CRagged	588.97	441.14	441.14	7.63	373	>sp|P05164|PERM_HUMAN Myeloperoxidase OS=Homo sapiens OX=9606 GN=MPO PE=1 SV=1	1	PERM	controllerType=0 controllerNumber=1 scan=27015	47.6644
354	Top500_RP_HCD_1.raw_20200210	Top500	RP	HCD	1	28594:2	1	R.N[+1216.423]M[+15.995]SNQLGLLAV.N	HexNAc(2)Hex(5)	M[+16], N[+1216]	1196.52	2	2392.03	2392.03	0	-1.1	355	CRagged	610.49	454.56	454.56	8.63	373	>sp|P05164|PERM_HUMAN Myeloperoxidase OS=Homo sapiens OX=9606 GN=MPO PE=1 SV=1	1	PERM	controllerType=0 controllerNumber=1 scan=27112	47.8211
355	Top500_RP_HCD_1.raw_20200210	Top500	RP	HCD	1	28113:2	1	R.N[+1216.423]M[+15.995]SNQLGLLAV.N	HexNAc(2)Hex(5)	M[+16], N[+1216]	1196.52	2	2392.03	2392.03	0	0.9	355	CRagged	613.47	446.6	446.6	8.63	373	>sp|P05164|PERM_HUMAN Myeloperoxidase OS=Homo sapiens OX=9606 GN=MPO PE=1 SV=1	1	PERM	controllerType=0 controllerNumber=1 scan=26676	47.1636
356	Top500_RP_HCD_1.raw_20200210	Top500	RP	HCD	1	28049:2	1	R.N[+1378.476]M[+15.995]SNQLGLLAV.N	HexNAc(2)Hex(6)	M[+16], N[+1378]	1277.55	2	2554.09	2554.08	0	0.7	355	CRagged	625.9	470.51	470.51	8.74	373	>sp|P05164|PERM_HUMAN Myeloperoxidase OS=Homo sapiens OX=9606 GN=MPO PE=1 SV=1	1	PERM	controllerType=0 controllerNumber=1 scan=26629	47.0974
357	Top500_RP_HCD_1.raw_20200210	Top500	RP	HCD	1	27931:2	1	R.N[+1540.529]M[+15.995]SNQLGLLAV.N	HexNAc(2)Hex(7)	M[+16], N[+1541]	1358.57	2	2716.14	2716.14	0	0	355	CRagged	628.26	465.94	465.94	8.74	373	>sp|P05164|PERM_HUMAN Myeloperoxidase OS=Homo sapiens OX=9606 GN=MPO PE=1 SV=1	1	PERM	controllerType=0 controllerNumber=1 scan=26533	46.9586
358	Top500_RP_HCD_1.raw_20200210	Top500	RP	HCD	1	28135:2	1	R.N[+1054.370]M[+15.995]SNQLGLLAV.N	HexNAc(2)Hex(4)	M[+16], N[+1054]	1115.49	2	2229.98	2229.98	0	1.2	355	CRagged	644.49	501.8	501.8	8.63	373	>sp|P05164|PERM_HUMAN Myeloperoxidase OS=Homo sapiens OX=9606 GN=MPO PE=1 SV=1	1	PERM	controllerType=0 controllerNumber=1 scan=26692	47.1873
359	Top500_RP_HCD_1.raw_20200210	Top500	RP	HCD	1	27770:3	1	R.N[+1809.666]M[+15.995]SNQLGLLAVN.Q	HexNAc(5)Hex(4)dHex(1)	M[+16], N[+1810]	1033.77	3	3099.31	3099.32	0	-4.1	355	CRagged	222.34	118.45	118.45	1.01	373	>sp|P05164|PERM_HUMAN Myeloperoxidase OS=Homo sapiens OX=9606 GN=MPO PE=1 SV=1	1	PERM	controllerType=0 controllerNumber=1 scan=26397	46.7605
360	Top500_RP_HCD_1.raw_20200210	Top500	RP	HCD	1	22635:2	1	R.N[+1378.476]MSNQLGLLAVNQR.F	HexNAc(2)Hex(6)	N[+1378]	1468.65	2	2936.3	2936.29	0	1.2	355	Specific	293.94	197.53	197.53	3.98	373	>sp|P05164|PERM_HUMAN Myeloperoxidase OS=Homo sapiens OX=9606 GN=MPO PE=1 SV=1	1	PERM	controllerType=0 controllerNumber=1 scan=21844	39.9035
361	Top500_RP_HCD_1.raw_20200210	Top500	RP	HCD	1	18262:2	1	R.N[+1540.529]M[+15.995]SNQLGLLAVNQR.F	HexNAc(2)Hex(7)	M[+16], N[+1541]	1557.67	2	3114.34	3114.34	0	-1.5	355	Specific	246.79	162.18	150.82	3.75	373	>sp|P05164|PERM_HUMAN Myeloperoxidase OS=Homo sapiens OX=9606 GN=MPO PE=1 SV=1	1	PERM	controllerType=0 controllerNumber=1 scan=18067	34.2911
362	Top500_RP_HCD_1.raw_20200210	Top500	RP	HCD	1	18230:2	1	R.N[+1540.529]M[+15.995]SNQLGLLAVNQR.F	HexNAc(2)Hex(7)	M[+16], N[+1541]	1557.68	2	3114.36	3114.34	0	4.8	355	Specific	370.11	239.35	239.35	3.79	373	>sp|P05164|PERM_HUMAN Myeloperoxidase OS=Homo sapiens OX=9606 GN=MPO PE=1 SV=1	1	PERM	controllerType=0 controllerNumber=1 scan=18043	34.2555
363	Top500_RP_HCD_1.raw_20200210	Top500	RP	HCD	1	18648:2	1	R.N[+1216.423]M[+15.995]SNQLGLLAVNQR.F	HexNAc(2)Hex(5)	M[+16], N[+1216]	1395.62	2	2790.24	2790.23	0	2.7	355	Specific	388.92	370.23	370.23	5	373	>sp|P05164|PERM_HUMAN Myeloperoxidase OS=Homo sapiens OX=9606 GN=MPO PE=1 SV=1	1	PERM	controllerType=0 controllerNumber=1 scan=18389	34.7758
364	Top500_RP_HCD_1.raw_20200210	Top500	RP	HCD	1	18706:2	1	R.N[+1216.423]M[+15.995]SNQLGLLAVNQR.F	HexNAc(2)Hex(5)	M[+16], N[+1216]	1395.62	2	2790.24	2790.23	0	0.2	355	Specific	456.09	374.54	374.54	5.82	373	>sp|P05164|PERM_HUMAN Myeloperoxidase OS=Homo sapiens OX=9606 GN=MPO PE=1 SV=1	1	PERM	controllerType=0 controllerNumber=1 scan=18430	34.8341
365	Top500_RP_HCD_1.raw_20200210	Top500	RP	HCD	1	18408:2	1	R.N[+1378.476]M[+15.995]SNQLGLLAVNQR.F	HexNAc(2)Hex(6)	M[+16], N[+1378]	1476.65	2	2952.29	2952.29	0	0.3	355	Specific	558.91	448.48	448.48	7.18	373	>sp|P05164|PERM_HUMAN Myeloperoxidase OS=Homo sapiens OX=9606 GN=MPO PE=1 SV=1	1	PERM	controllerType=0 controllerNumber=1 scan=18195	34.4875
366	Top500_RP_HCD_1.raw_20200210	Top500	RP	HCD	1	18246:3	1	R.N[+1540.529]M[+15.995]SNQLGLLAVNQR.F	HexNAc(2)Hex(7)	M[+16], N[+1541]	1038.79	3	3114.34	3114.34	0	1.1	355	Specific	585.11	467.43	467.43	7.79	373	>sp|P05164|PERM_HUMAN Myeloperoxidase OS=Homo sapiens OX=9606 GN=MPO PE=1 SV=1	1	PERM	controllerType=0 controllerNumber=1 scan=18055	34.2727
367	Top500_RP_HCD_1.raw_20200210	Top500	RP	HCD	1	18690:3	1	R.N[+1216.423]M[+15.995]SNQLGLLAVNQR.F	HexNAc(2)Hex(5)	M[+16], N[+1216]	930.751	3	2790.24	2790.23	0	1.2	355	Specific	646.48	476.34	476.34	8.79	373	>sp|P05164|PERM_HUMAN Myeloperoxidase OS=Homo sapiens OX=9606 GN=MPO PE=1 SV=1	1	PERM	controllerType=0 controllerNumber=1 scan=18417	34.8169
368	Top500_RP_HCD_1.raw_20200210	Top500	RP	HCD	1	18407:3	1	R.N[+1378.476]M[+15.995]SNQLGLLAVNQR.F	HexNAc(2)Hex(6)	M[+16], N[+1378]	984.768	3	2952.29	2952.29	0	0.3	355	Specific	841.74	684.59	684.59	12.9	373	>sp|P05164|PERM_HUMAN Myeloperoxidase OS=Homo sapiens OX=9606 GN=MPO PE=1 SV=1	1	PERM	controllerType=0 controllerNumber=1 scan=18194	34.486
369	Top500_RP_HCD_1.raw_20200210	Top500	RP	HCD	1	27787:3	1	R.N[+1134.336]M[+15.995]SNQLGLLAVNQRFQD.N	HexNAc(2)Hex(4)Phospho(1)	M[+16], N[+1134]	1033.44	3	3098.3	3098.3	0	-1.1	355	Specific	174.93	49.23	49.23	1.02	373	>sp|P05164|PERM_HUMAN Myeloperoxidase OS=Homo sapiens OX=9606 GN=MPO PE=1 SV=1	1	PERM	controllerType=0 controllerNumber=1 scan=26412	46.7818
370	Top500_RP_HCD_1.raw_20200210	Top500	RP	HCD	1	33751:1	1	M.SNQLGLLAV.N			914.53	1	914.53	914.531	0	-0.4	357	Non	272.92	126.5	126.5	3.22	373	>sp|P05164|PERM_HUMAN Myeloperoxidase OS=Homo sapiens OX=9606 GN=MPO PE=1 SV=1	1	PERM	controllerType=0 controllerNumber=1 scan=32039	55.7041
371	Top500_RP_HCD_1.raw_20200210	Top500	RP	HCD	1	31413:2	1	F.QDNGRALLPF.D			565.803	2	1130.6	1130.6	0	2.4	370	Non	340.19	40.74	40.74	2.23	373	>sp|P05164|PERM_HUMAN Myeloperoxidase OS=Homo sapiens OX=9606 GN=MPO PE=1 SV=1	1	PERM	controllerType=0 controllerNumber=1 scan=29864	52.2663
372	Top500_RP_HCD_1.raw_20200210	Top500	RP	HCD	1	31759:2	1	R.ALLPFDNLH.D			520.278	2	1039.55	1039.56	0	-7.7	375	CRagged	320.88	130.55	130.55	1.87	373	>sp|P05164|PERM_HUMAN Myeloperoxidase OS=Homo sapiens OX=9606 GN=MPO PE=1 SV=1	1	PERM	controllerType=0 controllerNumber=1 scan=30141	52.6744
373	Top500_RP_HCD_1.raw_20200210	Top500	RP	HCD	1	32012:2	1	R.ALLPFDNLH.D			520.278	2	1039.55	1039.56	0	-8.6	375	CRagged	330.97	111.49	111.49	1.62	373	>sp|P05164|PERM_HUMAN Myeloperoxidase OS=Homo sapiens OX=9606 GN=MPO PE=1 SV=1	1	PERM	controllerType=0 controllerNumber=1 scan=30352	52.9872
374	Top500_RP_HCD_1.raw_20200210	Top500	RP	HCD	1	30939:2	1	R.ALLPFDNLHDD.P			635.309	2	1269.61	1269.61	0	0.1	375	Specific	380.34	256.28	256.28	4.76	373	>sp|P05164|PERM_HUMAN Myeloperoxidase OS=Homo sapiens OX=9606 GN=MPO PE=1 SV=1	1	PERM	controllerType=0 controllerNumber=1 scan=29456	51.6493
375	Top500_RP_HCD_1.raw_20200210	Top500	RP	HCD	1	30560:2	1	R.ALLPFDNLHDDPC[+57.021].L		C[+57]	763.851	2	1526.69	1526.69	0	-0.3	375	CRagged	451.65	363.24	363.24	5.72	373	>sp|P05164|PERM_HUMAN Myeloperoxidase OS=Homo sapiens OX=9606 GN=MPO PE=1 SV=1	1	PERM	controllerType=0 controllerNumber=1 scan=29117	51.1271
376	Top500_RP_HCD_1.raw_20200210	Top500	RP	HCD	1	30769:2	1	R.ALLPFDNLHDDPC[+57.021].L		C[+57]	763.851	2	1526.7	1526.69	0	0.6	375	CRagged	537.29	450.11	450.11	7	373	>sp|P05164|PERM_HUMAN Myeloperoxidase OS=Homo sapiens OX=9606 GN=MPO PE=1 SV=1	1	PERM	controllerType=0 controllerNumber=1 scan=29314	51.4355
377	Top500_RP_HCD_1.raw_20200210	Top500	RP	HCD	1	40697:2	1	R.ALLPFDNLHDDPC[+57.021]LL.T		C[+57]	876.936	2	1752.86	1752.86	0	1.1	375	CRagged	65.84	65.84	65.84	1.29	373	>sp|P05164|PERM_HUMAN Myeloperoxidase OS=Homo sapiens OX=9606 GN=MPO PE=1 SV=1	1	PERM	controllerType=0 controllerNumber=1 scan=38104	65.3638
378	Top500_RP_HCD_1.raw_20200210	Top500	RP	HCD	1	30235:3	1	R.ALLPFDNLHDDPC[+57.021]LLTN[+892.317]R.S	HexNAc(2)Hex(3)	C[+57], N[+892]	1006.13	3	3016.38	3016.37	0	1.8	375	Specific	30	0.48	0.48	1.03	373	>sp|P05164|PERM_HUMAN Myeloperoxidase OS=Homo sapiens OX=9606 GN=MPO PE=1 SV=1	1	PERM	controllerType=0 controllerNumber=1 scan=28760	50.5005
379	Top500_RP_HCD_1.raw_20200210	Top500	RP	HCD	1	29645:2	1	R.ALLPFDNLHDDPC[+57.021]LLTN[+1378.476]R.S	HexNAc(2)Hex(6)	C[+57], N[+1378]	1751.77	2	3502.54	3502.53	0	1.6	375	Specific	42.33	42.33	42.33	1.05	373	>sp|P05164|PERM_HUMAN Myeloperoxidase OS=Homo sapiens OX=9606 GN=MPO PE=1 SV=1	1	PERM	controllerType=0 controllerNumber=1 scan=28261	49.7532
380	Top500_RP_HCD_1.raw_20200210	Top500	RP	HCD	1	30688:3	1	R.ALLPFDNLHDDPC[+57.021]LLTN[+1711.618]R.S	HexNAc(3)Hex(5)dHex(2)	C[+57], N[+1712]	1279.23	3	3835.66	3835.67	0	-2.3	375	Specific	47.99	22.55	22.55	1.02	373	>sp|P05164|PERM_HUMAN Myeloperoxidase OS=Homo sapiens OX=9606 GN=MPO PE=1 SV=1	1	PERM	controllerType=0 controllerNumber=1 scan=29247	51.3326
381	Top500_RP_HCD_1.raw_20200210	Top500	RP	HCD	1	29387:3	1	R.ALLPFDNLHDDPC[+57.021]LLTN[+1378.476]R.S	HexNAc(2)Hex(6)	C[+57], N[+1378]	1168.18	3	3502.53	3502.53	0	-0.2	375	Specific	82.63	14.04	14.04	1.07	373	>sp|P05164|PERM_HUMAN Myeloperoxidase OS=Homo sapiens OX=9606 GN=MPO PE=1 SV=1	1	PERM	controllerType=0 controllerNumber=1 scan=28033	49.4073
382	Top500_RP_HCD_1.raw_20200210	Top500	RP	HCD	1	29625:2	1	R.ALLPFDNLHDDPC[+57.021]LLTN[+1378.476]R.S	HexNAc(2)Hex(6)	C[+57], N[+1378]	1751.77	2	3502.53	3502.53	0	1.3	375	Specific	89.59	89.59	89.59	1.45	373	>sp|P05164|PERM_HUMAN Myeloperoxidase OS=Homo sapiens OX=9606 GN=MPO PE=1 SV=1	1	PERM	controllerType=0 controllerNumber=1 scan=28245	49.7285
383	Top500_RP_HCD_1.raw_20200210	Top500	RP	HCD	1	29850:2	1	R.ALLPFDNLHDDPC[+57.021]LLTN[+1216.423]R.S	HexNAc(2)Hex(5)	C[+57], N[+1216]	1670.74	2	3340.48	3340.48	0	1.2	375	Specific	115.7	77.07	77.07	1.14	373	>sp|P05164|PERM_HUMAN Myeloperoxidase OS=Homo sapiens OX=9606 GN=MPO PE=1 SV=1	1	PERM	controllerType=0 controllerNumber=1 scan=28440	50.0249
384	Top500_RP_HCD_1.raw_20200210	Top500	RP	HCD	1	29482:3	1	R.ALLPFDNLHDDPC[+57.021]LLTN[+1540.529]R.S	HexNAc(2)Hex(7)	C[+57], N[+1541]	1222.2	3	3664.59	3664.58	0	1.4	375	Specific	129.86	23.59	23.59	1.16	373	>sp|P05164|PERM_HUMAN Myeloperoxidase OS=Homo sapiens OX=9606 GN=MPO PE=1 SV=1	1	PERM	controllerType=0 controllerNumber=1 scan=28117	49.534
385	Top500_RP_HCD_1.raw_20200210	Top500	RP	HCD	1	29523:3	1	R.ALLPFDNLHDDPC[+57.021]LLTN[+1540.529]R.S	HexNAc(2)Hex(7)	C[+57], N[+1541]	1222.2	3	3664.6	3664.58	0	4.6	375	Specific	143.02	35.53	35.53	0.84	373	>sp|P05164|PERM_HUMAN Myeloperoxidase OS=Homo sapiens OX=9606 GN=MPO PE=1 SV=1	1	PERM	controllerType=0 controllerNumber=1 scan=28150	49.5829
386	Top500_RP_HCD_1.raw_20200210	Top500	RP	HCD	1	31001:3	1	R.ALLPFDNLHDDPC[+57.021]LLTN[+1620.495]R.S	HexNAc(2)Hex(7)Phospho(1)	C[+57], N[+1620]	1248.85	3	3744.55	3744.55	0	0.2	375	Specific	143.7	25.68	25.68	1.46	373	>sp|P05164|PERM_HUMAN Myeloperoxidase OS=Homo sapiens OX=9606 GN=MPO PE=1 SV=1	1	PERM	controllerType=0 controllerNumber=1 scan=29512	51.7323
387	Top500_RP_HCD_1.raw_20200210	Top500	RP	HCD	1	31018:3	1	R.ALLPFDNLHDDPC[+57.021]LLTN[+1620.495]R.S	HexNAc(2)Hex(7)Phospho(1)	C[+57], N[+1620]	1248.85	3	3744.55	3744.55	0	-0.1	375	Specific	159.66	36.07	36.07	1.46	373	>sp|P05164|PERM_HUMAN Myeloperoxidase OS=Homo sapiens OX=9606 GN=MPO PE=1 SV=1	1	PERM	controllerType=0 controllerNumber=1 scan=29525	51.7508
388	Top500_RP_HCD_1.raw_20200210	Top500	RP	HCD	1	30809:3	1	R.ALLPFDNLHDDPC[+57.021]LLTN[+1548.545]R.S	HexNAc(3)Hex(4)NeuAc(1)	C[+57], N[+1549]	1224.87	3	3672.61	3672.6	0	1.8	375	Specific	162.98	20.47	20.47	1.29	373	>sp|P05164|PERM_HUMAN Myeloperoxidase OS=Homo sapiens OX=9606 GN=MPO PE=1 SV=1	1	PERM	controllerType=0 controllerNumber=1 scan=29351	51.4922
389	Top500_RP_HCD_1.raw_20200210	Top500	RP	HCD	1	30348:2	1	R.ALLPFDNLHDDPC[+57.021]LLTN[+203.079]R.S	HexNAc(1)	C[+57], N[+203]	1164.07	2	2327.13	2327.13	0	0.2	375	Specific	206.55	144.29	144.29	1.02	373	>sp|P05164|PERM_HUMAN Myeloperoxidase OS=Homo sapiens OX=9606 GN=MPO PE=1 SV=1	1	PERM	controllerType=0 controllerNumber=1 scan=28851	50.6378
390	Top500_RP_HCD_1.raw_20200210	Top500	RP	HCD	1	30142:3	1	R.ALLPFDNLHDDPC[+57.021]LLTN[+1216.423]R.S	HexNAc(2)Hex(5)	C[+57], N[+1216]	1114.16	3	3340.48	3340.48	0	-0.5	375	Specific	213.76	64.58	64.58	1.61	373	>sp|P05164|PERM_HUMAN Myeloperoxidase OS=Homo sapiens OX=9606 GN=MPO PE=1 SV=1	1	PERM	controllerType=0 controllerNumber=1 scan=28686	50.3921
391	Top500_RP_HCD_1.raw_20200210	Top500	RP	HCD	1	29873:3	1	R.ALLPFDNLHDDPC[+57.021]LLTN[+1378.476]R.S	HexNAc(2)Hex(6)	C[+57], N[+1378]	1168.18	3	3502.53	3502.53	0	-0.8	375	Specific	232.83	130.03	104	3.44	373	>sp|P05164|PERM_HUMAN Myeloperoxidase OS=Homo sapiens OX=9606 GN=MPO PE=1 SV=1	1	PERM	controllerType=0 controllerNumber=1 scan=28463	50.0593
392	Top500_RP_HCD_1.raw_20200210	Top500	RP	HCD	1	30404:2	1	R.ALLPFDNLHDDPC[+57.021]LLTN[+892.317]R.S	HexNAc(2)Hex(3)	C[+57], N[+892]	1508.69	2	3016.37	3016.37	0	-0.9	375	Specific	256.91	205.65	205.65	3.62	373	>sp|P05164|PERM_HUMAN Myeloperoxidase OS=Homo sapiens OX=9606 GN=MPO PE=1 SV=1	1	PERM	controllerType=0 controllerNumber=1 scan=28902	50.7168
393	Top500_RP_HCD_1.raw_20200210	Top500	RP	HCD	1	30540:3	1	R.ALLPFDNLHDDPC[+57.021]LLTN[+730.264]R.S	HexNAc(2)Hex(2)	C[+57], N[+730]	952.113	3	2854.33	2854.32	0	2.3	375	Specific	307.23	171.46	171.46	4.03	373	>sp|P05164|PERM_HUMAN Myeloperoxidase OS=Homo sapiens OX=9606 GN=MPO PE=1 SV=1	1	PERM	controllerType=0 controllerNumber=1 scan=29091	51.0792
394	Top500_RP_HCD_1.raw_20200210	Top500	RP	HCD	1	29538:3	1	R.ALLPFDNLHDDPC[+57.021]LLTN[+1378.476]R.S	HexNAc(2)Hex(6)	C[+57], N[+1378]	1168.18	3	3502.54	3502.53	0	2.5	375	Specific	355.73	185.82	185.82	4.29	373	>sp|P05164|PERM_HUMAN Myeloperoxidase OS=Homo sapiens OX=9606 GN=MPO PE=1 SV=1	1	PERM	controllerType=0 controllerNumber=1 scan=28164	49.604
395	Top500_RP_HCD_1.raw_20200210	Top500	RP	HCD	1	29860:3	1	R.ALLPFDNLHDDPC[+57.021]LLTN[+1054.370]R.S	HexNAc(2)Hex(4)	C[+57], N[+1054]	1060.15	3	3178.44	3178.42	0	4.6	375	Specific	439.08	265.12	265.12	4.52	373	>sp|P05164|PERM_HUMAN Myeloperoxidase OS=Homo sapiens OX=9606 GN=MPO PE=1 SV=1	1	PERM	controllerType=0 controllerNumber=1 scan=28451	50.0409
396	Top500_RP_HCD_1.raw_20200210	Top500	RP	HCD	1	29667:3	1	R.ALLPFDNLHDDPC[+57.021]LLTN[+1216.423]R.S	HexNAc(2)Hex(5)	C[+57], N[+1216]	1114.16	3	3340.47	3340.48	0	-0.8	375	Specific	455.87	324.14	324.14	5.77	373	>sp|P05164|PERM_HUMAN Myeloperoxidase OS=Homo sapiens OX=9606 GN=MPO PE=1 SV=1	1	PERM	controllerType=0 controllerNumber=1 scan=28279	49.781
397	Top500_RP_HCD_1.raw_20200210	Top500	RP	HCD	1	30437:3	1	R.ALLPFDNLHDDPC[+57.021]LLTN[+892.317]R.S	HexNAc(2)Hex(3)	C[+57], N[+892]	1006.13	3	3016.37	3016.37	0	-2.1	375	Specific	492.59	308.13	308.13	5.13	373	>sp|P05164|PERM_HUMAN Myeloperoxidase OS=Homo sapiens OX=9606 GN=MPO PE=1 SV=1	1	PERM	controllerType=0 controllerNumber=1 scan=28959	50.8368
398	Top500_RP_HCD_1.raw_20200210	Top500	RP	HCD	1	29995:3	1	R.ALLPFDNLHDDPC[+57.021]LLTN[+1054.370]R.S	HexNAc(2)Hex(4)	C[+57], N[+1054]	1060.15	3	3178.43	3178.42	0	0.2	375	Specific	521.49	345.25	345.25	6.12	373	>sp|P05164|PERM_HUMAN Myeloperoxidase OS=Homo sapiens OX=9606 GN=MPO PE=1 SV=1	1	PERM	controllerType=0 controllerNumber=1 scan=28570	50.2199
399	Top500_RP_HCD_1.raw_20200210	Top500	RP	HCD	1	30265:3	1	R.ALLPFDNLHDDPC[+57.021]LLTN[+1054.370]R.S	HexNAc(2)Hex(4)	C[+57], N[+1054]	1060.15	3	3178.43	3178.42	0	1.3	375	Specific	565.5	404.56	404.56	7.26	373	>sp|P05164|PERM_HUMAN Myeloperoxidase OS=Homo sapiens OX=9606 GN=MPO PE=1 SV=1	1	PERM	controllerType=0 controllerNumber=1 scan=28783	50.5337
400	Top500_RP_HCD_1.raw_20200210	Top500	RP	HCD	1	30253:3	1	R.ALLPFDNLHDDPC[+57.021]LLTN[+892.317]R.S	HexNAc(2)Hex(3)	C[+57], N[+892]	1006.13	3	3016.37	3016.37	0	0.5	375	Specific	582.3	412.65	412.65	8.63	373	>sp|P05164|PERM_HUMAN Myeloperoxidase OS=Homo sapiens OX=9606 GN=MPO PE=1 SV=1	1	PERM	controllerType=0 controllerNumber=1 scan=28774	50.5215
401	Top500_RP_HCD_1.raw_20200210	Top500	RP	HCD	1	29616:3	1	R.ALLPFDNLHDDPC[+57.021]LLTN[+1378.476]R.S	HexNAc(2)Hex(6)	C[+57], N[+1378]	1168.18	3	3502.53	3502.53	0	0	375	Specific	612.69	425.53	106.57	9.63	373	>sp|P05164|PERM_HUMAN Myeloperoxidase OS=Homo sapiens OX=9606 GN=MPO PE=1 SV=1	1	PERM	controllerType=0 controllerNumber=1 scan=28237	49.7155
402	Top500_RP_HCD_1.raw_20200210	Top500	RP	HCD	1	29888:3	1	R.ALLPFDNLHDDPC[+57.021]LLTN[+1216.423]R.S	HexNAc(2)Hex(5)	C[+57], N[+1216]	1114.16	3	3340.48	3340.48	0	0.6	375	Specific	646.89	500.19	500.19	9.63	373	>sp|P05164|PERM_HUMAN Myeloperoxidase OS=Homo sapiens OX=9606 GN=MPO PE=1 SV=1	1	PERM	controllerType=0 controllerNumber=1 scan=28476	50.0792
403	Top500_RP_HCD_1.raw_20200210	Top500	RP	HCD	1	22434:2	1	F.DNLHDDPC[+57.021]LL.T		C[+57]	606.271	2	1211.53	1211.54	0	-1.7	380	Non	372.4	241.52	241.52	4.39	373	>sp|P05164|PERM_HUMAN Myeloperoxidase OS=Homo sapiens OX=9606 GN=MPO PE=1 SV=1	1	PERM	controllerType=0 controllerNumber=1 scan=21653	39.6138
404	Top500_RP_HCD_1.raw_20200210	Top500	RP	HCD	1	11310:2	1	F.DNLHDDPC[+57.021]LLTN[+1378.476]R.S	HexNAc(2)Hex(6)	C[+57], N[+1378]	1481.11	2	2961.21	2961.2	0	1.4	380	NRagged	230.43	147.88	147.88	3.19	373	>sp|P05164|PERM_HUMAN Myeloperoxidase OS=Homo sapiens OX=9606 GN=MPO PE=1 SV=1	1	PERM	controllerType=0 controllerNumber=1 scan=11956	25.0008
405	Top500_RP_HCD_1.raw_20200210	Top500	RP	HCD	1	11852:2	1	F.DNLHDDPC[+57.021]LLTN[+1054.370]R.S	HexNAc(2)Hex(4)	C[+57], N[+1054]	1319.05	2	2637.1	2637.1	0	-0.8	380	NRagged	359.53	221.08	221.08	4.4	373	>sp|P05164|PERM_HUMAN Myeloperoxidase OS=Homo sapiens OX=9606 GN=MPO PE=1 SV=1	1	PERM	controllerType=0 controllerNumber=1 scan=12403	25.6536
406	Top500_RP_HCD_1.raw_20200210	Top500	RP	HCD	1	12094:2	1	F.DNLHDDPC[+57.021]LLTN[+892.317]R.S	HexNAc(2)Hex(3)	C[+57], N[+892]	1238.02	2	2475.04	2475.05	0	-3.3	380	NRagged	420.45	296.42	296.42	4.07	373	>sp|P05164|PERM_HUMAN Myeloperoxidase OS=Homo sapiens OX=9606 GN=MPO PE=1 SV=1	1	PERM	controllerType=0 controllerNumber=1 scan=12597	25.9267
407	Top500_RP_HCD_1.raw_20200210	Top500	RP	HCD	1	11785:3	1	F.DNLHDDPC[+57.021]LLTN[+1054.370]R.S	HexNAc(2)Hex(4)	C[+57], N[+1054]	879.704	3	2637.1	2637.1	0	-0.1	380	NRagged	440.24	252.76	252.76	5.26	373	>sp|P05164|PERM_HUMAN Myeloperoxidase OS=Homo sapiens OX=9606 GN=MPO PE=1 SV=1	1	PERM	controllerType=0 controllerNumber=1 scan=12351	25.5796
408	Top500_RP_HCD_1.raw_20200210	Top500	RP	HCD	1	11572:3	1	F.DNLHDDPC[+57.021]LLTN[+1378.476]R.S	HexNAc(2)Hex(6)	C[+57], N[+1378]	987.74	3	2961.2	2961.2	0	0.4	380	NRagged	472.59	216.07	216.07	5.23	373	>sp|P05164|PERM_HUMAN Myeloperoxidase OS=Homo sapiens OX=9606 GN=MPO PE=1 SV=1	1	PERM	controllerType=0 controllerNumber=1 scan=12160	25.294
409	Top500_RP_HCD_1.raw_20200210	Top500	RP	HCD	1	11289:3	1	F.DNLHDDPC[+57.021]LLTN[+1378.476]R.S	HexNAc(2)Hex(6)	C[+57], N[+1378]	987.739	3	2961.2	2961.2	0	-0.1	380	NRagged	520.67	311.85	311.85	5.5	373	>sp|P05164|PERM_HUMAN Myeloperoxidase OS=Homo sapiens OX=9606 GN=MPO PE=1 SV=1	1	PERM	controllerType=0 controllerNumber=1 scan=11940	24.977
410	Top500_RP_HCD_1.raw_20200210	Top500	RP	HCD	1	11439:3	1	F.DNLHDDPC[+57.021]LLTN[+1216.423]R.S	HexNAc(2)Hex(5)	C[+57], N[+1216]	933.724	3	2799.16	2799.15	0	2	380	NRagged	570.82	366.62	366.62	5.8	373	>sp|P05164|PERM_HUMAN Myeloperoxidase OS=Homo sapiens OX=9606 GN=MPO PE=1 SV=1	1	PERM	controllerType=0 controllerNumber=1 scan=12054	25.1422
411	Top500_RP_HCD_1.raw_20200210	Top500	RP	HCD	1	11765:3	1	F.DNLHDDPC[+57.021]LLTN[+1216.423]R.S	HexNAc(2)Hex(5)	C[+57], N[+1216]	933.722	3	2799.15	2799.15	0	0	380	NRagged	575.8	312.01	312.01	5.48	373	>sp|P05164|PERM_HUMAN Myeloperoxidase OS=Homo sapiens OX=9606 GN=MPO PE=1 SV=1	1	PERM	controllerType=0 controllerNumber=1 scan=12333	25.5543
412	Top500_RP_HCD_1.raw_20200210	Top500	RP	HCD	1	12076:3	1	F.DNLHDDPC[+57.021]LLTN[+892.317]R.S	HexNAc(2)Hex(3)	C[+57], N[+892]	825.686	3	2475.04	2475.05	0	-0.7	380	NRagged	616.03	411.4	411.4	9.18	373	>sp|P05164|PERM_HUMAN Myeloperoxidase OS=Homo sapiens OX=9606 GN=MPO PE=1 SV=1	1	PERM	controllerType=0 controllerNumber=1 scan=12580	25.9018
413	Top500_RP_HCD_1.raw_20200210	Top500	RP	HCD	1	12085:3	1	F.DNLHDDPC[+57.021]LLTN[+892.317]R.S	HexNAc(2)Hex(3)	C[+57], N[+892]	825.686	3	2475.04	2475.05	0	-0.7	380	NRagged	664.48	446.71	446.71	10.18	373	>sp|P05164|PERM_HUMAN Myeloperoxidase OS=Homo sapiens OX=9606 GN=MPO PE=1 SV=1	1	PERM	controllerType=0 controllerNumber=1 scan=12589	25.9149
414	Top500_RP_HCD_1.raw_20200210	Top500	RP	HCD	1	11692:3	1	F.DNLHDDPC[+57.021]LLTN[+1216.423]R.S	HexNAc(2)Hex(5)	C[+57], N[+1216]	933.722	3	2799.15	2799.15	0	0.6	380	NRagged	691.74	448.47	448.47	10.29	373	>sp|P05164|PERM_HUMAN Myeloperoxidase OS=Homo sapiens OX=9606 GN=MPO PE=1 SV=1	1	PERM	controllerType=0 controllerNumber=1 scan=12265	25.4493
415	Top500_RP_HCD_1.raw_20200210	Top500	RP	HCD	1	06518:2	1	L.HDDPC[+57.021]LLTN[+1216.423]R.S	HexNAc(2)Hex(5)	C[+57], N[+1216]	1229	2	2457	2457	0	0.7	383	NRagged	127.7	104.7	104.7	1.7	373	>sp|P05164|PERM_HUMAN Myeloperoxidase OS=Homo sapiens OX=9606 GN=MPO PE=1 SV=1	1	PERM	controllerType=0 controllerNumber=1 scan=8028	19.2317
416	Top500_RP_HCD_1.raw_20200210	Top500	RP	HCD	1	06238:2	1	L.HDDPC[+57.021]LLTN[+1378.476]R.S	HexNAc(2)Hex(6)	C[+57], N[+1378]	1310.03	2	2619.06	2619.05	0	4	383	NRagged	140.65	102.67	102.67	0.98	373	>sp|P05164|PERM_HUMAN Myeloperoxidase OS=Homo sapiens OX=9606 GN=MPO PE=1 SV=1	1	PERM	controllerType=0 controllerNumber=1 scan=7827	18.9512
417	Top500_RP_HCD_1.raw_20200210	Top500	RP	HCD	1	07025:2	1	L.HDDPC[+57.021]LLTN[+892.317]R.S	HexNAc(2)Hex(3)	C[+57], N[+892]	1066.95	2	2132.88	2132.89	0	-3.6	383	NRagged	144.26	88.18	88.18	0.75	373	>sp|P05164|PERM_HUMAN Myeloperoxidase OS=Homo sapiens OX=9606 GN=MPO PE=1 SV=1	1	PERM	controllerType=0 controllerNumber=1 scan=8428	19.7983
418	Top500_RP_HCD_1.raw_20200210	Top500	RP	HCD	1	07011:2	1	L.HDDPC[+57.021]LLTN[+892.317]R.S	HexNAc(2)Hex(3)	C[+57], N[+892]	1066.94	2	2132.88	2132.89	0	-5.9	383	NRagged	151.52	72.8	72.8	0.68	373	>sp|P05164|PERM_HUMAN Myeloperoxidase OS=Homo sapiens OX=9606 GN=MPO PE=1 SV=1	1	PERM	controllerType=0 controllerNumber=1 scan=8417	19.7824
419	Top500_RP_HCD_1.raw_20200210	Top500	RP	HCD	1	06734:3	1	L.HDDPC[+57.021]LLTN[+1054.370]R.S	HexNAc(2)Hex(4)	C[+57], N[+1054]	765.654	3	2294.95	2294.94	0	1.9	383	NRagged	214.99	94.07	94.07	1.51	373	>sp|P05164|PERM_HUMAN Myeloperoxidase OS=Homo sapiens OX=9606 GN=MPO PE=1 SV=1	1	PERM	controllerType=0 controllerNumber=1 scan=8197	19.4692
420	Top500_RP_HCD_1.raw_20200210	Top500	RP	HCD	1	06485:3	1	L.HDDPC[+57.021]LLTN[+1216.423]R.S	HexNAc(2)Hex(5)	C[+57], N[+1216]	819.672	3	2457	2457	0	1.8	383	NRagged	291.26	94.63	94.63	3.03	373	>sp|P05164|PERM_HUMAN Myeloperoxidase OS=Homo sapiens OX=9606 GN=MPO PE=1 SV=1	1	PERM	controllerType=0 controllerNumber=1 scan=8004	19.1987
421	Top500_RP_HCD_1.raw_20200210	Top500	RP	HCD	1	06209:3	1	L.HDDPC[+57.021]LLTN[+1378.476]R.S	HexNAc(2)Hex(6)	C[+57], N[+1378]	873.688	3	2619.05	2619.05	0	0.1	383	NRagged	304.67	103.9	103.9	3.2	373	>sp|P05164|PERM_HUMAN Myeloperoxidase OS=Homo sapiens OX=9606 GN=MPO PE=1 SV=1	1	PERM	controllerType=0 controllerNumber=1 scan=7804	18.9182
422	Top500_RP_HCD_1.raw_20200210	Top500	RP	HCD	1	06255:3	1	L.HDDPC[+57.021]LLTN[+1378.476]R.S	HexNAc(2)Hex(6)	C[+57], N[+1378]	873.688	3	2619.05	2619.05	0	0.4	383	NRagged	320.03	103.6	103.6	3.6	373	>sp|P05164|PERM_HUMAN Myeloperoxidase OS=Homo sapiens OX=9606 GN=MPO PE=1 SV=1	1	PERM	controllerType=0 controllerNumber=1 scan=7839	18.9683
423	Top500_RP_HCD_1.raw_20200210	Top500	RP	HCD	1	06976:3	1	L.HDDPC[+57.021]LLTN[+892.317]R.S	HexNAc(2)Hex(3)	C[+57], N[+892]	711.636	3	2132.89	2132.89	0	1.1	383	NRagged	328.55	85.65	85.65	3.22	373	>sp|P05164|PERM_HUMAN Myeloperoxidase OS=Homo sapiens OX=9606 GN=MPO PE=1 SV=1	1	PERM	controllerType=0 controllerNumber=1 scan=8392	19.7468
424	Top500_RP_HCD_1.raw_20200210	Top500	RP	HCD	1	09631:2	1	H.DDPC[+57.021]LLTN[+892.317]R.S	HexNAc(2)Hex(3)	C[+57], N[+892]	998.421	2	1995.83	1995.83	0	0.8	384	NRagged	179.96	71.36	71.36	1.46	373	>sp|P05164|PERM_HUMAN Myeloperoxidase OS=Homo sapiens OX=9606 GN=MPO PE=1 SV=1	1	PERM	controllerType=0 controllerNumber=1 scan=10628	23.0974
425	Top500_RP_HCD_1.raw_20200210	Top500	RP	HCD	1	11592:2	1	D.DPC[+57.021]LLTN[+1809.666]R.S	HexNAc(5)Hex(4)dHex(1)	C[+57], N[+1810]	1399.58	2	2798.15	2798.15	0	-2.7	385	Specific	100.5	60.49	60.49	1.02	373	>sp|P05164|PERM_HUMAN Myeloperoxidase OS=Homo sapiens OX=9606 GN=MPO PE=1 SV=1	1	PERM	controllerType=0 controllerNumber=1 scan=12174	25.314
426	Top500_RP_HCD_1.raw_20200210	Top500	RP	HCD	1	02553:2	1	C.LLTN[+1216.423]R.S	HexNAc(2)Hex(5)	N[+1216]	916.904	2	1832.8	1832.8	0	-0.1	388	NRagged	157.63	1.75	1.75	0.78	373	>sp|P05164|PERM_HUMAN Myeloperoxidase OS=Homo sapiens OX=9606 GN=MPO PE=1 SV=1	1	PERM	controllerType=0 controllerNumber=1 scan=5006	14.9522
427	Top500_RP_HCD_1.raw_20200210	Top500	RP	HCD	1	29904:2	1	R.SARIPC[+57.021]FL.A		C[+57]	482.258	2	963.508	963.508	0	0.1	393	CRagged	365.9	154.86	154.86	3.42	373	>sp|P05164|PERM_HUMAN Myeloperoxidase OS=Homo sapiens OX=9606 GN=MPO PE=1 SV=1	1	PERM	controllerType=0 controllerNumber=1 scan=28487	50.095
428	Top500_RP_HCD_1.raw_20200210	Top500	RP	HCD	1	29883:2	1	R.SARIPC[+57.021]FL.A		C[+57]	482.257	2	963.507	963.508	0	-1.1	393	CRagged	379.19	174.18	174.18	4	373	>sp|P05164|PERM_HUMAN Myeloperoxidase OS=Homo sapiens OX=9606 GN=MPO PE=1 SV=1	1	PERM	controllerType=0 controllerNumber=1 scan=28472	50.0738
429	Top500_RP_HCD_1.raw_20200210	Top500	RP	HCD	1	24087:1	1	R.IPC[+57.021]F.L		C[+57]	536.254	1	536.254	536.254	0	0.1	396	CRagged	175.36	19.5	19.5	0.15	373	>sp|P05164|PERM_HUMAN Myeloperoxidase OS=Homo sapiens OX=9606 GN=MPO PE=1 SV=1	1	PERM	controllerType=0 controllerNumber=1 scan=23076	41.7051
430	Top500_RP_HCD_1.raw_20200210	Top500	RP	HCD	1	34356:1	1	R.IPC[+57.021]FL.A		C[+57]	649.338	1	649.338	649.338	0	0.7	396	CRagged	205.32	42.74	42.74	0.44	373	>sp|P05164|PERM_HUMAN Myeloperoxidase OS=Homo sapiens OX=9606 GN=MPO PE=1 SV=1	1	PERM	controllerType=0 controllerNumber=1 scan=32691	56.8747
431	Top500_RP_HCD_1.raw_20200210	Top500	RP	HCD	1	23979:2	1	R.IPC[+57.021]FLAGDTR.S		C[+57]	575.289	2	1149.57	1149.57	0	-0.8	396	Specific	651.61	388.6	388.6	9.98	373	>sp|P05164|PERM_HUMAN Myeloperoxidase OS=Homo sapiens OX=9606 GN=MPO PE=1 SV=1	1	PERM	controllerType=0 controllerNumber=1 scan=22981	41.5619
432	Top500_RP_HCD_1.raw_20200210	Top500	RP	HCD	1	24466:2	1	R.IPC[+57.021]FLAGDTR.S		C[+57]	575.29	2	1149.57	1149.57	0	0.6	396	Specific	669.1	439.52	439.52	9.9	373	>sp|P05164|PERM_HUMAN Myeloperoxidase OS=Homo sapiens OX=9606 GN=MPO PE=1 SV=1	1	PERM	controllerType=0 controllerNumber=1 scan=23393	42.1916
433	Top500_RP_HCD_1.raw_20200210	Top500	RP	HCD	1	24192:2	1	R.IPC[+57.021]FLAGDTR.S		C[+57]	575.29	2	1149.57	1149.57	0	0	396	Specific	746.67	464.11	464.11	11.22	373	>sp|P05164|PERM_HUMAN Myeloperoxidase OS=Homo sapiens OX=9606 GN=MPO PE=1 SV=1	1	PERM	controllerType=0 controllerNumber=1 scan=23181	41.8767
434	Top500_RP_HCD_1.raw_20200210	Top500	RP	HCD	1	24205:1	1	I.PC[+57.021]FLAGDTR.S		C[+57]	1036.49	1	1036.49	1036.49	0	1.4	397	NRagged	136.65	109.83	109.83	0.35	373	>sp|P05164|PERM_HUMAN Myeloperoxidase OS=Homo sapiens OX=9606 GN=MPO PE=1 SV=1	1	PERM	controllerType=0 controllerNumber=1 scan=23191	41.8914
435	Top500_RP_HCD_1.raw_20200210	Top500	RP	HCD	1	24089:2	1	I.PC[+57.021]FLAGDTR.S		C[+57]	518.748	2	1036.49	1036.49	0	0.6	397	NRagged	305.22	248.54	248.54	3.84	373	>sp|P05164|PERM_HUMAN Myeloperoxidase OS=Homo sapiens OX=9606 GN=MPO PE=1 SV=1	1	PERM	controllerType=0 controllerNumber=1 scan=23077	41.7075
436	Top500_RP_HCD_1.raw_20200210	Top500	RP	HCD	1	24103:1	1	I.PC[+57.021]FLAGDTR.S		C[+57]	1036.49	1	1036.49	1036.49	0	-1.9	397	NRagged	360.46	219.64	219.64	2.91	373	>sp|P05164|PERM_HUMAN Myeloperoxidase OS=Homo sapiens OX=9606 GN=MPO PE=1 SV=1	1	PERM	controllerType=0 controllerNumber=1 scan=23089	41.7247
437	Top500_RP_HCD_1.raw_20200210	Top500	RP	HCD	1	24228:2	1	I.PC[+57.021]FLAGDTR.S		C[+57]	518.748	2	1036.49	1036.49	0	-0.1	397	NRagged	395.48	262.47	262.47	4.68	373	>sp|P05164|PERM_HUMAN Myeloperoxidase OS=Homo sapiens OX=9606 GN=MPO PE=1 SV=1	1	PERM	controllerType=0 controllerNumber=1 scan=23212	41.9234
438	Top500_RP_HCD_1.raw_20200210	Top500	RP	HCD	1	24101:2	1	I.PC[+57.021]FLAGDTR.S		C[+57]	518.748	2	1036.49	1036.49	0	0.6	397	NRagged	525.27	335.05	335.05	5.5	373	>sp|P05164|PERM_HUMAN Myeloperoxidase OS=Homo sapiens OX=9606 GN=MPO PE=1 SV=1	1	PERM	controllerType=0 controllerNumber=1 scan=23087	41.722
439	Top500_RP_HCD_1.raw_20200210	Top500	RP	HCD	1	07447:2	1	C.FLAGDTR.S			390.207	2	779.406	779.405	0	1.3	399	NRagged	219.49	29.84	29.84	0.32	373	>sp|P05164|PERM_HUMAN Myeloperoxidase OS=Homo sapiens OX=9606 GN=MPO PE=1 SV=1	1	PERM	controllerType=0 controllerNumber=1 scan=8771	20.3101
440	Top500_RP_HCD_1.raw_20200210	Top500	RP	HCD	1	07507:2	1	C.FLAGDTR.S			390.206	2	779.406	779.405	0	1.2	399	NRagged	326.51	59.37	59.37	1.46	373	>sp|P05164|PERM_HUMAN Myeloperoxidase OS=Homo sapiens OX=9606 GN=MPO PE=1 SV=1	1	PERM	controllerType=0 controllerNumber=1 scan=8815	20.3724
441	Top500_RP_HCD_1.raw_20200210	Top500	RP	HCD	1	13213:2	1	E.LTSMHTL.L			401.71	2	802.413	802.413	0	0.4	412	CRagged	272.99	32.91	32.91	1	373	>sp|P05164|PERM_HUMAN Myeloperoxidase OS=Homo sapiens OX=9606 GN=MPO PE=1 SV=1	1	PERM	controllerType=0 controllerNumber=1 scan=13657	27.645
442	Top500_RP_HCD_1.raw_20200210	Top500	RP	HCD	1	13426:2	1	E.LTSMHTL.L			401.71	2	802.413	802.413	0	0.4	412	CRagged	387.58	20.41	20.41	2.69	373	>sp|P05164|PERM_HUMAN Myeloperoxidase OS=Homo sapiens OX=9606 GN=MPO PE=1 SV=1	1	PERM	controllerType=0 controllerNumber=1 scan=13827	27.8855
443	Top500_RP_HCD_1.raw_20200210	Top500	RP	HCD	1	06484:1	1	E.LTSM[+15.995]HTL.L		M[+16]	818.409	1	818.409	818.408	0	2.3	412	CRagged	103.14	43.24	43.24	0.31	373	>sp|P05164|PERM_HUMAN Myeloperoxidase OS=Homo sapiens OX=9606 GN=MPO PE=1 SV=1	1	PERM	controllerType=0 controllerNumber=1 scan=8004	19.1987
444	Top500_RP_HCD_1.raw_20200210	Top500	RP	HCD	1	06618:2	1	E.LTSM[+15.995]HTL.L		M[+16]	409.708	2	818.408	818.408	0	0.3	412	CRagged	233.4	3.75	3.75	0.71	373	>sp|P05164|PERM_HUMAN Myeloperoxidase OS=Homo sapiens OX=9606 GN=MPO PE=1 SV=1	1	PERM	controllerType=0 controllerNumber=1 scan=8111	19.3477
445	Top500_RP_HCD_1.raw_20200210	Top500	RP	HCD	1	06440:2	1	E.LTSM[+15.995]HTL.L		M[+16]	409.708	2	818.409	818.408	0	1.2	412	CRagged	367.96	51.09	51.09	2.76	373	>sp|P05164|PERM_HUMAN Myeloperoxidase OS=Homo sapiens OX=9606 GN=MPO PE=1 SV=1	1	PERM	controllerType=0 controllerNumber=1 scan=7972	19.1536
446	Top500_RP_HCD_1.raw_20200210	Top500	RP	HCD	1	24213:2	1	E.LTSMHTLL.L			458.252	2	915.498	915.497	0	1	412	CRagged	411.12	169.99	169.99	4.33	373	>sp|P05164|PERM_HUMAN Myeloperoxidase OS=Homo sapiens OX=9606 GN=MPO PE=1 SV=1	1	PERM	controllerType=0 controllerNumber=1 scan=23196	41.8993
447	Top500_RP_HCD_1.raw_20200210	Top500	RP	HCD	1	16581:2	1	E.LTSM[+15.995]HTLL.L		M[+16]	466.25	2	931.492	931.492	0	0.1	412	CRagged	325.38	136.57	136.57	3.22	373	>sp|P05164|PERM_HUMAN Myeloperoxidase OS=Homo sapiens OX=9606 GN=MPO PE=1 SV=1	1	PERM	controllerType=0 controllerNumber=1 scan=16616	32.1061
448	Top500_RP_HCD_1.raw_20200210	Top500	RP	HCD	1	28751:2	1	L.TSMHTLLL.R			458.252	2	915.497	915.497	0	0.1	413	Non	362.47	63.58	63.58	3.15	373	>sp|P05164|PERM_HUMAN Myeloperoxidase OS=Homo sapiens OX=9606 GN=MPO PE=1 SV=1	1	PERM	controllerType=0 controllerNumber=1 scan=27356	48.2766
449	Top500_RP_HCD_1.raw_20200210	Top500	RP	HCD	1	28788:2	1	T.SMHTLLL.R			407.728	2	814.449	814.449	0	-0.4	414	Non	356.19	148.89	148.89	3.81	373	>sp|P05164|PERM_HUMAN Myeloperoxidase OS=Homo sapiens OX=9606 GN=MPO PE=1 SV=1	1	PERM	controllerType=0 controllerNumber=1 scan=27396	48.3416
450	Top500_RP_HCD_1.raw_20200210	Top500	RP	HCD	1	28661:2	1	T.SMHTLLL.R			407.728	2	814.448	814.449	0	-1.4	414	Non	382.19	127.68	127.68	3.74	373	>sp|P05164|PERM_HUMAN Myeloperoxidase OS=Homo sapiens OX=9606 GN=MPO PE=1 SV=1	1	PERM	controllerType=0 controllerNumber=1 scan=27220	48.0335
451	Top500_RP_HCD_1.raw_20200210	Top500	RP	HCD	1	23872:2	1	T.SM[+15.995]HTLLL.R		M[+16]	415.725	2	830.443	830.444	0	-0.8	414	Non	205.45	6.49	6.49	0.31	373	>sp|P05164|PERM_HUMAN Myeloperoxidase OS=Homo sapiens OX=9606 GN=MPO PE=1 SV=1	1	PERM	controllerType=0 controllerNumber=1 scan=22883	41.4139
452	Top500_RP_HCD_1.raw_20200210	Top500	RP	HCD	1	23586:2	1	T.SM[+15.995]HTLLL.R		M[+16]	415.725	2	830.443	830.444	0	-0.7	414	Non	339.74	16.94	16.94	1.21	373	>sp|P05164|PERM_HUMAN Myeloperoxidase OS=Homo sapiens OX=9606 GN=MPO PE=1 SV=1	1	PERM	controllerType=0 controllerNumber=1 scan=22654	41.0852
453	Top500_RP_HCD_1.raw_20200210	Top500	RP	HCD	1	03388:2	1	E.LKSLNPR.W			414.259	2	827.511	827.51	0	1.6	430	Specific	366.57	137.03	137.03	3.36	373	>sp|P05164|PERM_HUMAN Myeloperoxidase OS=Homo sapiens OX=9606 GN=MPO PE=1 SV=1	1	PERM	controllerType=0 controllerNumber=1 scan=5656	15.8644
454	Top500_RP_HCD_1.raw_20200210	Top500	RP	HCD	1	14902:1	1	R.WDGERL.Y			775.373	1	775.373	775.373	0	-1	437	CRagged	127.15	13.39	13.39	0.09	373	>sp|P05164|PERM_HUMAN Myeloperoxidase OS=Homo sapiens OX=9606 GN=MPO PE=1 SV=1	1	PERM	controllerType=0 controllerNumber=1 scan=15068	29.7001
455	Top500_RP_HCD_1.raw_20200210	Top500	RP	HCD	1	14830:2	1	R.WDGERL.Y			388.19	2	775.373	775.373	0	-0.5	437	CRagged	212.89	93.57	93.57	0.56	373	>sp|P05164|PERM_HUMAN Myeloperoxidase OS=Homo sapiens OX=9606 GN=MPO PE=1 SV=1	1	PERM	controllerType=0 controllerNumber=1 scan=15004	29.6053
456	Top500_RP_HCD_1.raw_20200210	Top500	RP	HCD	1	19359:2	1	R.WDGERLY.Q			469.722	2	938.437	938.437	0	0.4	437	CRagged	141.25	93.86	93.86	0.34	373	>sp|P05164|PERM_HUMAN Myeloperoxidase OS=Homo sapiens OX=9606 GN=MPO PE=1 SV=1	1	PERM	controllerType=0 controllerNumber=1 scan=18989	35.6598
457	Top500_RP_HCD_1.raw_20200210	Top500	RP	HCD	1	19417:2	1	R.WDGERLY.Q			469.722	2	938.437	938.437	0	0.1	437	CRagged	268.47	150.78	150.78	2.58	373	>sp|P05164|PERM_HUMAN Myeloperoxidase OS=Homo sapiens OX=9606 GN=MPO PE=1 SV=1	1	PERM	controllerType=0 controllerNumber=1 scan=19031	35.7215
458	Top500_RP_HCD_1.raw_20200210	Top500	RP	HCD	1	19702:2	1	R.WDGERLY.Q			469.722	2	938.436	938.437	0	-0.2	437	CRagged	286.24	150.68	150.68	1.72	373	>sp|P05164|PERM_HUMAN Myeloperoxidase OS=Homo sapiens OX=9606 GN=MPO PE=1 SV=1	1	PERM	controllerType=0 controllerNumber=1 scan=19260	36.0471
459	Top500_RP_HCD_1.raw_20200210	Top500	RP	HCD	1	17187:2	1	R.WDGERLYQE.A			598.273	2	1195.54	1195.54	0	1.5	437	Specific	114.32	28.08	28.08	0.33	373	>sp|P05164|PERM_HUMAN Myeloperoxidase OS=Homo sapiens OX=9606 GN=MPO PE=1 SV=1	1	PERM	controllerType=0 controllerNumber=1 scan=17123	32.8636
460	Top500_RP_HCD_1.raw_20200210	Top500	RP	HCD	1	16832:2	1	R.WDGERLYQE.A			598.276	2	1195.54	1195.54	0	5.3	437	Specific	279.81	184.76	184.76	1.72	373	>sp|P05164|PERM_HUMAN Myeloperoxidase OS=Homo sapiens OX=9606 GN=MPO PE=1 SV=1	1	PERM	controllerType=0 controllerNumber=1 scan=16832	32.4323
461	Top500_RP_HCD_1.raw_20200210	Top500	RP	HCD	1	16876:2	1	R.WDGERLYQE.A			598.273	2	1195.54	1195.54	0	0.2	437	Specific	443.5	259.87	259.87	4.65	373	>sp|P05164|PERM_HUMAN Myeloperoxidase OS=Homo sapiens OX=9606 GN=MPO PE=1 SV=1	1	PERM	controllerType=0 controllerNumber=1 scan=16868	32.4847
462	Top500_RP_HCD_1.raw_20200210	Top500	RP	HCD	1	17143:2	1	R.WDGERLYQE.A			598.273	2	1195.54	1195.54	0	0.8	437	Specific	467.8	265.25	265.25	5.05	373	>sp|P05164|PERM_HUMAN Myeloperoxidase OS=Homo sapiens OX=9606 GN=MPO PE=1 SV=1	1	PERM	controllerType=0 controllerNumber=1 scan=17087	32.812
463	Top500_RP_HCD_1.raw_20200210	Top500	RP	HCD	1	14659:2	1	R.KIVGAMV.Q			359.22	2	717.433	717.433	0	0.1	448	CRagged	269.15	118.79	118.79	1.72	373	>sp|P05164|PERM_HUMAN Myeloperoxidase OS=Homo sapiens OX=9606 GN=MPO PE=1 SV=1	1	PERM	controllerType=0 controllerNumber=1 scan=14874	29.4243
464	Top500_RP_HCD_1.raw_20200210	Top500	RP	HCD	1	08179:2	1	R.KIVGAM[+15.995]V.Q		M[+16]	367.217	2	733.427	733.428	0	-0.8	448	CRagged	267.04	147.1	147.1	2.92	373	>sp|P05164|PERM_HUMAN Myeloperoxidase OS=Homo sapiens OX=9606 GN=MPO PE=1 SV=1	1	PERM	controllerType=0 controllerNumber=1 scan=9412	21.2789
465	Top500_RP_HCD_1.raw_20200210	Top500	RP	HCD	1	24400:2	1	R.KIVGAMVQI.I			479.791	2	958.575	958.575	0	-0.4	448	CRagged	348.07	171.85	171.85	3.31	373	>sp|P05164|PERM_HUMAN Myeloperoxidase OS=Homo sapiens OX=9606 GN=MPO PE=1 SV=1	1	PERM	controllerType=0 controllerNumber=1 scan=23344	42.1203
466	Top500_RP_HCD_1.raw_20200210	Top500	RP	HCD	1	24386:2	1	R.KIVGAMVQI.I			479.791	2	958.576	958.575	0	0.3	448	CRagged	368.91	180.85	180.85	3.87	373	>sp|P05164|PERM_HUMAN Myeloperoxidase OS=Homo sapiens OX=9606 GN=MPO PE=1 SV=1	1	PERM	controllerType=0 controllerNumber=1 scan=23334	42.1054
467	Top500_RP_HCD_1.raw_20200210	Top500	RP	HCD	1	30452:2	1	R.KIVGAMVQII.T			536.333	2	1071.66	1071.66	0	-0.9	448	CRagged	357.81	137.86	137.86	3.6	373	>sp|P05164|PERM_HUMAN Myeloperoxidase OS=Homo sapiens OX=9606 GN=MPO PE=1 SV=1	1	PERM	controllerType=0 controllerNumber=1 scan=28981	50.8833
468	Top500_RP_HCD_1.raw_20200210	Top500	RP	HCD	1	23911:2	1	R.KIVGAM[+15.995]VQII.T		M[+16]	544.331	2	1087.66	1087.65	0	0.6	448	CRagged	253.74	105.75	105.75	1.72	373	>sp|P05164|PERM_HUMAN Myeloperoxidase OS=Homo sapiens OX=9606 GN=MPO PE=1 SV=1	1	PERM	controllerType=0 controllerNumber=1 scan=22922	41.4702
469	Top500_RP_HCD_1.raw_20200210	Top500	RP	HCD	1	28862:1	1	K.IVGAMVQI.I			830.479	1	830.479	830.48	0	-1.8	449	CRagged	445.64	176.11	176.11	3.87	373	>sp|P05164|PERM_HUMAN Myeloperoxidase OS=Homo sapiens OX=9606 GN=MPO PE=1 SV=1	1	PERM	controllerType=0 controllerNumber=1 scan=27482	48.4879
470	Top500_RP_HCD_1.raw_20200210	Top500	RP	HCD	1	28873:2	1	I.TYRDYLPL.V			520.775	2	1040.54	1040.54	0	1.4	458	Non	312.68	110.77	110.77	3.07	373	>sp|P05164|PERM_HUMAN Myeloperoxidase OS=Homo sapiens OX=9606 GN=MPO PE=1 SV=1	1	PERM	controllerType=0 controllerNumber=1 scan=27495	48.5106
471	Top500_RP_HCD_1.raw_20200210	Top500	RP	HCD	1	29041:2	1	I.TYRDYLPL.V			520.774	2	1040.54	1040.54	0	0.1	458	Non	445.98	150.16	150.16	4.65	373	>sp|P05164|PERM_HUMAN Myeloperoxidase OS=Homo sapiens OX=9606 GN=MPO PE=1 SV=1	1	PERM	controllerType=0 controllerNumber=1 scan=27678	48.8143
472	Top500_RP_HCD_1.raw_20200210	Top500	RP	HCD	1	25250:2	1	Y.RDYLPL.V			388.719	2	776.43	776.43	0	-0.5	460	Non	254.73	36	36	1.03	373	>sp|P05164|PERM_HUMAN Myeloperoxidase OS=Homo sapiens OX=9606 GN=MPO PE=1 SV=1	1	PERM	controllerType=0 controllerNumber=1 scan=24128	43.3268
473	Top500_RP_HCD_1.raw_20200210	Top500	RP	HCD	1	25671:2	1	Y.RDYLPL.V			388.719	2	776.43	776.43	0	-0.5	460	Non	269.39	35.33	35.33	1.72	373	>sp|P05164|PERM_HUMAN Myeloperoxidase OS=Homo sapiens OX=9606 GN=MPO PE=1 SV=1	1	PERM	controllerType=0 controllerNumber=1 scan=24528	43.9503
474	Top500_RP_HCD_1.raw_20200210	Top500	RP	HCD	1	25403:2	1	Y.RDYLPL.V			388.719	2	776.43	776.43	0	-0.3	460	Non	408.62	25.66	25.66	2.96	373	>sp|P05164|PERM_HUMAN Myeloperoxidase OS=Homo sapiens OX=9606 GN=MPO PE=1 SV=1	1	PERM	controllerType=0 controllerNumber=1 scan=24311	43.6286
475	Top500_RP_HCD_1.raw_20200210	Top500	RP	HCD	1	29402:2	1	Y.RDYLPLV.L			438.253	2	875.499	875.499	0	0	460	Non	205.74	125.54	125.54	1.03	373	>sp|P05164|PERM_HUMAN Myeloperoxidase OS=Homo sapiens OX=9606 GN=MPO PE=1 SV=1	1	PERM	controllerType=0 controllerNumber=1 scan=28045	49.4258
476	Top500_RP_HCD_1.raw_20200210	Top500	RP	HCD	1	29330:2	1	Y.RDYLPLV.L			438.252	2	875.498	875.499	0	-0.8	460	Non	281.16	259.6	259.6	3.66	373	>sp|P05164|PERM_HUMAN Myeloperoxidase OS=Homo sapiens OX=9606 GN=MPO PE=1 SV=1	1	PERM	controllerType=0 controllerNumber=1 scan=27977	49.3207
477	Top500_RP_HCD_1.raw_20200210	Top500	RP	HCD	1	38354:1	1	R.DYLPLVLGPT.A			1087.61	1	1087.61	1087.6	0	6.1	461	CRagged	88.29	88.29	88.29	0.69	373	>sp|P05164|PERM_HUMAN Myeloperoxidase OS=Homo sapiens OX=9606 GN=MPO PE=1 SV=1	1	PERM	controllerType=0 controllerNumber=1 scan=36191	62.3497
478	Top500_RP_HCD_1.raw_20200210	Top500	RP	HCD	1	36269:2	1	R.DYLPLVLGPTAMR.K			723.396	2	1445.78	1445.78	0	1.2	461	Specific	397.73	358.38	358.38	5.29	373	>sp|P05164|PERM_HUMAN Myeloperoxidase OS=Homo sapiens OX=9606 GN=MPO PE=1 SV=1	1	PERM	controllerType=0 controllerNumber=1 scan=34455	59.7486
479	Top500_RP_HCD_1.raw_20200210	Top500	RP	HCD	1	19857:2	1	P.LVLGPTAMR.K			479.28	2	957.553	957.555	0	-2.6	465	NRagged	117.79	41.35	41.35	0.16	373	>sp|P05164|PERM_HUMAN Myeloperoxidase OS=Homo sapiens OX=9606 GN=MPO PE=1 SV=1	1	PERM	controllerType=0 controllerNumber=1 scan=19394	36.2416
480	Top500_RP_HCD_1.raw_20200210	Top500	RP	HCD	1	19760:2	1	P.LVLGPTAMR.K			479.281	2	957.555	957.555	0	-0.5	465	NRagged	271.43	76.04	76.04	2.15	373	>sp|P05164|PERM_HUMAN Myeloperoxidase OS=Homo sapiens OX=9606 GN=MPO PE=1 SV=1	1	PERM	controllerType=0 controllerNumber=1 scan=19311	36.1212
481	Top500_RP_HCD_1.raw_20200210	Top500	RP	HCD	1	08943:1	1	L.VLGPTA.M			557.33	1	557.33	557.329	0	0.4	466	Non	156.77	11.61	11.61	0.34	373	>sp|P05164|PERM_HUMAN Myeloperoxidase OS=Homo sapiens OX=9606 GN=MPO PE=1 SV=1	1	PERM	controllerType=0 controllerNumber=1 scan=10120	22.3837
482	Top500_RP_HCD_1.raw_20200210	Top500	RP	HCD	1	18225:1	1	L.VLGPTAM.R			688.375	1	688.375	688.37	0	7.8	466	Non	248.22	20.5	20.5	0.34	373	>sp|P05164|PERM_HUMAN Myeloperoxidase OS=Homo sapiens OX=9606 GN=MPO PE=1 SV=1	1	PERM	controllerType=0 controllerNumber=1 scan=18040	34.2503
483	Top500_RP_HCD_1.raw_20200210	Top500	RP	HCD	1	18161:1	1	L.VLGPTAM.R			688.372	1	688.372	688.37	0	2.6	466	Non	283.33	37.92	37.92	0.72	373	>sp|P05164|PERM_HUMAN Myeloperoxidase OS=Homo sapiens OX=9606 GN=MPO PE=1 SV=1	1	PERM	controllerType=0 controllerNumber=1 scan=17993	34.1831
484	Top500_RP_HCD_1.raw_20200210	Top500	RP	HCD	1	11503:2	1	L.VLGPTAMR.K			422.74	2	844.472	844.471	0	1	466	NRagged	254.04	25.82	25.82	1.02	373	>sp|P05164|PERM_HUMAN Myeloperoxidase OS=Homo sapiens OX=9606 GN=MPO PE=1 SV=1	1	PERM	controllerType=0 controllerNumber=1 scan=12104	25.2136
485	Top500_RP_HCD_1.raw_20200210	Top500	RP	HCD	1	11009:2	1	L.VLGPTAMR.K			422.74	2	844.472	844.471	0	1.2	466	NRagged	343.23	71.98	71.98	3.16	373	>sp|P05164|PERM_HUMAN Myeloperoxidase OS=Homo sapiens OX=9606 GN=MPO PE=1 SV=1	1	PERM	controllerType=0 controllerNumber=1 scan=11697	24.6141
486	Top500_RP_HCD_1.raw_20200210	Top500	RP	HCD	1	11250:2	1	L.VLGPTAMR.K			422.739	2	844.471	844.471	0	-0.1	466	NRagged	361.8	114.9	114.9	3.52	373	>sp|P05164|PERM_HUMAN Myeloperoxidase OS=Homo sapiens OX=9606 GN=MPO PE=1 SV=1	1	PERM	controllerType=0 controllerNumber=1 scan=11902	24.917
487	Top500_RP_HCD_1.raw_20200210	Top500	RP	HCD	1	04836:2	1	L.VLGPTAM[+15.995]R.K		M[+16]	430.737	2	860.466	860.466	0	0.7	466	NRagged	252.7	72.32	72.32	2.34	373	>sp|P05164|PERM_HUMAN Myeloperoxidase OS=Homo sapiens OX=9606 GN=MPO PE=1 SV=1	1	PERM	controllerType=0 controllerNumber=1 scan=6776	17.4577
488	Top500_RP_HCD_1.raw_20200210	Top500	RP	HCD	1	05152:2	1	L.VLGPTAM[+15.995]R.K		M[+16]	430.737	2	860.467	860.466	0	1	466	NRagged	308.8	55.84	55.84	1.72	373	>sp|P05164|PERM_HUMAN Myeloperoxidase OS=Homo sapiens OX=9606 GN=MPO PE=1 SV=1	1	PERM	controllerType=0 controllerNumber=1 scan=7009	17.7871
489	Top500_RP_HCD_1.raw_20200210	Top500	RP	HCD	1	02701:2	1	L.VLGPTAM[+15.995]RK.Y		M[+16]	494.784	2	988.561	988.561	0	0.1	466	NRagged	475.14	208.72	208.72	4.9	373	>sp|P05164|PERM_HUMAN Myeloperoxidase OS=Homo sapiens OX=9606 GN=MPO PE=1 SV=1	1	PERM	controllerType=0 controllerNumber=1 scan=5127	15.1213
490	Top500_RP_HCD_1.raw_20200210	Top500	RP	HCD	1	07923:2	1	V.LGPTAMR.K			373.204	2	745.402	745.403	0	-1.1	467	NRagged	218.19	114.95	114.95	0.72	373	>sp|P05164|PERM_HUMAN Myeloperoxidase OS=Homo sapiens OX=9606 GN=MPO PE=1 SV=1	1	PERM	controllerType=0 controllerNumber=1 scan=9143	20.8432
491	Top500_RP_HCD_1.raw_20200210	Top500	RP	HCD	1	05817:2	1	M.RKYLPT.Y			389.235	2	777.462	777.462	0	0.7	473	Non	334.08	104.89	104.89	2.74	373	>sp|P05164|PERM_HUMAN Myeloperoxidase OS=Homo sapiens OX=9606 GN=MPO PE=1 SV=1	1	PERM	controllerType=0 controllerNumber=1 scan=7491	18.4658
492	Top500_RP_HCD_1.raw_20200210	Top500	RP	HCD	1	06230:3	1	M.RKYLPTYR.S			366.214	3	1096.63	1096.63	0	0.4	473	NRagged	239.13	143.03	143.03	3.03	373	>sp|P05164|PERM_HUMAN Myeloperoxidase OS=Homo sapiens OX=9606 GN=MPO PE=1 SV=1	1	PERM	controllerType=0 controllerNumber=1 scan=7822	18.9444
493	Top500_RP_HCD_1.raw_20200210	Top500	RP	HCD	1	14866:2	1	R.KYLPTY.R			392.716	2	784.424	784.424	0	0.2	474	CRagged	334.08	147.68	147.68	3.18	373	>sp|P05164|PERM_HUMAN Myeloperoxidase OS=Homo sapiens OX=9606 GN=MPO PE=1 SV=1	1	PERM	controllerType=0 controllerNumber=1 scan=15035	29.6512
494	Top500_RP_HCD_1.raw_20200210	Top500	RP	HCD	1	08587:2	1	R.KYLPTYR.S			470.764	2	940.52	940.525	0	-4.9	474	Specific	255.39	28.31	28.31	0.59	373	>sp|P05164|PERM_HUMAN Myeloperoxidase OS=Homo sapiens OX=9606 GN=MPO PE=1 SV=1	1	PERM	controllerType=0 controllerNumber=1 scan=9821	21.944
495	Top500_RP_HCD_1.raw_20200210	Top500	RP	HCD	1	52071:2	1	R.KYLPTYR.S			470.767	2	940.526	940.525	0	1	474	Specific	353.32	125.51	125.51	3.29	373	>sp|P05164|PERM_HUMAN Myeloperoxidase OS=Homo sapiens OX=9606 GN=MPO PE=1 SV=1	1	PERM	controllerType=0 controllerNumber=1 scan=46010	77.0319
496	Top500_RP_HCD_1.raw_20200210	Top500	RP	HCD	1	08216:2	1	R.KYLPTYR.S			470.766	2	940.525	940.525	0	-0.2	474	Specific	459.19	157.68	157.68	4.24	373	>sp|P05164|PERM_HUMAN Myeloperoxidase OS=Homo sapiens OX=9606 GN=MPO PE=1 SV=1	1	PERM	controllerType=0 controllerNumber=1 scan=9452	21.3419
497	Top500_RP_HCD_1.raw_20200210	Top500	RP	HCD	1	08391:2	1	R.KYLPTYR.S			470.766	2	940.525	940.525	0	-0.3	474	Specific	487.9	217.44	217.44	4.66	373	>sp|P05164|PERM_HUMAN Myeloperoxidase OS=Homo sapiens OX=9606 GN=MPO PE=1 SV=1	1	PERM	controllerType=0 controllerNumber=1 scan=9629	21.6432
498	Top500_RP_HCD_1.raw_20200210	Top500	RP	HCD	1	12058:2	1	K.YLPTYR.S			406.719	2	812.43	812.43	0	-0.3	475	Specific	246.66	112.74	112.74	1.46	373	>sp|P05164|PERM_HUMAN Myeloperoxidase OS=Homo sapiens OX=9606 GN=MPO PE=1 SV=1	1	PERM	controllerType=0 controllerNumber=1 scan=12563	25.8781
499	Top500_RP_HCD_1.raw_20200210	Top500	RP	HCD	1	11500:2	1	K.YLPTYR.S			406.719	2	812.431	812.43	0	0.7	475	Specific	293.56	140.13	140.13	2.86	373	>sp|P05164|PERM_HUMAN Myeloperoxidase OS=Homo sapiens OX=9606 GN=MPO PE=1 SV=1	1	PERM	controllerType=0 controllerNumber=1 scan=12102	25.2107
500	Top500_RP_HCD_1.raw_20200210	Top500	RP	HCD	1	11747:2	1	K.YLPTYR.S			406.719	2	812.43	812.43	0	-0.1	475	Specific	329.77	169.63	169.63	3.63	373	>sp|P05164|PERM_HUMAN Myeloperoxidase OS=Homo sapiens OX=9606 GN=MPO PE=1 SV=1	1	PERM	controllerType=0 controllerNumber=1 scan=12317	25.5294
501	Top500_RP_HCD_1.raw_20200210	Top500	RP	HCD	1	03718:2	1	T.YRSYN[+1038.375]DSVDPR.I	HexNAc(2)Hex(3)dHex(1)	N[+1038]	1205.5	2	2409.99	2410	0	-7.3	479	NRagged	126.63	15.52	15.52	0.16	373	>sp|P05164|PERM_HUMAN Myeloperoxidase OS=Homo sapiens OX=9606 GN=MPO PE=1 SV=1	1	PERM	controllerType=0 controllerNumber=1 scan=5925	16.2502
502	Top500_RP_HCD_1.raw_20200210	Top500	RP	HCD	1	03676:3	1	T.YRSYN[+1241.454]DSVDPR.I	HexNAc(3)Hex(3)dHex(1)	N[+1241]	871.699	3	2613.08	2613.08	0	-0.4	479	NRagged	137.12	67.9	67.9	1.17	373	>sp|P05164|PERM_HUMAN Myeloperoxidase OS=Homo sapiens OX=9606 GN=MPO PE=1 SV=1	1	PERM	controllerType=0 controllerNumber=1 scan=5882	16.1835
503	Top500_RP_HCD_1.raw_20200210	Top500	RP	HCD	1	03714:3	1	T.YRSYN[+1038.375]DSVDPR.I	HexNAc(2)Hex(3)dHex(1)	N[+1038]	804.007	3	2410.01	2410	0	0.9	479	NRagged	232.81	103.18	103.18	3.04	373	>sp|P05164|PERM_HUMAN Myeloperoxidase OS=Homo sapiens OX=9606 GN=MPO PE=1 SV=1	1	PERM	controllerType=0 controllerNumber=1 scan=5922	16.246
504	Top500_RP_HCD_1.raw_20200210	Top500	RP	HCD	1	02543:3	1	Y.RSYN[+1038.375]DSVDPR.I	HexNAc(2)Hex(3)dHex(1)	N[+1038]	749.653	3	2246.94	2246.94	0	1.4	480	NRagged	179.61	72.44	72.44	1.43	373	>sp|P05164|PERM_HUMAN Myeloperoxidase OS=Homo sapiens OX=9606 GN=MPO PE=1 SV=1	1	PERM	controllerType=0 controllerNumber=1 scan=4998	14.9417
505	Top500_RP_HCD_1.raw_20200210	Top500	RP	HCD	1	03296:2	1	R.SYN[+1296.389]DSVDPR.I	HexNAc(2)Hex(5)Phospho(1)	N[+1296]	1174.93	2	2348.85	2348.85	0	-3.6	481	Specific	55.59	47.77	47.77	0.71	373	>sp|P05164|PERM_HUMAN Myeloperoxidase OS=Homo sapiens OX=9606 GN=MPO PE=1 SV=1	1	PERM	controllerType=0 controllerNumber=1 scan=5586	15.7663
506	Top500_RP_HCD_1.raw_20200210	Top500	RP	HCD	1	03157:2	1	R.SYN[+1606.587]DSVDPR.I	HexNAc(4)Hex(4)dHex(1)	N[+1607]	1330.03	2	2659.06	2659.05	0	3.5	481	Specific	91.41	58.27	58.27	0.81	373	>sp|P05164|PERM_HUMAN Myeloperoxidase OS=Homo sapiens OX=9606 GN=MPO PE=1 SV=1	1	PERM	controllerType=0 controllerNumber=1 scan=5485	15.623
507	Top500_RP_HCD_1.raw_20200210	Top500	RP	HCD	1	03094:2	1	R.SYN[+1403.507]DSVDPR.I	HexNAc(3)Hex(4)dHex(1)	N[+1404]	1228.49	2	2455.98	2455.97	0	2.6	481	Specific	163.04	86.79	86.79	1.11	373	>sp|P05164|PERM_HUMAN Myeloperoxidase OS=Homo sapiens OX=9606 GN=MPO PE=1 SV=1	1	PERM	controllerType=0 controllerNumber=1 scan=5435	15.5517
508	Top500_RP_HCD_1.raw_20200210	Top500	RP	HCD	1	03051:2	1	R.SYN[+1752.645]DSVDPR.I	HexNAc(4)Hex(4)dHex(2)	N[+1753]	1403.06	2	2805.11	2805.11	0	-0.3	481	Specific	186.25	51.32	51.32	1.15	373	>sp|P05164|PERM_HUMAN Myeloperoxidase OS=Homo sapiens OX=9606 GN=MPO PE=1 SV=1	1	PERM	controllerType=0 controllerNumber=1 scan=5393	15.4902
509	Top500_RP_HCD_1.raw_20200210	Top500	RP	HCD	1	03112:2	1	R.SYN[+1549.565]DSVDPR.I	HexNAc(3)Hex(4)dHex(2)	N[+1550]	1301.52	2	2602.03	2602.03	0	-0.8	481	Specific	201.63	61.75	61.75	1.42	373	>sp|P05164|PERM_HUMAN Myeloperoxidase OS=Homo sapiens OX=9606 GN=MPO PE=1 SV=1	1	PERM	controllerType=0 controllerNumber=1 scan=5450	15.5742
510	Top500_RP_HCD_1.raw_20200210	Top500	RP	HCD	1	03027:2	1	R.SYN[+1549.565]DSVDPR.I	HexNAc(3)Hex(4)dHex(2)	N[+1550]	1301.52	2	2602.03	2602.03	0	1.8	481	Specific	203.58	89.5	89.5	1.51	373	>sp|P05164|PERM_HUMAN Myeloperoxidase OS=Homo sapiens OX=9606 GN=MPO PE=1 SV=1	1	PERM	controllerType=0 controllerNumber=1 scan=5377	15.468
511	Top500_RP_HCD_1.raw_20200210	Top500	RP	HCD	1	03176:2	1	R.SYN[+1444.534]DSVDPR.I	HexNAc(4)Hex(3)dHex(1)	N[+1445]	1249.01	2	2497	2497	0	2.4	481	Specific	207.59	70.98	70.98	1.05	373	>sp|P05164|PERM_HUMAN Myeloperoxidase OS=Homo sapiens OX=9606 GN=MPO PE=1 SV=1	1	PERM	controllerType=0 controllerNumber=1 scan=5500	15.6454
512	Top500_RP_HCD_1.raw_20200210	Top500	RP	HCD	1	03488:2	1	R.SYN[+1856.656]DSVDPR.I	HexNAc(3)Hex(5)dHex(1)NeuAc(1)	N[+1857]	1455.08	2	2909.14	2909.12	0	8.6	481	Specific	210.71	52.19	52.19	0.71	373	>sp|P05164|PERM_HUMAN Myeloperoxidase OS=Homo sapiens OX=9606 GN=MPO PE=1 SV=1	1	PERM	controllerType=0 controllerNumber=1 scan=5732	15.9703
513	Top500_RP_HCD_1.raw_20200210	Top500	RP	HCD	1	03522:2	1	R.SYN[+1694.603]DSVDPR.I	HexNAc(3)Hex(4)dHex(1)NeuAc(1)	N[+1695]	1374.04	2	2747.07	2747.07	0	0.4	481	Specific	250.16	72.34	72.34	2.78	373	>sp|P05164|PERM_HUMAN Myeloperoxidase OS=Homo sapiens OX=9606 GN=MPO PE=1 SV=1	1	PERM	controllerType=0 controllerNumber=1 scan=5756	16.0034
514	Top500_RP_HCD_1.raw_20200210	Top500	RP	HCD	1	03202:2	1	R.SYN[+1241.454]DSVDPR.I	HexNAc(3)Hex(3)dHex(1)	N[+1241]	1147.46	2	2293.92	2293.92	0	1.3	481	Specific	254.03	96.69	96.69	2.81	373	>sp|P05164|PERM_HUMAN Myeloperoxidase OS=Homo sapiens OX=9606 GN=MPO PE=1 SV=1	1	PERM	controllerType=0 controllerNumber=1 scan=5519	15.6722
515	Top500_RP_HCD_1.raw_20200210	Top500	RP	HCD	1	03432:2	1	R.SYN[+1897.682]DSVDPR.I	HexNAc(4)Hex(4)dHex(1)NeuAc(1)	N[+1898]	1475.58	2	2950.15	2950.15	0	2.4	481	Specific	291.53	92.48	92.48	2.68	373	>sp|P05164|PERM_HUMAN Myeloperoxidase OS=Homo sapiens OX=9606 GN=MPO PE=1 SV=1	1	PERM	controllerType=0 controllerNumber=1 scan=5691	15.9121
516	Top500_RP_HCD_1.raw_20200210	Top500	RP	HCD	1	03572:3	1	R.SYN[+1694.603]DSVDPR.I	HexNAc(3)Hex(4)dHex(1)NeuAc(1)	N[+1695]	916.362	3	2747.07	2747.07	0	2	481	Specific	303.97	116.29	116.29	3.06	373	>sp|P05164|PERM_HUMAN Myeloperoxidase OS=Homo sapiens OX=9606 GN=MPO PE=1 SV=1	1	PERM	controllerType=0 controllerNumber=1 scan=5792	16.0537
517	Top500_RP_HCD_1.raw_20200210	Top500	RP	HCD	1	03429:3	1	R.SYN[+1897.682]DSVDPR.I	HexNAc(4)Hex(4)dHex(1)NeuAc(1)	N[+1898]	984.056	3	2950.15	2950.15	0	2.2	481	Specific	304.38	100.6	100.6	3.06	373	>sp|P05164|PERM_HUMAN Myeloperoxidase OS=Homo sapiens OX=9606 GN=MPO PE=1 SV=1	1	PERM	controllerType=0 controllerNumber=1 scan=5687	15.9067
518	Top500_RP_HCD_1.raw_20200210	Top500	RP	HCD	1	03478:2	1	R.SYN[+876.322]DSVDPR.I	HexNAc(2)Hex(2)dHex(1)	N[+876]	964.898	2	1928.79	1928.79	0	1.5	481	Specific	331.54	170.27	170.27	4.23	373	>sp|P05164|PERM_HUMAN Myeloperoxidase OS=Homo sapiens OX=9606 GN=MPO PE=1 SV=1	1	PERM	controllerType=0 controllerNumber=1 scan=5727	15.9634
519	Top500_RP_HCD_1.raw_20200210	Top500	RP	HCD	1	03300:2	1	R.SYN[+1038.375]DSVDPR.I	HexNAc(2)Hex(3)dHex(1)	N[+1038]	1045.92	2	2090.84	2090.84	0	1.2	481	Specific	365.25	227.84	227.84	4.72	373	>sp|P05164|PERM_HUMAN Myeloperoxidase OS=Homo sapiens OX=9606 GN=MPO PE=1 SV=1	1	PERM	controllerType=0 controllerNumber=1 scan=5590	15.7728
520	Top500_RP_HCD_1.raw_20200210	Top500	RP	HCD	1	19068:1	1	R.IANVFTN.A			778.409	1	778.409	778.409	0	-0.6	490	CRagged	368.71	145.61	145.61	3.27	373	>sp|P05164|PERM_HUMAN Myeloperoxidase OS=Homo sapiens OX=9606 GN=MPO PE=1 SV=1	1	PERM	controllerType=0 controllerNumber=1 scan=18754	35.3142
521	Top500_RP_HCD_1.raw_20200210	Top500	RP	HCD	1	29893:2	1	R.IANVFTNAFR.Y			576.811	2	1152.62	1152.62	0	-0.5	490	Specific	447.7	255.23	255.23	4.99	373	>sp|P05164|PERM_HUMAN Myeloperoxidase OS=Homo sapiens OX=9606 GN=MPO PE=1 SV=1	1	PERM	controllerType=0 controllerNumber=1 scan=28479	50.0843
522	Top500_RP_HCD_1.raw_20200210	Top500	RP	HCD	1	26060:2	1	A.NVFTNAFR.Y			484.751	2	968.495	968.495	0	0	492	NRagged	315.85	238.38	238.38	4.06	373	>sp|P05164|PERM_HUMAN Myeloperoxidase OS=Homo sapiens OX=9606 GN=MPO PE=1 SV=1	1	PERM	controllerType=0 controllerNumber=1 scan=24871	44.4649
523	Top500_RP_HCD_1.raw_20200210	Top500	RP	HCD	1	16811:2	1	N.VFTNAFR.Y			427.73	2	854.453	854.452	0	0.8	493	NRagged	272.14	101.79	101.79	1.72	373	>sp|P05164|PERM_HUMAN Myeloperoxidase OS=Homo sapiens OX=9606 GN=MPO PE=1 SV=1	1	PERM	controllerType=0 controllerNumber=1 scan=16815	32.4072
524	Top500_RP_HCD_1.raw_20200210	Top500	RP	HCD	1	11847:2	1	V.FTNAFR.Y			378.195	2	755.383	755.384	0	-0.4	494	NRagged	317.53	134.43	134.43	2.53	373	>sp|P05164|PERM_HUMAN Myeloperoxidase OS=Homo sapiens OX=9606 GN=MPO PE=1 SV=1	1	PERM	controllerType=0 controllerNumber=1 scan=12400	25.6484
525	Top500_RP_HCD_1.raw_20200210	Top500	RP	HCD	1	13052:2	1	F.TNAFRY.G			386.193	2	771.379	771.378	0	0.1	495	Non	173.09	101.81	101.81	0.72	373	>sp|P05164|PERM_HUMAN Myeloperoxidase OS=Homo sapiens OX=9606 GN=MPO PE=1 SV=1	1	PERM	controllerType=0 controllerNumber=1 scan=13535	27.4668
526	Top500_RP_HCD_1.raw_20200210	Top500	RP	HCD	1	03532:2	1	F.RYGHTL.I			373.701	2	746.395	746.394	0	1.1	499	Non	414.86	88	88	1.67	373	>sp|P05164|PERM_HUMAN Myeloperoxidase OS=Homo sapiens OX=9606 GN=MPO PE=1 SV=1	1	PERM	controllerType=0 controllerNumber=1 scan=5764	16.0151
527	Top500_RP_HCD_1.raw_20200210	Top500	RP	HCD	1	24004:3	1	F.RYGHTLIQPF.M			411.224	3	1231.66	1231.66	0	-1.1	499	Non	242.96	184.49	184.49	2.89	373	>sp|P05164|PERM_HUMAN Myeloperoxidase OS=Homo sapiens OX=9606 GN=MPO PE=1 SV=1	1	PERM	controllerType=0 controllerNumber=1 scan=23008	41.6037
528	Top500_RP_HCD_1.raw_20200210	Top500	RP	HCD	1	29420:2	1	R.YGHTLIQPF.M			538.286	2	1075.57	1075.56	0	7.4	500	CRagged	351.82	223.95	223.95	3.24	373	>sp|P05164|PERM_HUMAN Myeloperoxidase OS=Homo sapiens OX=9606 GN=MPO PE=1 SV=1	1	PERM	controllerType=0 controllerNumber=1 scan=28061	49.4495
529	Top500_RP_HCD_1.raw_20200210	Top500	RP	HCD	1	29095:2	1	R.YGHTLIQPF.M			538.284	2	1075.56	1075.56	0	3.2	500	CRagged	425.21	276.28	276.28	4.08	373	>sp|P05164|PERM_HUMAN Myeloperoxidase OS=Homo sapiens OX=9606 GN=MPO PE=1 SV=1	1	PERM	controllerType=0 controllerNumber=1 scan=27743	48.939
530	Top500_RP_HCD_1.raw_20200210	Top500	RP	HCD	1	28786:2	1	R.YGHTLIQPF.M			538.282	2	1075.56	1075.56	0	-0.5	500	CRagged	488.82	300.43	300.43	4.86	373	>sp|P05164|PERM_HUMAN Myeloperoxidase OS=Homo sapiens OX=9606 GN=MPO PE=1 SV=1	1	PERM	controllerType=0 controllerNumber=1 scan=27393	48.3374
531	Top500_RP_HCD_1.raw_20200210	Top500	RP	HCD	1	28952:2	1	R.YGHTLIQPF.M			538.282	2	1075.56	1075.56	0	-0.3	500	CRagged	520.14	323.49	323.49	5.31	373	>sp|P05164|PERM_HUMAN Myeloperoxidase OS=Homo sapiens OX=9606 GN=MPO PE=1 SV=1	1	PERM	controllerType=0 controllerNumber=1 scan=27580	48.6486
532	Top500_RP_HCD_1.raw_20200210	Top500	RP	HCD	1	26803:2	1	Y.GHTLIQPF.M			456.75	2	912.494	912.494	0	-0.1	501	Non	438.35	242.14	242.14	4.94	373	>sp|P05164|PERM_HUMAN Myeloperoxidase OS=Homo sapiens OX=9606 GN=MPO PE=1 SV=1	1	PERM	controllerType=0 controllerNumber=1 scan=25547	45.4911
533	Top500_RP_HCD_1.raw_20200210	Top500	RP	HCD	1	27019:2	1	Y.GHTLIQPF.M			456.751	2	912.494	912.494	0	0.1	501	Non	474.57	232.91	232.91	4.82	373	>sp|P05164|PERM_HUMAN Myeloperoxidase OS=Homo sapiens OX=9606 GN=MPO PE=1 SV=1	1	PERM	controllerType=0 controllerNumber=1 scan=25754	45.8019
534	Top500_RP_HCD_1.raw_20200210	Top500	RP	HCD	1	04930:4	1	F.RLDNRYQPM[+15.995]EPNPR.V		M[+16]	451.225	4	1801.88	1801.88	0	1.4	511	NRagged	152.63	152.63	152.63	1.69	373	>sp|P05164|PERM_HUMAN Myeloperoxidase OS=Homo sapiens OX=9606 GN=MPO PE=1 SV=1	1	PERM	controllerType=0 controllerNumber=1 scan=6846	17.5565
535	Top500_RP_HCD_1.raw_20200210	Top500	RP	HCD	1	04852:3	1	F.RLDNRYQPM[+15.995]EPNPR.V		M[+16]	601.298	3	1801.88	1801.88	0	1.9	511	NRagged	258.63	199.01	199.01	1.72	373	>sp|P05164|PERM_HUMAN Myeloperoxidase OS=Homo sapiens OX=9606 GN=MPO PE=1 SV=1	1	PERM	controllerType=0 controllerNumber=1 scan=6786	17.4721
536	Top500_RP_HCD_1.raw_20200210	Top500	RP	HCD	1	09295:2	1	R.LDNRYQPMEPNPR.V			815.394	2	1629.78	1629.78	0	0.4	512	Specific	395.11	355	355	4.04	373	>sp|P05164|PERM_HUMAN Myeloperoxidase OS=Homo sapiens OX=9606 GN=MPO PE=1 SV=1	1	PERM	controllerType=0 controllerNumber=1 scan=10379	22.7482
537	Top500_RP_HCD_1.raw_20200210	Top500	RP	HCD	1	09311:3	1	R.LDNRYQPMEPNPR.V			543.932	3	1629.78	1629.78	0	0.8	512	Specific	552.19	552.19	552.19	7.08	373	>sp|P05164|PERM_HUMAN Myeloperoxidase OS=Homo sapiens OX=9606 GN=MPO PE=1 SV=1	1	PERM	controllerType=0 controllerNumber=1 scan=10392	22.7664
538	Top500_RP_HCD_1.raw_20200210	Top500	RP	HCD	1	05991:2	1	R.LDNRYQPM[+15.995]EPNPR.V		M[+16]	823.393	2	1645.78	1645.78	0	2	512	Specific	200.57	200.57	200.57	1.53	373	>sp|P05164|PERM_HUMAN Myeloperoxidase OS=Homo sapiens OX=9606 GN=MPO PE=1 SV=1	1	PERM	controllerType=0 controllerNumber=1 scan=7626	18.6624
539	Top500_RP_HCD_1.raw_20200210	Top500	RP	HCD	1	06229:3	1	R.LDNRYQPM[+15.995]EPNPR.V		M[+16]	549.264	3	1645.78	1645.78	0	1	512	Specific	378.77	348.24	348.24	5.01	373	>sp|P05164|PERM_HUMAN Myeloperoxidase OS=Homo sapiens OX=9606 GN=MPO PE=1 SV=1	1	PERM	controllerType=0 controllerNumber=1 scan=7821	18.9421
540	Top500_RP_HCD_1.raw_20200210	Top500	RP	HCD	1	05912:3	1	R.LDNRYQPM[+15.995]EPNPR.V		M[+16]	549.259	3	1645.76	1645.78	0	-8.5	512	Specific	466.35	466.35	466.35	5.16	373	>sp|P05164|PERM_HUMAN Myeloperoxidase OS=Homo sapiens OX=9606 GN=MPO PE=1 SV=1	1	PERM	controllerType=0 controllerNumber=1 scan=7565	18.5738
541	Top500_RP_HCD_1.raw_20200210	Top500	RP	HCD	1	06186:3	1	R.LDNRYQPM[+15.995]EPNPR.V		M[+16]	549.264	3	1645.78	1645.78	0	0.8	512	Specific	577.02	531.45	531.45	6.99	373	>sp|P05164|PERM_HUMAN Myeloperoxidase OS=Homo sapiens OX=9606 GN=MPO PE=1 SV=1	1	PERM	controllerType=0 controllerNumber=1 scan=7787	18.8919
542	Top500_RP_HCD_1.raw_20200210	Top500	RP	HCD	1	06140:3	1	R.LDNRYQPM[+15.995]EPNPR.V		M[+16]	549.263	3	1645.78	1645.78	0	0.3	512	Specific	697.26	663.22	663.22	10.35	373	>sp|P05164|PERM_HUMAN Myeloperoxidase OS=Homo sapiens OX=9606 GN=MPO PE=1 SV=1	1	PERM	controllerType=0 controllerNumber=1 scan=7748	18.8353
543	Top500_RP_HCD_1.raw_20200210	Top500	RP	HCD	1	18696:2	1	R.LDNRYQPM[+15.995]EPNPRVPL.S		M[+16]	977.994	2	1954.98	1954.98	0	0.4	512	CRagged	330.56	294.18	294.18	4.13	373	>sp|P05164|PERM_HUMAN Myeloperoxidase OS=Homo sapiens OX=9606 GN=MPO PE=1 SV=1	1	PERM	controllerType=0 controllerNumber=1 scan=18421	34.8221
544	Top500_RP_HCD_1.raw_20200210	Top500	RP	HCD	1	18910:3	1	R.LDNRYQPM[+15.995]EPNPRVPL.S		M[+16]	652.332	3	1954.98	1954.98	0	0.5	512	CRagged	598.21	530.22	530.22	8.45	373	>sp|P05164|PERM_HUMAN Myeloperoxidase OS=Homo sapiens OX=9606 GN=MPO PE=1 SV=1	1	PERM	controllerType=0 controllerNumber=1 scan=18589	35.0612
545	Top500_RP_HCD_1.raw_20200210	Top500	RP	HCD	1	18637:3	1	R.LDNRYQPM[+15.995]EPNPRVPL.S		M[+16]	652.332	3	1954.98	1954.98	0	0.6	512	CRagged	665.24	664.51	664.51	10.45	373	>sp|P05164|PERM_HUMAN Myeloperoxidase OS=Homo sapiens OX=9606 GN=MPO PE=1 SV=1	1	PERM	controllerType=0 controllerNumber=1 scan=18381	34.7653
546	Top500_RP_HCD_1.raw_20200210	Top500	RP	HCD	1	07477:2	1	L.DNRYQPMEPNPR.V			758.853	2	1516.7	1516.7	0	1.6	513	NRagged	316.36	252.06	252.06	2.76	373	>sp|P05164|PERM_HUMAN Myeloperoxidase OS=Homo sapiens OX=9606 GN=MPO PE=1 SV=1	1	PERM	controllerType=0 controllerNumber=1 scan=8792	20.3405
547	Top500_RP_HCD_1.raw_20200210	Top500	RP	HCD	1	07558:3	1	L.DNRYQPMEPNPR.V			506.237	3	1516.7	1516.7	0	0.1	513	NRagged	518.53	496.9	496.9	6.97	373	>sp|P05164|PERM_HUMAN Myeloperoxidase OS=Homo sapiens OX=9606 GN=MPO PE=1 SV=1	1	PERM	controllerType=0 controllerNumber=1 scan=8856	20.4319
548	Top500_RP_HCD_1.raw_20200210	Top500	RP	HCD	1	04108:3	1	L.DNRYQPM[+15.995]EPNPR.V		M[+16]	511.569	3	1532.69	1532.69	0	1.1	513	NRagged	63.57	63.57	63.57	0.69	373	>sp|P05164|PERM_HUMAN Myeloperoxidase OS=Homo sapiens OX=9606 GN=MPO PE=1 SV=1	1	PERM	controllerType=0 controllerNumber=1 scan=6220	16.669
549	Top500_RP_HCD_1.raw_20200210	Top500	RP	HCD	1	04124:2	1	L.DNRYQPM[+15.995]EPNPR.V		M[+16]	766.85	2	1532.69	1532.69	0	1.3	513	NRagged	292.8	223.19	223.19	2.86	373	>sp|P05164|PERM_HUMAN Myeloperoxidase OS=Homo sapiens OX=9606 GN=MPO PE=1 SV=1	1	PERM	controllerType=0 controllerNumber=1 scan=6232	16.6862
550	Top500_RP_HCD_1.raw_20200210	Top500	RP	HCD	1	04461:3	1	L.DNRYQPM[+15.995]EPNPR.V		M[+16]	511.569	3	1532.69	1532.69	0	0.6	513	NRagged	351.97	351.97	351.97	5.19	373	>sp|P05164|PERM_HUMAN Myeloperoxidase OS=Homo sapiens OX=9606 GN=MPO PE=1 SV=1	1	PERM	controllerType=0 controllerNumber=1 scan=6480	17.0366
551	Top500_RP_HCD_1.raw_20200210	Top500	RP	HCD	1	04118:3	1	L.DNRYQPM[+15.995]EPNPR.V		M[+16]	511.569	3	1532.69	1532.69	0	0.7	513	NRagged	501.34	501.34	501.34	6.97	373	>sp|P05164|PERM_HUMAN Myeloperoxidase OS=Homo sapiens OX=9606 GN=MPO PE=1 SV=1	1	PERM	controllerType=0 controllerNumber=1 scan=6228	16.6809
552	Top500_RP_HCD_1.raw_20200210	Top500	RP	HCD	1	21867:3	1	L.DNRYQPMEPNPRVPL.S			609.305	3	1825.9	1825.9	0	-0.4	513	Non	308.5	308.5	308.5	4.48	373	>sp|P05164|PERM_HUMAN Myeloperoxidase OS=Homo sapiens OX=9606 GN=MPO PE=1 SV=1	1	PERM	controllerType=0 controllerNumber=1 scan=21066	38.6783
553	Top500_RP_HCD_1.raw_20200210	Top500	RP	HCD	1	17898:2	1	L.DNRYQPM[+15.995]EPNPRVPL.S		M[+16]	921.453	2	1841.9	1841.9	0	1.2	513	Non	373.56	301.63	301.63	3.69	373	>sp|P05164|PERM_HUMAN Myeloperoxidase OS=Homo sapiens OX=9606 GN=MPO PE=1 SV=1	1	PERM	controllerType=0 controllerNumber=1 scan=17746	33.7969
554	Top500_RP_HCD_1.raw_20200210	Top500	RP	HCD	1	17936:3	1	L.DNRYQPM[+15.995]EPNPRVPL.S		M[+16]	614.636	3	1841.89	1841.9	0	-1.3	513	Non	591.35	538.62	538.62	8.33	373	>sp|P05164|PERM_HUMAN Myeloperoxidase OS=Homo sapiens OX=9606 GN=MPO PE=1 SV=1	1	PERM	controllerType=0 controllerNumber=1 scan=17784	33.8576
555	Top500_RP_HCD_1.raw_20200210	Top500	RP	HCD	1	07541:2	1	R.YQPMEPNPR.V			566.267	2	1131.53	1131.53	0	0.9	516	Specific	434.57	266.1	266.1	4.99	373	>sp|P05164|PERM_HUMAN Myeloperoxidase OS=Homo sapiens OX=9606 GN=MPO PE=1 SV=1	1	PERM	controllerType=0 controllerNumber=1 scan=8842	20.4118
556	Top500_RP_HCD_1.raw_20200210	Top500	RP	HCD	1	07828:2	1	R.YQPMEPNPR.V			566.267	2	1131.53	1131.53	0	0.7	516	Specific	513.23	303.42	303.42	5.08	373	>sp|P05164|PERM_HUMAN Myeloperoxidase OS=Homo sapiens OX=9606 GN=MPO PE=1 SV=1	1	PERM	controllerType=0 controllerNumber=1 scan=9070	20.7394
557	Top500_RP_HCD_1.raw_20200210	Top500	RP	HCD	1	04562:2	1	R.YQPM[+15.995]EPNPR.V		M[+16]	574.265	2	1147.52	1147.52	0	1.7	516	Specific	179.36	65.58	65.58	0.72	373	>sp|P05164|PERM_HUMAN Myeloperoxidase OS=Homo sapiens OX=9606 GN=MPO PE=1 SV=1	1	PERM	controllerType=0 controllerNumber=1 scan=6561	17.1499
558	Top500_RP_HCD_1.raw_20200210	Top500	RP	HCD	1	05431:2	1	R.YQPM[+15.995]EPNPR.V		M[+16]	574.264	2	1147.52	1147.52	0	0.8	516	Specific	216.62	150.69	150.69	2.08	373	>sp|P05164|PERM_HUMAN Myeloperoxidase OS=Homo sapiens OX=9606 GN=MPO PE=1 SV=1	1	PERM	controllerType=0 controllerNumber=1 scan=7204	18.0597
559	Top500_RP_HCD_1.raw_20200210	Top500	RP	HCD	1	52093:2	1	R.YQPM[+15.995]EPNPR.V		M[+16]	574.265	2	1147.52	1147.52	0	1.9	516	Specific	312.47	216.04	216.04	4.33	373	>sp|P05164|PERM_HUMAN Myeloperoxidase OS=Homo sapiens OX=9606 GN=MPO PE=1 SV=1	1	PERM	controllerType=0 controllerNumber=1 scan=46028	77.0573
560	Top500_RP_HCD_1.raw_20200210	Top500	RP	HCD	1	04500:2	1	R.YQPM[+15.995]EPNPR.V		M[+16]	574.264	2	1147.52	1147.52	0	1.1	516	Specific	363.32	177.72	177.72	4.19	373	>sp|P05164|PERM_HUMAN Myeloperoxidase OS=Homo sapiens OX=9606 GN=MPO PE=1 SV=1	1	PERM	controllerType=0 controllerNumber=1 scan=6511	17.0789
561	Top500_RP_HCD_1.raw_20200210	Top500	RP	HCD	1	03880:2	1	R.YQPM[+15.995]EPNPR.V		M[+16]	574.265	2	1147.52	1147.52	0	2.1	516	Specific	369.02	224.35	224.35	4.76	373	>sp|P05164|PERM_HUMAN Myeloperoxidase OS=Homo sapiens OX=9606 GN=MPO PE=1 SV=1	1	PERM	controllerType=0 controllerNumber=1 scan=6047	16.4237
562	Top500_RP_HCD_1.raw_20200210	Top500	RP	HCD	1	04182:2	1	R.YQPM[+15.995]EPNPR.V		M[+16]	574.265	2	1147.52	1147.52	0	1.6	516	Specific	453.09	296.22	296.22	5.06	373	>sp|P05164|PERM_HUMAN Myeloperoxidase OS=Homo sapiens OX=9606 GN=MPO PE=1 SV=1	1	PERM	controllerType=0 controllerNumber=1 scan=6277	16.7511
563	Top500_RP_HCD_1.raw_20200210	Top500	RP	HCD	1	23622:2	1	R.YQPMEPNPRVPL.S			720.868	2	1440.73	1440.73	0	-0.6	516	CRagged	372.27	243.01	243.01	4.73	373	>sp|P05164|PERM_HUMAN Myeloperoxidase OS=Homo sapiens OX=9606 GN=MPO PE=1 SV=1	1	PERM	controllerType=0 controllerNumber=1 scan=22685	41.13
564	Top500_RP_HCD_1.raw_20200210	Top500	RP	HCD	1	23371:2	1	R.YQPMEPNPRVPL.S			720.868	2	1440.73	1440.73	0	-1	516	CRagged	532.75	353.02	353.02	5.56	373	>sp|P05164|PERM_HUMAN Myeloperoxidase OS=Homo sapiens OX=9606 GN=MPO PE=1 SV=1	1	PERM	controllerType=0 controllerNumber=1 scan=22461	40.7955
565	Top500_RP_HCD_1.raw_20200210	Top500	RP	HCD	1	19190:2	1	R.YQPM[+15.995]EPNPRVPL.S		M[+16]	728.866	2	1456.73	1456.73	0	0.2	516	CRagged	532.14	360.59	360.59	5.81	373	>sp|P05164|PERM_HUMAN Myeloperoxidase OS=Homo sapiens OX=9606 GN=MPO PE=1 SV=1	1	PERM	controllerType=0 controllerNumber=1 scan=18860	35.4708
566	Top500_RP_HCD_1.raw_20200210	Top500	RP	HCD	1	19473:2	1	R.YQPM[+15.995]EPNPRVPL.S		M[+16]	728.866	2	1456.73	1456.73	0	0.2	516	CRagged	631.88	433.15	433.15	9.17	373	>sp|P05164|PERM_HUMAN Myeloperoxidase OS=Homo sapiens OX=9606 GN=MPO PE=1 SV=1	1	PERM	controllerType=0 controllerNumber=1 scan=19073	35.7814
567	Top500_RP_HCD_1.raw_20200210	Top500	RP	HCD	1	12159:2	1	R.YQPM[+15.995]EPNPRVPLSR.V		M[+16]	850.434	2	1699.86	1699.86	0	1.9	516	Specific	265.78	233.38	233.38	2.7	373	>sp|P05164|PERM_HUMAN Myeloperoxidase OS=Homo sapiens OX=9606 GN=MPO PE=1 SV=1	1	PERM	controllerType=0 controllerNumber=1 scan=12673	26.0548
568	Top500_RP_HCD_1.raw_20200210	Top500	RP	HCD	1	12137:3	1	R.YQPM[+15.995]EPNPRVPLSR.V		M[+16]	567.29	3	1699.86	1699.86	0	-1.4	516	Specific	350.55	329.52	329.52	4.73	373	>sp|P05164|PERM_HUMAN Myeloperoxidase OS=Homo sapiens OX=9606 GN=MPO PE=1 SV=1	1	PERM	controllerType=0 controllerNumber=1 scan=12650	26.0194
569	Top500_RP_HCD_1.raw_20200210	Top500	RP	HCD	1	12256:3	1	R.YQPM[+15.995]EPNPRVPLSR.V		M[+16]	567.29	3	1699.85	1699.86	0	-2.5	516	Specific	402.99	335.11	335.11	4.87	373	>sp|P05164|PERM_HUMAN Myeloperoxidase OS=Homo sapiens OX=9606 GN=MPO PE=1 SV=1	1	PERM	controllerType=0 controllerNumber=1 scan=12767	26.2026
570	Top500_RP_HCD_1.raw_20200210	Top500	RP	HCD	1	16790:3	1	R.YQPM[+15.995]EPNPRVPLSRV.F		M[+16]	600.315	3	1798.93	1798.93	0	1.3	516	CRagged	245.92	245.92	245.92	3.85	373	>sp|P05164|PERM_HUMAN Myeloperoxidase OS=Homo sapiens OX=9606 GN=MPO PE=1 SV=1	1	PERM	controllerType=0 controllerNumber=1 scan=16797	32.3822
571	Top500_RP_HCD_1.raw_20200210	Top500	RP	HCD	1	07583:1	1	Q.PMEPNPR.V			840.405	1	840.405	840.403	0	2.6	518	NRagged	141.96	96.07	96.07	0.3	373	>sp|P05164|PERM_HUMAN Myeloperoxidase OS=Homo sapiens OX=9606 GN=MPO PE=1 SV=1	1	PERM	controllerType=0 controllerNumber=1 scan=8876	20.4595
572	Top500_RP_HCD_1.raw_20200210	Top500	RP	HCD	1	09509:1	1	R.VPLSRV.F			670.425	1	670.425	670.425	0	0.8	525	CRagged	59.66	17.01	17.01	0.31	373	>sp|P05164|PERM_HUMAN Myeloperoxidase OS=Homo sapiens OX=9606 GN=MPO PE=1 SV=1	1	PERM	controllerType=0 controllerNumber=1 scan=10539	22.9717
573	Top500_RP_HCD_1.raw_20200210	Top500	RP	HCD	1	27179:1	1	R.VFFA.S			483.261	1	483.261	483.26	0	0.7	530	CRagged	162.08	6.66	6.66	0.33	373	>sp|P05164|PERM_HUMAN Myeloperoxidase OS=Homo sapiens OX=9606 GN=MPO PE=1 SV=1	1	PERM	controllerType=0 controllerNumber=1 scan=25890	46.0038
574	Top500_RP_HCD_1.raw_20200210	Top500	RP	HCD	1	25029:2	1	V.FFASWR.V			407.206	2	813.404	813.404	0	-0.4	531	NRagged	263.67	183.5	183.5	2.14	373	>sp|P05164|PERM_HUMAN Myeloperoxidase OS=Homo sapiens OX=9606 GN=MPO PE=1 SV=1	1	PERM	controllerType=0 controllerNumber=1 scan=23916	43.0038
575	Top500_RP_HCD_1.raw_20200210	Top500	RP	HCD	1	25246:2	1	V.FFASWR.V			407.205	2	813.404	813.404	0	-0.8	531	NRagged	325.27	121.54	121.54	2.61	373	>sp|P05164|PERM_HUMAN Myeloperoxidase OS=Homo sapiens OX=9606 GN=MPO PE=1 SV=1	1	PERM	controllerType=0 controllerNumber=1 scan=24124	43.3203
576	Top500_RP_HCD_1.raw_20200210	Top500	RP	HCD	1	26342:2	1	F.ASWRVVLE.G			480.269	2	959.531	959.531	0	0.5	533	NRagged	468.88	202.73	202.73	4.89	373	>sp|P05164|PERM_HUMAN Myeloperoxidase OS=Homo sapiens OX=9606 GN=MPO PE=1 SV=1	1	PERM	controllerType=0 controllerNumber=1 scan=25145	44.893
577	Top500_RP_HCD_1.raw_20200210	Top500	RP	HCD	1	25655:2	1	A.SWRVVLE.G			444.751	2	888.494	888.494	0	0.5	534	NRagged	388.68	172.98	172.98	4.16	373	>sp|P05164|PERM_HUMAN Myeloperoxidase OS=Homo sapiens OX=9606 GN=MPO PE=1 SV=1	1	PERM	controllerType=0 controllerNumber=1 scan=24515	43.9318
578	Top500_RP_HCD_1.raw_20200210	Top500	RP	HCD	1	19717:2	1	L.EGGIDPILR.G			485.272	2	969.536	969.536	0	0	540	NRagged	522.84	294.29	294.29	5.58	373	>sp|P05164|PERM_HUMAN Myeloperoxidase OS=Homo sapiens OX=9606 GN=MPO PE=1 SV=1	1	PERM	controllerType=0 controllerNumber=1 scan=19272	36.0633
579	Top500_RP_HCD_1.raw_20200210	Top500	RP	HCD	1	52372:2	1	E.GGIDPILR.G			420.752	2	840.497	840.494	0	3.8	541	Specific	144.63	25.22	25.22	0.33	373	>sp|P05164|PERM_HUMAN Myeloperoxidase OS=Homo sapiens OX=9606 GN=MPO PE=1 SV=1	1	PERM	controllerType=0 controllerNumber=1 scan=46225	77.3381
580	Top500_RP_HCD_1.raw_20200210	Top500	RP	HCD	1	20039:2	1	E.GGIDPILR.G			420.75	2	840.493	840.494	0	-0.6	541	Specific	171.19	103.21	103.21	0.78	373	>sp|P05164|PERM_HUMAN Myeloperoxidase OS=Homo sapiens OX=9606 GN=MPO PE=1 SV=1	1	PERM	controllerType=0 controllerNumber=1 scan=19549	36.4704
581	Top500_RP_HCD_1.raw_20200210	Top500	RP	HCD	1	19777:2	1	E.GGIDPILR.G			420.751	2	840.494	840.494	0	0.3	541	Specific	339.45	165.24	165.24	4.08	373	>sp|P05164|PERM_HUMAN Myeloperoxidase OS=Homo sapiens OX=9606 GN=MPO PE=1 SV=1	1	PERM	controllerType=0 controllerNumber=1 scan=19324	36.1399
582	Top500_RP_HCD_1.raw_20200210	Top500	RP	HCD	1	19044:2	1	E.GGIDPILR.G			420.75	2	840.494	840.494	0	-0.4	541	Specific	426.05	158.68	158.68	4.57	373	>sp|P05164|PERM_HUMAN Myeloperoxidase OS=Homo sapiens OX=9606 GN=MPO PE=1 SV=1	1	PERM	controllerType=0 controllerNumber=1 scan=18732	35.2825
583	Top500_RP_HCD_1.raw_20200210	Top500	RP	HCD	1	19311:2	1	E.GGIDPILR.G			420.751	2	840.494	840.494	0	0.1	541	Specific	452.58	129.52	129.52	4.22	373	>sp|P05164|PERM_HUMAN Myeloperoxidase OS=Homo sapiens OX=9606 GN=MPO PE=1 SV=1	1	PERM	controllerType=0 controllerNumber=1 scan=18956	35.6121
584	Top500_RP_HCD_1.raw_20200210	Top500	RP	HCD	1	19166:2	1	G.GIDPILR.G			392.24	2	783.472	783.472	0	0	542	NRagged	271.36	120.09	120.09	2.89	373	>sp|P05164|PERM_HUMAN Myeloperoxidase OS=Homo sapiens OX=9606 GN=MPO PE=1 SV=1	1	PERM	controllerType=0 controllerNumber=1 scan=18838	35.4391
585	Top500_RP_HCD_1.raw_20200210	Top500	RP	HCD	1	19114:2	1	G.IDPILR.G			363.729	2	726.452	726.451	0	0.8	543	NRagged	271.24	39.29	39.29	1.72	373	>sp|P05164|PERM_HUMAN Myeloperoxidase OS=Homo sapiens OX=9606 GN=MPO PE=1 SV=1	1	PERM	controllerType=0 controllerNumber=1 scan=18794	35.3746
586	Top500_RP_HCD_1.raw_20200210	Top500	RP	HCD	1	16847:2	1	I.LRGLMATPA.K			465.266	2	929.524	929.524	0	0.2	547	Non	251.06	131.81	131.81	2.53	373	>sp|P05164|PERM_HUMAN Myeloperoxidase OS=Homo sapiens OX=9606 GN=MPO PE=1 SV=1	1	PERM	controllerType=0 controllerNumber=1 scan=16843	32.4481
587	Top500_RP_HCD_1.raw_20200210	Top500	RP	HCD	1	10153:2	1	I.LRGLM[+15.995]ATPA.K		M[+16]	473.263	2	945.519	945.519	0	0.7	547	Non	196.57	40.6	40.6	0.67	373	>sp|P05164|PERM_HUMAN Myeloperoxidase OS=Homo sapiens OX=9606 GN=MPO PE=1 SV=1	1	PERM	controllerType=0 controllerNumber=1 scan=11051	23.7068
588	Top500_RP_HCD_1.raw_20200210	Top500	RP	HCD	1	04940:2	1	L.RGLM[+15.995]ATPA.K		M[+16]	416.721	2	832.434	832.434	0	-0.7	548	Non	76.88	7.59	7.59	0.31	373	>sp|P05164|PERM_HUMAN Myeloperoxidase OS=Homo sapiens OX=9606 GN=MPO PE=1 SV=1	1	PERM	controllerType=0 controllerNumber=1 scan=6855	17.5699
589	Top500_RP_HCD_1.raw_20200210	Top500	RP	HCD	1	05832:3	1	A.KLNRQNQIAVDE.I			476.591	3	1427.76	1427.76	0	-0.3	556	NRagged	172.35	172.35	172.35	1.72	373	>sp|P05164|PERM_HUMAN Myeloperoxidase OS=Homo sapiens OX=9606 GN=MPO PE=1 SV=1	1	PERM	controllerType=0 controllerNumber=1 scan=7501	18.4805
590	Top500_RP_HCD_1.raw_20200210	Top500	RP	HCD	1	05871:3	1	A.KLNRQNQIAVDE.I			476.592	3	1427.76	1427.76	0	0.4	556	NRagged	210.71	210.71	210.71	2.86	373	>sp|P05164|PERM_HUMAN Myeloperoxidase OS=Homo sapiens OX=9606 GN=MPO PE=1 SV=1	1	PERM	controllerType=0 controllerNumber=1 scan=7531	18.5238
591	Top500_RP_HCD_1.raw_20200210	Top500	RP	HCD	1	06427:2	1	L.NRQNQIAVDE.I			593.795	2	1186.58	1186.58	0	2.1	558	NRagged	215.42	143.13	143.13	1.59	373	>sp|P05164|PERM_HUMAN Myeloperoxidase OS=Homo sapiens OX=9606 GN=MPO PE=1 SV=1	1	PERM	controllerType=0 controllerNumber=1 scan=7963	19.1418
592	Top500_RP_HCD_1.raw_20200210	Top500	RP	HCD	1	06389:2	1	L.NRQNQIAVDE.I			593.795	2	1186.58	1186.58	0	0.9	558	NRagged	282.28	203.88	203.88	3.57	373	>sp|P05164|PERM_HUMAN Myeloperoxidase OS=Homo sapiens OX=9606 GN=MPO PE=1 SV=1	1	PERM	controllerType=0 controllerNumber=1 scan=7936	19.1048
593	Top500_RP_HCD_1.raw_20200210	Top500	RP	HCD	1	08512:2	1	R.QNQIAVDE.I			458.725	2	916.442	916.437	0	5.4	560	Specific	341.24	200.38	200.38	2.94	373	>sp|P05164|PERM_HUMAN Myeloperoxidase OS=Homo sapiens OX=9606 GN=MPO PE=1 SV=1	1	PERM	controllerType=0 controllerNumber=1 scan=9744	21.8225
594	Top500_RP_HCD_1.raw_20200210	Top500	RP	HCD	1	22014:2	1	R.QNQIAVDEI.R			515.264	2	1029.52	1029.52	0	-1	560	CRagged	322.69	234.26	234.26	3.6	373	>sp|P05164|PERM_HUMAN Myeloperoxidase OS=Homo sapiens OX=9606 GN=MPO PE=1 SV=1	1	PERM	controllerType=0 controllerNumber=1 scan=21245	38.9827
595	Top500_RP_HCD_1.raw_20200210	Top500	RP	HCD	1	18198:2	1	E.RLFEQV.M			396.223	2	791.44	791.441	0	-1.8	571	CRagged	298.94	99.62	99.62	1.63	373	>sp|P05164|PERM_HUMAN Myeloperoxidase OS=Homo sapiens OX=9606 GN=MPO PE=1 SV=1	1	PERM	controllerType=0 controllerNumber=1 scan=18018	34.2185
596	Top500_RP_HCD_1.raw_20200210	Top500	RP	HCD	1	31292:1	1	R.LFE.Q			408.215	1	408.215	408.213	0	4.1	572	Specific	67.99	67.99	67.99	0.13	373	>sp|P05164|PERM_HUMAN Myeloperoxidase OS=Homo sapiens OX=9606 GN=MPO PE=1 SV=1	1	PERM	controllerType=0 controllerNumber=1 scan=29771	52.1288
597	Top500_RP_HCD_1.raw_20200210	Top500	RP	HCD	1	03954:2	1	L.FEQVM[+15.995]R.I		M[+16]	413.201	2	825.394	825.392	0	2.2	573	NRagged	242.25	20.98	20.98	0.71	373	>sp|P05164|PERM_HUMAN Myeloperoxidase OS=Homo sapiens OX=9606 GN=MPO PE=1 SV=1	1	PERM	controllerType=0 controllerNumber=1 scan=6097	16.4924
598	Top500_RP_HCD_1.raw_20200210	Top500	RP	HCD	1	03982:2	1	L.FEQVM[+15.995]R.I		M[+16]	413.2	2	825.393	825.392	0	0.9	573	NRagged	260.54	23.77	23.77	1.06	373	>sp|P05164|PERM_HUMAN Myeloperoxidase OS=Homo sapiens OX=9606 GN=MPO PE=1 SV=1	1	PERM	controllerType=0 controllerNumber=1 scan=6120	16.5252
599	Top500_RP_HCD_1.raw_20200210	Top500	RP	HCD	1	13116:2	1	L.FEQVM[+15.995]RI.G		M[+16]	469.743	2	938.478	938.476	0	1.9	573	Non	188.74	49.57	49.57	0.34	373	>sp|P05164|PERM_HUMAN Myeloperoxidase OS=Homo sapiens OX=9606 GN=MPO PE=1 SV=1	1	PERM	controllerType=0 controllerNumber=1 scan=13583	27.5389
600	Top500_RP_HCD_1.raw_20200210	Top500	RP	HCD	1	13132:2	1	L.FEQVM[+15.995]RI.G		M[+16]	469.742	2	938.477	938.476	0	0.9	573	Non	224.72	68.12	68.12	1.02	373	>sp|P05164|PERM_HUMAN Myeloperoxidase OS=Homo sapiens OX=9606 GN=MPO PE=1 SV=1	1	PERM	controllerType=0 controllerNumber=1 scan=13597	27.5602
601	Top500_RP_HCD_1.raw_20200210	Top500	RP	HCD	1	06706:2	1	E.QVMRIGLDLPA.L			606.84	2	1212.67	1212.68	0	-3.9	575	CRagged	159.6	8.69	8.69	0.2	373	>sp|P05164|PERM_HUMAN Myeloperoxidase OS=Homo sapiens OX=9606 GN=MPO PE=1 SV=1	1	PERM	controllerType=0 controllerNumber=1 scan=8179	19.4456
602	Top500_RP_HCD_1.raw_20200210	Top500	RP	HCD	1	30584:2	1	V.M[+15.995]RIGLDLPALN.M		M[+16]	614.838	2	1228.67	1228.67	0	-3	577	Non	115.4	46.86	46.86	0.34	373	>sp|P05164|PERM_HUMAN Myeloperoxidase OS=Homo sapiens OX=9606 GN=MPO PE=1 SV=1	1	PERM	controllerType=0 controllerNumber=1 scan=29145	51.175
603	Top500_RP_HCD_1.raw_20200210	Top500	RP	HCD	1	30805:2	1	V.M[+15.995]RIGLDLPALN.M		M[+16]	614.84	2	1228.67	1228.67	0	0.4	577	Non	151.57	79.7	79.7	0.69	373	>sp|P05164|PERM_HUMAN Myeloperoxidase OS=Homo sapiens OX=9606 GN=MPO PE=1 SV=1	1	PERM	controllerType=0 controllerNumber=1 scan=29348	51.4882
604	Top500_RP_HCD_1.raw_20200210	Top500	RP	HCD	1	29641:3	1	V.M[+15.995]RIGLDLPALNMQR.S		M[+16]	548.629	3	1643.87	1643.87	0	-0.3	577	NRagged	213.67	213.67	213.67	2.79	373	>sp|P05164|PERM_HUMAN Myeloperoxidase OS=Homo sapiens OX=9606 GN=MPO PE=1 SV=1	1	PERM	controllerType=0 controllerNumber=1 scan=28257	49.7468
605	Top500_RP_HCD_1.raw_20200210	Top500	RP	HCD	1	33745:2	1	R.IGLDLPALNMQR.S			670.872	2	1340.74	1340.74	0	0.9	579	Specific	417.54	295	295	4.96	373	>sp|P05164|PERM_HUMAN Myeloperoxidase OS=Homo sapiens OX=9606 GN=MPO PE=1 SV=1	1	PERM	controllerType=0 controllerNumber=1 scan=32032	55.6935
606	Top500_RP_HCD_1.raw_20200210	Top500	RP	HCD	1	33970:2	1	R.IGLDLPALNMQR.S			670.871	2	1340.74	1340.74	0	-0.2	579	Specific	623.55	351.47	351.47	8.02	373	>sp|P05164|PERM_HUMAN Myeloperoxidase OS=Homo sapiens OX=9606 GN=MPO PE=1 SV=1	1	PERM	controllerType=0 controllerNumber=1 scan=32237	56.0138
607	Top500_RP_HCD_1.raw_20200210	Top500	RP	HCD	1	34081:2	1	R.IGLDLPALNMQR.S			670.871	2	1340.73	1340.74	0	-0.4	579	Specific	631.46	347.36	347.36	8.02	373	>sp|P05164|PERM_HUMAN Myeloperoxidase OS=Homo sapiens OX=9606 GN=MPO PE=1 SV=1	1	PERM	controllerType=0 controllerNumber=1 scan=32393	56.3275
608	Top500_RP_HCD_1.raw_20200210	Top500	RP	HCD	1	29475:2	1	R.IGLDLPALNM[+15.995]QR.S		M[+16]	678.869	2	1356.73	1356.73	0	0.7	579	Specific	421.11	248.18	248.18	4.77	373	>sp|P05164|PERM_HUMAN Myeloperoxidase OS=Homo sapiens OX=9606 GN=MPO PE=1 SV=1	1	PERM	controllerType=0 controllerNumber=1 scan=28112	49.5262
609	Top500_RP_HCD_1.raw_20200210	Top500	RP	HCD	1	29721:2	1	R.IGLDLPALNM[+15.995]QR.S		M[+16]	678.869	2	1356.73	1356.73	0	0.4	579	Specific	664.61	404.6	404.6	10.29	373	>sp|P05164|PERM_HUMAN Myeloperoxidase OS=Homo sapiens OX=9606 GN=MPO PE=1 SV=1	1	PERM	controllerType=0 controllerNumber=1 scan=28327	49.8511
610	Top500_RP_HCD_1.raw_20200210	Top500	RP	HCD	1	28925:2	1	I.GLDLPALNMQR.S			614.323	2	1227.64	1227.65	0	-9.9	580	NRagged	291.61	12.4	12.4	0.64	373	>sp|P05164|PERM_HUMAN Myeloperoxidase OS=Homo sapiens OX=9606 GN=MPO PE=1 SV=1	1	PERM	controllerType=0 controllerNumber=1 scan=27554	48.6081
611	Top500_RP_HCD_1.raw_20200210	Top500	RP	HCD	1	29844:2	1	I.GLDLPALNMQR.S			614.33	2	1227.65	1227.65	0	0.4	580	NRagged	348.12	260.36	260.36	4.53	373	>sp|P05164|PERM_HUMAN Myeloperoxidase OS=Homo sapiens OX=9606 GN=MPO PE=1 SV=1	1	PERM	controllerType=0 controllerNumber=1 scan=28433	50.0143
612	Top500_RP_HCD_1.raw_20200210	Top500	RP	HCD	1	28953:2	1	I.GLDLPALNMQR.S			614.323	2	1227.64	1227.65	0	-9.5	580	NRagged	383.18	65.82	65.82	1.43	373	>sp|P05164|PERM_HUMAN Myeloperoxidase OS=Homo sapiens OX=9606 GN=MPO PE=1 SV=1	1	PERM	controllerType=0 controllerNumber=1 scan=27581	48.6509
613	Top500_RP_HCD_1.raw_20200210	Top500	RP	HCD	1	29017:2	1	I.GLDLPALNMQR.S			614.328	2	1227.65	1227.65	0	-2.8	580	NRagged	439.4	246.92	246.92	4.17	373	>sp|P05164|PERM_HUMAN Myeloperoxidase OS=Homo sapiens OX=9606 GN=MPO PE=1 SV=1	1	PERM	controllerType=0 controllerNumber=1 scan=27656	48.7813
614	Top500_RP_HCD_1.raw_20200210	Top500	RP	HCD	1	29609:2	1	I.GLDLPALNMQR.S			614.329	2	1227.65	1227.65	0	-0.3	580	NRagged	557.94	378.36	378.36	5.96	373	>sp|P05164|PERM_HUMAN Myeloperoxidase OS=Homo sapiens OX=9606 GN=MPO PE=1 SV=1	1	PERM	controllerType=0 controllerNumber=1 scan=28229	49.7024
615	Top500_RP_HCD_1.raw_20200210	Top500	RP	HCD	1	29162:2	1	I.GLDLPALNMQR.S			614.329	2	1227.65	1227.65	0	-0.5	580	NRagged	589.33	376.54	376.54	7.12	373	>sp|P05164|PERM_HUMAN Myeloperoxidase OS=Homo sapiens OX=9606 GN=MPO PE=1 SV=1	1	PERM	controllerType=0 controllerNumber=1 scan=27826	49.0851
616	Top500_RP_HCD_1.raw_20200210	Top500	RP	HCD	1	29378:2	1	I.GLDLPALNMQR.S			614.329	2	1227.65	1227.65	0	-0.1	580	NRagged	601.46	394.51	394.51	9.25	373	>sp|P05164|PERM_HUMAN Myeloperoxidase OS=Homo sapiens OX=9606 GN=MPO PE=1 SV=1	1	PERM	controllerType=0 controllerNumber=1 scan=28027	49.3982
617	Top500_RP_HCD_1.raw_20200210	Top500	RP	HCD	1	24389:1	1	I.GLDLPALNM[+15.995]QR.S		M[+16]	1243.65	1	1243.65	1243.65	0	-0.5	580	NRagged	181.37	86.33	86.33	0.66	373	>sp|P05164|PERM_HUMAN Myeloperoxidase OS=Homo sapiens OX=9606 GN=MPO PE=1 SV=1	1	PERM	controllerType=0 controllerNumber=1 scan=23336	42.1086
618	Top500_RP_HCD_1.raw_20200210	Top500	RP	HCD	1	24927:2	1	I.GLDLPALNM[+15.995]QR.S		M[+16]	622.326	2	1243.64	1243.65	0	-2.1	580	NRagged	414.87	246.41	246.41	4.41	373	>sp|P05164|PERM_HUMAN Myeloperoxidase OS=Homo sapiens OX=9606 GN=MPO PE=1 SV=1	1	PERM	controllerType=0 controllerNumber=1 scan=23782	42.7718
619	Top500_RP_HCD_1.raw_20200210	Top500	RP	HCD	1	24150:2	1	I.GLDLPALNM[+15.995]QR.S		M[+16]	622.327	2	1243.65	1243.65	0	0.4	580	NRagged	417.02	219.93	219.93	5.04	373	>sp|P05164|PERM_HUMAN Myeloperoxidase OS=Homo sapiens OX=9606 GN=MPO PE=1 SV=1	1	PERM	controllerType=0 controllerNumber=1 scan=23138	41.8101
620	Top500_RP_HCD_1.raw_20200210	Top500	RP	HCD	1	24674:2	1	I.GLDLPALNM[+15.995]QR.S		M[+16]	622.327	2	1243.65	1243.65	0	0.6	580	NRagged	545.31	316.11	316.11	5.53	373	>sp|P05164|PERM_HUMAN Myeloperoxidase OS=Homo sapiens OX=9606 GN=MPO PE=1 SV=1	1	PERM	controllerType=0 controllerNumber=1 scan=23565	42.4454
621	Top500_RP_HCD_1.raw_20200210	Top500	RP	HCD	1	24413:2	1	I.GLDLPALNM[+15.995]QR.S		M[+16]	622.327	2	1243.65	1243.65	0	0.3	580	NRagged	559.98	323.56	323.56	5.73	373	>sp|P05164|PERM_HUMAN Myeloperoxidase OS=Homo sapiens OX=9606 GN=MPO PE=1 SV=1	1	PERM	controllerType=0 controllerNumber=1 scan=23355	42.1357
622	Top500_RP_HCD_1.raw_20200210	Top500	RP	HCD	1	20430:2	1	L.DLPALNMQR.S			529.276	2	1057.55	1057.55	0	-0.4	582	NRagged	336.52	39.51	39.51	2.71	373	>sp|P05164|PERM_HUMAN Myeloperoxidase OS=Homo sapiens OX=9606 GN=MPO PE=1 SV=1	1	PERM	controllerType=0 controllerNumber=1 scan=19862	36.9276
623	Top500_RP_HCD_1.raw_20200210	Top500	RP	HCD	1	20538:2	1	L.PALNMQR.S			415.221	2	829.434	829.435	0	-0.9	584	NRagged	399.48	179	179	4.1	373	>sp|P05164|PERM_HUMAN Myeloperoxidase OS=Homo sapiens OX=9606 GN=MPO PE=1 SV=1	1	PERM	controllerType=0 controllerNumber=1 scan=19959	37.0745
624	Top500_RP_HCD_1.raw_20200210	Top500	RP	HCD	1	29359:2	1	L.PALNMQR.S			415.221	2	829.436	829.435	0	1.1	584	NRagged	418.42	174.68	174.68	4.34	373	>sp|P05164|PERM_HUMAN Myeloperoxidase OS=Homo sapiens OX=9606 GN=MPO PE=1 SV=1	1	PERM	controllerType=0 controllerNumber=1 scan=28008	49.3703
625	Top500_RP_HCD_1.raw_20200210	Top500	RP	HCD	1	08456:2	1	R.SRDHGLPGY.N			501.243	2	1001.48	1001.48	0	-0.6	591	CRagged	439.58	166.14	166.14	4.07	373	>sp|P05164|PERM_HUMAN Myeloperoxidase OS=Homo sapiens OX=9606 GN=MPO PE=1 SV=1	1	PERM	controllerType=0 controllerNumber=1 scan=9698	21.7529
626	Top500_RP_HCD_1.raw_20200210	Top500	RP	HCD	1	08660:2	1	R.SRDHGLPGY.N			501.243	2	1001.48	1001.48	0	-1	591	CRagged	486.73	201.97	201.97	4.46	373	>sp|P05164|PERM_HUMAN Myeloperoxidase OS=Homo sapiens OX=9606 GN=MPO PE=1 SV=1	1	PERM	controllerType=0 controllerNumber=1 scan=9895	22.0623
627	Top500_RP_HCD_1.raw_20200210	Top500	RP	HCD	1	07022:3	1	R.SRDHGLPGYN.A			372.513	3	1115.52	1115.52	0	0.4	591	CRagged	316.31	243.15	243.15	4.28	373	>sp|P05164|PERM_HUMAN Myeloperoxidase OS=Homo sapiens OX=9606 GN=MPO PE=1 SV=1	1	PERM	controllerType=0 controllerNumber=1 scan=8425	19.7942
628	Top500_RP_HCD_1.raw_20200210	Top500	RP	HCD	1	06948:2	1	R.SRDHGLPGYN.A			558.266	2	1115.52	1115.52	0	1.1	591	CRagged	559.84	361.94	361.94	5.24	373	>sp|P05164|PERM_HUMAN Myeloperoxidase OS=Homo sapiens OX=9606 GN=MPO PE=1 SV=1	1	PERM	controllerType=0 controllerNumber=1 scan=8372	19.7191
629	Top500_RP_HCD_1.raw_20200210	Top500	RP	HCD	1	21206:2	1	R.SRDHGLPGYNAW.R			686.829	2	1372.65	1372.64	0	7.8	591	CRagged	216.88	125.11	125.11	0.34	373	>sp|P05164|PERM_HUMAN Myeloperoxidase OS=Homo sapiens OX=9606 GN=MPO PE=1 SV=1	1	PERM	controllerType=0 controllerNumber=1 scan=20542	37.9276
630	Top500_RP_HCD_1.raw_20200210	Top500	RP	HCD	1	20767:3	1	R.SRDHGLPGYNAW.R			458.218	3	1372.64	1372.64	0	0.5	591	CRagged	485.4	385.04	385.04	6.6	373	>sp|P05164|PERM_HUMAN Myeloperoxidase OS=Homo sapiens OX=9606 GN=MPO PE=1 SV=1	1	PERM	controllerType=0 controllerNumber=1 scan=20151	37.3502
631	Top500_RP_HCD_1.raw_20200210	Top500	RP	HCD	1	20782:2	1	R.SRDHGLPGYNAW.R			686.825	2	1372.64	1372.64	0	2.4	591	CRagged	650.62	517.7	517.7	9.29	373	>sp|P05164|PERM_HUMAN Myeloperoxidase OS=Homo sapiens OX=9606 GN=MPO PE=1 SV=1	1	PERM	controllerType=0 controllerNumber=1 scan=20164	37.3677
632	Top500_RP_HCD_1.raw_20200210	Top500	RP	HCD	1	16118:3	1	R.SRDHGLPGYNAWR.R			510.257	3	1528.76	1528.74	0	9.6	591	Specific	274.4	197.96	197.96	1.51	373	>sp|P05164|PERM_HUMAN Myeloperoxidase OS=Homo sapiens OX=9606 GN=MPO PE=1 SV=1	1	PERM	controllerType=0 controllerNumber=1 scan=16198	31.4723
633	Top500_RP_HCD_1.raw_20200210	Top500	RP	HCD	1	15035:2	1	R.SRDHGLPGYNAWR.R			764.873	2	1528.74	1528.74	0	-1.2	591	Specific	389.31	266.66	266.66	3.18	373	>sp|P05164|PERM_HUMAN Myeloperoxidase OS=Homo sapiens OX=9606 GN=MPO PE=1 SV=1	1	PERM	controllerType=0 controllerNumber=1 scan=15173	29.8525
634	Top500_RP_HCD_1.raw_20200210	Top500	RP	HCD	1	15354:3	1	R.SRDHGLPGYNAWR.R			510.251	3	1528.74	1528.74	0	-1.4	591	Specific	400.76	382.14	382.14	6.11	373	>sp|P05164|PERM_HUMAN Myeloperoxidase OS=Homo sapiens OX=9606 GN=MPO PE=1 SV=1	1	PERM	controllerType=0 controllerNumber=1 scan=15445	30.2598
635	Top500_RP_HCD_1.raw_20200210	Top500	RP	HCD	1	14735:4	1	R.SRDHGLPGYNAWR.R			382.94	4	1528.74	1528.74	0	-0.2	591	Specific	525.03	510.21	510.21	7.11	373	>sp|P05164|PERM_HUMAN Myeloperoxidase OS=Homo sapiens OX=9606 GN=MPO PE=1 SV=1	1	PERM	controllerType=0 controllerNumber=1 scan=14929	29.5012
636	Top500_RP_HCD_1.raw_20200210	Top500	RP	HCD	1	14709:3	1	R.SRDHGLPGYNAWR.R			510.252	3	1528.74	1528.74	0	0.1	591	Specific	598.24	430.33	430.33	7.83	373	>sp|P05164|PERM_HUMAN Myeloperoxidase OS=Homo sapiens OX=9606 GN=MPO PE=1 SV=1	1	PERM	controllerType=0 controllerNumber=1 scan=14912	29.4773
637	Top500_RP_HCD_1.raw_20200210	Top500	RP	HCD	1	14746:2	1	R.SRDHGLPGYNAWR.R			764.874	2	1528.74	1528.74	0	-0.2	591	Specific	637.74	453.5	453.5	7.96	373	>sp|P05164|PERM_HUMAN Myeloperoxidase OS=Homo sapiens OX=9606 GN=MPO PE=1 SV=1	1	PERM	controllerType=0 controllerNumber=1 scan=14936	29.5104
638	Top500_RP_HCD_1.raw_20200210	Top500	RP	HCD	1	14984:3	1	R.SRDHGLPGYNAWR.R			510.252	3	1528.74	1528.74	0	-0.3	591	Specific	643.63	478	478	8.77	373	>sp|P05164|PERM_HUMAN Myeloperoxidase OS=Homo sapiens OX=9606 GN=MPO PE=1 SV=1	1	PERM	controllerType=0 controllerNumber=1 scan=15134	29.7952
639	Top500_RP_HCD_1.raw_20200210	Top500	RP	HCD	1	14759:2	1	R.SRDHGLPGYNAWR.R			764.874	2	1528.74	1528.74	0	0.3	591	Specific	679.81	484.24	484.24	8.73	373	>sp|P05164|PERM_HUMAN Myeloperoxidase OS=Homo sapiens OX=9606 GN=MPO PE=1 SV=1	1	PERM	controllerType=0 controllerNumber=1 scan=14947	29.5263
640	Top500_RP_HCD_1.raw_20200210	Top500	RP	HCD	1	21019:3	1	S.RDHGLPGYNAW.R			429.207	3	1285.61	1285.61	0	-0.5	592	Non	227.52	167.2	167.2	1.75	373	>sp|P05164|PERM_HUMAN Myeloperoxidase OS=Homo sapiens OX=9606 GN=MPO PE=1 SV=1	1	PERM	controllerType=0 controllerNumber=1 scan=20358	37.6458
641	Top500_RP_HCD_1.raw_20200210	Top500	RP	HCD	1	14850:3	1	S.RDHGLPGYNAWR.R			481.241	3	1441.71	1441.71	0	-0.6	592	NRagged	462.43	416.39	416.39	6.27	373	>sp|P05164|PERM_HUMAN Myeloperoxidase OS=Homo sapiens OX=9606 GN=MPO PE=1 SV=1	1	PERM	controllerType=0 controllerNumber=1 scan=15023	29.6341
642	Top500_RP_HCD_1.raw_20200210	Top500	RP	HCD	1	12816:2	1	R.DHGLPGY.N			379.677	2	758.347	758.347	0	0.9	593	CRagged	338.91	248.41	248.41	3.45	373	>sp|P05164|PERM_HUMAN Myeloperoxidase OS=Homo sapiens OX=9606 GN=MPO PE=1 SV=1	1	PERM	controllerType=0 controllerNumber=1 scan=13343	27.1754
643	Top500_RP_HCD_1.raw_20200210	Top500	RP	HCD	1	26046:2	1	R.DHGLPGYNAW.R			565.256	2	1129.51	1129.51	0	-0.4	593	CRagged	600.71	396.96	396.96	8.83	373	>sp|P05164|PERM_HUMAN Myeloperoxidase OS=Homo sapiens OX=9606 GN=MPO PE=1 SV=1	1	PERM	controllerType=0 controllerNumber=1 scan=24860	44.4481
644	Top500_RP_HCD_1.raw_20200210	Top500	RP	HCD	1	26236:2	1	R.DHGLPGYNAW.R			565.256	2	1129.51	1129.51	0	-0.6	593	CRagged	625.11	406.33	406.33	9.05	373	>sp|P05164|PERM_HUMAN Myeloperoxidase OS=Homo sapiens OX=9606 GN=MPO PE=1 SV=1	1	PERM	controllerType=0 controllerNumber=1 scan=25052	44.7584
645	Top500_RP_HCD_1.raw_20200210	Top500	RP	HCD	1	19271:3	1	R.DHGLPGYNAWR.R			429.207	3	1285.61	1285.61	0	-0.3	593	Specific	549.29	329.42	329.42	5.45	373	>sp|P05164|PERM_HUMAN Myeloperoxidase OS=Homo sapiens OX=9606 GN=MPO PE=1 SV=1	1	PERM	controllerType=0 controllerNumber=1 scan=18925	35.5685
646	Top500_RP_HCD_1.raw_20200210	Top500	RP	HCD	1	19567:3	1	R.DHGLPGYNAWR.R			429.207	3	1285.61	1285.61	0	0.1	593	Specific	630.42	406.64	406.64	9.29	373	>sp|P05164|PERM_HUMAN Myeloperoxidase OS=Homo sapiens OX=9606 GN=MPO PE=1 SV=1	1	PERM	controllerType=0 controllerNumber=1 scan=19150	35.8922
647	Top500_RP_HCD_1.raw_20200210	Top500	RP	HCD	1	19270:2	1	R.DHGLPGYNAWR.R			643.308	2	1285.61	1285.61	0	1.6	593	Specific	693.09	520.63	520.63	9.6	373	>sp|P05164|PERM_HUMAN Myeloperoxidase OS=Homo sapiens OX=9606 GN=MPO PE=1 SV=1	1	PERM	controllerType=0 controllerNumber=1 scan=18924	35.5669
648	Top500_RP_HCD_1.raw_20200210	Top500	RP	HCD	1	19566:2	1	R.DHGLPGYNAWR.R			643.308	2	1285.61	1285.61	0	0.6	593	Specific	774	582.57	582.57	11.7	373	>sp|P05164|PERM_HUMAN Myeloperoxidase OS=Homo sapiens OX=9606 GN=MPO PE=1 SV=1	1	PERM	controllerType=0 controllerNumber=1 scan=19149	35.8899
649	Top500_RP_HCD_1.raw_20200210	Top500	RP	HCD	1	15420:3	1	R.DHGLPGYNAWRR.F			481.24	3	1441.71	1441.71	0	-1.1	593	Specific	652.16	486.58	486.58	9.66	373	>sp|P05164|PERM_HUMAN Myeloperoxidase OS=Homo sapiens OX=9606 GN=MPO PE=1 SV=1	1	PERM	controllerType=0 controllerNumber=1 scan=15497	30.3327
650	Top500_RP_HCD_1.raw_20200210	Top500	RP	HCD	1	16929:2	1	D.HGLPGYNAWR.R			585.793	2	1170.58	1170.58	0	-2.2	594	Specific	491.02	254.53	254.53	4.07	373	>sp|P05164|PERM_HUMAN Myeloperoxidase OS=Homo sapiens OX=9606 GN=MPO PE=1 SV=1	1	PERM	controllerType=0 controllerNumber=1 scan=16924	32.5746
651	Top500_RP_HCD_1.raw_20200210	Top500	RP	HCD	1	16526:2	1	R.RFC[+57.021]GLPQPE.T		C[+57]	552.269	2	1103.53	1103.53	0	0.5	604	Specific	430.94	242.36	242.36	5.08	373	>sp|P05164|PERM_HUMAN Myeloperoxidase OS=Homo sapiens OX=9606 GN=MPO PE=1 SV=1	1	PERM	controllerType=0 controllerNumber=1 scan=16563	32.0261
652	Top500_RP_HCD_1.raw_20200210	Top500	RP	HCD	1	16988:2	1	R.RFC[+57.021]GLPQPE.T		C[+57]	552.269	2	1103.53	1103.53	0	-0.1	604	Specific	507.18	336.63	336.63	5.6	373	>sp|P05164|PERM_HUMAN Myeloperoxidase OS=Homo sapiens OX=9606 GN=MPO PE=1 SV=1	1	PERM	controllerType=0 controllerNumber=1 scan=16970	32.6431
653	Top500_RP_HCD_1.raw_20200210	Top500	RP	HCD	1	16755:2	1	R.RFC[+57.021]GLPQPE.T		C[+57]	552.269	2	1103.53	1103.53	0	-0.4	604	Specific	547.17	347.69	347.69	5.84	373	>sp|P05164|PERM_HUMAN Myeloperoxidase OS=Homo sapiens OX=9606 GN=MPO PE=1 SV=1	1	PERM	controllerType=0 controllerNumber=1 scan=16766	32.3348
654	Top500_RP_HCD_1.raw_20200210	Top500	RP	HCD	1	21862:2	1	R.RFC[+57.021]GLPQPETV.G		C[+57]	652.327	2	1303.65	1303.65	0	-0.2	604	CRagged	334.35	215.91	215.91	4.1	373	>sp|P05164|PERM_HUMAN Myeloperoxidase OS=Homo sapiens OX=9606 GN=MPO PE=1 SV=1	1	PERM	controllerType=0 controllerNumber=1 scan=21061	38.6716
655	Top500_RP_HCD_1.raw_20200210	Top500	RP	HCD	1	19345:2	1	E.TVGQLGTVLR.N			522.314	2	1043.62	1043.62	0	-0.8	613	Specific	548.64	367.89	367.89	5.87	373	>sp|P05164|PERM_HUMAN Myeloperoxidase OS=Homo sapiens OX=9606 GN=MPO PE=1 SV=1	1	PERM	controllerType=0 controllerNumber=1 scan=18979	35.6462
656	Top500_RP_HCD_1.raw_20200210	Top500	RP	HCD	1	19079:2	1	E.TVGQLGTVLR.N			522.314	2	1043.62	1043.62	0	0.7	613	Specific	567.03	419.56	419.56	7.01	373	>sp|P05164|PERM_HUMAN Myeloperoxidase OS=Homo sapiens OX=9606 GN=MPO PE=1 SV=1	1	PERM	controllerType=0 controllerNumber=1 scan=18762	35.3271
657	Top500_RP_HCD_1.raw_20200210	Top500	RP	HCD	1	52216:2	1	V.GQLGTVLR.N			422.257	2	843.506	843.505	0	1.8	615	NRagged	222.99	80.66	80.66	1.5	373	>sp|P05164|PERM_HUMAN Myeloperoxidase OS=Homo sapiens OX=9606 GN=MPO PE=1 SV=1	1	PERM	controllerType=0 controllerNumber=1 scan=46114	77.179
658	Top500_RP_HCD_1.raw_20200210	Top500	RP	HCD	1	13992:2	1	V.GQLGTVLR.N			422.256	2	843.505	843.505	0	0.4	615	NRagged	326.93	184.17	184.17	4.03	373	>sp|P05164|PERM_HUMAN Myeloperoxidase OS=Homo sapiens OX=9606 GN=MPO PE=1 SV=1	1	PERM	controllerType=0 controllerNumber=1 scan=14354	28.6945
659	Top500_RP_HCD_1.raw_20200210	Top500	RP	HCD	1	13513:2	1	V.GQLGTVLR.N			422.256	2	843.505	843.505	0	0.4	615	NRagged	342.3	170.21	170.21	4.15	373	>sp|P05164|PERM_HUMAN Myeloperoxidase OS=Homo sapiens OX=9606 GN=MPO PE=1 SV=1	1	PERM	controllerType=0 controllerNumber=1 scan=13906	28.0062
660	Top500_RP_HCD_1.raw_20200210	Top500	RP	HCD	1	13694:2	1	V.GQLGTVLR.N			422.256	2	843.504	843.505	0	-0.4	615	NRagged	402.24	217.57	217.57	4.76	373	>sp|P05164|PERM_HUMAN Myeloperoxidase OS=Homo sapiens OX=9606 GN=MPO PE=1 SV=1	1	PERM	controllerType=0 controllerNumber=1 scan=14096	28.316
661	Top500_RP_HCD_1.raw_20200210	Top500	RP	HCD	1	06843:1	1	L.MEQY.G			570.223	1	570.223	570.223	0	-0.1	631	Non	107.42	3.6	3.6	0.09	373	>sp|P05164|PERM_HUMAN Myeloperoxidase OS=Homo sapiens OX=9606 GN=MPO PE=1 SV=1	1	PERM	controllerType=0 controllerNumber=1 scan=8283	19.5909
662	Top500_RP_HCD_1.raw_20200210	Top500	RP	HCD	1	15687:2	1	L.MEQYGTPNNI.D			583.761	2	1166.51	1166.51	0	0.2	631	Non	254.21	185.49	185.49	2.49	373	>sp|P05164|PERM_HUMAN Myeloperoxidase OS=Homo sapiens OX=9606 GN=MPO PE=1 SV=1	1	PERM	controllerType=0 controllerNumber=1 scan=15742	30.7121
663	Top500_RP_HCD_1.raw_20200210	Top500	RP	HCD	1	15702:2	1	L.MEQYGTPNNI.D			583.76	2	1166.51	1166.51	0	-1.3	631	Non	291.41	212.03	212.03	2.94	373	>sp|P05164|PERM_HUMAN Myeloperoxidase OS=Homo sapiens OX=9606 GN=MPO PE=1 SV=1	1	PERM	controllerType=0 controllerNumber=1 scan=15754	30.7294
664	Top500_RP_HCD_1.raw_20200210	Top500	RP	HCD	1	15909:2	1	L.MEQYGTPNNI.D			583.76	2	1166.51	1166.51	0	-1.3	631	Non	442.3	304.91	304.91	4.25	373	>sp|P05164|PERM_HUMAN Myeloperoxidase OS=Homo sapiens OX=9606 GN=MPO PE=1 SV=1	1	PERM	controllerType=0 controllerNumber=1 scan=15921	30.9655
665	Top500_RP_HCD_1.raw_20200210	Top500	RP	HCD	1	12946:2	1	L.M[+15.995]EQYGTPNNI.D		M[+16]	591.758	2	1182.51	1182.51	0	-0.4	631	Non	244.49	148.45	148.45	2.28	373	>sp|P05164|PERM_HUMAN Myeloperoxidase OS=Homo sapiens OX=9606 GN=MPO PE=1 SV=1	1	PERM	controllerType=0 controllerNumber=1 scan=13447	27.3318
666	Top500_RP_HCD_1.raw_20200210	Top500	RP	HCD	1	34435:2	1	L.MEQYGTPNNIDIW.M			790.857	2	1580.71	1580.7	0	1.2	631	Non	73.46	73.46	73.46	0.35	373	>sp|P05164|PERM_HUMAN Myeloperoxidase OS=Homo sapiens OX=9606 GN=MPO PE=1 SV=1	1	PERM	controllerType=0 controllerNumber=1 scan=32748	56.9593
667	Top500_RP_HCD_1.raw_20200210	Top500	RP	HCD	1	13039:1	1	E.QYGTPNNI.D			906.431	1	906.431	906.432	0	-0.7	633	CRagged	257.56	149.35	149.35	2.94	373	>sp|P05164|PERM_HUMAN Myeloperoxidase OS=Homo sapiens OX=9606 GN=MPO PE=1 SV=1	1	PERM	controllerType=0 controllerNumber=1 scan=13523	27.4481
668	Top500_RP_HCD_1.raw_20200210	Top500	RP	HCD	1	22562:2	1	E.QYGTPNNIDI.W			567.774	2	1134.54	1134.54	0	-1.1	633	CRagged	251.8	102.13	102.13	0.83	373	>sp|P05164|PERM_HUMAN Myeloperoxidase OS=Homo sapiens OX=9606 GN=MPO PE=1 SV=1	1	PERM	controllerType=0 controllerNumber=1 scan=21781	39.8099
669	Top500_RP_HCD_1.raw_20200210	Top500	RP	HCD	1	22443:1	1	E.QYGTPNNIDI.W			1134.54	1	1134.54	1134.54	0	-2	633	CRagged	278.87	197.37	197.37	2.43	373	>sp|P05164|PERM_HUMAN Myeloperoxidase OS=Homo sapiens OX=9606 GN=MPO PE=1 SV=1	1	PERM	controllerType=0 controllerNumber=1 scan=21664	39.6308
670	Top500_RP_HCD_1.raw_20200210	Top500	RP	HCD	1	22357:2	1	E.QYGTPNNIDI.W			567.775	2	1134.54	1134.54	0	0	633	CRagged	599	420	420	7.54	373	>sp|P05164|PERM_HUMAN Myeloperoxidase OS=Homo sapiens OX=9606 GN=MPO PE=1 SV=1	1	PERM	controllerType=0 controllerNumber=1 scan=21564	39.4675
671	Top500_RP_HCD_1.raw_20200210	Top500	RP	HCD	1	33776:2	1	E.QYGTPNNIDIW.M			660.814	2	1320.62	1320.62	0	-0.1	633	CRagged	473.15	410.46	410.46	6.32	373	>sp|P05164|PERM_HUMAN Myeloperoxidase OS=Homo sapiens OX=9606 GN=MPO PE=1 SV=1	1	PERM	controllerType=0 controllerNumber=1 scan=32066	55.7485
672	Top500_RP_HCD_1.raw_20200210	Top500	RP	HCD	1	33565:2	1	E.QYGTPNNIDIW.M			660.815	2	1320.62	1320.62	0	0.8	633	CRagged	531.18	458.32	458.32	6.45	373	>sp|P05164|PERM_HUMAN Myeloperoxidase OS=Homo sapiens OX=9606 GN=MPO PE=1 SV=1	1	PERM	controllerType=0 controllerNumber=1 scan=31849	55.3878
673	Top500_RP_HCD_1.raw_20200210	Top500	RP	HCD	1	33743:2	1	E.QYGTPNNIDIW.M			660.814	2	1320.62	1320.62	0	-0.9	633	CRagged	545.67	445.47	445.47	6.42	373	>sp|P05164|PERM_HUMAN Myeloperoxidase OS=Homo sapiens OX=9606 GN=MPO PE=1 SV=1	1	PERM	controllerType=0 controllerNumber=1 scan=32030	55.6898
674	Top500_RP_HCD_1.raw_20200210	Top500	RP	HCD	1	37819:2	1	E.QYGTPNNIDIWM.G			726.335	2	1451.66	1451.66	0	0.4	633	CRagged	173.9	126.3	126.3	0.72	373	>sp|P05164|PERM_HUMAN Myeloperoxidase OS=Homo sapiens OX=9606 GN=MPO PE=1 SV=1	1	PERM	controllerType=0 controllerNumber=1 scan=35765	61.7266
675	Top500_RP_HCD_1.raw_20200210	Top500	RP	HCD	1	37847:2	1	E.QYGTPNNIDIWM.G			726.337	2	1451.67	1451.66	0	2.4	633	CRagged	202.15	171.49	171.49	1.1	373	>sp|P05164|PERM_HUMAN Myeloperoxidase OS=Homo sapiens OX=9606 GN=MPO PE=1 SV=1	1	PERM	controllerType=0 controllerNumber=1 scan=35789	61.761
676	Top500_RP_HCD_1.raw_20200210	Top500	RP	HCD	1	29769:2	1	N.NIDIWMGGVSEPLKR.K			857.951	2	1714.9	1714.89	0	0.5	639	NRagged	569.26	459.93	459.93	7.03	373	>sp|P05164|PERM_HUMAN Myeloperoxidase OS=Homo sapiens OX=9606 GN=MPO PE=1 SV=1	1	PERM	controllerType=0 controllerNumber=1 scan=28365	49.9089
677	Top500_RP_HCD_1.raw_20200210	Top500	RP	HCD	1	29777:3	1	N.NIDIWMGGVSEPLKR.K			572.304	3	1714.9	1714.89	0	1.2	639	NRagged	582.9	521.71	521.71	8.44	373	>sp|P05164|PERM_HUMAN Myeloperoxidase OS=Homo sapiens OX=9606 GN=MPO PE=1 SV=1	1	PERM	controllerType=0 controllerNumber=1 scan=28372	49.9185
678	Top500_RP_HCD_1.raw_20200210	Top500	RP	HCD	1	36412:2	1	I.DIWMGGVSEPL.K			602.29	2	1203.57	1203.57	0	0.4	641	Non	282.84	252.32	252.32	3.24	373	>sp|P05164|PERM_HUMAN Myeloperoxidase OS=Homo sapiens OX=9606 GN=MPO PE=1 SV=1	1	PERM	controllerType=0 controllerNumber=1 scan=34579	59.9328
679	Top500_RP_HCD_1.raw_20200210	Top500	RP	HCD	1	36965:2	1	I.DIWMGGVSEPL.K			602.29	2	1203.57	1203.57	0	1	641	Non	359.53	232.43	232.43	3.84	373	>sp|P05164|PERM_HUMAN Myeloperoxidase OS=Homo sapiens OX=9606 GN=MPO PE=1 SV=1	1	PERM	controllerType=0 controllerNumber=1 scan=35014	60.5728
680	Top500_RP_HCD_1.raw_20200210	Top500	RP	HCD	1	36417:1	1	I.DIWMGGVSEPL.K			1203.57	1	1203.57	1203.57	0	-1.7	641	Non	387.53	267.42	267.42	4.8	373	>sp|P05164|PERM_HUMAN Myeloperoxidase OS=Homo sapiens OX=9606 GN=MPO PE=1 SV=1	1	PERM	controllerType=0 controllerNumber=1 scan=34584	59.9407
681	Top500_RP_HCD_1.raw_20200210	Top500	RP	HCD	1	36671:2	1	I.DIWMGGVSEPL.K			602.289	2	1203.57	1203.57	0	0.2	641	Non	519.07	288.46	288.46	4.97	373	>sp|P05164|PERM_HUMAN Myeloperoxidase OS=Homo sapiens OX=9606 GN=MPO PE=1 SV=1	1	PERM	controllerType=0 controllerNumber=1 scan=34790	60.246
682	Top500_RP_HCD_1.raw_20200210	Top500	RP	HCD	1	31527:2	1	I.DIWM[+15.995]GGVSEPL.K		M[+16]	610.286	2	1219.56	1219.57	0	-1.3	641	Non	264.42	164.37	164.37	1.72	373	>sp|P05164|PERM_HUMAN Myeloperoxidase OS=Homo sapiens OX=9606 GN=MPO PE=1 SV=1	1	PERM	controllerType=0 controllerNumber=1 scan=29950	52.3904
683	Top500_RP_HCD_1.raw_20200210	Top500	RP	HCD	1	31639:2	1	I.DIWM[+15.995]GGVSEPL.K		M[+16]	610.287	2	1219.57	1219.57	0	0	641	Non	326.1	230.12	230.12	3.8	373	>sp|P05164|PERM_HUMAN Myeloperoxidase OS=Homo sapiens OX=9606 GN=MPO PE=1 SV=1	1	PERM	controllerType=0 controllerNumber=1 scan=30035	52.5133
684	Top500_RP_HCD_1.raw_20200210	Top500	RP	HCD	1	32045:2	1	I.DIWM[+15.995]GGVSEPL.K		M[+16]	610.287	2	1219.57	1219.57	0	0.1	641	Non	432.3	292.32	292.32	4.47	373	>sp|P05164|PERM_HUMAN Myeloperoxidase OS=Homo sapiens OX=9606 GN=MPO PE=1 SV=1	1	PERM	controllerType=0 controllerNumber=1 scan=30377	53.0252
685	Top500_RP_HCD_1.raw_20200210	Top500	RP	HCD	1	31781:2	1	I.DIWM[+15.995]GGVSEPL.K		M[+16]	610.287	2	1219.57	1219.57	0	0.6	641	Non	433.46	326.68	326.68	4.57	373	>sp|P05164|PERM_HUMAN Myeloperoxidase OS=Homo sapiens OX=9606 GN=MPO PE=1 SV=1	1	PERM	controllerType=0 controllerNumber=1 scan=30160	52.7033
686	Top500_RP_HCD_1.raw_20200210	Top500	RP	HCD	1	29221:2	1	I.DIWMGGVSEPLK.R			666.337	2	1331.67	1331.67	0	0.1	641	NRagged	294.76	210.94	210.94	4.07	373	>sp|P05164|PERM_HUMAN Myeloperoxidase OS=Homo sapiens OX=9606 GN=MPO PE=1 SV=1	1	PERM	controllerType=0 controllerNumber=1 scan=27880	49.1714
687	Top500_RP_HCD_1.raw_20200210	Top500	RP	HCD	1	29112:2	1	I.DIWMGGVSEPLK.R			666.338	2	1331.67	1331.67	0	1.2	641	NRagged	436.96	326.96	326.96	5.18	373	>sp|P05164|PERM_HUMAN Myeloperoxidase OS=Homo sapiens OX=9606 GN=MPO PE=1 SV=1	1	PERM	controllerType=0 controllerNumber=1 scan=27767	48.9802
688	Top500_RP_HCD_1.raw_20200210	Top500	RP	HCD	1	28867:2	1	I.DIWMGGVSEPLK.R			666.336	2	1331.66	1331.67	0	-1.5	641	NRagged	541.52	381.95	381.95	7.06	373	>sp|P05164|PERM_HUMAN Myeloperoxidase OS=Homo sapiens OX=9606 GN=MPO PE=1 SV=1	1	PERM	controllerType=0 controllerNumber=1 scan=27488	48.4981
689	Top500_RP_HCD_1.raw_20200210	Top500	RP	HCD	1	29061:2	1	I.DIWMGGVSEPLK.R			666.337	2	1331.67	1331.67	0	-0.4	641	NRagged	544.01	336.59	336.59	5.56	373	>sp|P05164|PERM_HUMAN Myeloperoxidase OS=Homo sapiens OX=9606 GN=MPO PE=1 SV=1	1	PERM	controllerType=0 controllerNumber=1 scan=27698	48.8467
690	Top500_RP_HCD_1.raw_20200210	Top500	RP	HCD	1	24560:2	1	I.DIWM[+15.995]GGVSEPLK.R		M[+16]	674.335	2	1347.66	1347.66	0	0.3	641	NRagged	611.6	438.32	438.32	9.34	373	>sp|P05164|PERM_HUMAN Myeloperoxidase OS=Homo sapiens OX=9606 GN=MPO PE=1 SV=1	1	PERM	controllerType=0 controllerNumber=1 scan=23471	42.3066
691	Top500_RP_HCD_1.raw_20200210	Top500	RP	HCD	1	24280:2	1	I.DIWM[+15.995]GGVSEPLK.R		M[+16]	674.335	2	1347.66	1347.66	0	0.6	641	NRagged	720.77	472.89	472.89	11.34	373	>sp|P05164|PERM_HUMAN Myeloperoxidase OS=Homo sapiens OX=9606 GN=MPO PE=1 SV=1	1	PERM	controllerType=0 controllerNumber=1 scan=23252	41.9822
692	Top500_RP_HCD_1.raw_20200210	Top500	RP	HCD	1	24709:3	1	I.DIWMGGVSEPLKR.K			496.595	3	1487.77	1487.77	0	1.4	641	NRagged	599.89	599.89	599.89	8.18	373	>sp|P05164|PERM_HUMAN Myeloperoxidase OS=Homo sapiens OX=9606 GN=MPO PE=1 SV=1	1	PERM	controllerType=0 controllerNumber=1 scan=23593	42.4875
693	Top500_RP_HCD_1.raw_20200210	Top500	RP	HCD	1	24943:3	1	I.DIWMGGVSEPLKR.K			496.594	3	1487.77	1487.77	0	-0.8	641	NRagged	628.35	628.35	628.35	9.18	373	>sp|P05164|PERM_HUMAN Myeloperoxidase OS=Homo sapiens OX=9606 GN=MPO PE=1 SV=1	1	PERM	controllerType=0 controllerNumber=1 scan=23798	42.7954
694	Top500_RP_HCD_1.raw_20200210	Top500	RP	HCD	1	24694:2	1	I.DIWMGGVSEPLKR.K			744.387	2	1487.77	1487.77	0	-0.4	641	NRagged	656.64	525.46	525.46	10.02	373	>sp|P05164|PERM_HUMAN Myeloperoxidase OS=Homo sapiens OX=9606 GN=MPO PE=1 SV=1	1	PERM	controllerType=0 controllerNumber=1 scan=23578	42.4651
695	Top500_RP_HCD_1.raw_20200210	Top500	RP	HCD	1	24933:2	1	I.DIWMGGVSEPLKR.K			744.387	2	1487.77	1487.77	0	-1.1	641	NRagged	848.36	663.02	663.02	12.91	373	>sp|P05164|PERM_HUMAN Myeloperoxidase OS=Homo sapiens OX=9606 GN=MPO PE=1 SV=1	1	PERM	controllerType=0 controllerNumber=1 scan=23789	42.7811
696	Top500_RP_HCD_1.raw_20200210	Top500	RP	HCD	1	19948:3	1	I.DIWM[+15.995]GGVSEPLKR.K		M[+16]	501.926	3	1503.76	1503.76	0	0.2	641	NRagged	629.07	587.1	587.1	9.29	373	>sp|P05164|PERM_HUMAN Myeloperoxidase OS=Homo sapiens OX=9606 GN=MPO PE=1 SV=1	1	PERM	controllerType=0 controllerNumber=1 scan=19481	36.3716
697	Top500_RP_HCD_1.raw_20200210	Top500	RP	HCD	1	19941:2	1	I.DIWM[+15.995]GGVSEPLKR.K		M[+16]	752.385	2	1503.76	1503.76	0	-0.1	641	NRagged	673.51	520.73	520.73	9.77	373	>sp|P05164|PERM_HUMAN Myeloperoxidase OS=Homo sapiens OX=9606 GN=MPO PE=1 SV=1	1	PERM	controllerType=0 controllerNumber=1 scan=19476	36.3647
698	Top500_RP_HCD_1.raw_20200210	Top500	RP	HCD	1	20256:3	1	I.DIWM[+15.995]GGVSEPLKR.K		M[+16]	501.926	3	1503.76	1503.76	0	0.2	641	NRagged	690.43	608.5	608.5	10.29	373	>sp|P05164|PERM_HUMAN Myeloperoxidase OS=Homo sapiens OX=9606 GN=MPO PE=1 SV=1	1	PERM	controllerType=0 controllerNumber=1 scan=19710	36.6992
699	Top500_RP_HCD_1.raw_20200210	Top500	RP	HCD	1	20257:2	1	I.DIWM[+15.995]GGVSEPLKR.K		M[+16]	752.384	2	1503.76	1503.76	0	-0.8	641	NRagged	778.35	565.96	565.96	11.59	373	>sp|P05164|PERM_HUMAN Myeloperoxidase OS=Homo sapiens OX=9606 GN=MPO PE=1 SV=1	1	PERM	controllerType=0 controllerNumber=1 scan=19711	36.7015
700	Top500_RP_HCD_1.raw_20200210	Top500	RP	HCD	1	21023:2	1	I.DIWMGGVSEPLKRK.G			808.437	2	1615.87	1615.86	0	2.5	641	NRagged	613.07	535.08	535.08	8.04	373	>sp|P05164|PERM_HUMAN Myeloperoxidase OS=Homo sapiens OX=9606 GN=MPO PE=1 SV=1	1	PERM	controllerType=0 controllerNumber=1 scan=20363	37.6537
701	Top500_RP_HCD_1.raw_20200210	Top500	RP	HCD	1	21071:3	1	I.DIWMGGVSEPLKRK.G			539.292	3	1615.86	1615.86	0	-1.1	641	NRagged	634.8	591.91	591.91	8.99	373	>sp|P05164|PERM_HUMAN Myeloperoxidase OS=Homo sapiens OX=9606 GN=MPO PE=1 SV=1	1	PERM	controllerType=0 controllerNumber=1 scan=20418	37.7422
702	Top500_RP_HCD_1.raw_20200210	Top500	RP	HCD	1	21003:3	1	I.DIWMGGVSEPLKRK.G			539.292	3	1615.86	1615.86	0	0	641	NRagged	638.87	573.3	573.3	9.1	373	>sp|P05164|PERM_HUMAN Myeloperoxidase OS=Homo sapiens OX=9606 GN=MPO PE=1 SV=1	1	PERM	controllerType=0 controllerNumber=1 scan=20341	37.6198
703	Top500_RP_HCD_1.raw_20200210	Top500	RP	HCD	1	20977:2	1	I.WMGGVSEPLK.R			552.283	2	1103.56	1103.56	0	2.6	643	NRagged	400.94	199.58	199.58	3.98	373	>sp|P05164|PERM_HUMAN Myeloperoxidase OS=Homo sapiens OX=9606 GN=MPO PE=1 SV=1	1	PERM	controllerType=0 controllerNumber=1 scan=20320	37.5908
704	Top500_RP_HCD_1.raw_20200210	Top500	RP	HCD	1	14847:2	1	I.WM[+15.995]GGVSEPLK.R		M[+16]	560.279	2	1119.55	1119.55	0	0.1	643	NRagged	423.04	237.95	237.95	4.66	373	>sp|P05164|PERM_HUMAN Myeloperoxidase OS=Homo sapiens OX=9606 GN=MPO PE=1 SV=1	1	PERM	controllerType=0 controllerNumber=1 scan=15020	29.629
705	Top500_RP_HCD_1.raw_20200210	Top500	RP	HCD	1	16093:2	1	I.WMGGVSEPLKR.K			630.331	2	1259.65	1259.66	0	-2	643	NRagged	401.01	295.96	295.96	4.18	373	>sp|P05164|PERM_HUMAN Myeloperoxidase OS=Homo sapiens OX=9606 GN=MPO PE=1 SV=1	1	PERM	controllerType=0 controllerNumber=1 scan=16172	31.4309
706	Top500_RP_HCD_1.raw_20200210	Top500	RP	HCD	1	16074:3	1	I.WMGGVSEPLKR.K			420.556	3	1259.65	1259.66	0	-2.9	643	NRagged	474.76	420.5	420.5	6.18	373	>sp|P05164|PERM_HUMAN Myeloperoxidase OS=Homo sapiens OX=9606 GN=MPO PE=1 SV=1	1	PERM	controllerType=0 controllerNumber=1 scan=16156	31.4051
707	Top500_RP_HCD_1.raw_20200210	Top500	RP	HCD	1	24846:3	1	I.WMGGVSEPLKR.K			420.557	3	1259.66	1259.66	0	0.8	643	NRagged	555.17	505.28	505.28	7.08	373	>sp|P05164|PERM_HUMAN Myeloperoxidase OS=Homo sapiens OX=9606 GN=MPO PE=1 SV=1	1	PERM	controllerType=0 controllerNumber=1 scan=23710	42.6637
708	Top500_RP_HCD_1.raw_20200210	Top500	RP	HCD	1	24781:2	1	I.WMGGVSEPLKR.K			630.332	2	1259.66	1259.66	0	0.3	643	NRagged	669.87	547.04	547.04	9.66	373	>sp|P05164|PERM_HUMAN Myeloperoxidase OS=Homo sapiens OX=9606 GN=MPO PE=1 SV=1	1	PERM	controllerType=0 controllerNumber=1 scan=23653	42.5746
709	Top500_RP_HCD_1.raw_20200210	Top500	RP	HCD	1	20015:2	1	I.WM[+15.995]GGVSEPLKR.K		M[+16]	638.328	2	1275.65	1275.65	0	-1.4	643	NRagged	503.88	381.36	381.36	6.28	373	>sp|P05164|PERM_HUMAN Myeloperoxidase OS=Homo sapiens OX=9606 GN=MPO PE=1 SV=1	1	PERM	controllerType=0 controllerNumber=1 scan=19532	36.4464
710	Top500_RP_HCD_1.raw_20200210	Top500	RP	HCD	1	10974:3	1	I.WM[+15.995]GGVSEPLKR.K		M[+16]	425.889	3	1275.65	1275.65	0	1.5	643	NRagged	564.59	564.59	564.59	6.88	373	>sp|P05164|PERM_HUMAN Myeloperoxidase OS=Homo sapiens OX=9606 GN=MPO PE=1 SV=1	1	PERM	controllerType=0 controllerNumber=1 scan=11669	24.5757
711	Top500_RP_HCD_1.raw_20200210	Top500	RP	HCD	1	06533:2	1	W.M[+15.995]GGVSEPLK.R		M[+16]	467.24	2	933.472	933.471	0	0.7	644	NRagged	289.72	178.39	178.39	2.96	373	>sp|P05164|PERM_HUMAN Myeloperoxidase OS=Homo sapiens OX=9606 GN=MPO PE=1 SV=1	1	PERM	controllerType=0 controllerNumber=1 scan=8041	19.2503
712	Top500_RP_HCD_1.raw_20200210	Top500	RP	HCD	1	06635:3	1	W.MGGVSEPLKR.K			358.531	3	1073.58	1073.58	0	0.6	644	NRagged	438.19	429.33	429.33	6.66	373	>sp|P05164|PERM_HUMAN Myeloperoxidase OS=Homo sapiens OX=9606 GN=MPO PE=1 SV=1	1	PERM	controllerType=0 controllerNumber=1 scan=8125	19.3676
713	Top500_RP_HCD_1.raw_20200210	Top500	RP	HCD	1	06624:2	1	W.MGGVSEPLKR.K			537.292	2	1073.58	1073.58	0	0.2	644	NRagged	587.82	397.04	397.04	7.64	373	>sp|P05164|PERM_HUMAN Myeloperoxidase OS=Homo sapiens OX=9606 GN=MPO PE=1 SV=1	1	PERM	controllerType=0 controllerNumber=1 scan=8115	19.3531
714	Top500_RP_HCD_1.raw_20200210	Top500	RP	HCD	1	24811:2	1	W.MGGVSEPLKR.K			537.292	2	1073.58	1073.58	0	-0.2	644	NRagged	724.62	496.19	496.19	10.96	373	>sp|P05164|PERM_HUMAN Myeloperoxidase OS=Homo sapiens OX=9606 GN=MPO PE=1 SV=1	1	PERM	controllerType=0 controllerNumber=1 scan=23680	42.6154
715	Top500_RP_HCD_1.raw_20200210	Top500	RP	HCD	1	03913:3	1	W.M[+15.995]GGVSEPLKR.K		M[+16]	363.863	3	1089.57	1089.57	0	2	644	NRagged	240.28	240.28	240.28	3.54	373	>sp|P05164|PERM_HUMAN Myeloperoxidase OS=Homo sapiens OX=9606 GN=MPO PE=1 SV=1	1	PERM	controllerType=0 controllerNumber=1 scan=6070	16.4541
716	Top500_RP_HCD_1.raw_20200210	Top500	RP	HCD	1	03918:2	1	W.M[+15.995]GGVSEPLKR.K		M[+16]	545.291	2	1089.57	1089.57	0	2	644	NRagged	531.57	376.51	376.51	5.49	373	>sp|P05164|PERM_HUMAN Myeloperoxidase OS=Homo sapiens OX=9606 GN=MPO PE=1 SV=1	1	PERM	controllerType=0 controllerNumber=1 scan=6073	16.4593
717	Top500_RP_HCD_1.raw_20200210	Top500	RP	HCD	1	24792:2	1	M.GGVSEPLKR.K			471.772	2	942.536	942.537	0	-0.9	645	NRagged	587.42	328.57	328.57	6.25	373	>sp|P05164|PERM_HUMAN Myeloperoxidase OS=Homo sapiens OX=9606 GN=MPO PE=1 SV=1	1	PERM	controllerType=0 controllerNumber=1 scan=23662	42.589
718	Top500_RP_HCD_1.raw_20200210	Top500	RP	HCD	1	25764:1	1	R.VGPLL.A			498.328	1	498.328	498.329	0	-0.9	657	CRagged	267.41	37.04	37.04	1.02	373	>sp|P05164|PERM_HUMAN Myeloperoxidase OS=Homo sapiens OX=9606 GN=MPO PE=1 SV=1	1	PERM	controllerType=0 controllerNumber=1 scan=24609	44.0686
719	Top500_RP_HCD_1.raw_20200210	Top500	RP	HCD	1	20948:1	1	R.VGPLLAC[+57.021].I		C[+57]	729.398	1	729.398	729.396	0	1.7	657	CRagged	232.84	112.84	112.84	1.72	373	>sp|P05164|PERM_HUMAN Myeloperoxidase OS=Homo sapiens OX=9606 GN=MPO PE=1 SV=1	1	PERM	controllerType=0 controllerNumber=1 scan=20297	37.5578
720	Top500_RP_HCD_1.raw_20200210	Top500	RP	HCD	1	35313:1	1	R.VGPLLAC[+57.021]I.I		C[+57]	842.482	1	842.482	842.48	0	1.6	657	CRagged	273.42	147.15	147.15	3.21	373	>sp|P05164|PERM_HUMAN Myeloperoxidase OS=Homo sapiens OX=9606 GN=MPO PE=1 SV=1	1	PERM	controllerType=0 controllerNumber=1 scan=33457	58.0097
721	Top500_RP_HCD_1.raw_20200210	Top500	RP	HCD	1	40500:2	1	R.VGPLLAC[+57.021]IIGT.Q		C[+57]	557.32	2	1113.63	1113.63	0	0	657	CRagged	179.37	176.13	176.13	1.57	373	>sp|P05164|PERM_HUMAN Myeloperoxidase OS=Homo sapiens OX=9606 GN=MPO PE=1 SV=1	1	PERM	controllerType=0 controllerNumber=1 scan=37956	65.1506
722	Top500_RP_HCD_1.raw_20200210	Top500	RP	HCD	1	40221:2	1	R.VGPLLAC[+57.021]IIGT.Q		C[+57]	557.321	2	1113.63	1113.63	0	0.7	657	CRagged	341.63	175.04	175.04	4.01	373	>sp|P05164|PERM_HUMAN Myeloperoxidase OS=Homo sapiens OX=9606 GN=MPO PE=1 SV=1	1	PERM	controllerType=0 controllerNumber=1 scan=37748	64.8498
723	Top500_RP_HCD_1.raw_20200210	Top500	RP	HCD	1	32618:1	1	L.LAC[+57.021]IIGTQF.R		C[+57]	1022.53	1	1022.53	1022.53	0	0	661	Non	160.99	7.08	7.08	1.01	373	>sp|P05164|PERM_HUMAN Myeloperoxidase OS=Homo sapiens OX=9606 GN=MPO PE=1 SV=1	1	PERM	controllerType=0 controllerNumber=1 scan=30877	53.7726
724	Top500_RP_HCD_1.raw_20200210	Top500	RP	HCD	1	32582:2	1	L.LAC[+57.021]IIGTQF.R		C[+57]	511.771	2	1022.53	1022.53	0	0.5	661	Non	326.21	92.66	92.66	1.85	373	>sp|P05164|PERM_HUMAN Myeloperoxidase OS=Homo sapiens OX=9606 GN=MPO PE=1 SV=1	1	PERM	controllerType=0 controllerNumber=1 scan=30840	53.7163
725	Top500_RP_HCD_1.raw_20200210	Top500	RP	HCD	1	24805:2	1	L.LAC[+57.021]IIGTQFR.K		C[+57]	589.822	2	1178.64	1178.63	0	0.6	661	NRagged	559.7	381.59	381.59	6.85	373	>sp|P05164|PERM_HUMAN Myeloperoxidase OS=Homo sapiens OX=9606 GN=MPO PE=1 SV=1	1	PERM	controllerType=0 controllerNumber=1 scan=23674	42.6062
726	Top500_RP_HCD_1.raw_20200210	Top500	RP	HCD	1	19515:2	1	L.AC[+57.021]IIGTQFR.K		C[+57]	533.279	2	1065.55	1065.55	0	-0.1	662	NRagged	528.67	223.44	223.44	5.35	373	>sp|P05164|PERM_HUMAN Myeloperoxidase OS=Homo sapiens OX=9606 GN=MPO PE=1 SV=1	1	PERM	controllerType=0 controllerNumber=1 scan=19109	35.8339
727	Top500_RP_HCD_1.raw_20200210	Top500	RP	HCD	1	18878:2	1	A.C[+57.021]IIGTQFR.K		C[+57]	497.76	2	994.513	994.514	0	-0.6	663	NRagged	550.98	329.92	329.92	5.34	373	>sp|P05164|PERM_HUMAN Myeloperoxidase OS=Homo sapiens OX=9606 GN=MPO PE=1 SV=1	1	PERM	controllerType=0 controllerNumber=1 scan=18566	35.0285
728	Top500_RP_HCD_1.raw_20200210	Top500	RP	HCD	1	13602:2	1	C.IIGTQFR.K			417.745	2	834.484	834.483	0	0.4	664	NRagged	196.86	98.91	98.91	1.02	373	>sp|P05164|PERM_HUMAN Myeloperoxidase OS=Homo sapiens OX=9606 GN=MPO PE=1 SV=1	1	PERM	controllerType=0 controllerNumber=1 scan=13998	28.1603
729	Top500_RP_HCD_1.raw_20200210	Top500	RP	HCD	1	13631:1	1	C.IIGTQFR.K			834.483	1	834.483	834.483	0	-0.4	664	NRagged	305.68	82.93	82.93	2.75	373	>sp|P05164|PERM_HUMAN Myeloperoxidase OS=Homo sapiens OX=9606 GN=MPO PE=1 SV=1	1	PERM	controllerType=0 controllerNumber=1 scan=14030	28.2111
730	Top500_RP_HCD_1.raw_20200210	Top500	RP	HCD	1	13531:2	1	C.IIGTQFR.K			417.745	2	834.484	834.483	0	0.4	664	NRagged	333.49	111.96	111.96	3.26	373	>sp|P05164|PERM_HUMAN Myeloperoxidase OS=Homo sapiens OX=9606 GN=MPO PE=1 SV=1	1	PERM	controllerType=0 controllerNumber=1 scan=13920	28.026
731	Top500_RP_HCD_1.raw_20200210	Top500	RP	HCD	1	07715:2	1	I.IGTQFR.K			361.203	2	721.399	721.399	0	0.2	665	NRagged	317.35	84.75	84.75	1.72	373	>sp|P05164|PERM_HUMAN Myeloperoxidase OS=Homo sapiens OX=9606 GN=MPO PE=1 SV=1	1	PERM	controllerType=0 controllerNumber=1 scan=8980	20.6114
732	Top500_RP_HCD_1.raw_20200210	Top500	RP	HCD	1	24185:2	1	R.DGDRFW.W			398.174	2	795.341	795.342	0	-1	674	CRagged	366.13	160.77	160.77	3.7	373	>sp|P05164|PERM_HUMAN Myeloperoxidase OS=Homo sapiens OX=9606 GN=MPO PE=1 SV=1	1	PERM	controllerType=0 controllerNumber=1 scan=23172	41.8633
733	Top500_RP_HCD_1.raw_20200210	Top500	RP	HCD	1	24455:2	1	R.DGDRFW.W			398.175	2	795.342	795.342	0	-0.2	674	CRagged	395.34	157.85	157.85	4	373	>sp|P05164|PERM_HUMAN Myeloperoxidase OS=Homo sapiens OX=9606 GN=MPO PE=1 SV=1	1	PERM	controllerType=0 controllerNumber=1 scan=23386	42.1821
734	Top500_RP_HCD_1.raw_20200210	Top500	RP	HCD	1	34450:2	1	R.DGDRFWWE.N			555.736	2	1110.46	1110.46	0	1	674	Specific	287.12	121.47	121.47	2.87	373	>sp|P05164|PERM_HUMAN Myeloperoxidase OS=Homo sapiens OX=9606 GN=MPO PE=1 SV=1	1	PERM	controllerType=0 controllerNumber=1 scan=32760	56.9779
735	Top500_RP_HCD_1.raw_20200210	Top500	RP	HCD	1	34844:2	1	R.DGDRFWWE.N			555.736	2	1110.46	1110.46	0	0.8	674	Specific	331.47	158.81	158.81	3.56	373	>sp|P05164|PERM_HUMAN Myeloperoxidase OS=Homo sapiens OX=9606 GN=MPO PE=1 SV=1	1	PERM	controllerType=0 controllerNumber=1 scan=33083	57.4548
736	Top500_RP_HCD_1.raw_20200210	Top500	RP	HCD	1	34730:2	1	R.DGDRFWWE.N			555.736	2	1110.46	1110.46	0	0.2	674	Specific	494.54	286.96	286.96	5.15	373	>sp|P05164|PERM_HUMAN Myeloperoxidase OS=Homo sapiens OX=9606 GN=MPO PE=1 SV=1	1	PERM	controllerType=0 controllerNumber=1 scan=32980	57.2995
737	Top500_RP_HCD_1.raw_20200210	Top500	RP	HCD	1	38418:1	1	R.FWWE.N			667.288	1	667.288	667.288	0	0.6	678	Specific	81.43	34.83	34.83	0.31	373	>sp|P05164|PERM_HUMAN Myeloperoxidase OS=Homo sapiens OX=9606 GN=MPO PE=1 SV=1	1	PERM	controllerType=0 controllerNumber=1 scan=36244	62.4277
738	Top500_RP_HCD_1.raw_20200210	Top500	RP	HCD	1	35060:1	1	R.FWWENE.G			910.374	1	910.374	910.373	0	0.5	678	Specific	153.56	153.56	153.56	1.1	373	>sp|P05164|PERM_HUMAN Myeloperoxidase OS=Homo sapiens OX=9606 GN=MPO PE=1 SV=1	1	PERM	controllerType=0 controllerNumber=1 scan=33253	57.7046
739	Top500_RP_HCD_1.raw_20200210	Top500	RP	HCD	1	35284:1	1	R.FWWENE.G			910.371	1	910.371	910.373	0	-2.6	678	Specific	191.53	179.87	179.87	1.45	373	>sp|P05164|PERM_HUMAN Myeloperoxidase OS=Homo sapiens OX=9606 GN=MPO PE=1 SV=1	1	PERM	controllerType=0 controllerNumber=1 scan=33433	57.9719
740	Top500_RP_HCD_1.raw_20200210	Top500	RP	HCD	1	34763:1	1	R.FWWENE.G			910.372	1	910.372	910.373	0	-0.8	678	Specific	378.23	263.47	263.47	4.39	373	>sp|P05164|PERM_HUMAN Myeloperoxidase OS=Homo sapiens OX=9606 GN=MPO PE=1 SV=1	1	PERM	controllerType=0 controllerNumber=1 scan=33007	57.3378
741	Top500_RP_HCD_1.raw_20200210	Top500	RP	HCD	1	22567:1	1	F.WWENE.G			763.304	1	763.304	763.305	0	-1.1	679	NRagged	185.19	152.41	152.41	0.82	373	>sp|P05164|PERM_HUMAN Myeloperoxidase OS=Homo sapiens OX=9606 GN=MPO PE=1 SV=1	1	PERM	controllerType=0 controllerNumber=1 scan=21784	39.8138
742	Top500_RP_HCD_1.raw_20200210	Top500	RP	HCD	1	22241:1	1	F.WWENE.G			763.304	1	763.304	763.305	0	-0.8	679	NRagged	241	142.44	142.44	1.72	373	>sp|P05164|PERM_HUMAN Myeloperoxidase OS=Homo sapiens OX=9606 GN=MPO PE=1 SV=1	1	PERM	controllerType=0 controllerNumber=1 scan=21447	39.2837
743	Top500_RP_HCD_1.raw_20200210	Top500	RP	HCD	1	22256:1	1	F.WWENE.G			763.304	1	763.304	763.305	0	-0.8	679	NRagged	242.48	153.93	153.93	1.72	373	>sp|P05164|PERM_HUMAN Myeloperoxidase OS=Homo sapiens OX=9606 GN=MPO PE=1 SV=1	1	PERM	controllerType=0 controllerNumber=1 scan=21461	39.3058
744	Top500_RP_HCD_1.raw_20200210	Top500	RP	HCD	1	07908:2	1	E.GVFSM[+15.995]QQR.Q		M[+16]	484.734	2	968.461	968.462	0	-0.6	684	Specific	305.45	162.22	162.22	3.26	373	>sp|P05164|PERM_HUMAN Myeloperoxidase OS=Homo sapiens OX=9606 GN=MPO PE=1 SV=1	1	PERM	controllerType=0 controllerNumber=1 scan=9132	20.8276
745	Top500_RP_HCD_1.raw_20200210	Top500	RP	HCD	1	17589:1	1	R.QALAQI.S			643.377	1	643.377	643.377	0	-0.7	692	CRagged	351.82	84.75	84.75	3.02	373	>sp|P05164|PERM_HUMAN Myeloperoxidase OS=Homo sapiens OX=9606 GN=MPO PE=1 SV=1	1	PERM	controllerType=0 controllerNumber=1 scan=17453	33.3525
746	Top500_RP_HCD_1.raw_20200210	Top500	RP	HCD	1	14061:2	1	L.AQISLPR.I			392.738	2	784.468	784.468	0	0.4	695	NRagged	251.17	81.93	81.93	1.95	373	>sp|P05164|PERM_HUMAN Myeloperoxidase OS=Homo sapiens OX=9606 GN=MPO PE=1 SV=1	1	PERM	controllerType=0 controllerNumber=1 scan=14406	28.7696
747	Top500_RP_HCD_1.raw_20200210	Top500	RP	HCD	1	19665:2	1	R.IIC[+57.021]DNTGITTV.S		C[+57]	603.805	2	1206.6	1206.6	0	0	702	CRagged	106.37	46.55	46.55	0.31	373	>sp|P05164|PERM_HUMAN Myeloperoxidase OS=Homo sapiens OX=9606 GN=MPO PE=1 SV=1	1	PERM	controllerType=0 controllerNumber=1 scan=19230	36.0036
748	Top500_RP_HCD_1.raw_20200210	Top500	RP	HCD	1	20202:1	1	R.IIC[+57.021]DNTGITTV.S		C[+57]	1206.61	1	1206.61	1206.6	0	2.8	702	CRagged	349.2	265.2	265.2	3.89	373	>sp|P05164|PERM_HUMAN Myeloperoxidase OS=Homo sapiens OX=9606 GN=MPO PE=1 SV=1	1	PERM	controllerType=0 controllerNumber=1 scan=19669	36.6421
749	Top500_RP_HCD_1.raw_20200210	Top500	RP	HCD	1	20243:2	1	R.IIC[+57.021]DNTGITTV.S		C[+57]	603.805	2	1206.6	1206.6	0	0.1	702	CRagged	362.64	236.85	236.85	3.93	373	>sp|P05164|PERM_HUMAN Myeloperoxidase OS=Homo sapiens OX=9606 GN=MPO PE=1 SV=1	1	PERM	controllerType=0 controllerNumber=1 scan=19699	36.6834
750	Top500_RP_HCD_1.raw_20200210	Top500	RP	HCD	1	19909:2	1	R.IIC[+57.021]DNTGITTV.S		C[+57]	603.806	2	1206.6	1206.6	0	0.5	702	CRagged	484.41	305.12	305.12	4.76	373	>sp|P05164|PERM_HUMAN Myeloperoxidase OS=Homo sapiens OX=9606 GN=MPO PE=1 SV=1	1	PERM	controllerType=0 controllerNumber=1 scan=19445	36.3154
751	Top500_RP_HCD_1.raw_20200210	Top500	RP	HCD	1	12036:2	1	R.IIC[+57.021]DNTGITTVSK.N		C[+57]	711.369	2	1421.73	1421.73	0	0	702	Specific	486.21	312.91	312.91	5.35	373	>sp|P05164|PERM_HUMAN Myeloperoxidase OS=Homo sapiens OX=9606 GN=MPO PE=1 SV=1	1	PERM	controllerType=0 controllerNumber=1 scan=12545	25.8531
752	Top500_RP_HCD_1.raw_20200210	Top500	RP	HCD	1	12139:2	1	R.IIC[+57.021]DNTGITTVSK.N		C[+57]	711.368	2	1421.73	1421.73	0	-1.6	702	Specific	499.99	322.82	322.82	5.44	373	>sp|P05164|PERM_HUMAN Myeloperoxidase OS=Homo sapiens OX=9606 GN=MPO PE=1 SV=1	1	PERM	controllerType=0 controllerNumber=1 scan=12651	26.0209
753	Top500_RP_HCD_1.raw_20200210	Top500	RP	HCD	1	12083:2	1	R.IIC[+57.021]DNTGITTVSK.N		C[+57]	711.368	2	1421.73	1421.73	0	-0.8	702	Specific	694.51	485.07	485.07	10.18	373	>sp|P05164|PERM_HUMAN Myeloperoxidase OS=Homo sapiens OX=9606 GN=MPO PE=1 SV=1	1	PERM	controllerType=0 controllerNumber=1 scan=12587	25.9121
754	Top500_RP_HCD_1.raw_20200210	Top500	RP	HCD	1	12360:1	1	C.DNTGITTV.S			820.404	1	820.404	820.405	0	-1.4	705	Non	302.91	83.33	83.33	3.07	373	>sp|P05164|PERM_HUMAN Myeloperoxidase OS=Homo sapiens OX=9606 GN=MPO PE=1 SV=1	1	PERM	controllerType=0 controllerNumber=1 scan=12893	26.4247
755	Top500_RP_HCD_1.raw_20200210	Top500	RP	HCD	1	14609:2	1	V.SKNNIF.M			361.695	2	722.383	722.383	0	-0.1	713	Non	294.62	81.5	81.5	1.08	373	>sp|P05164|PERM_HUMAN Myeloperoxidase OS=Homo sapiens OX=9606 GN=MPO PE=1 SV=1	1	PERM	controllerType=0 controllerNumber=1 scan=14834	29.3674
756	Top500_RP_HCD_1.raw_20200210	Top500	RP	HCD	1	14305:2	1	V.SKNNIF.M			361.695	2	722.383	722.383	0	0.3	713	Non	296.62	96.3	96.3	1.17	373	>sp|P05164|PERM_HUMAN Myeloperoxidase OS=Homo sapiens OX=9606 GN=MPO PE=1 SV=1	1	PERM	controllerType=0 controllerNumber=1 scan=14598	29.0382
757	Top500_RP_HCD_1.raw_20200210	Top500	RP	HCD	1	12865:3	1	V.SKNNIFM[+15.995]SNSYPR.D		M[+16]	525.251	3	1573.74	1573.74	0	-1.7	713	NRagged	461.32	321.05	321.05	5.46	373	>sp|P05164|PERM_HUMAN Myeloperoxidase OS=Homo sapiens OX=9606 GN=MPO PE=1 SV=1	1	PERM	controllerType=0 controllerNumber=1 scan=13382	27.2329
758	Top500_RP_HCD_1.raw_20200210	Top500	RP	HCD	1	13127:3	1	V.SKNNIFM[+15.995]SNSYPR.D		M[+16]	525.253	3	1573.74	1573.74	0	1.2	713	NRagged	584.28	410.83	410.83	8.18	373	>sp|P05164|PERM_HUMAN Myeloperoxidase OS=Homo sapiens OX=9606 GN=MPO PE=1 SV=1	1	PERM	controllerType=0 controllerNumber=1 scan=13593	27.5537
759	Top500_RP_HCD_1.raw_20200210	Top500	RP	HCD	1	12928:2	1	V.SKNNIFM[+15.995]SNSYPR.D		M[+16]	787.376	2	1573.74	1573.74	0	0.9	713	NRagged	629.43	499.8	499.8	8.66	373	>sp|P05164|PERM_HUMAN Myeloperoxidase OS=Homo sapiens OX=9606 GN=MPO PE=1 SV=1	1	PERM	controllerType=0 controllerNumber=1 scan=13432	27.3089
760	Top500_RP_HCD_1.raw_20200210	Top500	RP	HCD	1	25424:3	1	V.SKNNIFM[+15.995]SNSYPRDFV.N		M[+16]	645.64	3	1934.91	1934.91	0	-0.1	713	Non	345.84	345.84	345.84	5.22	373	>sp|P05164|PERM_HUMAN Myeloperoxidase OS=Homo sapiens OX=9606 GN=MPO PE=1 SV=1	1	PERM	controllerType=0 controllerNumber=1 scan=24333	43.6649
761	Top500_RP_HCD_1.raw_20200210	Top500	RP	HCD	1	25446:3	1	V.SKNNIFM[+15.995]SNSYPRDFV.N		M[+16]	645.641	3	1934.91	1934.91	0	0.6	713	Non	414.92	414.08	414.08	6.8	373	>sp|P05164|PERM_HUMAN Myeloperoxidase OS=Homo sapiens OX=9606 GN=MPO PE=1 SV=1	1	PERM	controllerType=0 controllerNumber=1 scan=24352	43.6939
762	Top500_RP_HCD_1.raw_20200210	Top500	RP	HCD	1	25443:2	1	V.SKNNIFM[+15.995]SNSYPRDFV.N		M[+16]	967.957	2	1934.91	1934.91	0	0.6	713	Non	451.31	353.91	353.91	5.24	373	>sp|P05164|PERM_HUMAN Myeloperoxidase OS=Homo sapiens OX=9606 GN=MPO PE=1 SV=1	1	PERM	controllerType=0 controllerNumber=1 scan=24348	43.6874
763	Top500_RP_HCD_1.raw_20200210	Top500	RP	HCD	1	17985:2	1	K.NNIFM[+15.995]SNSYPR.D		M[+16]	679.811	2	1358.61	1358.62	0	-1	715	Specific	494.46	409.08	409.08	6.8	373	>sp|P05164|PERM_HUMAN Myeloperoxidase OS=Homo sapiens OX=9606 GN=MPO PE=1 SV=1	1	PERM	controllerType=0 controllerNumber=1 scan=17845	33.9647
764	Top500_RP_HCD_1.raw_20200210	Top500	RP	HCD	1	17787:2	1	K.NNIFM[+15.995]SNSYPR.D		M[+16]	679.812	2	1358.62	1358.62	0	0.6	715	Specific	517.57	430.44	430.44	6.98	373	>sp|P05164|PERM_HUMAN Myeloperoxidase OS=Homo sapiens OX=9606 GN=MPO PE=1 SV=1	1	PERM	controllerType=0 controllerNumber=1 scan=17652	33.661
765	Top500_RP_HCD_1.raw_20200210	Top500	RP	HCD	1	18560:2	1	N.NIFM[+15.995]SNSYPR.D		M[+16]	622.79	2	1244.57	1244.57	0	0.5	716	NRagged	312.9	190.78	190.78	3.17	373	>sp|P05164|PERM_HUMAN Myeloperoxidase OS=Homo sapiens OX=9606 GN=MPO PE=1 SV=1	1	PERM	controllerType=0 controllerNumber=1 scan=18326	34.6853
766	Top500_RP_HCD_1.raw_20200210	Top500	RP	HCD	1	18311:2	1	N.NIFM[+15.995]SNSYPR.D		M[+16]	622.79	2	1244.57	1244.57	0	-0.4	716	NRagged	346.8	175.92	175.92	3.06	373	>sp|P05164|PERM_HUMAN Myeloperoxidase OS=Homo sapiens OX=9606 GN=MPO PE=1 SV=1	1	PERM	controllerType=0 controllerNumber=1 scan=18108	34.3601
767	Top500_RP_HCD_1.raw_20200210	Top500	RP	HCD	1	18035:2	1	N.NIFM[+15.995]SNSYPR.D		M[+16]	622.79	2	1244.57	1244.57	0	-0.7	716	NRagged	367.06	189.22	189.22	4.22	373	>sp|P05164|PERM_HUMAN Myeloperoxidase OS=Homo sapiens OX=9606 GN=MPO PE=1 SV=1	1	PERM	controllerType=0 controllerNumber=1 scan=17892	34.0405
768	Top500_RP_HCD_1.raw_20200210	Top500	RP	HCD	1	05734:2	1	I.FM[+15.995]SNSYPR.D		M[+16]	509.227	2	1017.45	1017.45	0	1.3	718	NRagged	281.06	128.1	128.1	3.19	373	>sp|P05164|PERM_HUMAN Myeloperoxidase OS=Homo sapiens OX=9606 GN=MPO PE=1 SV=1	1	PERM	controllerType=0 controllerNumber=1 scan=7427	18.3746
769	Top500_RP_HCD_1.raw_20200210	Top500	RP	HCD	1	02426:2	1	F.M[+15.995]SNSYPR.D		M[+16]	435.693	2	870.379	870.377	0	1.4	719	NRagged	429	257.71	257.71	4.56	373	>sp|P05164|PERM_HUMAN Myeloperoxidase OS=Homo sapiens OX=9606 GN=MPO PE=1 SV=1	1	PERM	controllerType=0 controllerNumber=1 scan=4912	14.8211
770	Top500_RP_HCD_1.raw_20200210	Top500	RP	HCD	1	18334:2	1	F.M[+15.995]SNSYPRDFV.N		M[+16]	616.274	2	1231.54	1231.54	0	0.1	719	Non	454.74	357.84	357.84	5.24	373	>sp|P05164|PERM_HUMAN Myeloperoxidase OS=Homo sapiens OX=9606 GN=MPO PE=1 SV=1	1	PERM	controllerType=0 controllerNumber=1 scan=18128	34.388
771	Top500_RP_HCD_1.raw_20200210	Top500	RP	HCD	1	18580:2	1	F.M[+15.995]SNSYPRDFV.N		M[+16]	616.275	2	1231.54	1231.54	0	1	719	Non	475.33	353.86	353.86	5.16	373	>sp|P05164|PERM_HUMAN Myeloperoxidase OS=Homo sapiens OX=9606 GN=MPO PE=1 SV=1	1	PERM	controllerType=0 controllerNumber=1 scan=18339	34.7056
772	Top500_RP_HCD_1.raw_20200210	Top500	RP	HCD	1	15098:2	1	F.M[+15.995]SNSYPRDFVNC[+57.021].S	-	C[+57], M[+16]	753.312	2	1505.62	1505.61	0	2	719	Non	324.66	242.91	242.91	4.21	373	>sp|P05164|PERM_HUMAN Myeloperoxidase OS=Homo sapiens OX=9606 GN=MPO PE=1 SV=1	1	PERM	controllerType=0 controllerNumber=1 scan=15231	29.9369
773	Top500_RP_HCD_1.raw_20200210	Top500	RP	HCD	1	22636:2	1	F.M[+15.995]SNSYPRDFVNC[+57.021]STLPA.L	-	C[+57], M[+16]	987.937	2	1974.87	1974.87	0	-0.9	719	Non	89.79	89.79	89.79	1.02	373	>sp|P05164|PERM_HUMAN Myeloperoxidase OS=Homo sapiens OX=9606 GN=MPO PE=1 SV=1	1	PERM	controllerType=0 controllerNumber=1 scan=21845	39.9048
774	Top500_RP_HCD_1.raw_20200210	Top500	RP	HCD	1	22468:2	1	R.DFVNC[+57.021]STLPA.L	-	C[+57]	562.257	2	1123.51	1123.51	0	-1.4	726	CRagged	383.65	266.48	266.48	4.06	373	>sp|P05164|PERM_HUMAN Myeloperoxidase OS=Homo sapiens OX=9606 GN=MPO PE=1 SV=1	1	PERM	controllerType=0 controllerNumber=1 scan=21690	39.6721
775	Top500_RP_HCD_1.raw_20200210	Top500	RP	HCD	1	21149:2	1	R.DFVN[+203.079]C[+57.021]STLPA.L	HexNAc(1)	C[+57], N[+203]	663.798	2	1326.59	1326.59	0	-0.2	726	CRagged	136.83	124.6	124.6	0.71	373	>sp|P05164|PERM_HUMAN Myeloperoxidase OS=Homo sapiens OX=9606 GN=MPO PE=1 SV=1	1	PERM	controllerType=0 controllerNumber=1 scan=20490	37.8497
776	Top500_RP_HCD_1.raw_20200210	Top500	RP	HCD	1	19812:2	1	R.DFVN[+203.079]C[+57.021]STLPA.L	HexNAc(1)	C[+57], N[+203]	663.798	2	1326.59	1326.59	0	-0.1	726	CRagged	139.39	139.39	139.39	1.02	373	>sp|P05164|PERM_HUMAN Myeloperoxidase OS=Homo sapiens OX=9606 GN=MPO PE=1 SV=1	1	PERM	controllerType=0 controllerNumber=1 scan=19355	36.1849
777	Top500_RP_HCD_1.raw_20200210	Top500	RP	HCD	1	18798:2	1	R.DFVN[+876.322]C[+57.021]STLPA.L	HexNAc(2)Hex(2)dHex(1)	C[+57], N[+876]	1000.42	2	1999.83	1999.83	0	0.7	726	CRagged	214.54	200.5	200.5	1.97	373	>sp|P05164|PERM_HUMAN Myeloperoxidase OS=Homo sapiens OX=9606 GN=MPO PE=1 SV=1	1	PERM	controllerType=0 controllerNumber=1 scan=18503	34.9399
778	Top500_RP_HCD_1.raw_20200210	Top500	RP	HCD	1	20927:2	1	R.DFVN[+203.079]C[+57.021]STLPA.L	HexNAc(1)	C[+57], N[+203]	663.798	2	1326.59	1326.59	0	0.2	726	CRagged	265.29	217.68	217.68	3.07	373	>sp|P05164|PERM_HUMAN Myeloperoxidase OS=Homo sapiens OX=9606 GN=MPO PE=1 SV=1	1	PERM	controllerType=0 controllerNumber=1 scan=20278	37.53
779	Top500_RP_HCD_1.raw_20200210	Top500	RP	HCD	1	18496:2	1	R.DFVN[+876.322]C[+57.021]STLPA.L	HexNAc(2)Hex(2)dHex(1)	C[+57], N[+876]	1000.42	2	1999.83	1999.83	0	0.6	726	CRagged	271.66	271.66	271.66	3.61	373	>sp|P05164|PERM_HUMAN Myeloperoxidase OS=Homo sapiens OX=9606 GN=MPO PE=1 SV=1	1	PERM	controllerType=0 controllerNumber=1 scan=18273	34.6089
780	Top500_RP_HCD_1.raw_20200210	Top500	RP	HCD	1	19306:2	1	R.DFVN[+730.264]C[+57.021]STLPA.L	HexNAc(2)Hex(2)	C[+57], N[+730]	927.39	2	1853.77	1853.77	0	-0.1	726	CRagged	274.42	250.27	250.27	3.59	373	>sp|P05164|PERM_HUMAN Myeloperoxidase OS=Homo sapiens OX=9606 GN=MPO PE=1 SV=1	1	PERM	controllerType=0 controllerNumber=1 scan=18951	35.6054
781	Top500_RP_HCD_1.raw_20200210	Top500	RP	HCD	1	28748:2	1	R.DFVNC[+57.021]STLPALN.L	-	C[+57]	675.82	2	1350.63	1350.64	0	-2.1	726	CRagged	292.88	269.64	269.64	3.15	373	>sp|P05164|PERM_HUMAN Myeloperoxidase OS=Homo sapiens OX=9606 GN=MPO PE=1 SV=1	1	PERM	controllerType=0 controllerNumber=1 scan=27351	48.2687
782	Top500_RP_HCD_1.raw_20200210	Top500	RP	HCD	1	28844:1	1	R.DFVNC[+57.021]STLPALN.L	-	C[+57]	1350.63	1	1350.63	1350.64	0	-2.8	726	CRagged	530.62	530	530	6.42	373	>sp|P05164|PERM_HUMAN Myeloperoxidase OS=Homo sapiens OX=9606 GN=MPO PE=1 SV=1	1	PERM	controllerType=0 controllerNumber=1 scan=27461	48.4518
783	Top500_RP_HCD_1.raw_20200210	Top500	RP	HCD	1	28906:2	1	R.DFVNC[+57.021]STLPALN.L	-	C[+57]	675.822	2	1350.64	1350.64	0	0.2	726	CRagged	568.04	490.77	490.77	6.52	373	>sp|P05164|PERM_HUMAN Myeloperoxidase OS=Homo sapiens OX=9606 GN=MPO PE=1 SV=1	1	PERM	controllerType=0 controllerNumber=1 scan=27534	48.5768
784	Top500_RP_HCD_1.raw_20200210	Top500	RP	HCD	1	25334:2	1	R.DFVN[+876.322]C[+57.021]STLPALN.L	HexNAc(2)Hex(2)dHex(1)	C[+57], N[+876]	1113.98	2	2226.96	2226.96	0	-1	726	CRagged	186.11	122.31	122.31	1.47	373	>sp|P05164|PERM_HUMAN Myeloperoxidase OS=Homo sapiens OX=9606 GN=MPO PE=1 SV=1	1	PERM	controllerType=0 controllerNumber=1 scan=24232	43.4998
785	Top500_RP_HCD_1.raw_20200210	Top500	RP	HCD	1	25871:2	1	R.DFVN[+730.264]C[+57.021]STLPALN.L	HexNAc(2)Hex(2)	C[+57], N[+730]	1040.95	2	2080.9	2080.9	0	0.7	726	CRagged	250.24	187.79	187.79	3.04	373	>sp|P05164|PERM_HUMAN Myeloperoxidase OS=Homo sapiens OX=9606 GN=MPO PE=1 SV=1	1	PERM	controllerType=0 controllerNumber=1 scan=24717	44.2394
786	Top500_RP_HCD_1.raw_20200210	Top500	RP	HCD	1	26472:2	1	R.DFVN[+349.137]C[+57.021]STLPALN.L	HexNAc(1)dHex(1)	C[+57], N[+349]	850.391	2	1699.77	1699.77	0	0.4	726	CRagged	259.13	259.13	259.13	3.27	373	>sp|P05164|PERM_HUMAN Myeloperoxidase OS=Homo sapiens OX=9606 GN=MPO PE=1 SV=1	1	PERM	controllerType=0 controllerNumber=1 scan=25258	45.0618
787	Top500_RP_HCD_1.raw_20200210	Top500	RP	HCD	1	25112:2	1	R.DFVN[+876.322]C[+57.021]STLPALN.L	HexNAc(2)Hex(2)dHex(1)	C[+57], N[+876]	1113.99	2	2226.97	2226.96	0	4.8	726	CRagged	265.37	185.78	185.78	2.34	373	>sp|P05164|PERM_HUMAN Myeloperoxidase OS=Homo sapiens OX=9606 GN=MPO PE=1 SV=1	1	PERM	controllerType=0 controllerNumber=1 scan=23999	43.1318
788	Top500_RP_HCD_1.raw_20200210	Top500	RP	HCD	1	26299:2	1	R.DFVN[+349.137]C[+57.021]STLPALN.L	HexNAc(1)dHex(1)	C[+57], N[+349]	850.391	2	1699.78	1699.77	0	1.5	726	CRagged	430.7	366.67	366.67	4.98	373	>sp|P05164|PERM_HUMAN Myeloperoxidase OS=Homo sapiens OX=9606 GN=MPO PE=1 SV=1	1	PERM	controllerType=0 controllerNumber=1 scan=25108	44.8403
789	Top500_RP_HCD_1.raw_20200210	Top500	RP	HCD	1	25302:2	1	R.DFVN[+876.322]C[+57.021]STLPALN.L	HexNAc(2)Hex(2)dHex(1)	C[+57], N[+876]	1113.98	2	2226.96	2226.96	0	-0.1	726	CRagged	436.37	337.34	337.34	4.86	373	>sp|P05164|PERM_HUMAN Myeloperoxidase OS=Homo sapiens OX=9606 GN=MPO PE=1 SV=1	1	PERM	controllerType=0 controllerNumber=1 scan=24187	43.4229
790	Top500_RP_HCD_1.raw_20200210	Top500	RP	HCD	1	37656:2	1	R.DFVNC[+57.021]STLPALNLA.S	-	C[+57]	767.883	2	1534.76	1534.76	0	1.1	726	CRagged	156.14	156.14	156.14	1.72	373	>sp|P05164|PERM_HUMAN Myeloperoxidase OS=Homo sapiens OX=9606 GN=MPO PE=1 SV=1	1	PERM	controllerType=0 controllerNumber=1 scan=35637	61.5401
791	Top500_RP_HCD_1.raw_20200210	Top500	RP	HCD	1	37408:2	1	R.DFVNC[+57.021]STLPALNLA.S	-	C[+57]	767.883	2	1534.76	1534.76	0	1.6	726	CRagged	286.94	286.94	286.94	3.93	373	>sp|P05164|PERM_HUMAN Myeloperoxidase OS=Homo sapiens OX=9606 GN=MPO PE=1 SV=1	1	PERM	controllerType=0 controllerNumber=1 scan=35424	61.2149
792	Top500_RP_HCD_1.raw_20200210	Top500	RP	HCD	1	33666:2	1	R.DFVN[+876.322]C[+57.021]STLPALNLA.S	HexNAc(2)Hex(2)dHex(1)	C[+57], N[+876]	1206.05	2	2411.09	2411.08	0	3.4	726	CRagged	126.77	102.27	102.27	1.02	373	>sp|P05164|PERM_HUMAN Myeloperoxidase OS=Homo sapiens OX=9606 GN=MPO PE=1 SV=1	1	PERM	controllerType=0 controllerNumber=1 scan=31935	55.5194
793	Top500_RP_HCD_1.raw_20200210	Top500	RP	HCD	1	34777:2	1	R.DFVN[+349.137]C[+57.021]STLPALNLA.S	HexNAc(1)dHex(1)	C[+57], N[+349]	942.45	2	1883.89	1883.89	0	-0.9	726	CRagged	160.7	160.7	160.7	2.05	373	>sp|P05164|PERM_HUMAN Myeloperoxidase OS=Homo sapiens OX=9606 GN=MPO PE=1 SV=1	1	PERM	controllerType=0 controllerNumber=1 scan=33022	57.3614
794	Top500_RP_HCD_1.raw_20200210	Top500	RP	HCD	1	35670:2	1	R.DFVN[+203.079]C[+57.021]STLPALNLA.S	HexNAc(1)	C[+57], N[+203]	869.422	2	1737.84	1737.84	0	-0.2	726	CRagged	268.21	268.21	268.21	3.68	373	>sp|P05164|PERM_HUMAN Myeloperoxidase OS=Homo sapiens OX=9606 GN=MPO PE=1 SV=1	1	PERM	controllerType=0 controllerNumber=1 scan=33900	58.8818
795	Top500_RP_HCD_1.raw_20200210	Top500	RP	HCD	1	33566:2	1	R.DFVN[+876.322]C[+57.021]STLPALNLA.S	HexNAc(2)Hex(2)dHex(1)	C[+57], N[+876]	1206.05	2	2411.08	2411.08	0	1.7	726	CRagged	353.84	279.39	279.39	4.25	373	>sp|P05164|PERM_HUMAN Myeloperoxidase OS=Homo sapiens OX=9606 GN=MPO PE=1 SV=1	1	PERM	controllerType=0 controllerNumber=1 scan=31850	55.3901
796	Top500_RP_HCD_1.raw_20200210	Top500	RP	HCD	1	32681:2	1	V.NC[+57.021]STLPALNL.A	-	C[+57]	551.782	2	1102.56	1102.56	0	0.1	729	Non	240.24	175.78	175.78	2.66	373	>sp|P05164|PERM_HUMAN Myeloperoxidase OS=Homo sapiens OX=9606 GN=MPO PE=1 SV=1	1	PERM	controllerType=0 controllerNumber=1 scan=30982	53.993
797	Top500_RP_HCD_1.raw_20200210	Top500	RP	HCD	1	30841:2	1	V.NC[+57.021]STLPALNLA.S	-	C[+57]	587.301	2	1173.59	1173.59	0	1.2	729	Non	307.2	202.16	202.16	3.52	373	>sp|P05164|PERM_HUMAN Myeloperoxidase OS=Homo sapiens OX=9606 GN=MPO PE=1 SV=1	1	PERM	controllerType=0 controllerNumber=1 scan=29378	51.5319
798	Top500_RP_HCD_1.raw_20200210	Top500	RP	HCD	1	30847:2	1	V.NC[+57.021]STLPALNLA.S	-	C[+57]	587.3	2	1173.59	1173.59	0	0.1	729	Non	400.08	296.37	296.37	4.77	373	>sp|P05164|PERM_HUMAN Myeloperoxidase OS=Homo sapiens OX=9606 GN=MPO PE=1 SV=1	1	PERM	controllerType=0 controllerNumber=1 scan=29383	51.5398
799	Top500_RP_HCD_1.raw_20200210	Top500	RP	HCD	1	35159:2	1	V.NC[+57.021]STLPALNLASWR.E	-	C[+57]	801.907	2	1602.81	1602.81	0	0.8	729	NRagged	543.3	543.3	543.3	7.18	373	>sp|P05164|PERM_HUMAN Myeloperoxidase OS=Homo sapiens OX=9606 GN=MPO PE=1 SV=1	1	PERM	controllerType=0 controllerNumber=1 scan=33329	57.8169
800	Top500_RP_HCD_1.raw_20200210	Top500	RP	HCD	1	35394:2	1	V.NC[+57.021]STLPALNLASWR.E	-	C[+57]	801.905	2	1602.8	1602.81	0	-1.2	729	NRagged	630	610.67	610.67	9.24	373	>sp|P05164|PERM_HUMAN Myeloperoxidase OS=Homo sapiens OX=9606 GN=MPO PE=1 SV=1	1	PERM	controllerType=0 controllerNumber=1 scan=33533	58.1269
801	Top500_RP_HCD_1.raw_20200210	Top500	RP	HCD	1	32927:2	1	V.N[+730.264]C[+57.021]STLPALNLASWR.E	HexNAc(2)Hex(2)	C[+57], N[+730]	1167.04	2	2333.07	2333.07	0	-0.9	729	NRagged	111.68	29.2	29.2	1.09	373	>sp|P05164|PERM_HUMAN Myeloperoxidase OS=Homo sapiens OX=9606 GN=MPO PE=1 SV=1	1	PERM	controllerType=0 controllerNumber=1 scan=31271	54.5
802	Top500_RP_HCD_1.raw_20200210	Top500	RP	HCD	1	32820:2	1	V.N[+730.264]C[+57.021]STLPALNLASWR.E	HexNAc(2)Hex(2)	C[+57], N[+730]	1167.04	2	2333.07	2333.07	0	0.2	729	NRagged	202.32	202.32	202.32	3.05	373	>sp|P05164|PERM_HUMAN Myeloperoxidase OS=Homo sapiens OX=9606 GN=MPO PE=1 SV=1	1	PERM	controllerType=0 controllerNumber=1 scan=31173	54.3451
803	Top500_RP_HCD_1.raw_20200210	Top500	RP	HCD	1	34279:2	1	V.N[+203.079]C[+57.021]STLPALNLASWR.E	HexNAc(1)	C[+57], N[+203]	903.443	2	1805.88	1805.89	0	-3	729	NRagged	516.97	495.75	495.75	6.47	373	>sp|P05164|PERM_HUMAN Myeloperoxidase OS=Homo sapiens OX=9606 GN=MPO PE=1 SV=1	1	PERM	controllerType=0 controllerNumber=1 scan=32620	56.7645
804	Top500_RP_HCD_1.raw_20200210	Top500	RP	HCD	1	34274:2	1	V.N[+203.079]C[+57.021]STLPALNLASWR.E	HexNAc(1)	C[+57], N[+203]	903.446	2	1805.88	1805.89	0	-0.1	729	NRagged	540.68	540.68	540.68	7.18	373	>sp|P05164|PERM_HUMAN Myeloperoxidase OS=Homo sapiens OX=9606 GN=MPO PE=1 SV=1	1	PERM	controllerType=0 controllerNumber=1 scan=32614	56.7541
805	Top500_RP_HCD_1.raw_20200210	Top500	RP	HCD	1	35236:2	1	V.NC[+57.021]STLPALNLASWREA.S	-	C[+57]	901.947	2	1802.89	1802.89	0	1.3	729	Non	439.9	439.9	439.9	6.77	373	>sp|P05164|PERM_HUMAN Myeloperoxidase OS=Homo sapiens OX=9606 GN=MPO PE=1 SV=1	1	PERM	controllerType=0 controllerNumber=1 scan=33391	57.9084
806	Top500_RP_HCD_1.raw_20200210	Top500	RP	HCD	1	35613:2	1	N.C[+57.021]STLPALNLASWR.E		C[+57]	744.886	2	1488.76	1488.76	0	1.5	730	NRagged	406.35	406.35	406.35	6.71	373	>sp|P05164|PERM_HUMAN Myeloperoxidase OS=Homo sapiens OX=9606 GN=MPO PE=1 SV=1	1	PERM	controllerType=0 controllerNumber=1 scan=33852	58.8116
807	Top500_RP_HCD_1.raw_20200210	Top500	RP	HCD	1	35441:2	1	N.C[+57.021]STLPALNLASWR.E		C[+57]	744.884	2	1488.76	1488.76	0	-1.5	730	NRagged	423.4	423.4	423.4	6.66	373	>sp|P05164|PERM_HUMAN Myeloperoxidase OS=Homo sapiens OX=9606 GN=MPO PE=1 SV=1	1	PERM	controllerType=0 controllerNumber=1 scan=33680	58.5196
808	Top500_RP_HCD_1.raw_20200210	Top500	RP	HCD	1	35152:2	1	C.STLPALNLASWR.E			664.871	2	1328.73	1328.73	0	2	731	NRagged	316.45	293.53	293.53	4.63	373	>sp|P05164|PERM_HUMAN Myeloperoxidase OS=Homo sapiens OX=9606 GN=MPO PE=1 SV=1	1	PERM	controllerType=0 controllerNumber=1 scan=33323	57.8078
809	Top500_RP_HCD_1.raw_20200210	Top500	RP	HCD	1	35387:2	1	C.STLPALNLASWR.E			664.87	2	1328.73	1328.73	0	-0.3	731	NRagged	569.23	344.58	344.58	5.81	373	>sp|P05164|PERM_HUMAN Myeloperoxidase OS=Homo sapiens OX=9606 GN=MPO PE=1 SV=1	1	PERM	controllerType=0 controllerNumber=1 scan=33525	58.1151
810	Top500_RP_HCD_1.raw_20200210	Top500	RP	HCD	1	35238:2	1	C.STLPALNLASWREA.S			764.909	2	1528.81	1528.81	0	-0.6	731	Non	281.62	281.62	281.62	4.39	373	>sp|P05164|PERM_HUMAN Myeloperoxidase OS=Homo sapiens OX=9606 GN=MPO PE=1 SV=1	1	PERM	controllerType=0 controllerNumber=1 scan=33392	57.9108
811	Top500_RP_HCD_1.raw_20200210	Top500	RP	HCD	1	32683:1	1	S.TLPALNL.A			741.451	1	741.451	741.451	0	0	732	Non	330.48	64.03	64.03	2.84	373	>sp|P05164|PERM_HUMAN Myeloperoxidase OS=Homo sapiens OX=9606 GN=MPO PE=1 SV=1	1	PERM	controllerType=0 controllerNumber=1 scan=30986	54.0018
812	Top500_RP_HCD_1.raw_20200210	Top500	RP	HCD	1	35172:2	1	S.TLPALNLASWR.E			621.354	2	1241.7	1241.7	0	1.2	732	NRagged	469.08	360.82	360.82	5.69	373	>sp|P05164|PERM_HUMAN Myeloperoxidase OS=Homo sapiens OX=9606 GN=MPO PE=1 SV=1	1	PERM	controllerType=0 controllerNumber=1 scan=33339	57.8304
813	Top500_RP_HCD_1.raw_20200210	Top500	RP	HCD	1	35399:2	1	S.TLPALNLASWR.E			621.353	2	1241.7	1241.7	0	-1	732	NRagged	493.34	334.29	334.29	5.45	373	>sp|P05164|PERM_HUMAN Myeloperoxidase OS=Homo sapiens OX=9606 GN=MPO PE=1 SV=1	1	PERM	controllerType=0 controllerNumber=1 scan=33541	58.1408
814	Top500_RP_HCD_1.raw_20200210	Top500	RP	HCD	1	35149:2	1	S.TLPALNLASWREA.S			721.394	2	1441.78	1441.78	0	0.1	732	Non	282.24	191.23	191.23	3.63	373	>sp|P05164|PERM_HUMAN Myeloperoxidase OS=Homo sapiens OX=9606 GN=MPO PE=1 SV=1	1	PERM	controllerType=0 controllerNumber=1 scan=33321	57.8039
815	Top500_RP_HCD_1.raw_20200210	Top500	RP	HCD	1	24348:2	1	A.LNLASWR.E			430.243	2	859.478	859.479	0	-0.2	736	NRagged	78.39	15.53	15.53	0.29	373	>sp|P05164|PERM_HUMAN Myeloperoxidase OS=Homo sapiens OX=9606 GN=MPO PE=1 SV=1	1	PERM	controllerType=0 controllerNumber=1 scan=23306	42.0639
816	Top500_RP_HCD_1.raw_20200210	Top500	RP	HCD	1	24215:2	1	A.LNLASWR.E			430.243	2	859.478	859.479	0	-0.7	736	NRagged	317.37	142.49	142.49	3.09	373	>sp|P05164|PERM_HUMAN Myeloperoxidase OS=Homo sapiens OX=9606 GN=MPO PE=1 SV=1	1	PERM	controllerType=0 controllerNumber=1 scan=23199	41.9034
817	Top500_RP_HCD_1.raw_20200210	Top500	RP	HCD	1	24477:2	1	A.LNLASWR.E			430.243	2	859.479	859.479	0	0.4	736	NRagged	344.22	179.15	179.15	3.78	373	>sp|P05164|PERM_HUMAN Myeloperoxidase OS=Homo sapiens OX=9606 GN=MPO PE=1 SV=1	1	PERM	controllerType=0 controllerNumber=1 scan=23405	42.2102
818	Top500_RP_HCD_1.raw_20200210	Top500	RP	HCD	1	24274:2	1	A.LNLASWRE.A			494.764	2	988.521	988.521	0	0.2	736	NRagged	275.27	116.37	116.37	2.37	373	>sp|P05164|PERM_HUMAN Myeloperoxidase OS=Homo sapiens OX=9606 GN=MPO PE=1 SV=1	1	PERM	controllerType=0 controllerNumber=1 scan=23246	41.9742
819	Top500_RP_HCD_1.raw_20200210	Top500	RP	HCD	1	14750:1	2	V.QWC[+57.021]AVSQPE.A		C[+57]	1104.48	1	1104.48	1104.48	0	-0.9	26	NRagged	212.38	150.51	150.51	2.08	261	>sp|P02788|TRFL_HUMAN Lactotransferrin OS=Homo sapiens OX=9606 GN=LTF PE=1 SV=6	2	TRFL	controllerType=0 controllerNumber=1 scan=14939	29.5143
820	Top500_RP_HCD_1.raw_20200210	Top500	RP	HCD	1	14779:2	2	V.QWC[+57.021]AVSQPE.A		C[+57]	552.744	2	1104.48	1104.48	0	2.4	26	NRagged	314.66	199.85	199.85	2.57	261	>sp|P02788|TRFL_HUMAN Lactotransferrin OS=Homo sapiens OX=9606 GN=LTF PE=1 SV=6	2	TRFL	controllerType=0 controllerNumber=1 scan=14960	29.5434
821	Top500_RP_HCD_1.raw_20200210	Top500	RP	HCD	1	11050:3	2	T.KC[+57.021]FQWQR.N		C[+57]	351.508	3	1052.51	1052.51	0	0.8	37	NRagged	407.28	313.4	313.4	4.68	261	>sp|P02788|TRFL_HUMAN Lactotransferrin OS=Homo sapiens OX=9606 GN=LTF PE=1 SV=6	2	TRFL	controllerType=0 controllerNumber=1 scan=11726	24.655
822	Top500_RP_HCD_1.raw_20200210	Top500	RP	HCD	1	11078:3	2	T.KC[+57.021]FQWQR.N		C[+57]	351.508	3	1052.51	1052.51	0	0.4	37	NRagged	408.24	329.23	329.23	4.99	261	>sp|P02788|TRFL_HUMAN Lactotransferrin OS=Homo sapiens OX=9606 GN=LTF PE=1 SV=6	2	TRFL	controllerType=0 controllerNumber=1 scan=11748	24.6869
823	Top500_RP_HCD_1.raw_20200210	Top500	RP	HCD	1	11016:2	2	T.KC[+57.021]FQWQR.N		C[+57]	526.759	2	1052.51	1052.51	0	1.4	37	NRagged	508.19	309.1	309.1	3.78	261	>sp|P02788|TRFL_HUMAN Lactotransferrin OS=Homo sapiens OX=9606 GN=LTF PE=1 SV=6	2	TRFL	controllerType=0 controllerNumber=1 scan=11702	24.622
824	Top500_RP_HCD_1.raw_20200210	Top500	RP	HCD	1	52244:2	2	K.C[+57.021]FQWQR.N		C[+57]	462.714	2	924.42	924.414	0	5.6	38	Specific	113.84	26.06	26.06	0.13	261	>sp|P02788|TRFL_HUMAN Lactotransferrin OS=Homo sapiens OX=9606 GN=LTF PE=1 SV=6	2	TRFL	controllerType=0 controllerNumber=1 scan=46133	77.2055
825	Top500_RP_HCD_1.raw_20200210	Top500	RP	HCD	1	16366:2	2	K.C[+57.021]FQWQR.N		C[+57]	462.711	2	924.414	924.414	0	-0.5	38	Specific	546.93	345.12	345.12	5.57	261	>sp|P02788|TRFL_HUMAN Lactotransferrin OS=Homo sapiens OX=9606 GN=LTF PE=1 SV=6	2	TRFL	controllerType=0 controllerNumber=1 scan=16416	31.7975
826	Top500_RP_HCD_1.raw_20200210	Top500	RP	HCD	1	16128:2	2	K.C[+57.021]FQWQR.N		C[+57]	462.711	2	924.414	924.414	0	-0.8	38	Specific	565.24	368.57	368.57	5.28	261	>sp|P02788|TRFL_HUMAN Lactotransferrin OS=Homo sapiens OX=9606 GN=LTF PE=1 SV=6	2	TRFL	controllerType=0 controllerNumber=1 scan=16207	31.4856
827	Top500_RP_HCD_1.raw_20200210	Top500	RP	HCD	1	15351:2	2	K.VRGPPVSC[+57.021]I.K		C[+57]	492.767	2	984.528	984.529	0	-1.7	48	CRagged	156.07	19.01	19.01	0.34	261	>sp|P02788|TRFL_HUMAN Lactotransferrin OS=Homo sapiens OX=9606 GN=LTF PE=1 SV=6	2	TRFL	controllerType=0 controllerNumber=1 scan=15444	30.2585
828	Top500_RP_HCD_1.raw_20200210	Top500	RP	HCD	1	14849:2	2	K.VRGPPVSC[+57.021]I.K		C[+57]	492.768	2	984.529	984.529	0	0	48	CRagged	424.74	310.76	310.76	4.64	261	>sp|P02788|TRFL_HUMAN Lactotransferrin OS=Homo sapiens OX=9606 GN=LTF PE=1 SV=6	2	TRFL	controllerType=0 controllerNumber=1 scan=15022	29.6318
829	Top500_RP_HCD_1.raw_20200210	Top500	RP	HCD	1	14807:2	2	K.VRGPPVSC[+57.021]I.K		C[+57]	492.768	2	984.53	984.529	0	0.1	48	CRagged	466.58	324.08	324.08	5.39	261	>sp|P02788|TRFL_HUMAN Lactotransferrin OS=Homo sapiens OX=9606 GN=LTF PE=1 SV=6	2	TRFL	controllerType=0 controllerNumber=1 scan=14983	29.5752
830	Top500_RP_HCD_1.raw_20200210	Top500	RP	HCD	1	15068:2	2	K.VRGPPVSC[+57.021]I.K		C[+57]	492.768	2	984.529	984.529	0	-0.2	48	CRagged	513.21	327.9	327.9	5.17	261	>sp|P02788|TRFL_HUMAN Lactotransferrin OS=Homo sapiens OX=9606 GN=LTF PE=1 SV=6	2	TRFL	controllerType=0 controllerNumber=1 scan=15204	29.8975
831	Top500_RP_HCD_1.raw_20200210	Top500	RP	HCD	1	12107:2	2	V.RGPPVSC[+57.021]I.K		C[+57]	443.234	2	885.461	885.461	0	-0.4	49	Non	369.27	247.65	247.65	4.52	261	>sp|P02788|TRFL_HUMAN Lactotransferrin OS=Homo sapiens OX=9606 GN=LTF PE=1 SV=6	2	TRFL	controllerType=0 controllerNumber=1 scan=12617	25.9616
832	Top500_RP_HCD_1.raw_20200210	Top500	RP	HCD	1	12516:2	2	V.RGPPVSC[+57.021]I.K		C[+57]	443.234	2	885.46	885.461	0	-1.3	49	Non	384.47	167.31	167.31	3.6	261	>sp|P02788|TRFL_HUMAN Lactotransferrin OS=Homo sapiens OX=9606 GN=LTF PE=1 SV=6	2	TRFL	controllerType=0 controllerNumber=1 scan=13026	26.6172
833	Top500_RP_HCD_1.raw_20200210	Top500	RP	HCD	1	12268:2	2	V.RGPPVSC[+57.021]I.K		C[+57]	443.234	2	885.461	885.461	0	-0.6	49	Non	465.7	312.54	312.54	4.74	261	>sp|P02788|TRFL_HUMAN Lactotransferrin OS=Homo sapiens OX=9606 GN=LTF PE=1 SV=6	2	TRFL	controllerType=0 controllerNumber=1 scan=12794	26.2637
834	Top500_RP_HCD_1.raw_20200210	Top500	RP	HCD	1	12152:2	2	I.KRDSPIQC[+57.021]I.Q		C[+57]	558.795	2	1116.58	1116.58	0	-0.5	57	Non	484.17	230.37	230.37	4.12	261	>sp|P02788|TRFL_HUMAN Lactotransferrin OS=Homo sapiens OX=9606 GN=LTF PE=1 SV=6	2	TRFL	controllerType=0 controllerNumber=1 scan=12665	26.042
835	Top500_RP_HCD_1.raw_20200210	Top500	RP	HCD	1	27666:2	2	K.RDSPIQC[+57.021]IQAIAE.N		C[+57]	750.879	2	1500.75	1500.75	0	1.7	58	Specific	277.96	198.45	198.45	3.19	261	>sp|P02788|TRFL_HUMAN Lactotransferrin OS=Homo sapiens OX=9606 GN=LTF PE=1 SV=6	2	TRFL	controllerType=0 controllerNumber=1 scan=26311	46.6327
836	Top500_RP_HCD_1.raw_20200210	Top500	RP	HCD	1	27641:2	2	K.RDSPIQC[+57.021]IQAIAE.N		C[+57]	750.879	2	1500.75	1500.75	0	2.2	58	Specific	318.11	247.05	247.05	3.79	261	>sp|P02788|TRFL_HUMAN Lactotransferrin OS=Homo sapiens OX=9606 GN=LTF PE=1 SV=6	2	TRFL	controllerType=0 controllerNumber=1 scan=26292	46.6049
837	Top500_RP_HCD_1.raw_20200210	Top500	RP	HCD	1	27944:2	2	K.RDSPIQC[+57.021]IQAIAE.N		C[+57]	750.876	2	1500.75	1500.75	0	-1.3	58	Specific	396.39	264.03	264.03	4.62	261	>sp|P02788|TRFL_HUMAN Lactotransferrin OS=Homo sapiens OX=9606 GN=LTF PE=1 SV=6	2	TRFL	controllerType=0 controllerNumber=1 scan=26545	46.9758
838	Top500_RP_HCD_1.raw_20200210	Top500	RP	HCD	1	33558:2	2	R.DSPIQC[+57.021]IQAIAE.N		C[+57]	672.827	2	1344.65	1344.65	0	0.2	59	Specific	296.75	190.32	190.32	3.36	261	>sp|P02788|TRFL_HUMAN Lactotransferrin OS=Homo sapiens OX=9606 GN=LTF PE=1 SV=6	2	TRFL	controllerType=0 controllerNumber=1 scan=31843	55.3775
839	Top500_RP_HCD_1.raw_20200210	Top500	RP	HCD	1	33595:2	2	R.DSPIQC[+57.021]IQAIAE.N		C[+57]	672.827	2	1344.65	1344.65	0	0.3	59	Specific	335.55	173.63	173.63	3.73	261	>sp|P02788|TRFL_HUMAN Lactotransferrin OS=Homo sapiens OX=9606 GN=LTF PE=1 SV=6	2	TRFL	controllerType=0 controllerNumber=1 scan=31877	55.43
840	Top500_RP_HCD_1.raw_20200210	Top500	RP	HCD	1	29149:1	2	V.TLDGGFIYE.A			1014.48	1	1014.48	1014.48	0	1.4	77	NRagged	135.17	2.52	2.52	0.63	261	>sp|P02788|TRFL_HUMAN Lactotransferrin OS=Homo sapiens OX=9606 GN=LTF PE=1 SV=6	2	TRFL	controllerType=0 controllerNumber=1 scan=27812	49.0627
841	Top500_RP_HCD_1.raw_20200210	Top500	RP	HCD	1	08015:1	2	E.AGLAPYK.L			719.408	1	719.408	719.409	0	-1.6	86	Specific	359.85	106.17	106.17	3.22	261	>sp|P02788|TRFL_HUMAN Lactotransferrin OS=Homo sapiens OX=9606 GN=LTF PE=1 SV=6	2	TRFL	controllerType=0 controllerNumber=1 scan=9231	20.9814
842	Top500_RP_HCD_1.raw_20200210	Top500	RP	HCD	1	08003:2	2	E.AGLAPYK.L			360.208	2	719.409	719.409	0	0	86	Specific	393.09	137.18	137.18	3.96	261	>sp|P02788|TRFL_HUMAN Lactotransferrin OS=Homo sapiens OX=9606 GN=LTF PE=1 SV=6	2	TRFL	controllerType=0 controllerNumber=1 scan=9218	20.9605
843	Top500_RP_HCD_1.raw_20200210	Top500	RP	HCD	1	03174:2	2	Y.KLRPVAAE.V			442.272	2	883.537	883.536	0	0.9	92	NRagged	512.11	173.82	173.82	4.66	261	>sp|P02788|TRFL_HUMAN Lactotransferrin OS=Homo sapiens OX=9606 GN=LTF PE=1 SV=6	2	TRFL	controllerType=0 controllerNumber=1 scan=5499	15.6431
844	Top500_RP_HCD_1.raw_20200210	Top500	RP	HCD	1	05203:2	2	K.LRPVAAE.V			378.224	2	755.442	755.441	0	0.8	93	Specific	398.47	148.61	148.61	4.11	261	>sp|P02788|TRFL_HUMAN Lactotransferrin OS=Homo sapiens OX=9606 GN=LTF PE=1 SV=6	2	TRFL	controllerType=0 controllerNumber=1 scan=7044	17.8371
845	Top500_RP_HCD_1.raw_20200210	Top500	RP	HCD	1	11361:2	2	R.THYYAV.A			377.182	2	753.357	753.357	0	0.2	109	CRagged	373.99	61.53	61.53	3.08	261	>sp|P02788|TRFL_HUMAN Lactotransferrin OS=Homo sapiens OX=9606 GN=LTF PE=1 SV=6	2	TRFL	controllerType=0 controllerNumber=1 scan=11998	25.0629
846	Top500_RP_HCD_1.raw_20200210	Top500	RP	HCD	1	11641:2	2	R.THYYAV.A			377.182	2	753.356	753.357	0	-0.2	109	CRagged	385.51	60.46	60.46	3.19	261	>sp|P02788|TRFL_HUMAN Lactotransferrin OS=Homo sapiens OX=9606 GN=LTF PE=1 SV=6	2	TRFL	controllerType=0 controllerNumber=1 scan=12218	25.3783
847	Top500_RP_HCD_1.raw_20200210	Top500	RP	HCD	1	21319:2	2	R.THYYAVAVV.K			511.769	2	1022.53	1022.53	0	-0.4	109	CRagged	317.75	236.35	236.35	4.06	261	>sp|P02788|TRFL_HUMAN Lactotransferrin OS=Homo sapiens OX=9606 GN=LTF PE=1 SV=6	2	TRFL	controllerType=0 controllerNumber=1 scan=20634	38.0597
848	Top500_RP_HCD_1.raw_20200210	Top500	RP	HCD	1	25936:1	2	H.YYAVAVV.K			784.426	1	784.426	784.424	0	1.9	111	Non	181.34	141.93	141.93	1.36	261	>sp|P02788|TRFL_HUMAN Lactotransferrin OS=Homo sapiens OX=9606 GN=LTF PE=1 SV=6	2	TRFL	controllerType=0 controllerNumber=1 scan=24775	44.3253
849	Top500_RP_HCD_1.raw_20200210	Top500	RP	HCD	1	15429:2	2	H.YYAVAVVK.K			456.763	2	912.519	912.519	0	0.6	111	NRagged	315.07	230	230	3.8	261	>sp|P02788|TRFL_HUMAN Lactotransferrin OS=Homo sapiens OX=9606 GN=LTF PE=1 SV=6	2	TRFL	controllerType=0 controllerNumber=1 scan=15503	30.3406
850	Top500_RP_HCD_1.raw_20200210	Top500	RP	HCD	1	13568:2	2	V.VKKGGSFQL.N			482.284	2	963.562	963.562	0	-0.4	117	Non	301.28	148.8	148.8	3.17	261	>sp|P02788|TRFL_HUMAN Lactotransferrin OS=Homo sapiens OX=9606 GN=LTF PE=1 SV=6	2	TRFL	controllerType=0 controllerNumber=1 scan=13957	28.0869
851	Top500_RP_HCD_1.raw_20200210	Top500	RP	HCD	1	13013:2	2	V.KKGGSFQL.N			432.75	2	864.494	864.494	0	-0.2	118	Non	236.83	19.38	19.38	0.71	261	>sp|P02788|TRFL_HUMAN Lactotransferrin OS=Homo sapiens OX=9606 GN=LTF PE=1 SV=6	2	TRFL	controllerType=0 controllerNumber=1 scan=13502	27.4146
852	Top500_RP_HCD_1.raw_20200210	Top500	RP	HCD	1	08592:2	2	V.KKGGSFQLNE.L			554.293	2	1107.58	1107.58	0	-0.7	118	NRagged	458.47	198.01	198.01	4.22	261	>sp|P02788|TRFL_HUMAN Lactotransferrin OS=Homo sapiens OX=9606 GN=LTF PE=1 SV=6	2	TRFL	controllerType=0 controllerNumber=1 scan=9827	21.9542
853	Top500_RP_HCD_1.raw_20200210	Top500	RP	HCD	1	08613:2	2	V.KKGGSFQLNE.L			554.293	2	1107.58	1107.58	0	-0.5	118	NRagged	527.02	291.56	291.56	4.8	261	>sp|P02788|TRFL_HUMAN Lactotransferrin OS=Homo sapiens OX=9606 GN=LTF PE=1 SV=6	2	TRFL	controllerType=0 controllerNumber=1 scan=9849	21.9904
854	Top500_RP_HCD_1.raw_20200210	Top500	RP	HCD	1	18517:1	2	K.KGGSFQL.N			736.399	1	736.399	736.399	0	0	119	CRagged	191.8	16.04	16.04	0.32	261	>sp|P02788|TRFL_HUMAN Lactotransferrin OS=Homo sapiens OX=9606 GN=LTF PE=1 SV=6	2	TRFL	controllerType=0 controllerNumber=1 scan=18291	34.6344
855	Top500_RP_HCD_1.raw_20200210	Top500	RP	HCD	1	18316:2	2	K.KGGSFQL.N			368.703	2	736.398	736.399	0	-1	119	CRagged	328.86	116.78	116.78	2.71	261	>sp|P02788|TRFL_HUMAN Lactotransferrin OS=Homo sapiens OX=9606 GN=LTF PE=1 SV=6	2	TRFL	controllerType=0 controllerNumber=1 scan=18111	34.364
856	Top500_RP_HCD_1.raw_20200210	Top500	RP	HCD	1	12609:2	2	K.KGGSFQLNE.L			490.246	2	979.484	979.484	0	-0.2	119	Specific	521.03	307.97	307.97	5.48	261	>sp|P02788|TRFL_HUMAN Lactotransferrin OS=Homo sapiens OX=9606 GN=LTF PE=1 SV=6	2	TRFL	controllerType=0 controllerNumber=1 scan=13111	26.7454
857	Top500_RP_HCD_1.raw_20200210	Top500	RP	HCD	1	09299:1	2	E.LQGLK.S			558.361	1	558.361	558.361	0	0.6	128	Specific	146.78	22.06	22.06	0.13	261	>sp|P02788|TRFL_HUMAN Lactotransferrin OS=Homo sapiens OX=9606 GN=LTF PE=1 SV=6	2	TRFL	controllerType=0 controllerNumber=1 scan=10383	22.7534
858	Top500_RP_HCD_1.raw_20200210	Top500	RP	HCD	1	27101:2	2	R.RTAGWNVPI.G			507.28	2	1013.55	1013.55	0	0.3	140	CRagged	346.98	239.86	239.86	4.28	261	>sp|P02788|TRFL_HUMAN Lactotransferrin OS=Homo sapiens OX=9606 GN=LTF PE=1 SV=6	2	TRFL	controllerType=0 controllerNumber=1 scan=25822	45.9045
859	Top500_RP_HCD_1.raw_20200210	Top500	RP	HCD	1	27365:2	2	R.RTAGWNVPI.G			507.28	2	1013.55	1013.55	0	-0.3	140	CRagged	350.77	206.75	206.75	4.51	261	>sp|P02788|TRFL_HUMAN Lactotransferrin OS=Homo sapiens OX=9606 GN=LTF PE=1 SV=6	2	TRFL	controllerType=0 controllerNumber=1 scan=26055	46.2528
860	Top500_RP_HCD_1.raw_20200210	Top500	RP	HCD	1	27133:2	2	R.RTAGWNVPI.G			507.28	2	1013.55	1013.55	0	0.5	140	CRagged	414.57	307.86	307.86	4.84	261	>sp|P02788|TRFL_HUMAN Lactotransferrin OS=Homo sapiens OX=9606 GN=LTF PE=1 SV=6	2	TRFL	controllerType=0 controllerNumber=1 scan=25849	45.9431
861	Top500_RP_HCD_1.raw_20200210	Top500	RP	HCD	1	23021:2	2	R.RTAGWNVPIGT.L			586.314	2	1171.62	1171.62	0	-0.4	140	CRagged	406.82	223.75	223.75	4.73	261	>sp|P02788|TRFL_HUMAN Lactotransferrin OS=Homo sapiens OX=9606 GN=LTF PE=1 SV=6	2	TRFL	controllerType=0 controllerNumber=1 scan=22160	40.3549
862	Top500_RP_HCD_1.raw_20200210	Top500	RP	HCD	1	35888:1	2	R.TAGWNVPI.G			857.451	1	857.451	857.452	0	-0.5	141	CRagged	129.42	51.57	51.57	0.68	261	>sp|P02788|TRFL_HUMAN Lactotransferrin OS=Homo sapiens OX=9606 GN=LTF PE=1 SV=6	2	TRFL	controllerType=0 controllerNumber=1 scan=34094	59.1817
863	Top500_RP_HCD_1.raw_20200210	Top500	RP	HCD	1	27196:1	2	R.TAGWNVPIGT.L			1015.52	1	1015.52	1015.52	0	0.5	141	CRagged	492.16	338.75	338.75	5.42	261	>sp|P02788|TRFL_HUMAN Lactotransferrin OS=Homo sapiens OX=9606 GN=LTF PE=1 SV=6	2	TRFL	controllerType=0 controllerNumber=1 scan=25904	46.0249
864	Top500_RP_HCD_1.raw_20200210	Top500	RP	HCD	1	27249:1	2	R.TAGWNVPIGT.L			1015.52	1	1015.52	1015.52	0	0.5	141	CRagged	518.99	359.53	359.53	5.25	261	>sp|P02788|TRFL_HUMAN Lactotransferrin OS=Homo sapiens OX=9606 GN=LTF PE=1 SV=6	2	TRFL	controllerType=0 controllerNumber=1 scan=25958	46.1067
865	Top500_RP_HCD_1.raw_20200210	Top500	RP	HCD	1	38178:2	2	R.TAGWNVPIGTLRPF.L			764.918	2	1528.83	1528.83	0	0.4	141	CRagged	244.62	244.62	244.62	3.76	261	>sp|P02788|TRFL_HUMAN Lactotransferrin OS=Homo sapiens OX=9606 GN=LTF PE=1 SV=6	2	TRFL	controllerType=0 controllerNumber=1 scan=36060	62.1594
866	Top500_RP_HCD_1.raw_20200210	Top500	RP	HCD	1	27443:4	2	R.TAGWNVPIGTLRPFLN[+1296.389]WTGPPEPIE.A	HexNAc(2)Hex(5)Phospho(1)	N[+1296]	1015.46	4	4058.81	4058.82	0	-2.1	141	Specific	126.52	1.15	1.15	0.33	261	>sp|P02788|TRFL_HUMAN Lactotransferrin OS=Homo sapiens OX=9606 GN=LTF PE=1 SV=6	2	TRFL	controllerType=0 controllerNumber=1 scan=26120	46.349
867	Top500_RP_HCD_1.raw_20200210	Top500	RP	HCD	1	31650:2	2	F.LNWTGPPEPI.E	-		562.291	2	1123.58	1123.58	0	-2.6	155	Non	155.68	155.68	155.68	0.69	261	>sp|P02788|TRFL_HUMAN Lactotransferrin OS=Homo sapiens OX=9606 GN=LTF PE=1 SV=6	2	TRFL	controllerType=0 controllerNumber=1 scan=30044	52.5276
868	Top500_RP_HCD_1.raw_20200210	Top500	RP	HCD	1	31892:2	2	F.LNWTGPPEPI.E	-		562.292	2	1123.58	1123.58	0	-0.8	155	Non	331.06	191.72	191.72	3.4	261	>sp|P02788|TRFL_HUMAN Lactotransferrin OS=Homo sapiens OX=9606 GN=LTF PE=1 SV=6	2	TRFL	controllerType=0 controllerNumber=1 scan=30250	52.8365
869	Top500_RP_HCD_1.raw_20200210	Top500	RP	HCD	1	12820:2	2	I.EAAVARF.F			382.209	2	763.41	763.41	0	0.2	165	Non	191.8	5.59	5.59	0.46	261	>sp|P02788|TRFL_HUMAN Lactotransferrin OS=Homo sapiens OX=9606 GN=LTF PE=1 SV=6	2	TRFL	controllerType=0 controllerNumber=1 scan=13347	27.1822
870	Top500_RP_HCD_1.raw_20200210	Top500	RP	HCD	1	17590:2	2	R.FFSASC[+57.021]VPGADK.G		C[+57]	643.297	2	1285.59	1285.59	0	-0.7	171	Specific	660.33	481.92	481.92	10.18	261	>sp|P02788|TRFL_HUMAN Lactotransferrin OS=Homo sapiens OX=9606 GN=LTF PE=1 SV=6	2	TRFL	controllerType=0 controllerNumber=1 scan=17453	33.3525
871	Top500_RP_HCD_1.raw_20200210	Top500	RP	HCD	1	23982:2	2	R.FFSASC[+57.021]VPGADKGQFPN.L		C[+57]	914.919	2	1828.83	1828.83	0	-0.7	171	CRagged	575.31	534.47	534.47	6.97	261	>sp|P02788|TRFL_HUMAN Lactotransferrin OS=Homo sapiens OX=9606 GN=LTF PE=1 SV=6	2	TRFL	controllerType=0 controllerNumber=1 scan=22985	41.5673
872	Top500_RP_HCD_1.raw_20200210	Top500	RP	HCD	1	23733:2	2	R.FFSASC[+57.021]VPGADKGQFPN.L		C[+57]	914.92	2	1828.83	1828.83	0	0.3	171	CRagged	635.19	594.36	594.36	9.34	261	>sp|P02788|TRFL_HUMAN Lactotransferrin OS=Homo sapiens OX=9606 GN=LTF PE=1 SV=6	2	TRFL	controllerType=0 controllerNumber=1 scan=22774	41.2581
873	Top500_RP_HCD_1.raw_20200210	Top500	RP	HCD	1	29593:2	2	R.FFSASC[+57.021]VPGADKGQFPNLC[+57.021].R		C[+57]*2	1051.48	2	2101.95	2101.95	0	-0.3	171	CRagged	165.89	165.89	165.89	2.93	261	>sp|P02788|TRFL_HUMAN Lactotransferrin OS=Homo sapiens OX=9606 GN=LTF PE=1 SV=6	2	TRFL	controllerType=0 controllerNumber=1 scan=28212	49.6761
874	Top500_RP_HCD_1.raw_20200210	Top500	RP	HCD	1	29122:2	2	R.FFSASC[+57.021]VPGADKGQFPNLC[+57.021].R		C[+57]*2	1051.48	2	2101.94	2101.95	0	-1.8	171	CRagged	461.38	461.38	461.38	6.91	261	>sp|P02788|TRFL_HUMAN Lactotransferrin OS=Homo sapiens OX=9606 GN=LTF PE=1 SV=6	2	TRFL	controllerType=0 controllerNumber=1 scan=27781	49.0077
875	Top500_RP_HCD_1.raw_20200210	Top500	RP	HCD	1	29327:2	2	R.FFSASC[+57.021]VPGADKGQFPNLC[+57.021].R		C[+57]*2	1051.48	2	2101.95	2101.95	0	0.1	171	CRagged	544.87	544.87	544.87	7.22	261	>sp|P02788|TRFL_HUMAN Lactotransferrin OS=Homo sapiens OX=9606 GN=LTF PE=1 SV=6	2	TRFL	controllerType=0 controllerNumber=1 scan=27974	49.3156
876	Top500_RP_HCD_1.raw_20200210	Top500	RP	HCD	1	25283:3	2	R.FFSASC[+57.021]VPGADKGQFPNLC[+57.021]R.L		C[+57]*2	753.354	3	2258.05	2258.05	0	-0.5	171	Specific	684.88	681.95	681.95	10.5	261	>sp|P02788|TRFL_HUMAN Lactotransferrin OS=Homo sapiens OX=9606 GN=LTF PE=1 SV=6	2	TRFL	controllerType=0 controllerNumber=1 scan=24162	43.3792
877	Top500_RP_HCD_1.raw_20200210	Top500	RP	HCD	1	25332:3	2	R.FFSASC[+57.021]VPGADKGQFPNLC[+57.021]R.L		C[+57]*2	753.354	3	2258.05	2258.05	0	-0.1	171	Specific	931.89	931.89	931.89	15.5	261	>sp|P02788|TRFL_HUMAN Lactotransferrin OS=Homo sapiens OX=9606 GN=LTF PE=1 SV=6	2	TRFL	controllerType=0 controllerNumber=1 scan=24230	43.496
878	Top500_RP_HCD_1.raw_20200210	Top500	RP	HCD	1	25529:2	2	R.FFSASC[+57.021]VPGADKGQFPNLC[+57.021]R.L		C[+57]*2	1129.53	2	2258.05	2258.05	0	0.5	171	Specific	941.15	869.4	869.4	15.23	261	>sp|P02788|TRFL_HUMAN Lactotransferrin OS=Homo sapiens OX=9606 GN=LTF PE=1 SV=6	2	TRFL	controllerType=0 controllerNumber=1 scan=24419	43.7915
879	Top500_RP_HCD_1.raw_20200210	Top500	RP	HCD	1	25445:3	2	R.FFSASC[+57.021]VPGADKGQFPNLC[+57.021]R.L		C[+57]*2	753.355	3	2258.05	2258.05	0	0.3	171	Specific	964.73	964.73	964.73	16.5	261	>sp|P02788|TRFL_HUMAN Lactotransferrin OS=Homo sapiens OX=9606 GN=LTF PE=1 SV=6	2	TRFL	controllerType=0 controllerNumber=1 scan=24351	43.6915
880	Top500_RP_HCD_1.raw_20200210	Top500	RP	HCD	1	25717:3	2	R.FFSASC[+57.021]VPGADKGQFPNLC[+57.021]R.L		C[+57]*2	753.354	3	2258.05	2258.05	0	-0.1	171	Specific	968.87	968.87	968.87	16.5	261	>sp|P02788|TRFL_HUMAN Lactotransferrin OS=Homo sapiens OX=9606 GN=LTF PE=1 SV=6	2	TRFL	controllerType=0 controllerNumber=1 scan=24568	44.0082
881	Top500_RP_HCD_1.raw_20200210	Top500	RP	HCD	1	09539:2	2	F.FSASC[+57.021]VPGADK.G		C[+57]	569.764	2	1138.52	1138.52	0	0.5	172	NRagged	368.64	190.65	190.65	4.31	261	>sp|P02788|TRFL_HUMAN Lactotransferrin OS=Homo sapiens OX=9606 GN=LTF PE=1 SV=6	2	TRFL	controllerType=0 controllerNumber=1 scan=10561	23.0032
882	Top500_RP_HCD_1.raw_20200210	Top500	RP	HCD	1	09580:2	2	F.FSASC[+57.021]VPGADK.G		C[+57]	569.764	2	1138.52	1138.52	0	0.5	172	NRagged	478.84	265.11	265.11	5.14	261	>sp|P02788|TRFL_HUMAN Lactotransferrin OS=Homo sapiens OX=9606 GN=LTF PE=1 SV=6	2	TRFL	controllerType=0 controllerNumber=1 scan=10590	23.0432
883	Top500_RP_HCD_1.raw_20200210	Top500	RP	HCD	1	17399:2	2	F.FSASC[+57.021]VPGADKGQFPN.L		C[+57]	841.387	2	1681.77	1681.76	0	2	172	Non	406.8	391.92	391.92	6.82	261	>sp|P02788|TRFL_HUMAN Lactotransferrin OS=Homo sapiens OX=9606 GN=LTF PE=1 SV=6	2	TRFL	controllerType=0 controllerNumber=1 scan=17280	33.0843
884	Top500_RP_HCD_1.raw_20200210	Top500	RP	HCD	1	17748:2	2	F.FSASC[+57.021]VPGADKGQFPN.L		C[+57]	841.387	2	1681.77	1681.76	0	1.3	172	Non	451.95	445.11	445.11	6.94	261	>sp|P02788|TRFL_HUMAN Lactotransferrin OS=Homo sapiens OX=9606 GN=LTF PE=1 SV=6	2	TRFL	controllerType=0 controllerNumber=1 scan=17616	33.6082
885	Top500_RP_HCD_1.raw_20200210	Top500	RP	HCD	1	17655:2	2	F.FSASC[+57.021]VPGADKGQFPN.L		C[+57]	841.384	2	1681.76	1681.76	0	-1.5	172	Non	535.13	468.82	468.82	7.09	261	>sp|P02788|TRFL_HUMAN Lactotransferrin OS=Homo sapiens OX=9606 GN=LTF PE=1 SV=6	2	TRFL	controllerType=0 controllerNumber=1 scan=17523	33.4643
886	Top500_RP_HCD_1.raw_20200210	Top500	RP	HCD	1	25022:2	2	F.FSASC[+57.021]VPGADKGQFPNLC[+57.021].R		C[+57]*2	977.941	2	1954.87	1954.88	0	-2	172	Non	487.68	487.68	487.68	6.57	261	>sp|P02788|TRFL_HUMAN Lactotransferrin OS=Homo sapiens OX=9606 GN=LTF PE=1 SV=6	2	TRFL	controllerType=0 controllerNumber=1 scan=23905	42.9822
887	Top500_RP_HCD_1.raw_20200210	Top500	RP	HCD	1	24856:2	2	F.FSASC[+57.021]VPGADKGQFPNLC[+57.021].R		C[+57]*2	977.943	2	1954.88	1954.88	0	0.2	172	Non	526.11	526.11	526.11	7.28	261	>sp|P02788|TRFL_HUMAN Lactotransferrin OS=Homo sapiens OX=9606 GN=LTF PE=1 SV=6	2	TRFL	controllerType=0 controllerNumber=1 scan=23720	42.6782
888	Top500_RP_HCD_1.raw_20200210	Top500	RP	HCD	1	20919:2	2	F.FSASC[+57.021]VPGADKGQFPNLC[+57.021]R.L		C[+57]*2	1055.99	2	2110.98	2110.98	0	0.2	172	NRagged	775.65	666.53	666.53	11.91	261	>sp|P02788|TRFL_HUMAN Lactotransferrin OS=Homo sapiens OX=9606 GN=LTF PE=1 SV=6	2	TRFL	controllerType=0 controllerNumber=1 scan=20272	37.5221
889	Top500_RP_HCD_1.raw_20200210	Top500	RP	HCD	1	20854:3	2	F.FSASC[+57.021]VPGADKGQFPNLC[+57.021]R.L		C[+57]*2	704.332	3	2110.98	2110.98	0	0.9	172	NRagged	811.92	739.69	739.69	13.39	261	>sp|P02788|TRFL_HUMAN Lactotransferrin OS=Homo sapiens OX=9606 GN=LTF PE=1 SV=6	2	TRFL	controllerType=0 controllerNumber=1 scan=20221	37.4495
890	Top500_RP_HCD_1.raw_20200210	Top500	RP	HCD	1	21136:2	2	F.FSASC[+57.021]VPGADKGQFPNLC[+57.021]R.L		C[+57]*2	1055.99	2	2110.98	2110.98	0	-0.5	172	NRagged	842.11	705.75	705.75	13.24	261	>sp|P02788|TRFL_HUMAN Lactotransferrin OS=Homo sapiens OX=9606 GN=LTF PE=1 SV=6	2	TRFL	controllerType=0 controllerNumber=1 scan=20477	37.8302
891	Top500_RP_HCD_1.raw_20200210	Top500	RP	HCD	1	21086:3	2	F.FSASC[+57.021]VPGADKGQFPNLC[+57.021]R.L		C[+57]*2	704.331	3	2110.98	2110.98	0	-0.6	172	NRagged	908.6	814.04	814.04	15.39	261	>sp|P02788|TRFL_HUMAN Lactotransferrin OS=Homo sapiens OX=9606 GN=LTF PE=1 SV=6	2	TRFL	controllerType=0 controllerNumber=1 scan=20432	37.7632
892	Top500_RP_HCD_1.raw_20200210	Top500	RP	HCD	1	28299:3	2	F.FSASC[+57.021]VPGADKGQFPNLC[+57.021]RL.C		C[+57]*2	742.027	3	2224.07	2224.06	0	1.5	172	Non	411.79	411.79	411.79	6.78	261	>sp|P02788|TRFL_HUMAN Lactotransferrin OS=Homo sapiens OX=9606 GN=LTF PE=1 SV=6	2	TRFL	controllerType=0 controllerNumber=1 scan=26817	47.3631
893	Top500_RP_HCD_1.raw_20200210	Top500	RP	HCD	1	28055:3	2	F.FSASC[+57.021]VPGADKGQFPNLC[+57.021]RL.C		C[+57]*2	742.027	3	2224.07	2224.06	0	0.8	172	Non	839.15	795.13	795.13	13.4	261	>sp|P02788|TRFL_HUMAN Lactotransferrin OS=Homo sapiens OX=9606 GN=LTF PE=1 SV=6	2	TRFL	controllerType=0 controllerNumber=1 scan=26633	47.104
894	Top500_RP_HCD_1.raw_20200210	Top500	RP	HCD	1	02754:2	2	F.SASC[+57.021]VPGADK.G		C[+57]	496.23	2	991.452	991.451	0	0.6	173	NRagged	517.19	254.24	254.24	5.28	261	>sp|P02788|TRFL_HUMAN Lactotransferrin OS=Homo sapiens OX=9606 GN=LTF PE=1 SV=6	2	TRFL	controllerType=0 controllerNumber=1 scan=5167	15.1769
895	Top500_RP_HCD_1.raw_20200210	Top500	RP	HCD	1	11067:2	2	F.SASC[+57.021]VPGADKGQFPN.L		C[+57]	767.854	2	1534.7	1534.7	0	3.1	173	Non	337.65	271	271	4.3	261	>sp|P02788|TRFL_HUMAN Lactotransferrin OS=Homo sapiens OX=9606 GN=LTF PE=1 SV=6	2	TRFL	controllerType=0 controllerNumber=1 scan=11738	24.6722
896	Top500_RP_HCD_1.raw_20200210	Top500	RP	HCD	1	11591:2	2	F.SASC[+57.021]VPGADKGQFPN.L		C[+57]	767.852	2	1534.7	1534.7	0	0.3	173	Non	498.92	416.61	416.61	7.06	261	>sp|P02788|TRFL_HUMAN Lactotransferrin OS=Homo sapiens OX=9606 GN=LTF PE=1 SV=6	2	TRFL	controllerType=0 controllerNumber=1 scan=12173	25.3126
897	Top500_RP_HCD_1.raw_20200210	Top500	RP	HCD	1	11294:2	2	F.SASC[+57.021]VPGADKGQFPN.L		C[+57]	767.852	2	1534.7	1534.7	0	0.6	173	Non	595.43	479.23	479.23	8.44	261	>sp|P02788|TRFL_HUMAN Lactotransferrin OS=Homo sapiens OX=9606 GN=LTF PE=1 SV=6	2	TRFL	controllerType=0 controllerNumber=1 scan=11945	24.985
898	Top500_RP_HCD_1.raw_20200210	Top500	RP	HCD	1	20385:2	2	F.SASC[+57.021]VPGADKGQFPNLC[+57.021].R		C[+57]*2	904.408	2	1807.81	1807.81	0	-0.9	173	Non	576.6	438.69	438.69	6.97	261	>sp|P02788|TRFL_HUMAN Lactotransferrin OS=Homo sapiens OX=9606 GN=LTF PE=1 SV=6	2	TRFL	controllerType=0 controllerNumber=1 scan=19822	36.8684
899	Top500_RP_HCD_1.raw_20200210	Top500	RP	HCD	1	20622:2	2	F.SASC[+57.021]VPGADKGQFPNLC[+57.021].R		C[+57]*2	904.409	2	1807.81	1807.81	0	-0.2	173	Non	594.48	434.99	434.99	8.34	261	>sp|P02788|TRFL_HUMAN Lactotransferrin OS=Homo sapiens OX=9606 GN=LTF PE=1 SV=6	2	TRFL	controllerType=0 controllerNumber=1 scan=20034	37.1839
900	Top500_RP_HCD_1.raw_20200210	Top500	RP	HCD	1	17192:3	2	F.SASC[+57.021]VPGADKGQFPNLC[+57.021]R.L		C[+57]*2	655.307	3	1963.91	1963.91	0	-3.1	173	NRagged	65.71	65.71	65.71	0.35	261	>sp|P02788|TRFL_HUMAN Lactotransferrin OS=Homo sapiens OX=9606 GN=LTF PE=1 SV=6	2	TRFL	controllerType=0 controllerNumber=1 scan=17126	32.8675
901	Top500_RP_HCD_1.raw_20200210	Top500	RP	HCD	1	25524:2	2	F.SASC[+57.021]VPGADKGQFPNLC[+57.021]R.L		C[+57]*2	982.458	2	1963.91	1963.91	0	-1.5	173	NRagged	415.48	415.48	415.48	6.49	261	>sp|P02788|TRFL_HUMAN Lactotransferrin OS=Homo sapiens OX=9606 GN=LTF PE=1 SV=6	2	TRFL	controllerType=0 controllerNumber=1 scan=24415	43.7851
902	Top500_RP_HCD_1.raw_20200210	Top500	RP	HCD	1	51985:3	2	F.SASC[+57.021]VPGADKGQFPNLC[+57.021]R.L		C[+57]*2	655.309	3	1963.91	1963.91	0	1	173	NRagged	526.93	526.93	526.93	7.28	261	>sp|P02788|TRFL_HUMAN Lactotransferrin OS=Homo sapiens OX=9606 GN=LTF PE=1 SV=6	2	TRFL	controllerType=0 controllerNumber=1 scan=45947	76.9421
903	Top500_RP_HCD_1.raw_20200210	Top500	RP	HCD	1	16666:3	2	F.SASC[+57.021]VPGADKGQFPNLC[+57.021]R.L		C[+57]*2	655.311	3	1963.92	1963.91	0	3.1	173	NRagged	610.57	597.44	597.44	9.08	261	>sp|P02788|TRFL_HUMAN Lactotransferrin OS=Homo sapiens OX=9606 GN=LTF PE=1 SV=6	2	TRFL	controllerType=0 controllerNumber=1 scan=16697	32.2322
904	Top500_RP_HCD_1.raw_20200210	Top500	RP	HCD	1	16200:2	2	F.SASC[+57.021]VPGADKGQFPNLC[+57.021]R.L		C[+57]*2	982.459	2	1963.91	1963.91	0	-0.1	173	NRagged	731.89	448.88	448.88	11.11	261	>sp|P02788|TRFL_HUMAN Lactotransferrin OS=Homo sapiens OX=9606 GN=LTF PE=1 SV=6	2	TRFL	controllerType=0 controllerNumber=1 scan=16270	31.5803
905	Top500_RP_HCD_1.raw_20200210	Top500	RP	HCD	1	16412:3	2	F.SASC[+57.021]VPGADKGQFPNLC[+57.021]R.L		C[+57]*2	655.308	3	1963.91	1963.91	0	-0.3	173	NRagged	827.12	607.68	607.68	13.63	261	>sp|P02788|TRFL_HUMAN Lactotransferrin OS=Homo sapiens OX=9606 GN=LTF PE=1 SV=6	2	TRFL	controllerType=0 controllerNumber=1 scan=16460	31.8664
906	Top500_RP_HCD_1.raw_20200210	Top500	RP	HCD	1	16626:3	2	F.SASC[+57.021]VPGADKGQFPNLC[+57.021]R.L		C[+57]*2	655.308	3	1963.91	1963.91	0	-0.4	173	NRagged	827.58	603.93	603.93	13.63	261	>sp|P02788|TRFL_HUMAN Lactotransferrin OS=Homo sapiens OX=9606 GN=LTF PE=1 SV=6	2	TRFL	controllerType=0 controllerNumber=1 scan=16658	32.1719
907	Top500_RP_HCD_1.raw_20200210	Top500	RP	HCD	1	16185:3	2	F.SASC[+57.021]VPGADKGQFPNLC[+57.021]R.L		C[+57]*2	655.308	3	1963.91	1963.91	0	-0.3	173	NRagged	837.88	607.91	607.91	13.63	261	>sp|P02788|TRFL_HUMAN Lactotransferrin OS=Homo sapiens OX=9606 GN=LTF PE=1 SV=6	2	TRFL	controllerType=0 controllerNumber=1 scan=16257	31.5616
908	Top500_RP_HCD_1.raw_20200210	Top500	RP	HCD	1	16425:2	2	F.SASC[+57.021]VPGADKGQFPNLC[+57.021]R.L		C[+57]*2	982.459	2	1963.91	1963.91	0	-0.1	173	NRagged	845.98	499.26	499.26	13.37	261	>sp|P02788|TRFL_HUMAN Lactotransferrin OS=Homo sapiens OX=9606 GN=LTF PE=1 SV=6	2	TRFL	controllerType=0 controllerNumber=1 scan=16474	31.8887
909	Top500_RP_HCD_1.raw_20200210	Top500	RP	HCD	1	25266:3	2	F.SASC[+57.021]VPGADKGQFPNLC[+57.021]RL.C		C[+57]*2	693.007	3	2077.01	2077	0	5	173	Non	703.3	583.76	583.76	10.25	261	>sp|P02788|TRFL_HUMAN Lactotransferrin OS=Homo sapiens OX=9606 GN=LTF PE=1 SV=6	2	TRFL	controllerType=0 controllerNumber=1 scan=24146	43.3544
910	Top500_RP_HCD_1.raw_20200210	Top500	RP	HCD	1	25107:2	2	F.SASC[+57.021]VPGADKGQFPNLC[+57.021]RL.C		C[+57]*2	1039	2	2077	2077	0	2.2	173	Non	710.78	560.06	560.06	10.58	261	>sp|P02788|TRFL_HUMAN Lactotransferrin OS=Homo sapiens OX=9606 GN=LTF PE=1 SV=6	2	TRFL	controllerType=0 controllerNumber=1 scan=23995	43.1265
911	Top500_RP_HCD_1.raw_20200210	Top500	RP	HCD	1	25053:3	2	F.SASC[+57.021]VPGADKGQFPNLC[+57.021]RL.C		C[+57]*2	693.003	3	2076.99	2077	0	-0.3	173	Non	773.98	651.27	651.27	12.4	261	>sp|P02788|TRFL_HUMAN Lactotransferrin OS=Homo sapiens OX=9606 GN=LTF PE=1 SV=6	2	TRFL	controllerType=0 controllerNumber=1 scan=23944	43.048
912	Top500_RP_HCD_1.raw_20200210	Top500	RP	HCD	1	10897:2	2	A.SC[+57.021]VPGADKGQFPN.L		C[+57]	688.818	2	1376.63	1376.63	0	1.4	175	Non	228.91	228.91	228.91	3.61	261	>sp|P02788|TRFL_HUMAN Lactotransferrin OS=Homo sapiens OX=9606 GN=LTF PE=1 SV=6	2	TRFL	controllerType=0 controllerNumber=1 scan=11611	24.4951
913	Top500_RP_HCD_1.raw_20200210	Top500	RP	HCD	1	20913:2	2	A.SC[+57.021]VPGADKGQFPNLC[+57.021].R		C[+57]*2	825.376	2	1649.75	1649.74	0	2.5	175	Non	77.19	63.09	63.09	0.7	261	>sp|P02788|TRFL_HUMAN Lactotransferrin OS=Homo sapiens OX=9606 GN=LTF PE=1 SV=6	2	TRFL	controllerType=0 controllerNumber=1 scan=20269	37.5179
914	Top500_RP_HCD_1.raw_20200210	Top500	RP	HCD	1	20404:2	2	A.SC[+57.021]VPGADKGQFPNLC[+57.021].R		C[+57]*2	825.372	2	1649.74	1649.74	0	-2.5	175	Non	358.08	339.84	339.84	4.42	261	>sp|P02788|TRFL_HUMAN Lactotransferrin OS=Homo sapiens OX=9606 GN=LTF PE=1 SV=6	2	TRFL	controllerType=0 controllerNumber=1 scan=19840	36.8959
915	Top500_RP_HCD_1.raw_20200210	Top500	RP	HCD	1	20748:2	2	A.SC[+57.021]VPGADKGQFPNLC[+57.021].R		C[+57]*2	825.374	2	1649.74	1649.74	0	-0.2	175	Non	481.74	465.44	465.44	7.06	261	>sp|P02788|TRFL_HUMAN Lactotransferrin OS=Homo sapiens OX=9606 GN=LTF PE=1 SV=6	2	TRFL	controllerType=0 controllerNumber=1 scan=20137	37.3306
916	Top500_RP_HCD_1.raw_20200210	Top500	RP	HCD	1	20489:2	2	A.SC[+57.021]VPGADKGQFPNLC[+57.021].R		C[+57]*2	825.373	2	1649.74	1649.74	0	-1.3	175	Non	538.56	507.55	507.55	7.09	261	>sp|P02788|TRFL_HUMAN Lactotransferrin OS=Homo sapiens OX=9606 GN=LTF PE=1 SV=6	2	TRFL	controllerType=0 controllerNumber=1 scan=19911	37.0011
917	Top500_RP_HCD_1.raw_20200210	Top500	RP	HCD	1	16535:2	2	A.SC[+57.021]VPGADKGQFPNLC[+57.021]R.L		C[+57]*2	903.424	2	1805.84	1805.84	0	-0.4	175	NRagged	515.82	515.82	515.82	6.97	261	>sp|P02788|TRFL_HUMAN Lactotransferrin OS=Homo sapiens OX=9606 GN=LTF PE=1 SV=6	2	TRFL	controllerType=0 controllerNumber=1 scan=16571	32.038
918	Top500_RP_HCD_1.raw_20200210	Top500	RP	HCD	1	16073:2	2	A.SC[+57.021]VPGADKGQFPNLC[+57.021]R.L		C[+57]*2	903.424	2	1805.84	1805.84	0	-0.8	175	NRagged	586.2	541.53	541.53	7.85	261	>sp|P02788|TRFL_HUMAN Lactotransferrin OS=Homo sapiens OX=9606 GN=LTF PE=1 SV=6	2	TRFL	controllerType=0 controllerNumber=1 scan=16154	31.4023
919	Top500_RP_HCD_1.raw_20200210	Top500	RP	HCD	1	16120:3	2	A.SC[+57.021]VPGADKGQFPNLC[+57.021]R.L		C[+57]*2	602.619	3	1805.84	1805.84	0	-0.3	175	NRagged	624.59	624.59	624.59	9.55	261	>sp|P02788|TRFL_HUMAN Lactotransferrin OS=Homo sapiens OX=9606 GN=LTF PE=1 SV=6	2	TRFL	controllerType=0 controllerNumber=1 scan=16200	31.4751
920	Top500_RP_HCD_1.raw_20200210	Top500	RP	HCD	1	16358:3	2	A.SC[+57.021]VPGADKGQFPNLC[+57.021]R.L		C[+57]*2	602.618	3	1805.84	1805.84	0	-0.8	175	NRagged	715.56	715.56	715.56	11.44	261	>sp|P02788|TRFL_HUMAN Lactotransferrin OS=Homo sapiens OX=9606 GN=LTF PE=1 SV=6	2	TRFL	controllerType=0 controllerNumber=1 scan=16408	31.7856
921	Top500_RP_HCD_1.raw_20200210	Top500	RP	HCD	1	16302:2	2	A.SC[+57.021]VPGADKGQFPNLC[+57.021]R.L		C[+57]*2	903.425	2	1805.84	1805.84	0	-0.1	175	NRagged	873.74	784	784	14.29	261	>sp|P02788|TRFL_HUMAN Lactotransferrin OS=Homo sapiens OX=9606 GN=LTF PE=1 SV=6	2	TRFL	controllerType=0 controllerNumber=1 scan=16359	31.7122
922	Top500_RP_HCD_1.raw_20200210	Top500	RP	HCD	1	25119:3	2	A.SC[+57.021]VPGADKGQFPNLC[+57.021]RL.C		C[+57]*2	640.313	3	1918.92	1918.93	0	-0.8	175	Non	435.97	435.97	435.97	6.67	261	>sp|P02788|TRFL_HUMAN Lactotransferrin OS=Homo sapiens OX=9606 GN=LTF PE=1 SV=6	2	TRFL	controllerType=0 controllerNumber=1 scan=24006	43.1423
923	Top500_RP_HCD_1.raw_20200210	Top500	RP	HCD	1	20271:2	2	S.C[+57.021]VPGADKGQFPNLC[+57.021].R		C[+57]*2	781.858	2	1562.71	1562.71	0	-0.3	176	Non	328.88	291.98	291.98	4.2	261	>sp|P02788|TRFL_HUMAN Lactotransferrin OS=Homo sapiens OX=9606 GN=LTF PE=1 SV=6	2	TRFL	controllerType=0 controllerNumber=1 scan=19721	36.7149
924	Top500_RP_HCD_1.raw_20200210	Top500	RP	HCD	1	16150:3	2	S.C[+57.021]VPGADKGQFPNLC[+57.021]R.L		C[+57]*2	573.608	3	1718.81	1718.81	0	-0.8	176	NRagged	199.67	199.67	199.67	1.72	261	>sp|P02788|TRFL_HUMAN Lactotransferrin OS=Homo sapiens OX=9606 GN=LTF PE=1 SV=6	2	TRFL	controllerType=0 controllerNumber=1 scan=16227	31.518
925	Top500_RP_HCD_1.raw_20200210	Top500	RP	HCD	1	15975:3	2	S.C[+57.021]VPGADKGQFPNLC[+57.021]R.L		C[+57]*2	573.608	3	1718.81	1718.81	0	-0.2	176	NRagged	542.62	516.02	516.02	7.39	261	>sp|P02788|TRFL_HUMAN Lactotransferrin OS=Homo sapiens OX=9606 GN=LTF PE=1 SV=6	2	TRFL	controllerType=0 controllerNumber=1 scan=16018	31.153
926	Top500_RP_HCD_1.raw_20200210	Top500	RP	HCD	1	25110:3	2	S.C[+57.021]VPGADKGQFPNLC[+57.021]RL.C		C[+57]*2	611.306	3	1831.9	1831.89	0	4.7	176	Non	318.91	318.91	318.91	3.24	261	>sp|P02788|TRFL_HUMAN Lactotransferrin OS=Homo sapiens OX=9606 GN=LTF PE=1 SV=6	2	TRFL	controllerType=0 controllerNumber=1 scan=23997	43.1291
927	Top500_RP_HCD_1.raw_20200210	Top500	RP	HCD	1	25090:3	2	S.C[+57.021]VPGADKGQFPNLC[+57.021]RL.C		C[+57]*2	611.301	3	1831.89	1831.89	0	-2.5	176	Non	324.69	324.69	324.69	4.2	261	>sp|P02788|TRFL_HUMAN Lactotransferrin OS=Homo sapiens OX=9606 GN=LTF PE=1 SV=6	2	TRFL	controllerType=0 controllerNumber=1 scan=23978	43.1004
928	Top500_RP_HCD_1.raw_20200210	Top500	RP	HCD	1	25150:3	2	S.C[+57.021]VPGADKGQFPNLC[+57.021]RL.C		C[+57]*2	611.304	3	1831.9	1831.89	0	2.6	176	Non	369.2	369.2	369.2	4.7	261	>sp|P02788|TRFL_HUMAN Lactotransferrin OS=Homo sapiens OX=9606 GN=LTF PE=1 SV=6	2	TRFL	controllerType=0 controllerNumber=1 scan=24035	43.1871
929	Top500_RP_HCD_1.raw_20200210	Top500	RP	HCD	1	20871:2	2	V.PGADKGQFPNLC[+57.021].R		C[+57]	652.305	2	1303.6	1303.61	0	-6	178	Non	166.56	87.02	87.02	0.33	261	>sp|P02788|TRFL_HUMAN Lactotransferrin OS=Homo sapiens OX=9606 GN=LTF PE=1 SV=6	2	TRFL	controllerType=0 controllerNumber=1 scan=20236	37.4706
930	Top500_RP_HCD_1.raw_20200210	Top500	RP	HCD	1	16560:2	2	V.PGADKGQFPNLC[+57.021]R.L		C[+57]	730.359	2	1459.71	1459.71	0	-0.5	178	NRagged	737.96	527.44	527.44	11.09	261	>sp|P02788|TRFL_HUMAN Lactotransferrin OS=Homo sapiens OX=9606 GN=LTF PE=1 SV=6	2	TRFL	controllerType=0 controllerNumber=1 scan=16596	32.0773
931	Top500_RP_HCD_1.raw_20200210	Top500	RP	HCD	1	16104:2	2	V.PGADKGQFPNLC[+57.021]R.L		C[+57]	730.359	2	1459.71	1459.71	0	-0.6	178	NRagged	781.96	560.24	560.24	11.73	261	>sp|P02788|TRFL_HUMAN Lactotransferrin OS=Homo sapiens OX=9606 GN=LTF PE=1 SV=6	2	TRFL	controllerType=0 controllerNumber=1 scan=16183	31.449
932	Top500_RP_HCD_1.raw_20200210	Top500	RP	HCD	1	16347:2	2	V.PGADKGQFPNLC[+57.021]R.L		C[+57]	730.359	2	1459.71	1459.71	0	0	178	NRagged	878.91	590.81	590.81	13.84	261	>sp|P02788|TRFL_HUMAN Lactotransferrin OS=Homo sapiens OX=9606 GN=LTF PE=1 SV=6	2	TRFL	controllerType=0 controllerNumber=1 scan=16398	31.7701
933	Top500_RP_HCD_1.raw_20200210	Top500	RP	HCD	1	12875:3	2	G.ADKGQFPNLC[+57.021]R.L		C[+57]	435.884	3	1305.64	1305.64	0	0.5	180	NRagged	241.93	191.14	191.14	2.73	261	>sp|P02788|TRFL_HUMAN Lactotransferrin OS=Homo sapiens OX=9606 GN=LTF PE=1 SV=6	2	TRFL	controllerType=0 controllerNumber=1 scan=13390	27.245
934	Top500_RP_HCD_1.raw_20200210	Top500	RP	HCD	1	12742:3	2	G.ADKGQFPNLC[+57.021]R.L		C[+57]	435.884	3	1305.64	1305.64	0	0.1	180	NRagged	361	286.74	286.74	5.02	261	>sp|P02788|TRFL_HUMAN Lactotransferrin OS=Homo sapiens OX=9606 GN=LTF PE=1 SV=6	2	TRFL	controllerType=0 controllerNumber=1 scan=13289	27.0875
935	Top500_RP_HCD_1.raw_20200210	Top500	RP	HCD	1	12624:2	2	G.ADKGQFPNLC[+57.021]R.L		C[+57]	653.321	2	1305.63	1305.64	0	-1.5	180	NRagged	689.92	486.56	486.56	9.94	261	>sp|P02788|TRFL_HUMAN Lactotransferrin OS=Homo sapiens OX=9606 GN=LTF PE=1 SV=6	2	TRFL	controllerType=0 controllerNumber=1 scan=13132	26.7845
936	Top500_RP_HCD_1.raw_20200210	Top500	RP	HCD	1	11919:2	2	D.KGQFPNLC[+57.021]R.L		C[+57]	560.29	2	1119.57	1119.57	0	0.7	182	Specific	466.75	313.76	313.76	4.47	261	>sp|P02788|TRFL_HUMAN Lactotransferrin OS=Homo sapiens OX=9606 GN=LTF PE=1 SV=6	2	TRFL	controllerType=0 controllerNumber=1 scan=12453	25.7223
937	Top500_RP_HCD_1.raw_20200210	Top500	RP	HCD	1	16657:2	2	K.GQFPNLC[+57.021]R.L		C[+57]	496.243	2	991.478	991.478	0	-0.1	183	Specific	360.79	181.87	181.87	4.29	261	>sp|P02788|TRFL_HUMAN Lactotransferrin OS=Homo sapiens OX=9606 GN=LTF PE=1 SV=6	2	TRFL	controllerType=0 controllerNumber=1 scan=16689	32.2203
938	Top500_RP_HCD_1.raw_20200210	Top500	RP	HCD	1	15893:2	2	K.GQFPNLC[+57.021]R.L		C[+57]	496.242	2	991.477	991.478	0	-0.8	183	Specific	368.6	198.43	198.43	3.84	261	>sp|P02788|TRFL_HUMAN Lactotransferrin OS=Homo sapiens OX=9606 GN=LTF PE=1 SV=6	2	TRFL	controllerType=0 controllerNumber=1 scan=15907	30.9447
939	Top500_RP_HCD_1.raw_20200210	Top500	RP	HCD	1	16432:2	2	K.GQFPNLC[+57.021]R.L		C[+57]	496.243	2	991.478	991.478	0	0	183	Specific	394.54	184.61	184.61	4.34	261	>sp|P02788|TRFL_HUMAN Lactotransferrin OS=Homo sapiens OX=9606 GN=LTF PE=1 SV=6	2	TRFL	controllerType=0 controllerNumber=1 scan=16480	31.8979
940	Top500_RP_HCD_1.raw_20200210	Top500	RP	HCD	1	16207:2	2	K.GQFPNLC[+57.021]R.L		C[+57]	496.242	2	991.477	991.478	0	-0.5	183	Specific	435.73	211.19	211.19	4.99	261	>sp|P02788|TRFL_HUMAN Lactotransferrin OS=Homo sapiens OX=9606 GN=LTF PE=1 SV=6	2	TRFL	controllerType=0 controllerNumber=1 scan=16277	31.5906
941	Top500_RP_HCD_1.raw_20200210	Top500	RP	HCD	1	27457:2	2	K.GQFPNLC[+57.021]RL.C		C[+57]	552.785	2	1104.56	1104.56	0	0.3	183	CRagged	326.34	189.95	189.95	3.55	261	>sp|P02788|TRFL_HUMAN Lactotransferrin OS=Homo sapiens OX=9606 GN=LTF PE=1 SV=6	2	TRFL	controllerType=0 controllerNumber=1 scan=26136	46.3737
942	Top500_RP_HCD_1.raw_20200210	Top500	RP	HCD	1	27221:2	2	K.GQFPNLC[+57.021]RL.C		C[+57]	552.785	2	1104.56	1104.56	0	1.7	183	CRagged	339.61	202.69	202.69	4.05	261	>sp|P02788|TRFL_HUMAN Lactotransferrin OS=Homo sapiens OX=9606 GN=LTF PE=1 SV=6	2	TRFL	controllerType=0 controllerNumber=1 scan=25929	46.0619
943	Top500_RP_HCD_1.raw_20200210	Top500	RP	HCD	1	02919:2	2	C.RLC[+57.021]AGTGE.N		C[+57]	432.206	2	863.406	863.404	0	1.8	190	NRagged	453.51	177.71	177.71	4.56	261	>sp|P02788|TRFL_HUMAN Lactotransferrin OS=Homo sapiens OX=9606 GN=LTF PE=1 SV=6	2	TRFL	controllerType=0 controllerNumber=1 scan=5297	15.3579
944	Top500_RP_HCD_1.raw_20200210	Top500	RP	HCD	1	06541:1	2	F.SSQEPY.F			710.301	1	710.301	710.299	0	2.5	203	Non	224.2	49.99	49.99	1.18	261	>sp|P02788|TRFL_HUMAN Lactotransferrin OS=Homo sapiens OX=9606 GN=LTF PE=1 SV=6	2	TRFL	controllerType=0 controllerNumber=1 scan=8047	19.2582
945	Top500_RP_HCD_1.raw_20200210	Top500	RP	HCD	1	26059:2	2	F.SSQEPYFSYSGAFK.C			799.361	2	1597.72	1597.72	0	-1	203	NRagged	557.35	460.27	460.27	7.07	261	>sp|P02788|TRFL_HUMAN Lactotransferrin OS=Homo sapiens OX=9606 GN=LTF PE=1 SV=6	2	TRFL	controllerType=0 controllerNumber=1 scan=24870	44.4625
946	Top500_RP_HCD_1.raw_20200210	Top500	RP	HCD	1	24169:2	2	F.SSQEPYFSYSGAFK.C			799.362	2	1597.72	1597.72	0	0	203	NRagged	563.28	491.38	491.38	7.09	261	>sp|P02788|TRFL_HUMAN Lactotransferrin OS=Homo sapiens OX=9606 GN=LTF PE=1 SV=6	2	TRFL	controllerType=0 controllerNumber=1 scan=23155	41.8367
947	Top500_RP_HCD_1.raw_20200210	Top500	RP	HCD	1	26258:2	2	F.SSQEPYFSYSGAFK.C			799.361	2	1597.72	1597.72	0	-0.8	203	NRagged	644.73	511.99	511.99	9.24	261	>sp|P02788|TRFL_HUMAN Lactotransferrin OS=Homo sapiens OX=9606 GN=LTF PE=1 SV=6	2	TRFL	controllerType=0 controllerNumber=1 scan=25072	44.7863
948	Top500_RP_HCD_1.raw_20200210	Top500	RP	HCD	1	18359:2	2	Y.FSYSGAFK.C			453.721	2	906.435	906.436	0	-0.6	209	NRagged	257.73	132.52	132.52	1.75	261	>sp|P02788|TRFL_HUMAN Lactotransferrin OS=Homo sapiens OX=9606 GN=LTF PE=1 SV=6	2	TRFL	controllerType=0 controllerNumber=1 scan=18150	34.4197
949	Top500_RP_HCD_1.raw_20200210	Top500	RP	HCD	1	52384:2	2	Y.FSYSGAFK.C			453.722	2	906.437	906.436	0	1.3	209	NRagged	271.8	185.43	185.43	3.32	261	>sp|P02788|TRFL_HUMAN Lactotransferrin OS=Homo sapiens OX=9606 GN=LTF PE=1 SV=6	2	TRFL	controllerType=0 controllerNumber=1 scan=46235	77.3527
950	Top500_RP_HCD_1.raw_20200210	Top500	RP	HCD	1	18584:2	2	Y.FSYSGAFK.C			453.722	2	906.436	906.436	0	0.3	209	NRagged	280.69	182.23	182.23	3.05	261	>sp|P02788|TRFL_HUMAN Lactotransferrin OS=Homo sapiens OX=9606 GN=LTF PE=1 SV=6	2	TRFL	controllerType=0 controllerNumber=1 scan=18342	34.7095
951	Top500_RP_HCD_1.raw_20200210	Top500	RP	HCD	1	18283:2	2	Y.FSYSGAFK.C			453.721	2	906.435	906.436	0	-1.1	209	NRagged	344.64	158.54	158.54	3.58	261	>sp|P02788|TRFL_HUMAN Lactotransferrin OS=Homo sapiens OX=9606 GN=LTF PE=1 SV=6	2	TRFL	controllerType=0 controllerNumber=1 scan=18083	34.3136
952	Top500_RP_HCD_1.raw_20200210	Top500	RP	HCD	1	17888:2	2	Y.FSYSGAFK.C			453.721	2	906.435	906.436	0	-0.3	209	NRagged	405.17	232.04	232.04	4.77	261	>sp|P02788|TRFL_HUMAN Lactotransferrin OS=Homo sapiens OX=9606 GN=LTF PE=1 SV=6	2	TRFL	controllerType=0 controllerNumber=1 scan=17738	33.7862
953	Top500_RP_HCD_1.raw_20200210	Top500	RP	HCD	1	18093:2	2	Y.FSYSGAFK.C			453.722	2	906.436	906.436	0	0.3	209	NRagged	449.77	257.22	257.22	4.6	261	>sp|P02788|TRFL_HUMAN Lactotransferrin OS=Homo sapiens OX=9606 GN=LTF PE=1 SV=6	2	TRFL	controllerType=0 controllerNumber=1 scan=17941	34.1105
954	Top500_RP_HCD_1.raw_20200210	Top500	RP	HCD	1	07666:2	2	F.SYSGAFK.C			380.187	2	759.367	759.367	0	0.4	210	NRagged	330.88	234.58	234.58	4.11	261	>sp|P02788|TRFL_HUMAN Lactotransferrin OS=Homo sapiens OX=9606 GN=LTF PE=1 SV=6	2	TRFL	controllerType=0 controllerNumber=1 scan=8941	20.5559
955	Top500_RP_HCD_1.raw_20200210	Top500	RP	HCD	1	17903:1	2	F.SYSGAFK.C			759.367	1	759.367	759.367	0	0.4	210	NRagged	542.64	334.36	334.36	4.99	261	>sp|P02788|TRFL_HUMAN Lactotransferrin OS=Homo sapiens OX=9606 GN=LTF PE=1 SV=6	2	TRFL	controllerType=0 controllerNumber=1 scan=17751	33.8048
956	Top500_RP_HCD_1.raw_20200210	Top500	RP	HCD	1	17926:1	2	S.YSGAFK.C			672.335	1	672.335	672.335	0	-0.9	211	NRagged	289.7	21.47	21.47	1.05	261	>sp|P02788|TRFL_HUMAN Lactotransferrin OS=Homo sapiens OX=9606 GN=LTF PE=1 SV=6	2	TRFL	controllerType=0 controllerNumber=1 scan=17774	33.8409
957	Top500_RP_HCD_1.raw_20200210	Top500	RP	HCD	1	06121:2	2	K.C[+57.021]LRDGAGDV.A		C[+57]	481.722	2	962.437	962.436	0	0.6	217	CRagged	528.45	324.13	324.13	5.34	261	>sp|P02788|TRFL_HUMAN Lactotransferrin OS=Homo sapiens OX=9606 GN=LTF PE=1 SV=6	2	TRFL	controllerType=0 controllerNumber=1 scan=7732	18.8128
958	Top500_RP_HCD_1.raw_20200210	Top500	RP	HCD	1	19312:2	2	K.C[+57.021]LRDGAGDVAF.I		C[+57]	590.774	2	1180.54	1180.54	0	-0.8	217	CRagged	286.16	189.67	189.67	2.95	261	>sp|P02788|TRFL_HUMAN Lactotransferrin OS=Homo sapiens OX=9606 GN=LTF PE=1 SV=6	2	TRFL	controllerType=0 controllerNumber=1 scan=18957	35.6145
959	Top500_RP_HCD_1.raw_20200210	Top500	RP	HCD	1	19096:2	2	K.C[+57.021]LRDGAGDVAF.I		C[+57]	590.774	2	1180.54	1180.54	0	0	217	CRagged	424.94	242.1	242.1	4.66	261	>sp|P02788|TRFL_HUMAN Lactotransferrin OS=Homo sapiens OX=9606 GN=LTF PE=1 SV=6	2	TRFL	controllerType=0 controllerNumber=1 scan=18776	35.3481
960	Top500_RP_HCD_1.raw_20200210	Top500	RP	HCD	1	27353:2	2	K.C[+57.021]LRDGAGDVAFI.R		C[+57]	647.316	2	1293.63	1293.63	0	-0.1	217	CRagged	450.27	324.6	324.6	5.37	261	>sp|P02788|TRFL_HUMAN Lactotransferrin OS=Homo sapiens OX=9606 GN=LTF PE=1 SV=6	2	TRFL	controllerType=0 controllerNumber=1 scan=26044	46.2357
961	Top500_RP_HCD_1.raw_20200210	Top500	RP	HCD	1	26369:2	2	C.LRDGAGDVAFI.R			567.302	2	1133.6	1133.59	0	0.6	218	Non	142.69	1.66	1.66	0.33	261	>sp|P02788|TRFL_HUMAN Lactotransferrin OS=Homo sapiens OX=9606 GN=LTF PE=1 SV=6	2	TRFL	controllerType=0 controllerNumber=1 scan=25168	44.9262
962	Top500_RP_HCD_1.raw_20200210	Top500	RP	HCD	1	24388:2	2	L.RDGAGDVAFI.R			510.759	2	1020.51	1020.51	0	0.3	219	Non	180.45	1.58	1.58	0.31	261	>sp|P02788|TRFL_HUMAN Lactotransferrin OS=Homo sapiens OX=9606 GN=LTF PE=1 SV=6	2	TRFL	controllerType=0 controllerNumber=1 scan=23335	42.1073
963	Top500_RP_HCD_1.raw_20200210	Top500	RP	HCD	1	24091:2	2	L.RDGAGDVAFI.R			510.759	2	1020.51	1020.51	0	-0.3	219	Non	260.78	94.82	94.82	1.53	261	>sp|P02788|TRFL_HUMAN Lactotransferrin OS=Homo sapiens OX=9606 GN=LTF PE=1 SV=6	2	TRFL	controllerType=0 controllerNumber=1 scan=23078	41.709
964	Top500_RP_HCD_1.raw_20200210	Top500	RP	HCD	1	24311:2	2	L.RDGAGDVAFI.R			510.759	2	1020.51	1020.51	0	0.3	219	Non	294.85	127.01	127.01	2.9	261	>sp|P02788|TRFL_HUMAN Lactotransferrin OS=Homo sapiens OX=9606 GN=LTF PE=1 SV=6	2	TRFL	controllerType=0 controllerNumber=1 scan=23276	42.0184
965	Top500_RP_HCD_1.raw_20200210	Top500	RP	HCD	1	19556:2	2	R.DGAGDVAFIR.E			510.759	2	1020.51	1020.51	0	0.2	220	Specific	483.73	355.12	355.12	5.57	261	>sp|P02788|TRFL_HUMAN Lactotransferrin OS=Homo sapiens OX=9606 GN=LTF PE=1 SV=6	2	TRFL	controllerType=0 controllerNumber=1 scan=19142	35.8805
966	Top500_RP_HCD_1.raw_20200210	Top500	RP	HCD	1	19577:2	2	R.DGAGDVAFIR.E			510.759	2	1020.51	1020.51	0	0.6	220	Specific	597.82	433.66	433.66	8.22	261	>sp|P02788|TRFL_HUMAN Lactotransferrin OS=Homo sapiens OX=9606 GN=LTF PE=1 SV=6	2	TRFL	controllerType=0 controllerNumber=1 scan=19158	35.903
967	Top500_RP_HCD_1.raw_20200210	Top500	RP	HCD	1	20752:2	2	R.DGAGDVAFIRE.S			575.281	2	1149.56	1149.55	0	1.4	220	Specific	561.09	464.68	464.68	6.95	261	>sp|P02788|TRFL_HUMAN Lactotransferrin OS=Homo sapiens OX=9606 GN=LTF PE=1 SV=6	2	TRFL	controllerType=0 controllerNumber=1 scan=20139	37.3332
968	Top500_RP_HCD_1.raw_20200210	Top500	RP	HCD	1	21746:2	2	R.DGAGDVAFIRE.S			575.28	2	1149.55	1149.55	0	0.2	220	Specific	637.84	492.54	492.54	9.31	261	>sp|P02788|TRFL_HUMAN Lactotransferrin OS=Homo sapiens OX=9606 GN=LTF PE=1 SV=6	2	TRFL	controllerType=0 controllerNumber=1 scan=20978	38.5539
969	Top500_RP_HCD_1.raw_20200210	Top500	RP	HCD	1	20179:2	2	R.DGAGDVAFIRE.S			575.281	2	1149.55	1149.55	0	0.5	220	Specific	686.58	535.67	535.67	10.31	261	>sp|P02788|TRFL_HUMAN Lactotransferrin OS=Homo sapiens OX=9606 GN=LTF PE=1 SV=6	2	TRFL	controllerType=0 controllerNumber=1 scan=19653	36.6199
970	Top500_RP_HCD_1.raw_20200210	Top500	RP	HCD	1	20443:2	2	R.DGAGDVAFIRE.S			575.28	2	1149.55	1149.55	0	-0.5	220	Specific	711.03	570.8	570.8	11.31	261	>sp|P02788|TRFL_HUMAN Lactotransferrin OS=Homo sapiens OX=9606 GN=LTF PE=1 SV=6	2	TRFL	controllerType=0 controllerNumber=1 scan=19871	36.9409
971	Top500_RP_HCD_1.raw_20200210	Top500	RP	HCD	1	18670:2	2	D.GAGDVAFIRE.S			517.767	2	1034.53	1034.53	0	0.7	221	Specific	537.94	266.58	266.58	5.12	261	>sp|P02788|TRFL_HUMAN Lactotransferrin OS=Homo sapiens OX=9606 GN=LTF PE=1 SV=6	2	TRFL	controllerType=0 controllerNumber=1 scan=18405	34.7984
972	Top500_RP_HCD_1.raw_20200210	Top500	RP	HCD	1	15042:2	2	D.VAFIRE.S			367.713	2	734.418	734.42	0	-1.4	225	Specific	240.02	96.07	96.07	1.19	261	>sp|P02788|TRFL_HUMAN Lactotransferrin OS=Homo sapiens OX=9606 GN=LTF PE=1 SV=6	2	TRFL	controllerType=0 controllerNumber=1 scan=15180	29.8631
973	Top500_RP_HCD_1.raw_20200210	Top500	RP	HCD	1	10795:2	2	I.RESTVFE.D			434.214	2	867.42	867.421	0	-0.2	229	NRagged	400.34	153.75	153.75	3.85	261	>sp|P02788|TRFL_HUMAN Lactotransferrin OS=Homo sapiens OX=9606 GN=LTF PE=1 SV=6	2	TRFL	controllerType=0 controllerNumber=1 scan=11533	24.3867
974	Top500_RP_HCD_1.raw_20200210	Top500	RP	HCD	1	16132:1	2	E.STVF.E			453.234	1	453.234	453.234	0	-0.7	231	CRagged	309.47	22.6	22.6	0.78	261	>sp|P02788|TRFL_HUMAN Lactotransferrin OS=Homo sapiens OX=9606 GN=LTF PE=1 SV=6	2	TRFL	controllerType=0 controllerNumber=1 scan=16212	31.4945
975	Top500_RP_HCD_1.raw_20200210	Top500	RP	HCD	1	13419:1	2	E.STVFE.D			582.277	1	582.277	582.277	0	0.3	231	Specific	200.38	43	43	0.34	261	>sp|P02788|TRFL_HUMAN Lactotransferrin OS=Homo sapiens OX=9606 GN=LTF PE=1 SV=6	2	TRFL	controllerType=0 controllerNumber=1 scan=13821	27.8774
976	Top500_RP_HCD_1.raw_20200210	Top500	RP	HCD	1	13484:1	2	E.STVFE.D			582.277	1	582.277	582.277	0	0	231	Specific	357.73	43	43	1.83	261	>sp|P02788|TRFL_HUMAN Lactotransferrin OS=Homo sapiens OX=9606 GN=LTF PE=1 SV=6	2	TRFL	controllerType=0 controllerNumber=1 scan=13879	27.9655
977	Top500_RP_HCD_1.raw_20200210	Top500	RP	HCD	1	27690:2	2	E.STVFEDLSDE.A			571.249	2	1141.49	1141.49	0	1.6	231	Specific	325.92	171.35	171.35	3.27	261	>sp|P02788|TRFL_HUMAN Lactotransferrin OS=Homo sapiens OX=9606 GN=LTF PE=1 SV=6	2	TRFL	controllerType=0 controllerNumber=1 scan=26331	46.6617
978	Top500_RP_HCD_1.raw_20200210	Top500	RP	HCD	1	27430:2	2	E.STVFEDLSDE.A			571.248	2	1141.49	1141.49	0	-0.1	231	Specific	458.94	199.71	199.71	4.37	261	>sp|P02788|TRFL_HUMAN Lactotransferrin OS=Homo sapiens OX=9606 GN=LTF PE=1 SV=6	2	TRFL	controllerType=0 controllerNumber=1 scan=26110	46.3357
979	Top500_RP_HCD_1.raw_20200210	Top500	RP	HCD	1	27539:1	2	V.FEDLSDE.A			854.347	1	854.347	854.341	0	6	234	NRagged	341.25	12.9	12.9	1.22	261	>sp|P02788|TRFL_HUMAN Lactotransferrin OS=Homo sapiens OX=9606 GN=LTF PE=1 SV=6	2	TRFL	controllerType=0 controllerNumber=1 scan=26209	46.4822
980	Top500_RP_HCD_1.raw_20200210	Top500	RP	HCD	1	27575:1	2	E.YELL.C			537.292	1	537.292	537.292	0	0.2	246	CRagged	243.29	17.42	17.42	0.64	261	>sp|P02788|TRFL_HUMAN Lactotransferrin OS=Homo sapiens OX=9606 GN=LTF PE=1 SV=6	2	TRFL	controllerType=0 controllerNumber=1 scan=26241	46.5308
981	Top500_RP_HCD_1.raw_20200210	Top500	RP	HCD	1	18519:2	2	E.YELLC[+57.021]PDNTR.K		C[+57]	640.801	2	1280.59	1280.59	0	0.3	246	Specific	411.73	290.82	290.82	4.96	261	>sp|P02788|TRFL_HUMAN Lactotransferrin OS=Homo sapiens OX=9606 GN=LTF PE=1 SV=6	2	TRFL	controllerType=0 controllerNumber=1 scan=18292	34.6367
982	Top500_RP_HCD_1.raw_20200210	Top500	RP	HCD	1	18228:2	2	E.YELLC[+57.021]PDNTR.K		C[+57]	640.801	2	1280.6	1280.59	0	0.9	246	Specific	534.22	438.94	438.94	6.94	261	>sp|P02788|TRFL_HUMAN Lactotransferrin OS=Homo sapiens OX=9606 GN=LTF PE=1 SV=6	2	TRFL	controllerType=0 controllerNumber=1 scan=18041	34.2527
983	Top500_RP_HCD_1.raw_20200210	Top500	RP	HCD	1	18457:2	2	E.YELLC[+57.021]PDNTR.K		C[+57]	640.801	2	1280.59	1280.59	0	0.3	246	Specific	564.84	441.98	441.98	6.71	261	>sp|P02788|TRFL_HUMAN Lactotransferrin OS=Homo sapiens OX=9606 GN=LTF PE=1 SV=6	2	TRFL	controllerType=0 controllerNumber=1 scan=18240	34.558
984	Top500_RP_HCD_1.raw_20200210	Top500	RP	HCD	1	11108:2	2	Y.ELLC[+57.021]PDNTR.K		C[+57]	559.269	2	1117.53	1117.53	0	-0.1	247	NRagged	316.89	191.35	191.35	3.85	261	>sp|P02788|TRFL_HUMAN Lactotransferrin OS=Homo sapiens OX=9606 GN=LTF PE=1 SV=6	2	TRFL	controllerType=0 controllerNumber=1 scan=11770	24.7173
985	Top500_RP_HCD_1.raw_20200210	Top500	RP	HCD	1	11179:2	2	Y.ELLC[+57.021]PDNTR.K		C[+57]	559.269	2	1117.53	1117.53	0	0.4	247	NRagged	396.51	213.89	213.89	4.59	261	>sp|P02788|TRFL_HUMAN Lactotransferrin OS=Homo sapiens OX=9606 GN=LTF PE=1 SV=6	2	TRFL	controllerType=0 controllerNumber=1 scan=11825	24.7939
986	Top500_RP_HCD_1.raw_20200210	Top500	RP	HCD	1	11195:1	2	E.LLC[+57.021]PD.N		C[+57]	617.295	1	617.295	617.296	0	-1.5	248	Specific	242.99	76.08	76.08	1.22	261	>sp|P02788|TRFL_HUMAN Lactotransferrin OS=Homo sapiens OX=9606 GN=LTF PE=1 SV=6	2	TRFL	controllerType=0 controllerNumber=1 scan=11840	24.8149
987	Top500_RP_HCD_1.raw_20200210	Top500	RP	HCD	1	07319:2	2	E.LLC[+57.021]PDNTR.K		C[+57]	494.748	2	988.49	988.488	0	1.6	248	Specific	368.61	175.49	175.49	4.34	261	>sp|P02788|TRFL_HUMAN Lactotransferrin OS=Homo sapiens OX=9606 GN=LTF PE=1 SV=6	2	TRFL	controllerType=0 controllerNumber=1 scan=8674	20.1713
988	Top500_RP_HCD_1.raw_20200210	Top500	RP	HCD	1	52175:2	2	E.LLC[+57.021]PDNTR.K		C[+57]	494.747	2	988.487	988.488	0	-0.7	248	Specific	374.27	111.39	111.39	3.59	261	>sp|P02788|TRFL_HUMAN Lactotransferrin OS=Homo sapiens OX=9606 GN=LTF PE=1 SV=6	2	TRFL	controllerType=0 controllerNumber=1 scan=46086	77.1393
989	Top500_RP_HCD_1.raw_20200210	Top500	RP	HCD	1	06659:2	2	E.LLC[+57.021]PDNTR.K		C[+57]	494.748	2	988.489	988.488	0	0.6	248	Specific	402.53	213.19	213.19	4.71	261	>sp|P02788|TRFL_HUMAN Lactotransferrin OS=Homo sapiens OX=9606 GN=LTF PE=1 SV=6	2	TRFL	controllerType=0 controllerNumber=1 scan=8145	19.3964
990	Top500_RP_HCD_1.raw_20200210	Top500	RP	HCD	1	06944:2	2	E.LLC[+57.021]PDNTR.K		C[+57]	494.748	2	988.489	988.488	0	1.2	248	Specific	466.66	187.87	187.87	4.51	261	>sp|P02788|TRFL_HUMAN Lactotransferrin OS=Homo sapiens OX=9606 GN=LTF PE=1 SV=6	2	TRFL	controllerType=0 controllerNumber=1 scan=8369	19.7139
991	Top500_RP_HCD_1.raw_20200210	Top500	RP	HCD	1	08078:3	2	E.LLC[+57.021]PDNTRKPV.D		C[+57]	438.24	3	1312.7	1312.7	0	-0.1	248	CRagged	400.8	283.6	283.6	5.23	261	>sp|P02788|TRFL_HUMAN Lactotransferrin OS=Homo sapiens OX=9606 GN=LTF PE=1 SV=6	2	TRFL	controllerType=0 controllerNumber=1 scan=9292	21.0747
992	Top500_RP_HCD_1.raw_20200210	Top500	RP	HCD	1	07851:3	2	E.LLC[+57.021]PDNTRKPV.D		C[+57]	438.24	3	1312.7	1312.7	0	0.5	248	CRagged	508.33	322.34	322.34	5.54	261	>sp|P02788|TRFL_HUMAN Lactotransferrin OS=Homo sapiens OX=9606 GN=LTF PE=1 SV=6	2	TRFL	controllerType=0 controllerNumber=1 scan=9087	20.763
993	Top500_RP_HCD_1.raw_20200210	Top500	RP	HCD	1	07868:2	2	E.LLC[+57.021]PDNTRKPV.D		C[+57]	656.857	2	1312.71	1312.7	0	1.4	248	CRagged	613.52	364.19	364.19	7.71	261	>sp|P02788|TRFL_HUMAN Lactotransferrin OS=Homo sapiens OX=9606 GN=LTF PE=1 SV=6	2	TRFL	controllerType=0 controllerNumber=1 scan=9098	20.7789
994	Top500_RP_HCD_1.raw_20200210	Top500	RP	HCD	1	02219:2	2	L.LC[+57.021]PDNTR.K		C[+57]	438.206	2	875.405	875.404	0	1	249	NRagged	269.56	83.06	83.06	2.41	261	>sp|P02788|TRFL_HUMAN Lactotransferrin OS=Homo sapiens OX=9606 GN=LTF PE=1 SV=6	2	TRFL	controllerType=0 controllerNumber=1 scan=4758	14.607
995	Top500_RP_HCD_1.raw_20200210	Top500	RP	HCD	1	06796:2	2	L.C[+57.021]PDNTR.K		C[+57]	381.664	2	762.321	762.32	0	0.8	250	NRagged	432.6	188.91	188.91	4.1	261	>sp|P02788|TRFL_HUMAN Lactotransferrin OS=Homo sapiens OX=9606 GN=LTF PE=1 SV=6	2	TRFL	controllerType=0 controllerNumber=1 scan=8246	19.5394
996	Top500_RP_HCD_1.raw_20200210	Top500	RP	HCD	1	03273:2	2	D.NTRKPVDKF.K			552.812	2	1104.62	1104.62	0	1.3	253	CRagged	279.02	162.99	162.99	2.5	261	>sp|P02788|TRFL_HUMAN Lactotransferrin OS=Homo sapiens OX=9606 GN=LTF PE=1 SV=6	2	TRFL	controllerType=0 controllerNumber=1 scan=5570	15.7438
997	Top500_RP_HCD_1.raw_20200210	Top500	RP	HCD	1	03252:3	2	D.NTRKPVDKF.K			368.877	3	1104.62	1104.62	0	1.3	253	CRagged	391.75	247.79	247.79	4.25	261	>sp|P02788|TRFL_HUMAN Lactotransferrin OS=Homo sapiens OX=9606 GN=LTF PE=1 SV=6	2	TRFL	controllerType=0 controllerNumber=1 scan=5556	15.7239
998	Top500_RP_HCD_1.raw_20200210	Top500	RP	HCD	1	04643:2	2	R.KPVDKF.K			367.216	2	733.425	733.424	0	1.4	256	CRagged	333.85	65.41	65.41	1.72	261	>sp|P02788|TRFL_HUMAN Lactotransferrin OS=Homo sapiens OX=9606 GN=LTF PE=1 SV=6	2	TRFL	controllerType=0 controllerNumber=1 scan=6630	17.2525
999	Top500_RP_HCD_1.raw_20200210	Top500	RP	HCD	1	02569:2	2	K.FKDC[+57.021]HLAR.V		C[+57]	523.764	2	1046.52	1046.52	0	1.6	261	Specific	430.48	231.87	231.87	3.28	261	>sp|P02788|TRFL_HUMAN Lactotransferrin OS=Homo sapiens OX=9606 GN=LTF PE=1 SV=6	2	TRFL	controllerType=0 controllerNumber=1 scan=5018	14.9692
1000	Top500_RP_HCD_1.raw_20200210	Top500	RP	HCD	1	04231:2	2	A.RVPSHAVV.A			432.757	2	864.506	864.505	0	0.8	268	Non	348.35	266.31	266.31	4.3	261	>sp|P02788|TRFL_HUMAN Lactotransferrin OS=Homo sapiens OX=9606 GN=LTF PE=1 SV=6	2	TRFL	controllerType=0 controllerNumber=1 scan=6313	16.8026
1001	Top500_RP_HCD_1.raw_20200210	Top500	RP	HCD	1	06472:2	2	R.VPSHAVV.A			354.706	2	708.405	708.404	0	1.1	269	CRagged	339.5	155.24	155.24	3.55	261	>sp|P02788|TRFL_HUMAN Lactotransferrin OS=Homo sapiens OX=9606 GN=LTF PE=1 SV=6	2	TRFL	controllerType=0 controllerNumber=1 scan=7996	19.1869
1002	Top500_RP_HCD_1.raw_20200210	Top500	RP	HCD	1	05375:2	2	R.VPSHAVVA.R			390.225	2	779.442	779.441	0	1.9	269	CRagged	323.94	119.09	119.09	2.8	261	>sp|P02788|TRFL_HUMAN Lactotransferrin OS=Homo sapiens OX=9606 GN=LTF PE=1 SV=6	2	TRFL	controllerType=0 controllerNumber=1 scan=7168	18.0095
1003	Top500_RP_HCD_1.raw_20200210	Top500	RP	HCD	1	02447:2	2	V.PSHAVVAR.S			418.741	2	836.475	836.474	0	1.4	270	NRagged	377.21	121.52	121.52	3.51	261	>sp|P02788|TRFL_HUMAN Lactotransferrin OS=Homo sapiens OX=9606 GN=LTF PE=1 SV=6	2	TRFL	controllerType=0 controllerNumber=1 scan=4926	14.842
1004	Top500_RP_HCD_1.raw_20200210	Top500	RP	HCD	1	20972:2	2	R.SVNGKEDAIW.N			559.778	2	1118.55	1118.55	0	0.4	278	CRagged	411.78	278.09	278.09	4.79	261	>sp|P02788|TRFL_HUMAN Lactotransferrin OS=Homo sapiens OX=9606 GN=LTF PE=1 SV=6	2	TRFL	controllerType=0 controllerNumber=1 scan=20316	37.5843
1005	Top500_RP_HCD_1.raw_20200210	Top500	RP	HCD	1	21183:2	2	R.SVNGKEDAIW.N			559.777	2	1118.55	1118.55	0	-0.1	278	CRagged	418.4	251.12	251.12	4.43	261	>sp|P02788|TRFL_HUMAN Lactotransferrin OS=Homo sapiens OX=9606 GN=LTF PE=1 SV=6	2	TRFL	controllerType=0 controllerNumber=1 scan=20520	37.8947
1006	Top500_RP_HCD_1.raw_20200210	Top500	RP	HCD	1	33721:3	2	R.SVNGKEDAIWNLLR.Q			538.958	3	1614.86	1614.86	0	-1	278	Specific	716.61	684.21	684.21	11.26	261	>sp|P02788|TRFL_HUMAN Lactotransferrin OS=Homo sapiens OX=9606 GN=LTF PE=1 SV=6	2	TRFL	controllerType=0 controllerNumber=1 scan=32002	55.6396
1007	Top500_RP_HCD_1.raw_20200210	Top500	RP	HCD	1	19705:2	2	V.NGKEDAIW.N			466.727	2	932.447	932.447	0	-0.4	280	Non	329.21	68.62	68.62	1.92	261	>sp|P02788|TRFL_HUMAN Lactotransferrin OS=Homo sapiens OX=9606 GN=LTF PE=1 SV=6	2	TRFL	controllerType=0 controllerNumber=1 scan=19262	36.05
1008	Top500_RP_HCD_1.raw_20200210	Top500	RP	HCD	1	33104:3	2	V.NGKEDAIWNLLR.Q			476.925	3	1428.76	1428.76	0	-0.1	280	NRagged	326.07	264.66	264.66	4.51	261	>sp|P02788|TRFL_HUMAN Lactotransferrin OS=Homo sapiens OX=9606 GN=LTF PE=1 SV=6	2	TRFL	controllerType=0 controllerNumber=1 scan=31452	54.7884
1009	Top500_RP_HCD_1.raw_20200210	Top500	RP	HCD	1	33089:2	2	V.NGKEDAIWNLLR.Q			714.883	2	1428.76	1428.76	0	-1.2	280	NRagged	633.04	409.94	409.94	8.99	261	>sp|P02788|TRFL_HUMAN Lactotransferrin OS=Homo sapiens OX=9606 GN=LTF PE=1 SV=6	2	TRFL	controllerType=0 controllerNumber=1 scan=31433	54.7571
1010	Top500_RP_HCD_1.raw_20200210	Top500	RP	HCD	1	38046:2	2	K.EDAIWNLLR.Q			565.304	2	1129.6	1129.6	0	0.6	283	Specific	563.71	552.35	552.35	6.97	261	>sp|P02788|TRFL_HUMAN Lactotransferrin OS=Homo sapiens OX=9606 GN=LTF PE=1 SV=6	2	TRFL	controllerType=0 controllerNumber=1 scan=35960	62.0166
1011	Top500_RP_HCD_1.raw_20200210	Top500	RP	HCD	1	38339:2	2	K.EDAIWNLLR.Q			565.304	2	1129.6	1129.6	0	0	283	Specific	660.46	524.08	524.08	10.22	261	>sp|P02788|TRFL_HUMAN Lactotransferrin OS=Homo sapiens OX=9606 GN=LTF PE=1 SV=6	2	TRFL	controllerType=0 controllerNumber=1 scan=36180	62.3326
1012	Top500_RP_HCD_1.raw_20200210	Top500	RP	HCD	1	37376:2	2	E.DAIWNLLR.Q			500.782	2	1000.56	1000.56	0	-0.6	284	Specific	230.28	145.91	145.91	3.16	261	>sp|P02788|TRFL_HUMAN Lactotransferrin OS=Homo sapiens OX=9606 GN=LTF PE=1 SV=6	2	TRFL	controllerType=0 controllerNumber=1 scan=35399	61.1758
1013	Top500_RP_HCD_1.raw_20200210	Top500	RP	HCD	1	38150:2	2	E.DAIWNLLR.Q			500.782	2	1000.56	1000.56	0	0.2	284	Specific	356.77	240.58	240.58	4.78	261	>sp|P02788|TRFL_HUMAN Lactotransferrin OS=Homo sapiens OX=9606 GN=LTF PE=1 SV=6	2	TRFL	controllerType=0 controllerNumber=1 scan=36039	62.129
1014	Top500_RP_HCD_1.raw_20200210	Top500	RP	HCD	1	37372:2	2	E.DAIWNLLR.Q			500.782	2	1000.56	1000.56	0	-0.6	284	Specific	369.3	175.07	175.07	4.52	261	>sp|P02788|TRFL_HUMAN Lactotransferrin OS=Homo sapiens OX=9606 GN=LTF PE=1 SV=6	2	TRFL	controllerType=0 controllerNumber=1 scan=35394	61.1691
1015	Top500_RP_HCD_1.raw_20200210	Top500	RP	HCD	1	37878:2	2	E.DAIWNLLR.Q			500.783	2	1000.56	1000.56	0	0.3	284	Specific	401	215.43	215.43	5.04	261	>sp|P02788|TRFL_HUMAN Lactotransferrin OS=Homo sapiens OX=9606 GN=LTF PE=1 SV=6	2	TRFL	controllerType=0 controllerNumber=1 scan=35811	61.7939
1016	Top500_RP_HCD_1.raw_20200210	Top500	RP	HCD	1	37597:2	2	E.DAIWNLLR.Q			500.782	2	1000.56	1000.56	0	0.2	284	Specific	538.08	287.57	287.57	5.55	261	>sp|P02788|TRFL_HUMAN Lactotransferrin OS=Homo sapiens OX=9606 GN=LTF PE=1 SV=6	2	TRFL	controllerType=0 controllerNumber=1 scan=35594	61.4753
1017	Top500_RP_HCD_1.raw_20200210	Top500	RP	HCD	1	37468:2	2	A.IWNLLR.Q			407.75	2	814.494	814.493	0	0.5	286	NRagged	283.7	78.03	78.03	2.72	261	>sp|P02788|TRFL_HUMAN Lactotransferrin OS=Homo sapiens OX=9606 GN=LTF PE=1 SV=6	2	TRFL	controllerType=0 controllerNumber=1 scan=35473	61.2865
1018	Top500_RP_HCD_1.raw_20200210	Top500	RP	HCD	1	30424:2	2	A.IWNLLR.Q			407.75	2	814.492	814.493	0	-1.8	286	NRagged	295.04	80.31	80.31	1.81	261	>sp|P02788|TRFL_HUMAN Lactotransferrin OS=Homo sapiens OX=9606 GN=LTF PE=1 SV=6	2	TRFL	controllerType=0 controllerNumber=1 scan=28934	50.7791
1019	Top500_RP_HCD_1.raw_20200210	Top500	RP	HCD	1	26039:2	2	K.FQLFGSPSGQK.D			598.309	2	1195.61	1195.61	0	-0.6	305	Specific	498.29	327.43	327.43	5.31	261	>sp|P02788|TRFL_HUMAN Lactotransferrin OS=Homo sapiens OX=9606 GN=LTF PE=1 SV=6	2	TRFL	controllerType=0 controllerNumber=1 scan=24855	44.4413
1020	Top500_RP_HCD_1.raw_20200210	Top500	RP	HCD	1	25952:2	2	K.FQLFGSPSGQK.D			598.309	2	1195.61	1195.61	0	0.2	305	Specific	614.68	393.68	393.68	9.29	261	>sp|P02788|TRFL_HUMAN Lactotransferrin OS=Homo sapiens OX=9606 GN=LTF PE=1 SV=6	2	TRFL	controllerType=0 controllerNumber=1 scan=24788	44.3425
1021	Top500_RP_HCD_1.raw_20200210	Top500	RP	HCD	1	26282:2	2	K.FQLFGSPSGQKD.L			655.822	2	1310.64	1310.64	0	-0.3	305	Specific	264.72	142.28	142.28	3.32	261	>sp|P02788|TRFL_HUMAN Lactotransferrin OS=Homo sapiens OX=9606 GN=LTF PE=1 SV=6	2	TRFL	controllerType=0 controllerNumber=1 scan=25094	44.8202
1022	Top500_RP_HCD_1.raw_20200210	Top500	RP	HCD	1	12491:2	2	F.QLFGSPSGQK.D			524.779	2	1048.55	1048.54	0	7.2	306	NRagged	373.52	178.38	178.38	1.72	261	>sp|P02788|TRFL_HUMAN Lactotransferrin OS=Homo sapiens OX=9606 GN=LTF PE=1 SV=6	2	TRFL	controllerType=0 controllerNumber=1 scan=13004	26.5869
1023	Top500_RP_HCD_1.raw_20200210	Top500	RP	HCD	1	12503:2	2	F.QLFGSPSGQK.D			524.779	2	1048.55	1048.54	0	7.4	306	NRagged	390.64	194	194	2.39	261	>sp|P02788|TRFL_HUMAN Lactotransferrin OS=Homo sapiens OX=9606 GN=LTF PE=1 SV=6	2	TRFL	controllerType=0 controllerNumber=1 scan=13014	26.6013
1024	Top500_RP_HCD_1.raw_20200210	Top500	RP	HCD	1	12462:2	2	F.QLFGSPSGQK.D			524.774	2	1048.54	1048.54	0	-0.7	306	NRagged	431.62	196.9	196.9	3.79	261	>sp|P02788|TRFL_HUMAN Lactotransferrin OS=Homo sapiens OX=9606 GN=LTF PE=1 SV=6	2	TRFL	controllerType=0 controllerNumber=1 scan=12982	26.5551
1025	Top500_RP_HCD_1.raw_20200210	Top500	RP	HCD	1	02646:2	2	L.FGSPSGQK.D			404.203	2	807.399	807.399	0	-0.1	308	NRagged	244.6	196.71	196.71	2.66	261	>sp|P02788|TRFL_HUMAN Lactotransferrin OS=Homo sapiens OX=9606 GN=LTF PE=1 SV=6	2	TRFL	controllerType=0 controllerNumber=1 scan=5083	15.0592
1026	Top500_RP_HCD_1.raw_20200210	Top500	RP	HCD	1	30381:2	2	L.FGSPSGQKDLLF.K			648.336	2	1295.66	1295.66	0	0.8	308	Non	145.42	45.97	45.97	0.47	261	>sp|P02788|TRFL_HUMAN Lactotransferrin OS=Homo sapiens OX=9606 GN=LTF PE=1 SV=6	2	TRFL	controllerType=0 controllerNumber=1 scan=28881	50.6825
1027	Top500_RP_HCD_1.raw_20200210	Top500	RP	HCD	1	30274:2	2	L.FGSPSGQKDLLF.K			648.335	2	1295.66	1295.66	0	0.2	308	Non	476.92	360.67	360.67	5.43	261	>sp|P02788|TRFL_HUMAN Lactotransferrin OS=Homo sapiens OX=9606 GN=LTF PE=1 SV=6	2	TRFL	controllerType=0 controllerNumber=1 scan=28790	50.5453
1028	Top500_RP_HCD_1.raw_20200210	Top500	RP	HCD	1	25415:2	2	F.GSPSGQKDLLF.K			574.804	2	1148.6	1148.59	0	5.1	309	Non	338.78	149.1	149.1	2.6	261	>sp|P02788|TRFL_HUMAN Lactotransferrin OS=Homo sapiens OX=9606 GN=LTF PE=1 SV=6	2	TRFL	controllerType=0 controllerNumber=1 scan=24325	43.652
1029	Top500_RP_HCD_1.raw_20200210	Top500	RP	HCD	1	25433:2	2	F.GSPSGQKDLLF.K			574.801	2	1148.6	1148.59	0	0.4	309	Non	437.23	206.65	206.65	4.67	261	>sp|P02788|TRFL_HUMAN Lactotransferrin OS=Homo sapiens OX=9606 GN=LTF PE=1 SV=6	2	TRFL	controllerType=0 controllerNumber=1 scan=24340	43.6755
1030	Top500_RP_HCD_1.raw_20200210	Top500	RP	HCD	1	25705:2	2	F.GSPSGQKDLLF.K			574.801	2	1148.59	1148.59	0	-0.1	309	Non	582.33	262.03	262.03	6.28	261	>sp|P02788|TRFL_HUMAN Lactotransferrin OS=Homo sapiens OX=9606 GN=LTF PE=1 SV=6	2	TRFL	controllerType=0 controllerNumber=1 scan=24556	43.99
1031	Top500_RP_HCD_1.raw_20200210	Top500	RP	HCD	1	35901:1	2	K.DLLF.K			507.281	1	507.281	507.281	0	-1.6	316	CRagged	242.43	6.8	6.8	0.35	261	>sp|P02788|TRFL_HUMAN Lactotransferrin OS=Homo sapiens OX=9606 GN=LTF PE=1 SV=6	2	TRFL	controllerType=0 controllerNumber=1 scan=34119	59.237
1032	Top500_RP_HCD_1.raw_20200210	Top500	RP	HCD	1	23046:1	2	K.DLLFK.D			635.378	1	635.378	635.376	0	2.9	316	Specific	341.12	35.93	35.93	1.02	261	>sp|P02788|TRFL_HUMAN Lactotransferrin OS=Homo sapiens OX=9606 GN=LTF PE=1 SV=6	2	TRFL	controllerType=0 controllerNumber=1 scan=22178	40.3799
1033	Top500_RP_HCD_1.raw_20200210	Top500	RP	HCD	1	16351:2	2	F.KDSAIGF.S			369.195	2	737.382	737.383	0	-0.8	320	Non	414.95	86.41	86.41	3.19	261	>sp|P02788|TRFL_HUMAN Lactotransferrin OS=Homo sapiens OX=9606 GN=LTF PE=1 SV=6	2	TRFL	controllerType=0 controllerNumber=1 scan=16401	31.7752
1034	Top500_RP_HCD_1.raw_20200210	Top500	RP	HCD	1	16571:2	2	F.KDSAIGF.S			369.195	2	737.383	737.383	0	0	320	Non	416.78	84.84	84.84	3.05	261	>sp|P02788|TRFL_HUMAN Lactotransferrin OS=Homo sapiens OX=9606 GN=LTF PE=1 SV=6	2	TRFL	controllerType=0 controllerNumber=1 scan=16607	32.0918
1035	Top500_RP_HCD_1.raw_20200210	Top500	RP	HCD	1	07979:2	2	F.KDSAIGFSR.V			490.762	2	980.516	980.516	0	0.1	320	NRagged	535.04	261.79	261.79	4.84	261	>sp|P02788|TRFL_HUMAN Lactotransferrin OS=Homo sapiens OX=9606 GN=LTF PE=1 SV=6	2	TRFL	controllerType=0 controllerNumber=1 scan=9195	20.923
1036	Top500_RP_HCD_1.raw_20200210	Top500	RP	HCD	1	09154:3	2	F.KDSAIGFSRVPPR.I			477.269	3	1429.79	1429.79	0	-0.1	320	NRagged	291.01	255.91	255.91	3.54	261	>sp|P02788|TRFL_HUMAN Lactotransferrin OS=Homo sapiens OX=9606 GN=LTF PE=1 SV=6	2	TRFL	controllerType=0 controllerNumber=1 scan=10275	22.6024
1037	Top500_RP_HCD_1.raw_20200210	Top500	RP	HCD	1	12120:2	2	K.DSAIGFSR.V			426.714	2	852.42	852.421	0	-0.8	321	Specific	445.66	317.27	317.27	5.18	261	>sp|P02788|TRFL_HUMAN Lactotransferrin OS=Homo sapiens OX=9606 GN=LTF PE=1 SV=6	2	TRFL	controllerType=0 controllerNumber=1 scan=12631	25.9849
1038	Top500_RP_HCD_1.raw_20200210	Top500	RP	HCD	1	03892:2	2	I.GFSRVPPR.I			458.262	2	915.518	915.516	0	1.7	325	NRagged	402.78	224.89	224.89	3.51	261	>sp|P02788|TRFL_HUMAN Lactotransferrin OS=Homo sapiens OX=9606 GN=LTF PE=1 SV=6	2	TRFL	controllerType=0 controllerNumber=1 scan=6055	16.4342
1039	Top500_RP_HCD_1.raw_20200210	Top500	RP	HCD	1	15126:3	2	F.SRVPPRIDSGLY.L			453.918	3	1359.74	1359.74	0	0	327	Non	103.4	103.4	103.4	0.72	261	>sp|P02788|TRFL_HUMAN Lactotransferrin OS=Homo sapiens OX=9606 GN=LTF PE=1 SV=6	2	TRFL	controllerType=0 controllerNumber=1 scan=15253	29.9687
1040	Top500_RP_HCD_1.raw_20200210	Top500	RP	HCD	1	15387:3	2	F.SRVPPRIDSGLY.L			453.918	3	1359.74	1359.74	0	0.1	327	Non	145.75	145.75	145.75	1.03	261	>sp|P02788|TRFL_HUMAN Lactotransferrin OS=Homo sapiens OX=9606 GN=LTF PE=1 SV=6	2	TRFL	controllerType=0 controllerNumber=1 scan=15472	30.2983
1041	Top500_RP_HCD_1.raw_20200210	Top500	RP	HCD	1	15665:2	2	F.SRVPPRIDSGLY.L			680.373	2	1359.74	1359.74	0	0.6	327	Non	197.11	84.36	84.36	0.35	261	>sp|P02788|TRFL_HUMAN Lactotransferrin OS=Homo sapiens OX=9606 GN=LTF PE=1 SV=6	2	TRFL	controllerType=0 controllerNumber=1 scan=15725	30.6859
1042	Top500_RP_HCD_1.raw_20200210	Top500	RP	HCD	1	15091:2	2	F.SRVPPRIDSGLY.L			680.371	2	1359.74	1359.74	0	-1.8	327	Non	322.83	207.09	207.09	3.19	261	>sp|P02788|TRFL_HUMAN Lactotransferrin OS=Homo sapiens OX=9606 GN=LTF PE=1 SV=6	2	TRFL	controllerType=0 controllerNumber=1 scan=15224	29.9277
1043	Top500_RP_HCD_1.raw_20200210	Top500	RP	HCD	1	20495:2	2	R.VPPRIDSGLY.L			558.806	2	1116.6	1116.6	0	0	329	CRagged	259.15	68.17	68.17	1.72	261	>sp|P02788|TRFL_HUMAN Lactotransferrin OS=Homo sapiens OX=9606 GN=LTF PE=1 SV=6	2	TRFL	controllerType=0 controllerNumber=1 scan=19918	37.0128
1044	Top500_RP_HCD_1.raw_20200210	Top500	RP	HCD	1	20225:2	2	R.VPPRIDSGLY.L			558.807	2	1116.61	1116.6	0	0.9	329	CRagged	306.59	134.45	134.45	3.28	261	>sp|P02788|TRFL_HUMAN Lactotransferrin OS=Homo sapiens OX=9606 GN=LTF PE=1 SV=6	2	TRFL	controllerType=0 controllerNumber=1 scan=19685	36.6648
1045	Top500_RP_HCD_1.raw_20200210	Top500	RP	HCD	1	19871:2	2	R.VPPRIDSGLY.L			558.805	2	1116.6	1116.6	0	-1.2	329	CRagged	342.44	144.86	144.86	3.78	261	>sp|P02788|TRFL_HUMAN Lactotransferrin OS=Homo sapiens OX=9606 GN=LTF PE=1 SV=6	2	TRFL	controllerType=0 controllerNumber=1 scan=19408	36.2625
1046	Top500_RP_HCD_1.raw_20200210	Top500	RP	HCD	1	18901:2	2	R.VPPRIDSGLY.L			558.806	2	1116.6	1116.6	0	-0.8	329	CRagged	425.88	224.79	224.79	4.69	261	>sp|P02788|TRFL_HUMAN Lactotransferrin OS=Homo sapiens OX=9606 GN=LTF PE=1 SV=6	2	TRFL	controllerType=0 controllerNumber=1 scan=18583	35.0521
1047	Top500_RP_HCD_1.raw_20200210	Top500	RP	HCD	1	19108:2	2	R.VPPRIDSGLY.L			558.806	2	1116.61	1116.6	0	0.3	329	CRagged	564.34	324.26	324.26	5.57	261	>sp|P02788|TRFL_HUMAN Lactotransferrin OS=Homo sapiens OX=9606 GN=LTF PE=1 SV=6	2	TRFL	controllerType=0 controllerNumber=1 scan=18789	35.3678
1048	Top500_RP_HCD_1.raw_20200210	Top500	RP	HCD	1	28926:2	2	R.VPPRIDSGLYL.G			615.348	2	1229.69	1229.69	0	0.7	329	CRagged	328.26	223.53	223.53	4.17	261	>sp|P02788|TRFL_HUMAN Lactotransferrin OS=Homo sapiens OX=9606 GN=LTF PE=1 SV=6	2	TRFL	controllerType=0 controllerNumber=1 scan=27554	48.6081
1049	Top500_RP_HCD_1.raw_20200210	Top500	RP	HCD	1	28930:2	2	R.VPPRIDSGLYL.G			615.348	2	1229.69	1229.69	0	0.2	329	CRagged	371.55	262.87	262.87	4.53	261	>sp|P02788|TRFL_HUMAN Lactotransferrin OS=Homo sapiens OX=9606 GN=LTF PE=1 SV=6	2	TRFL	controllerType=0 controllerNumber=1 scan=27558	48.6156
1050	Top500_RP_HCD_1.raw_20200210	Top500	RP	HCD	1	28715:2	2	R.VPPRIDSGLYL.G			615.347	2	1229.69	1229.69	0	-1.7	329	CRagged	396.6	287.89	287.89	4.97	261	>sp|P02788|TRFL_HUMAN Lactotransferrin OS=Homo sapiens OX=9606 GN=LTF PE=1 SV=6	2	TRFL	controllerType=0 controllerNumber=1 scan=27298	48.1686
1051	Top500_RP_HCD_1.raw_20200210	Top500	RP	HCD	1	27862:2	2	R.VPPRIDSGLYLGSGY.F			797.418	2	1593.83	1593.83	0	0.7	329	CRagged	318.12	318.12	318.12	4.62	261	>sp|P02788|TRFL_HUMAN Lactotransferrin OS=Homo sapiens OX=9606 GN=LTF PE=1 SV=6	2	TRFL	controllerType=0 controllerNumber=1 scan=26474	46.8728
1052	Top500_RP_HCD_1.raw_20200210	Top500	RP	HCD	1	27703:2	2	R.VPPRIDSGLYLGSGY.F			797.418	2	1593.83	1593.83	0	1.6	329	CRagged	369.92	369.92	369.92	5.24	261	>sp|P02788|TRFL_HUMAN Lactotransferrin OS=Homo sapiens OX=9606 GN=LTF PE=1 SV=6	2	TRFL	controllerType=0 controllerNumber=1 scan=26341	46.6762
1053	Top500_RP_HCD_1.raw_20200210	Top500	RP	HCD	1	28285:2	2	R.IDSGLYLGSGY.F			572.78	2	1144.55	1144.55	0	1.1	333	CRagged	518.35	189	189	4.31	261	>sp|P02788|TRFL_HUMAN Lactotransferrin OS=Homo sapiens OX=9606 GN=LTF PE=1 SV=6	2	TRFL	controllerType=0 controllerNumber=1 scan=26807	47.3487
1054	Top500_RP_HCD_1.raw_20200210	Top500	RP	HCD	1	38011:1	2	R.IDSGLYLGSGYF.T			1291.62	1	1291.62	1291.62	0	0.8	333	CRagged	130.97	127.72	127.72	1.18	261	>sp|P02788|TRFL_HUMAN Lactotransferrin OS=Homo sapiens OX=9606 GN=LTF PE=1 SV=6	2	TRFL	controllerType=0 controllerNumber=1 scan=35933	61.9771
1055	Top500_RP_HCD_1.raw_20200210	Top500	RP	HCD	1	38070:2	2	R.IDSGLYLGSGYF.T			646.314	2	1291.62	1291.62	0	0.7	333	CRagged	659.73	415.22	415.22	9.73	261	>sp|P02788|TRFL_HUMAN Lactotransferrin OS=Homo sapiens OX=9606 GN=LTF PE=1 SV=6	2	TRFL	controllerType=0 controllerNumber=1 scan=35981	62.0458
1056	Top500_RP_HCD_1.raw_20200210	Top500	RP	HCD	1	36022:2	2	R.IDSGLYLGSGYFTA.I			732.357	2	1463.71	1463.71	0	1.1	333	CRagged	116.06	116.06	116.06	0.65	261	>sp|P02788|TRFL_HUMAN Lactotransferrin OS=Homo sapiens OX=9606 GN=LTF PE=1 SV=6	2	TRFL	controllerType=0 controllerNumber=1 scan=34247	59.4446
1057	Top500_RP_HCD_1.raw_20200210	Top500	RP	HCD	1	43206:2	2	R.IDSGLYLGSGYFTAI.Q			788.899	2	1576.79	1576.79	0	0.7	333	CRagged	129.09	129.09	129.09	1.03	261	>sp|P02788|TRFL_HUMAN Lactotransferrin OS=Homo sapiens OX=9606 GN=LTF PE=1 SV=6	2	TRFL	controllerType=0 controllerNumber=1 scan=39977	68.0765
1058	Top500_RP_HCD_1.raw_20200210	Top500	RP	HCD	1	14356:1	2	L.YLGSGY.F			659.304	1	659.304	659.303	0	1.2	338	Non	286.99	53.54	53.54	1.09	261	>sp|P02788|TRFL_HUMAN Lactotransferrin OS=Homo sapiens OX=9606 GN=LTF PE=1 SV=6	2	TRFL	controllerType=0 controllerNumber=1 scan=14637	29.0936
1059	Top500_RP_HCD_1.raw_20200210	Top500	RP	HCD	1	24879:1	2	Y.LGSGYF.T			643.31	1	643.31	643.309	0	1.5	339	Non	136.46	9.86	9.86	0.29	261	>sp|P02788|TRFL_HUMAN Lactotransferrin OS=Homo sapiens OX=9606 GN=LTF PE=1 SV=6	2	TRFL	controllerType=0 controllerNumber=1 scan=23739	42.7097
1060	Top500_RP_HCD_1.raw_20200210	Top500	RP	HCD	1	08188:2	2	F.TAIQNLR.K			408.24	2	815.473	815.473	0	-0.6	345	NRagged	350.82	173.49	173.49	4.16	261	>sp|P02788|TRFL_HUMAN Lactotransferrin OS=Homo sapiens OX=9606 GN=LTF PE=1 SV=6	2	TRFL	controllerType=0 controllerNumber=1 scan=9423	21.2959
1061	Top500_RP_HCD_1.raw_20200210	Top500	RP	HCD	1	23509:1	2	R.VVW.C			403.234	1	403.234	403.234	0	-0.2	364	CRagged	116.38	116.38	116.38	0.34	261	>sp|P02788|TRFL_HUMAN Lactotransferrin OS=Homo sapiens OX=9606 GN=LTF PE=1 SV=6	2	TRFL	controllerType=0 controllerNumber=1 scan=22582	40.9784
1062	Top500_RP_HCD_1.raw_20200210	Top500	RP	HCD	1	22027:2	2	R.VVWC[+57.021]AVGEQE.L		C[+57]	588.771	2	1176.53	1176.54	0	-1.2	364	Specific	368.79	306.65	306.65	4.05	261	>sp|P02788|TRFL_HUMAN Lactotransferrin OS=Homo sapiens OX=9606 GN=LTF PE=1 SV=6	2	TRFL	controllerType=0 controllerNumber=1 scan=21255	38.9984
1063	Top500_RP_HCD_1.raw_20200210	Top500	RP	HCD	1	22203:2	2	R.VVWC[+57.021]AVGEQE.L		C[+57]	588.771	2	1176.53	1176.54	0	-0.5	364	Specific	412.83	274.05	274.05	4.53	261	>sp|P02788|TRFL_HUMAN Lactotransferrin OS=Homo sapiens OX=9606 GN=LTF PE=1 SV=6	2	TRFL	controllerType=0 controllerNumber=1 scan=21412	39.2323
1064	Top500_RP_HCD_1.raw_20200210	Top500	RP	HCD	1	16533:2	2	V.VWC[+57.021]AVGEQE.L		C[+57]	539.237	2	1077.47	1077.47	0	-0.3	365	NRagged	374.57	216.75	216.75	4.02	261	>sp|P02788|TRFL_HUMAN Lactotransferrin OS=Homo sapiens OX=9606 GN=LTF PE=1 SV=6	2	TRFL	controllerType=0 controllerNumber=1 scan=16569	32.0352
1065	Top500_RP_HCD_1.raw_20200210	Top500	RP	HCD	1	16303:2	2	V.VWC[+57.021]AVGEQE.L		C[+57]	539.237	2	1077.47	1077.47	0	-0.5	365	NRagged	442.74	251.75	251.75	4.4	261	>sp|P02788|TRFL_HUMAN Lactotransferrin OS=Homo sapiens OX=9606 GN=LTF PE=1 SV=6	2	TRFL	controllerType=0 controllerNumber=1 scan=16360	31.7146
1066	Top500_RP_HCD_1.raw_20200210	Top500	RP	HCD	1	13316:2	2	V.WC[+57.021]AVGEQE.L		C[+57]	489.703	2	978.398	978.399	0	-0.4	366	NRagged	308.24	206.18	206.18	3.3	261	>sp|P02788|TRFL_HUMAN Lactotransferrin OS=Homo sapiens OX=9606 GN=LTF PE=1 SV=6	2	TRFL	controllerType=0 controllerNumber=1 scan=13734	27.7534
1067	Top500_RP_HCD_1.raw_20200210	Top500	RP	HCD	1	14413:2	2	R.KC[+57.021]NQWSGLSE.G		C[+57]	604.772	2	1208.54	1208.54	0	0.4	376	Specific	571.73	274.23	274.23	5.28	261	>sp|P02788|TRFL_HUMAN Lactotransferrin OS=Homo sapiens OX=9606 GN=LTF PE=1 SV=6	2	TRFL	controllerType=0 controllerNumber=1 scan=14682	29.1559
1068	Top500_RP_HCD_1.raw_20200210	Top500	RP	HCD	1	18374:2	2	K.C[+57.021]NQWSGLSE.G		C[+57]	540.724	2	1080.44	1080.44	0	-0.4	377	Specific	683.08	468.4	468.4	9.5	261	>sp|P02788|TRFL_HUMAN Lactotransferrin OS=Homo sapiens OX=9606 GN=LTF PE=1 SV=6	2	TRFL	controllerType=0 controllerNumber=1 scan=18163	34.4397
1069	Top500_RP_HCD_1.raw_20200210	Top500	RP	HCD	1	18630:2	2	K.C[+57.021]NQWSGLSE.G		C[+57]	540.725	2	1080.44	1080.44	0	0.5	377	Specific	727.12	503.41	503.41	10.5	261	>sp|P02788|TRFL_HUMAN Lactotransferrin OS=Homo sapiens OX=9606 GN=LTF PE=1 SV=6	2	TRFL	controllerType=0 controllerNumber=1 scan=18377	34.7586
1070	Top500_RP_HCD_1.raw_20200210	Top500	RP	HCD	1	11952:2	2	E.GSVTC[+57.021]SSASTTEDC[+57.021]I.A		C[+57]*2	787.82	2	1574.63	1574.63	0	0.6	386	CRagged	606.23	531.1	531.1	9	261	>sp|P02788|TRFL_HUMAN Lactotransferrin OS=Homo sapiens OX=9606 GN=LTF PE=1 SV=6	2	TRFL	controllerType=0 controllerNumber=1 scan=12477	25.7566
1071	Top500_RP_HCD_1.raw_20200210	Top500	RP	HCD	1	12165:2	2	E.GSVTC[+57.021]SSASTTEDC[+57.021]I.A		C[+57]*2	787.819	2	1574.63	1574.63	0	0.4	386	CRagged	705.49	558.25	558.25	11	261	>sp|P02788|TRFL_HUMAN Lactotransferrin OS=Homo sapiens OX=9606 GN=LTF PE=1 SV=6	2	TRFL	controllerType=0 controllerNumber=1 scan=12681	26.0667
1072	Top500_RP_HCD_1.raw_20200210	Top500	RP	HCD	1	22429:2	2	E.GSVTC[+57.021]SSASTTEDC[+57.021]IAL.V		C[+57]*2	879.876	2	1758.74	1758.75	0	-4.3	386	CRagged	455.8	455.8	455.8	5.56	261	>sp|P02788|TRFL_HUMAN Lactotransferrin OS=Homo sapiens OX=9606 GN=LTF PE=1 SV=6	2	TRFL	controllerType=0 controllerNumber=1 scan=21647	39.6058
1073	Top500_RP_HCD_1.raw_20200210	Top500	RP	HCD	1	25957:2	2	E.GSVTC[+57.021]SSASTTEDC[+57.021]IALV.L		C[+57]*2	929.415	2	1857.82	1857.82	0	1.6	386	CRagged	368.83	368.83	368.83	4.88	261	>sp|P02788|TRFL_HUMAN Lactotransferrin OS=Homo sapiens OX=9606 GN=LTF PE=1 SV=6	2	TRFL	controllerType=0 controllerNumber=1 scan=24792	44.349
1074	Top500_RP_HCD_1.raw_20200210	Top500	RP	HCD	1	25065:1	2	E.DC[+57.021]IALV.L		C[+57]	690.35	1	690.35	690.349	0	1.6	398	CRagged	278.37	63.79	63.79	1.35	261	>sp|P02788|TRFL_HUMAN Lactotransferrin OS=Homo sapiens OX=9606 GN=LTF PE=1 SV=6	2	TRFL	controllerType=0 controllerNumber=1 scan=23956	43.0676
1075	Top500_RP_HCD_1.raw_20200210	Top500	RP	HCD	1	35418:1	2	E.DC[+57.021]IALVL.K		C[+57]	803.433	1	803.433	803.433	0	-0.4	398	CRagged	402.93	186.96	186.96	4.27	261	>sp|P02788|TRFL_HUMAN Lactotransferrin OS=Homo sapiens OX=9606 GN=LTF PE=1 SV=6	2	TRFL	controllerType=0 controllerNumber=1 scan=33612	58.336
1076	Top500_RP_HCD_1.raw_20200210	Top500	RP	HCD	1	24835:2	2	E.DC[+57.021]IALVLK.G		C[+57]	466.269	2	931.53	931.528	0	1.7	398	Specific	382.94	259.58	259.58	4.84	261	>sp|P02788|TRFL_HUMAN Lactotransferrin OS=Homo sapiens OX=9606 GN=LTF PE=1 SV=6	2	TRFL	controllerType=0 controllerNumber=1 scan=23701	42.6492
1077	Top500_RP_HCD_1.raw_20200210	Top500	RP	HCD	1	28528:1	2	E.ADAMSLDGGYVY.T			1261.54	1	1261.54	1261.54	0	-0.7	408	CRagged	469.29	384.51	384.51	6.77	261	>sp|P02788|TRFL_HUMAN Lactotransferrin OS=Homo sapiens OX=9606 GN=LTF PE=1 SV=6	2	TRFL	controllerType=0 controllerNumber=1 scan=27040	47.7078
1078	Top500_RP_HCD_1.raw_20200210	Top500	RP	HCD	1	22007:2	2	E.ADAMSLDGGYVYTAGK.C			809.873	2	1618.74	1618.74	0	-2	408	Specific	690.93	544.21	544.21	9.99	261	>sp|P02788|TRFL_HUMAN Lactotransferrin OS=Homo sapiens OX=9606 GN=LTF PE=1 SV=6	2	TRFL	controllerType=0 controllerNumber=1 scan=21237	38.9707
1079	Top500_RP_HCD_1.raw_20200210	Top500	RP	HCD	1	21994:2	2	E.ADAMSLDGGYVYTAGK.C			809.875	2	1618.74	1618.74	0	1.2	408	Specific	713.56	571.93	571.93	11.44	261	>sp|P02788|TRFL_HUMAN Lactotransferrin OS=Homo sapiens OX=9606 GN=LTF PE=1 SV=6	2	TRFL	controllerType=0 controllerNumber=1 scan=21223	38.9477
1080	Top500_RP_HCD_1.raw_20200210	Top500	RP	HCD	1	21851:2	2	E.ADAMSLDGGYVYTAGK.C			809.875	2	1618.74	1618.74	0	0	408	Specific	737.07	579.56	579.56	11.55	261	>sp|P02788|TRFL_HUMAN Lactotransferrin OS=Homo sapiens OX=9606 GN=LTF PE=1 SV=6	2	TRFL	controllerType=0 controllerNumber=1 scan=21054	38.6611
1081	Top500_RP_HCD_1.raw_20200210	Top500	RP	HCD	1	16020:2	2	E.ADAM[+15.995]SLDGGYVYTAGK.C		M[+16]	817.873	2	1634.74	1634.74	0	1.1	408	Specific	601.66	537.13	537.13	9.44	261	>sp|P02788|TRFL_HUMAN Lactotransferrin OS=Homo sapiens OX=9606 GN=LTF PE=1 SV=6	2	TRFL	controllerType=0 controllerNumber=1 scan=16087	31.2871
1082	Top500_RP_HCD_1.raw_20200210	Top500	RP	HCD	1	20654:2	2	D.AMSLDGGYVYTAGK.C			716.842	2	1432.68	1432.68	0	-0.9	410	Specific	391.01	355.11	355.11	5.12	261	>sp|P02788|TRFL_HUMAN Lactotransferrin OS=Homo sapiens OX=9606 GN=LTF PE=1 SV=6	2	TRFL	controllerType=0 controllerNumber=1 scan=20058	37.2182
1083	Top500_RP_HCD_1.raw_20200210	Top500	RP	HCD	1	20628:2	2	D.AMSLDGGYVYTAGK.C			716.841	2	1432.67	1432.68	0	-2	410	Specific	396.17	347.73	347.73	4.8	261	>sp|P02788|TRFL_HUMAN Lactotransferrin OS=Homo sapiens OX=9606 GN=LTF PE=1 SV=6	2	TRFL	controllerType=0 controllerNumber=1 scan=20037	37.1891
1084	Top500_RP_HCD_1.raw_20200210	Top500	RP	HCD	1	13932:2	2	M.SLDGGYVYTAGK.C			615.804	2	1230.6	1230.6	0	0.3	412	NRagged	474.62	351.33	351.33	5.4	261	>sp|P02788|TRFL_HUMAN Lactotransferrin OS=Homo sapiens OX=9606 GN=LTF PE=1 SV=6	2	TRFL	controllerType=0 controllerNumber=1 scan=14303	28.6233
1085	Top500_RP_HCD_1.raw_20200210	Top500	RP	HCD	1	07103:2	2	D.GGYVYTAGK.C			458.233	2	915.458	915.457	0	1	415	Specific	439.42	277.76	277.76	4.72	261	>sp|P02788|TRFL_HUMAN Lactotransferrin OS=Homo sapiens OX=9606 GN=LTF PE=1 SV=6	2	TRFL	controllerType=0 controllerNumber=1 scan=8483	19.8876
1086	Top500_RP_HCD_1.raw_20200210	Top500	RP	HCD	1	31550:2	2	K.C[+57.021]GLVPVLAE.N		C[+57]	479.257	2	957.507	957.507	0	-0.2	424	Specific	420.82	282.58	282.58	4.68	261	>sp|P02788|TRFL_HUMAN Lactotransferrin OS=Homo sapiens OX=9606 GN=LTF PE=1 SV=6	2	TRFL	controllerType=0 controllerNumber=1 scan=29969	52.4182
1087	Top500_RP_HCD_1.raw_20200210	Top500	RP	HCD	1	07358:3	2	E.NYKSQQSSDPDPNC[+57.021]VDRPV.E		C[+57]	736.005	3	2206	2205.98	0	8.6	433	CRagged	417.23	417.23	417.23	5.61	261	>sp|P02788|TRFL_HUMAN Lactotransferrin OS=Homo sapiens OX=9606 GN=LTF PE=1 SV=6	2	TRFL	controllerType=0 controllerNumber=1 scan=8703	20.2159
1088	Top500_RP_HCD_1.raw_20200210	Top500	RP	HCD	1	06765:2	2	E.NYKSQQSSDPDPNC[+57.021]VDRPVE.G		C[+57]	1168.02	2	2335.03	2335.03	0	0.2	433	Specific	738.39	688.91	688.91	11.23	261	>sp|P02788|TRFL_HUMAN Lactotransferrin OS=Homo sapiens OX=9606 GN=LTF PE=1 SV=6	2	TRFL	controllerType=0 controllerNumber=1 scan=8223	19.5063
1089	Top500_RP_HCD_1.raw_20200210	Top500	RP	HCD	1	07047:3	2	E.NYKSQQSSDPDPNC[+57.021]VDRPVE.G		C[+57]	779.014	3	2335.03	2335.03	0	1.5	433	Specific	795.18	795.18	795.18	12.39	261	>sp|P02788|TRFL_HUMAN Lactotransferrin OS=Homo sapiens OX=9606 GN=LTF PE=1 SV=6	2	TRFL	controllerType=0 controllerNumber=1 scan=8442	19.8178
1090	Top500_RP_HCD_1.raw_20200210	Top500	RP	HCD	1	06746:3	2	E.NYKSQQSSDPDPNC[+57.021]VDRPVE.G		C[+57]	779.014	3	2335.03	2335.03	0	1.2	433	Specific	925.28	925.28	925.28	15.39	261	>sp|P02788|TRFL_HUMAN Lactotransferrin OS=Homo sapiens OX=9606 GN=LTF PE=1 SV=6	2	TRFL	controllerType=0 controllerNumber=1 scan=8210	19.4879
1091	Top500_RP_HCD_1.raw_20200210	Top500	RP	HCD	1	11857:3	2	E.NYKSQQSSDPDPNC[+57.021]VDRPVEGY.L		C[+57]	852.376	3	2555.11	2555.11	0	0.9	433	CRagged	260.14	227.4	227.4	3.86	261	>sp|P02788|TRFL_HUMAN Lactotransferrin OS=Homo sapiens OX=9606 GN=LTF PE=1 SV=6	2	TRFL	controllerType=0 controllerNumber=1 scan=12407	25.6589
1092	Top500_RP_HCD_1.raw_20200210	Top500	RP	HCD	1	05628:3	2	Y.KSQQSSDPDPNC[+57.021]VDRPVE.G		C[+57]	686.647	3	2057.93	2057.92	0	3.5	435	NRagged	454.71	454.71	454.71	6.22	261	>sp|P02788|TRFL_HUMAN Lactotransferrin OS=Homo sapiens OX=9606 GN=LTF PE=1 SV=6	2	TRFL	controllerType=0 controllerNumber=1 scan=7348	18.2623
1093	Top500_RP_HCD_1.raw_20200210	Top500	RP	HCD	1	10869:3	2	Y.KSQQSSDPDPNC[+57.021]VDRPVEGY.L		C[+57]	760.007	3	2278.01	2278	0	1.3	435	Non	157.13	157.13	157.13	1.18	261	>sp|P02788|TRFL_HUMAN Lactotransferrin OS=Homo sapiens OX=9606 GN=LTF PE=1 SV=6	2	TRFL	controllerType=0 controllerNumber=1 scan=11590	24.466
1094	Top500_RP_HCD_1.raw_20200210	Top500	RP	HCD	1	08165:2	2	K.SQQSSDPDPNC[+57.021]VDRPV.E		C[+57]	900.894	2	1800.78	1800.78	0	-0.9	436	CRagged	642.18	617.38	617.38	9.26	261	>sp|P02788|TRFL_HUMAN Lactotransferrin OS=Homo sapiens OX=9606 GN=LTF PE=1 SV=6	2	TRFL	controllerType=0 controllerNumber=1 scan=9390	21.2383
1095	Top500_RP_HCD_1.raw_20200210	Top500	RP	HCD	1	08046:2	2	K.SQQSSDPDPNC[+57.021]VDRPVE.G		C[+57]	965.416	2	1929.82	1929.82	0	0.2	436	Specific	661.07	573.16	573.16	10.38	261	>sp|P02788|TRFL_HUMAN Lactotransferrin OS=Homo sapiens OX=9606 GN=LTF PE=1 SV=6	2	TRFL	controllerType=0 controllerNumber=1 scan=9262	21.0289
1096	Top500_RP_HCD_1.raw_20200210	Top500	RP	HCD	1	08010:2	2	K.SQQSSDPDPNC[+57.021]VDRPVE.G		C[+57]	965.416	2	1929.82	1929.82	0	-0.2	436	Specific	725.31	608.03	608.03	11.38	261	>sp|P02788|TRFL_HUMAN Lactotransferrin OS=Homo sapiens OX=9606 GN=LTF PE=1 SV=6	2	TRFL	controllerType=0 controllerNumber=1 scan=9226	20.9725
1097	Top500_RP_HCD_1.raw_20200210	Top500	RP	HCD	1	07521:2	2	K.SQQSSDPDPNC[+57.021]VDRPVE.G		C[+57]	965.416	2	1929.83	1929.82	0	0.5	436	Specific	837.87	714.14	714.14	13.38	261	>sp|P02788|TRFL_HUMAN Lactotransferrin OS=Homo sapiens OX=9606 GN=LTF PE=1 SV=6	2	TRFL	controllerType=0 controllerNumber=1 scan=8827	20.3906
1098	Top500_RP_HCD_1.raw_20200210	Top500	RP	HCD	1	07810:2	2	K.SQQSSDPDPNC[+57.021]VDRPVE.G		C[+57]	965.417	2	1929.83	1929.82	0	1	436	Specific	924.83	768.04	768.04	15.27	261	>sp|P02788|TRFL_HUMAN Lactotransferrin OS=Homo sapiens OX=9606 GN=LTF PE=1 SV=6	2	TRFL	controllerType=0 controllerNumber=1 scan=9057	20.7208
1099	Top500_RP_HCD_1.raw_20200210	Top500	RP	HCD	1	13224:2	2	K.SQQSSDPDPNC[+57.021]VDRPVEGY.L		C[+57]	1075.46	2	2149.91	2149.91	0	-1.2	436	CRagged	291.68	291.68	291.68	4.52	261	>sp|P02788|TRFL_HUMAN Lactotransferrin OS=Homo sapiens OX=9606 GN=LTF PE=1 SV=6	2	TRFL	controllerType=0 controllerNumber=1 scan=13664	27.6542
1100	Top500_RP_HCD_1.raw_20200210	Top500	RP	HCD	1	12919:2	2	K.SQQSSDPDPNC[+57.021]VDRPVEGY.L		C[+57]	1075.46	2	2149.91	2149.91	0	0.9	436	CRagged	484.21	459.42	459.42	6.9	261	>sp|P02788|TRFL_HUMAN Lactotransferrin OS=Homo sapiens OX=9606 GN=LTF PE=1 SV=6	2	TRFL	controllerType=0 controllerNumber=1 scan=13425	27.2972
1101	Top500_RP_HCD_1.raw_20200210	Top500	RP	HCD	1	20861:2	2	K.SQQSSDPDPNC[+57.021]VDRPVEGYLA.V		C[+57]	1167.52	2	2334.04	2334.03	0	5	436	CRagged	363.05	363.05	363.05	4.44	261	>sp|P02788|TRFL_HUMAN Lactotransferrin OS=Homo sapiens OX=9606 GN=LTF PE=1 SV=6	2	TRFL	controllerType=0 controllerNumber=1 scan=20227	37.4574
1102	Top500_RP_HCD_1.raw_20200210	Top500	RP	HCD	1	20905:2	2	K.SQQSSDPDPNC[+57.021]VDRPVEGYLA.V		C[+57]	1167.52	2	2334.03	2334.03	0	0.3	436	CRagged	449.06	449.06	449.06	7.03	261	>sp|P02788|TRFL_HUMAN Lactotransferrin OS=Homo sapiens OX=9606 GN=LTF PE=1 SV=6	2	TRFL	controllerType=0 controllerNumber=1 scan=20262	37.5076
1103	Top500_RP_HCD_1.raw_20200210	Top500	RP	HCD	1	26009:3	2	K.SQQSSDPDPNC[+57.021]VDRPVEGYLAV.A		C[+57]	811.705	3	2433.1	2433.1	0	0.7	436	CRagged	279.2	279.2	279.2	3.6	261	>sp|P02788|TRFL_HUMAN Lactotransferrin OS=Homo sapiens OX=9606 GN=LTF PE=1 SV=6	2	TRFL	controllerType=0 controllerNumber=1 scan=24833	44.4086
1104	Top500_RP_HCD_1.raw_20200210	Top500	RP	HCD	1	25875:2	2	K.SQQSSDPDPNC[+57.021]VDRPVEGYLAV.A		C[+57]	1217.05	2	2433.1	2433.1	0	0.6	436	CRagged	611.16	497.34	497.34	9.42	261	>sp|P02788|TRFL_HUMAN Lactotransferrin OS=Homo sapiens OX=9606 GN=LTF PE=1 SV=6	2	TRFL	controllerType=0 controllerNumber=1 scan=24720	44.2436
1105	Top500_RP_HCD_1.raw_20200210	Top500	RP	HCD	1	26152:2	2	K.SQQSSDPDPNC[+57.021]VDRPVEGYLAV.A		C[+57]	1217.05	2	2433.1	2433.1	0	0.1	436	CRagged	652.53	538.32	538.32	10.42	261	>sp|P02788|TRFL_HUMAN Lactotransferrin OS=Homo sapiens OX=9606 GN=LTF PE=1 SV=6	2	TRFL	controllerType=0 controllerNumber=1 scan=24940	44.5654
1106	Top500_RP_HCD_1.raw_20200210	Top500	RP	HCD	1	10868:2	2	D.PDPNC[+57.021]VDRPVEGY.L		C[+57]	759.34	2	1517.67	1517.67	0	2.5	442	CRagged	206.13	99.2	99.2	0.39	261	>sp|P02788|TRFL_HUMAN Lactotransferrin OS=Homo sapiens OX=9606 GN=LTF PE=1 SV=6	2	TRFL	controllerType=0 controllerNumber=1 scan=11590	24.466
1107	Top500_RP_HCD_1.raw_20200210	Top500	RP	HCD	1	04683:2	2	D.PNC[+57.021]VDRPVE.G		C[+57]	543.257	2	1085.51	1085.5	0	1.6	444	Specific	99.46	38.06	38.06	0.72	261	>sp|P02788|TRFL_HUMAN Lactotransferrin OS=Homo sapiens OX=9606 GN=LTF PE=1 SV=6	2	TRFL	controllerType=0 controllerNumber=1 scan=6659	17.2935
1108	Top500_RP_HCD_1.raw_20200210	Top500	RP	HCD	1	23538:2	2	V.DRPVEGYLAV.A			559.797	2	1118.59	1118.58	0	2.9	448	Non	196.59	83.62	83.62	0.44	261	>sp|P02788|TRFL_HUMAN Lactotransferrin OS=Homo sapiens OX=9606 GN=LTF PE=1 SV=6	2	TRFL	controllerType=0 controllerNumber=1 scan=22609	41.0181
1109	Top500_RP_HCD_1.raw_20200210	Top500	RP	HCD	1	16445:2	2	V.RRSDTSLTW.N			561.288	2	1121.57	1121.57	0	-0.6	461	Non	312.43	71.96	71.96	0.72	261	>sp|P02788|TRFL_HUMAN Lactotransferrin OS=Homo sapiens OX=9606 GN=LTF PE=1 SV=6	2	TRFL	controllerType=0 controllerNumber=1 scan=16492	31.9174
1110	Top500_RP_HCD_1.raw_20200210	Top500	RP	HCD	1	21350:2	2	R.RSDTSLTW.N			483.238	2	965.468	965.469	0	-0.8	462	CRagged	335.53	114.87	114.87	2.15	261	>sp|P02788|TRFL_HUMAN Lactotransferrin OS=Homo sapiens OX=9606 GN=LTF PE=1 SV=6	2	TRFL	controllerType=0 controllerNumber=1 scan=20656	38.0913
1111	Top500_RP_HCD_1.raw_20200210	Top500	RP	HCD	1	21227:2	2	R.RSDTSLTW.N			483.238	2	965.469	965.469	0	0	462	CRagged	487.4	274.33	274.33	4.47	261	>sp|P02788|TRFL_HUMAN Lactotransferrin OS=Homo sapiens OX=9606 GN=LTF PE=1 SV=6	2	TRFL	controllerType=0 controllerNumber=1 scan=20560	37.9528
1112	Top500_RP_HCD_1.raw_20200210	Top500	RP	HCD	1	21007:2	2	R.RSDTSLTW.N			483.238	2	965.468	965.469	0	-1.1	462	CRagged	504.4	289.31	289.31	4.93	261	>sp|P02788|TRFL_HUMAN Lactotransferrin OS=Homo sapiens OX=9606 GN=LTF PE=1 SV=6	2	TRFL	controllerType=0 controllerNumber=1 scan=20345	37.6272
1113	Top500_RP_HCD_1.raw_20200210	Top500	RP	HCD	1	16076:2	2	R.RSDTSLTWN.S			540.259	2	1079.51	1079.51	0	-0.8	462	CRagged	403.66	224.13	224.13	3.95	261	>sp|P02788|TRFL_HUMAN Lactotransferrin OS=Homo sapiens OX=9606 GN=LTF PE=1 SV=6	2	TRFL	controllerType=0 controllerNumber=1 scan=16157	31.4074
1114	Top500_RP_HCD_1.raw_20200210	Top500	RP	HCD	1	22452:2	2	R.RSDTSLTWNSV.K			633.31	2	1265.61	1265.61	0	0	462	CRagged	429.54	256.54	256.54	4.09	261	>sp|P02788|TRFL_HUMAN Lactotransferrin OS=Homo sapiens OX=9606 GN=LTF PE=1 SV=6	2	TRFL	controllerType=0 controllerNumber=1 scan=21673	39.6451
1115	Top500_RP_HCD_1.raw_20200210	Top500	RP	HCD	1	22465:2	2	R.RSDTSLTWNSV.K			633.309	2	1265.61	1265.61	0	-0.6	462	CRagged	481.24	281.43	281.43	4.57	261	>sp|P02788|TRFL_HUMAN Lactotransferrin OS=Homo sapiens OX=9606 GN=LTF PE=1 SV=6	2	TRFL	controllerType=0 controllerNumber=1 scan=21687	39.666
1116	Top500_RP_HCD_1.raw_20200210	Top500	RP	HCD	1	14900:3	2	R.RSDTSLTWNSVK.G			465.239	3	1393.7	1393.71	0	-3.3	462	Specific	594.99	494.38	494.38	7.02	261	>sp|P02788|TRFL_HUMAN Lactotransferrin OS=Homo sapiens OX=9606 GN=LTF PE=1 SV=6	2	TRFL	controllerType=0 controllerNumber=1 scan=15066	29.6962
1117	Top500_RP_HCD_1.raw_20200210	Top500	RP	HCD	1	14869:2	2	R.RSDTSLTWNSVK.G			697.357	2	1393.71	1393.71	0	-0.2	462	Specific	640.78	445.38	445.38	8.4	261	>sp|P02788|TRFL_HUMAN Lactotransferrin OS=Homo sapiens OX=9606 GN=LTF PE=1 SV=6	2	TRFL	controllerType=0 controllerNumber=1 scan=15037	29.654
1118	Top500_RP_HCD_1.raw_20200210	Top500	RP	HCD	1	14862:2	2	R.RSDTSLTWNSVK.G			697.356	2	1393.71	1393.71	0	-1.2	462	Specific	666.02	494.02	494.02	9.55	261	>sp|P02788|TRFL_HUMAN Lactotransferrin OS=Homo sapiens OX=9606 GN=LTF PE=1 SV=6	2	TRFL	controllerType=0 controllerNumber=1 scan=15031	29.6448
1119	Top500_RP_HCD_1.raw_20200210	Top500	RP	HCD	1	10720:3	2	R.RSDTSLTWNSVKGK.K			526.947	3	1578.83	1578.82	0	1.5	462	Specific	322.85	271.35	271.35	4.13	261	>sp|P02788|TRFL_HUMAN Lactotransferrin OS=Homo sapiens OX=9606 GN=LTF PE=1 SV=6	2	TRFL	controllerType=0 controllerNumber=1 scan=11476	24.3059
1120	Top500_RP_HCD_1.raw_20200210	Top500	RP	HCD	1	26493:2	2	R.SDTSLTWNSV.K			555.259	2	1109.51	1109.51	0	-0.8	463	CRagged	425.05	322.82	322.82	4.36	261	>sp|P02788|TRFL_HUMAN Lactotransferrin OS=Homo sapiens OX=9606 GN=LTF PE=1 SV=6	2	TRFL	controllerType=0 controllerNumber=1 scan=25278	45.0897
1121	Top500_RP_HCD_1.raw_20200210	Top500	RP	HCD	1	18732:2	2	R.SDTSLTWNSVK.G			619.308	2	1237.61	1237.61	0	1.7	463	Specific	604.68	467.2	467.2	9.14	261	>sp|P02788|TRFL_HUMAN Lactotransferrin OS=Homo sapiens OX=9606 GN=LTF PE=1 SV=6	2	TRFL	controllerType=0 controllerNumber=1 scan=18451	34.8659
1122	Top500_RP_HCD_1.raw_20200210	Top500	RP	HCD	1	18347:2	2	R.SDTSLTWNSVK.G			619.307	2	1237.61	1237.61	0	0.2	463	Specific	723.63	532.49	532.49	11.24	261	>sp|P02788|TRFL_HUMAN Lactotransferrin OS=Homo sapiens OX=9606 GN=LTF PE=1 SV=6	2	TRFL	controllerType=0 controllerNumber=1 scan=18140	34.4052
1123	Top500_RP_HCD_1.raw_20200210	Top500	RP	HCD	1	13573:2	2	R.SDTSLTWNSVKGK.K			711.865	2	1422.72	1422.72	0	0.3	463	Specific	739.53	550.9	550.9	11.09	261	>sp|P02788|TRFL_HUMAN Lactotransferrin OS=Homo sapiens OX=9606 GN=LTF PE=1 SV=6	2	TRFL	controllerType=0 controllerNumber=1 scan=13964	28.101
1124	Top500_RP_HCD_1.raw_20200210	Top500	RP	HCD	1	17631:2	2	T.SLTWNSVK.G			467.752	2	934.498	934.499	0	-1.6	466	NRagged	358.46	129.27	129.27	3.31	261	>sp|P02788|TRFL_HUMAN Lactotransferrin OS=Homo sapiens OX=9606 GN=LTF PE=1 SV=6	2	TRFL	controllerType=0 controllerNumber=1 scan=17502	33.4316
1125	Top500_RP_HCD_1.raw_20200210	Top500	RP	HCD	1	18461:1	2	S.LTWNSVK.G			847.467	1	847.467	847.467	0	-0.2	467	NRagged	329.51	102.14	102.14	3.11	261	>sp|P02788|TRFL_HUMAN Lactotransferrin OS=Homo sapiens OX=9606 GN=LTF PE=1 SV=6	2	TRFL	controllerType=0 controllerNumber=1 scan=18245	34.5671
1126	Top500_RP_HCD_1.raw_20200210	Top500	RP	HCD	1	17741:1	2	L.TWNSVK.G			734.384	1	734.384	734.383	0	0.8	468	NRagged	224.31	82.38	82.38	1.1	261	>sp|P02788|TRFL_HUMAN Lactotransferrin OS=Homo sapiens OX=9606 GN=LTF PE=1 SV=6	2	TRFL	controllerType=0 controllerNumber=1 scan=17611	33.6017
1127	Top500_RP_HCD_1.raw_20200210	Top500	RP	HCD	1	17710:1	2	L.TWNSVK.G			734.384	1	734.384	734.383	0	0.6	468	NRagged	284.84	96.95	96.95	1.72	261	>sp|P02788|TRFL_HUMAN Lactotransferrin OS=Homo sapiens OX=9606 GN=LTF PE=1 SV=6	2	TRFL	controllerType=0 controllerNumber=1 scan=17582	33.5572
1128	Top500_RP_HCD_1.raw_20200210	Top500	RP	HCD	1	06867:2	2	L.TWNSVK.G			367.696	2	734.384	734.383	0	1	468	NRagged	357.25	122.18	122.18	2.94	261	>sp|P02788|TRFL_HUMAN Lactotransferrin OS=Homo sapiens OX=9606 GN=LTF PE=1 SV=6	2	TRFL	controllerType=0 controllerNumber=1 scan=8304	19.62
1129	Top500_RP_HCD_1.raw_20200210	Top500	RP	HCD	1	25579:2	2	K.SC[+57.021]HTAVDRTAGWNIPM.G		C[+57]	908.42	2	1815.83	1815.83	0	3.1	477	CRagged	550.91	550.91	550.91	6.46	261	>sp|P02788|TRFL_HUMAN Lactotransferrin OS=Homo sapiens OX=9606 GN=LTF PE=1 SV=6	2	TRFL	controllerType=0 controllerNumber=1 scan=24457	43.8459
1130	Top500_RP_HCD_1.raw_20200210	Top500	RP	HCD	1	17832:2	2	K.SC[+57.021]HTAVDRTAGWNIPM[+15.995].G		C[+57], M[+16]	916.414	2	1831.82	1831.82	0	-0.4	477	CRagged	70.54	70.54	70.54	1.15	261	>sp|P02788|TRFL_HUMAN Lactotransferrin OS=Homo sapiens OX=9606 GN=LTF PE=1 SV=6	2	TRFL	controllerType=0 controllerNumber=1 scan=17691	33.7191
1131	Top500_RP_HCD_1.raw_20200210	Top500	RP	HCD	1	17877:3	2	K.SC[+57.021]HTAVDRTAGWNIPM[+15.995].G		C[+57], M[+16]	611.276	3	1831.81	1831.82	0	-4.4	477	CRagged	246.92	200.31	200.31	1.85	261	>sp|P02788|TRFL_HUMAN Lactotransferrin OS=Homo sapiens OX=9606 GN=LTF PE=1 SV=6	2	TRFL	controllerType=0 controllerNumber=1 scan=17728	33.7719
1132	Top500_RP_HCD_1.raw_20200210	Top500	RP	HCD	1	29323:2	2	H.TAVDRTAGWNIPM.G			716.357	2	1431.71	1431.7	0	0.7	480	Non	226.46	173.78	173.78	2.99	261	>sp|P02788|TRFL_HUMAN Lactotransferrin OS=Homo sapiens OX=9606 GN=LTF PE=1 SV=6	2	TRFL	controllerType=0 controllerNumber=1 scan=27969	49.3087
1133	Top500_RP_HCD_1.raw_20200210	Top500	RP	HCD	1	21601:2	2	H.TAVDRTAGWNIPM[+15.995].G		M[+16]	724.353	2	1447.7	1447.7	0	-1	480	Non	146.89	43.62	43.62	0.53	261	>sp|P02788|TRFL_HUMAN Lactotransferrin OS=Homo sapiens OX=9606 GN=LTF PE=1 SV=6	2	TRFL	controllerType=0 controllerNumber=1 scan=20864	38.3898
1134	Top500_RP_HCD_1.raw_20200210	Top500	RP	HCD	1	21627:2	2	H.TAVDRTAGWNIPM[+15.995].G		M[+16]	724.353	2	1447.7	1447.7	0	-1.2	480	Non	215.15	102.48	102.48	0.79	261	>sp|P02788|TRFL_HUMAN Lactotransferrin OS=Homo sapiens OX=9606 GN=LTF PE=1 SV=6	2	TRFL	controllerType=0 controllerNumber=1 scan=20885	38.4203
1135	Top500_RP_HCD_1.raw_20200210	Top500	RP	HCD	1	28962:2	2	A.VDRTAGWNIPM.G			630.316	2	1259.62	1259.62	0	3	482	Non	153.85	82.58	82.58	0.52	261	>sp|P02788|TRFL_HUMAN Lactotransferrin OS=Homo sapiens OX=9606 GN=LTF PE=1 SV=6	2	TRFL	controllerType=0 controllerNumber=1 scan=27593	48.6739
1136	Top500_RP_HCD_1.raw_20200210	Top500	RP	HCD	1	10753:2	2	V.DRTAGW.N			353.169	2	705.332	705.332	0	0.1	483	Non	229.12	80.22	80.22	0.82	261	>sp|P02788|TRFL_HUMAN Lactotransferrin OS=Homo sapiens OX=9606 GN=LTF PE=1 SV=6	2	TRFL	controllerType=0 controllerNumber=1 scan=11502	24.343
1137	Top500_RP_HCD_1.raw_20200210	Top500	RP	HCD	1	29239:2	2	V.DRTAGWNIPM.G			580.779	2	1160.55	1160.55	0	-0.5	483	Non	360	250.78	250.78	4.41	261	>sp|P02788|TRFL_HUMAN Lactotransferrin OS=Homo sapiens OX=9606 GN=LTF PE=1 SV=6	2	TRFL	controllerType=0 controllerNumber=1 scan=27897	49.1982
1138	Top500_RP_HCD_1.raw_20200210	Top500	RP	HCD	1	20497:2	2	V.DRTAGWNIPM[+15.995].G		M[+16]	588.777	2	1176.55	1176.55	0	-0.6	483	Non	173.95	89.45	89.45	0.67	261	>sp|P02788|TRFL_HUMAN Lactotransferrin OS=Homo sapiens OX=9606 GN=LTF PE=1 SV=6	2	TRFL	controllerType=0 controllerNumber=1 scan=19920	37.0154
1139	Top500_RP_HCD_1.raw_20200210	Top500	RP	HCD	1	20261:2	2	V.DRTAGWNIPM[+15.995].G		M[+16]	588.777	2	1176.55	1176.55	0	-0.2	483	Non	175.94	23.05	23.05	0.34	261	>sp|P02788|TRFL_HUMAN Lactotransferrin OS=Homo sapiens OX=9606 GN=LTF PE=1 SV=6	2	TRFL	controllerType=0 controllerNumber=1 scan=19713	36.7044
1140	Top500_RP_HCD_1.raw_20200210	Top500	RP	HCD	1	20786:2	2	V.DRTAGWNIPM[+15.995].G		M[+16]	588.778	2	1176.55	1176.55	0	2.4	483	Non	286.72	193.01	193.01	3.15	261	>sp|P02788|TRFL_HUMAN Lactotransferrin OS=Homo sapiens OX=9606 GN=LTF PE=1 SV=6	2	TRFL	controllerType=0 controllerNumber=1 scan=20168	37.3742
1141	Top500_RP_HCD_1.raw_20200210	Top500	RP	HCD	1	35894:2	2	V.DRTAGWNIPMGL.L			665.83	2	1330.65	1330.66	0	-3.8	483	Non	260.11	230.32	230.32	2.98	261	>sp|P02788|TRFL_HUMAN Lactotransferrin OS=Homo sapiens OX=9606 GN=LTF PE=1 SV=6	2	TRFL	controllerType=0 controllerNumber=1 scan=34105	59.2046
1142	Top500_RP_HCD_1.raw_20200210	Top500	RP	HCD	1	36104:2	2	V.DRTAGWNIPMGL.L			665.832	2	1330.66	1330.66	0	0.2	483	Non	265.44	227.62	227.62	3.99	261	>sp|P02788|TRFL_HUMAN Lactotransferrin OS=Homo sapiens OX=9606 GN=LTF PE=1 SV=6	2	TRFL	controllerType=0 controllerNumber=1 scan=34318	59.5487
1143	Top500_RP_HCD_1.raw_20200210	Top500	RP	HCD	1	30095:2	2	V.DRTAGWNIPM[+15.995]GL.L		M[+16]	673.828	2	1346.65	1346.65	0	-1.8	483	Non	153.71	7.94	7.94	0.34	261	>sp|P02788|TRFL_HUMAN Lactotransferrin OS=Homo sapiens OX=9606 GN=LTF PE=1 SV=6	2	TRFL	controllerType=0 controllerNumber=1 scan=28648	50.3352
1144	Top500_RP_HCD_1.raw_20200210	Top500	RP	HCD	1	33059:2	2	R.TAGWNIPM.G			445.216	2	889.424	889.424	0	0	485	CRagged	453.23	283.23	283.23	4.84	261	>sp|P02788|TRFL_HUMAN Lactotransferrin OS=Homo sapiens OX=9606 GN=LTF PE=1 SV=6	2	TRFL	controllerType=0 controllerNumber=1 scan=31400	54.7003
1145	Top500_RP_HCD_1.raw_20200210	Top500	RP	HCD	1	23672:1	2	R.TAGWNIPM[+15.995].G		M[+16]	905.419	1	905.419	905.419	0	0.2	485	CRagged	371.71	168.27	168.27	4.39	261	>sp|P02788|TRFL_HUMAN Lactotransferrin OS=Homo sapiens OX=9606 GN=LTF PE=1 SV=6	2	TRFL	controllerType=0 controllerNumber=1 scan=22727	41.1906
1146	Top500_RP_HCD_1.raw_20200210	Top500	RP	HCD	1	24219:2	2	R.TAGWNIPM[+15.995].G		M[+16]	453.213	2	905.418	905.419	0	-0.3	485	CRagged	398.41	272.93	272.93	4.05	261	>sp|P02788|TRFL_HUMAN Lactotransferrin OS=Homo sapiens OX=9606 GN=LTF PE=1 SV=6	2	TRFL	controllerType=0 controllerNumber=1 scan=23203	41.91
1147	Top500_RP_HCD_1.raw_20200210	Top500	RP	HCD	1	23992:2	2	R.TAGWNIPM[+15.995].G		M[+16]	453.212	2	905.418	905.419	0	-0.9	485	CRagged	404.94	217.75	217.75	4.1	261	>sp|P02788|TRFL_HUMAN Lactotransferrin OS=Homo sapiens OX=9606 GN=LTF PE=1 SV=6	2	TRFL	controllerType=0 controllerNumber=1 scan=22995	41.583
1148	Top500_RP_HCD_1.raw_20200210	Top500	RP	HCD	1	23640:2	2	R.TAGWNIPM[+15.995].G		M[+16]	453.213	2	905.418	905.419	0	-0.2	485	CRagged	417.87	274.34	274.34	4.21	261	>sp|P02788|TRFL_HUMAN Lactotransferrin OS=Homo sapiens OX=9606 GN=LTF PE=1 SV=6	2	TRFL	controllerType=0 controllerNumber=1 scan=22700	41.1523
1149	Top500_RP_HCD_1.raw_20200210	Top500	RP	HCD	1	40194:2	2	R.TAGWNIPMGL.L			530.268	2	1059.53	1059.53	0	0.3	485	CRagged	225.98	225.98	225.98	3.16	261	>sp|P02788|TRFL_HUMAN Lactotransferrin OS=Homo sapiens OX=9606 GN=LTF PE=1 SV=6	2	TRFL	controllerType=0 controllerNumber=1 scan=37725	64.8164
1150	Top500_RP_HCD_1.raw_20200210	Top500	RP	HCD	1	40485:2	2	R.TAGWNIPMGL.L			530.269	2	1059.53	1059.53	0	0.7	485	CRagged	257.68	256.99	256.99	3.26	261	>sp|P02788|TRFL_HUMAN Lactotransferrin OS=Homo sapiens OX=9606 GN=LTF PE=1 SV=6	2	TRFL	controllerType=0 controllerNumber=1 scan=37944	65.1331
1151	Top500_RP_HCD_1.raw_20200210	Top500	RP	HCD	1	33079:3	2	R.TAGWNIPMGLLFN[+2789.999]QTGSC[+57.021]K.F	HexNAc(6)Hex(7)dHex(1)NeuAc(1)	C[+57], N[+2790]	1628.68	3	4884.01	4885.01	-1	1.2	485	Specific	29.99	20.22	20.22	0.72	261	>sp|P02788|TRFL_HUMAN Lactotransferrin OS=Homo sapiens OX=9606 GN=LTF PE=1 SV=6	2	TRFL	controllerType=0 controllerNumber=1 scan=31421	54.7366
1152	Top500_RP_HCD_1.raw_20200210	Top500	RP	HCD	1	31165:3	2	R.TAGWNIPM[+15.995]GLLFN[+2205.793]QTGSC[+57.021]K.F	HexNAc(4)Hex(5)dHex(2)NeuAc(1)	C[+57], M[+16], N[+2206]	1439.6	3	4316.8	4316.8	0	0.1	485	Specific	30	24.9	5.2	1.01	261	>sp|P02788|TRFL_HUMAN Lactotransferrin OS=Homo sapiens OX=9606 GN=LTF PE=1 SV=6	2	TRFL	controllerType=0 controllerNumber=1 scan=29641	51.9212
1153	Top500_RP_HCD_1.raw_20200210	Top500	RP	HCD	1	31325:3	2	R.TAGWNIPM[+15.995]GLLFN[+2205.793]QTGSC[+57.021]K.F	HexNAc(4)Hex(5)dHex(2)NeuAc(1)	C[+57], M[+16], N[+2206]	1439.6	3	4316.79	4316.8	0	-1.2	485	Specific	46.3	31.2	0	1.01	261	>sp|P02788|TRFL_HUMAN Lactotransferrin OS=Homo sapiens OX=9606 GN=LTF PE=1 SV=6	2	TRFL	controllerType=0 controllerNumber=1 scan=29797	52.1685
1154	Top500_RP_HCD_1.raw_20200210	Top500	RP	HCD	1	31306:3	2	R.TAGWNIPM[+15.995]GLLFN[+2205.793]QTGSC[+57.021]K.F	HexNAc(4)Hex(5)dHex(2)NeuAc(1)	C[+57], M[+16], N[+2206]	1439.94	3	4317.81	4316.8	1	2.9	485	Specific	73.45	62.39	62.39	1.02	261	>sp|P02788|TRFL_HUMAN Lactotransferrin OS=Homo sapiens OX=9606 GN=LTF PE=1 SV=6	2	TRFL	controllerType=0 controllerNumber=1 scan=29782	52.146
1155	Top500_RP_HCD_1.raw_20200210	Top500	RP	HCD	1	33544:2	2	T.AGWNIPM.G			394.691	2	788.375	788.376	0	-1.6	486	Non	171.06	55.2	55.2	0.32	261	>sp|P02788|TRFL_HUMAN Lactotransferrin OS=Homo sapiens OX=9606 GN=LTF PE=1 SV=6	2	TRFL	controllerType=0 controllerNumber=1 scan=31829	55.3576
1156	Top500_RP_HCD_1.raw_20200210	Top500	RP	HCD	1	24383:1	2	T.AGWNIPM[+15.995].G		M[+16]	804.372	1	804.372	804.371	0	2	486	Non	288.4	137.59	137.59	2.87	261	>sp|P02788|TRFL_HUMAN Lactotransferrin OS=Homo sapiens OX=9606 GN=LTF PE=1 SV=6	2	TRFL	controllerType=0 controllerNumber=1 scan=23333	42.1031
1157	Top500_RP_HCD_1.raw_20200210	Top500	RP	HCD	1	23396:1	2	A.GWNIPM[+15.995].G		M[+16]	733.336	1	733.336	733.334	0	3.1	487	Non	204.49	196.37	196.37	1.2	261	>sp|P02788|TRFL_HUMAN Lactotransferrin OS=Homo sapiens OX=9606 GN=LTF PE=1 SV=6	2	TRFL	controllerType=0 controllerNumber=1 scan=22485	40.8312
1158	Top500_RP_HCD_1.raw_20200210	Top500	RP	HCD	1	28618:2	2	G.WNIPM[+15.995]GLLFNQTGSC[+57.021]K.F	-	C[+57], M[+16]	941.448	2	1881.89	1881.9	0	-5.6	488	NRagged	22.89	22.89	22.89	0.3	261	>sp|P02788|TRFL_HUMAN Lactotransferrin OS=Homo sapiens OX=9606 GN=LTF PE=1 SV=6	2	TRFL	controllerType=0 controllerNumber=1 scan=27147	47.8838
1159	Top500_RP_HCD_1.raw_20200210	Top500	RP	HCD	1	28673:3	2	W.NIPMGLLFN[+2205.793]QTGSC[+57.021]K.F	HexNAc(4)Hex(5)dHex(2)NeuAc(1)	C[+57], N[+2206]	1295.88	3	3885.62	3885.62	0	0.9	489	NRagged	168.98	3.38	3.38	1.02	261	>sp|P02788|TRFL_HUMAN Lactotransferrin OS=Homo sapiens OX=9606 GN=LTF PE=1 SV=6	2	TRFL	controllerType=0 controllerNumber=1 scan=27234	48.0554
1160	Top500_RP_HCD_1.raw_20200210	Top500	RP	HCD	1	28835:3	2	W.NIPMGLLFN[+2205.793]QTGSC[+57.021]K.F	HexNAc(4)Hex(5)dHex(2)NeuAc(1)	C[+57], N[+2206]	1295.87	3	3885.61	3885.62	0	-2.9	489	NRagged	178.25	24.28	24.28	0.83	261	>sp|P02788|TRFL_HUMAN Lactotransferrin OS=Homo sapiens OX=9606 GN=LTF PE=1 SV=6	2	TRFL	controllerType=0 controllerNumber=1 scan=27451	48.4359
1161	Top500_RP_HCD_1.raw_20200210	Top500	RP	HCD	1	14491:2	2	M.GLLFN[+1549.565]QTGSC[+57.021]K.F	HexNAc(3)Hex(4)dHex(2)	C[+57], N[+1550]	1387.58	2	2774.16	2774.17	0	-3	493	NRagged	80.02	6.25	6.25	0.82	261	>sp|P02788|TRFL_HUMAN Lactotransferrin OS=Homo sapiens OX=9606 GN=LTF PE=1 SV=6	2	TRFL	controllerType=0 controllerNumber=1 scan=14741	29.2378
1162	Top500_RP_HCD_1.raw_20200210	Top500	RP	HCD	1	13823:3	2	M.GLLFN[+2716.983]QTGSC[+57.021]K.F	HexNAc(5)Hex(6)dHex(3)NeuAc(1)	C[+57], N[+2717]	1314.53	3	3941.58	3941.59	0	-2.4	493	NRagged	108.42	7.87	7.87	0.72	261	>sp|P02788|TRFL_HUMAN Lactotransferrin OS=Homo sapiens OX=9606 GN=LTF PE=1 SV=6	2	TRFL	controllerType=0 controllerNumber=1 scan=14214	28.4936
1163	Top500_RP_HCD_1.raw_20200210	Top500	RP	HCD	1	13299:3	2	M.GLLFN[+1914.697]QTGSC[+57.021]K.F	HexNAc(4)Hex(5)dHex(2)	C[+57], N[+1915]	1047.1	3	3139.29	3139.3	0	-2.4	493	NRagged	115.41	0.19	0.19	0.72	261	>sp|P02788|TRFL_HUMAN Lactotransferrin OS=Homo sapiens OX=9606 GN=LTF PE=1 SV=6	2	TRFL	controllerType=0 controllerNumber=1 scan=13721	27.7348
1164	Top500_RP_HCD_1.raw_20200210	Top500	RP	HCD	1	15598:3	2	M.GLLFN[+2351.851]QTGSC[+57.021]K.F	HexNAc(4)Hex(5)dHex(3)NeuAc(1)	C[+57], N[+2352]	1192.81	3	3576.43	3576.45	0	-8.1	493	NRagged	146.81	10.38	10.38	0.34	261	>sp|P02788|TRFL_HUMAN Lactotransferrin OS=Homo sapiens OX=9606 GN=LTF PE=1 SV=6	2	TRFL	controllerType=0 controllerNumber=1 scan=15662	30.5867
1165	Top500_RP_HCD_1.raw_20200210	Top500	RP	HCD	1	15642:3	2	M.GLLFN[+2351.851]QTGSC[+57.021]K.F	HexNAc(4)Hex(5)dHex(3)NeuAc(1)	C[+57], N[+2352]	1192.82	3	3576.44	3576.45	0	-4.5	493	NRagged	151.26	1.11	1.11	0.6	261	>sp|P02788|TRFL_HUMAN Lactotransferrin OS=Homo sapiens OX=9606 GN=LTF PE=1 SV=6	2	TRFL	controllerType=0 controllerNumber=1 scan=15704	30.6554
1166	Top500_RP_HCD_1.raw_20200210	Top500	RP	HCD	1	13048:2	2	M.GLLFN[+1549.565]QTGSC[+57.021]K.F	HexNAc(3)Hex(4)dHex(2)	C[+57], N[+1550]	1387.59	2	2774.18	2774.17	0	2.1	493	NRagged	171.07	43.29	43.29	1.14	261	>sp|P02788|TRFL_HUMAN Lactotransferrin OS=Homo sapiens OX=9606 GN=LTF PE=1 SV=6	2	TRFL	controllerType=0 controllerNumber=1 scan=13530	27.459
1167	Top500_RP_HCD_1.raw_20200210	Top500	RP	HCD	1	12957:3	2	M.GLLFN[+2060.755]QTGSC[+57.021]K.F	HexNAc(4)Hex(5)dHex(3)	C[+57], N[+2061]	1095.79	3	3285.36	3285.36	0	0.5	493	NRagged	193.22	13.54	13.54	0.78	261	>sp|P02788|TRFL_HUMAN Lactotransferrin OS=Homo sapiens OX=9606 GN=LTF PE=1 SV=6	2	TRFL	controllerType=0 controllerNumber=1 scan=13457	27.3465
1168	Top500_RP_HCD_1.raw_20200210	Top500	RP	HCD	1	14612:3	2	M.GLLFN[+2059.735]QTGSC[+57.021]K.F	HexNAc(4)Hex(5)dHex(1)NeuAc(1)	C[+57], N[+2060]	1095.45	3	3284.34	3284.34	0	-0.3	493	NRagged	223.92	2.71	2.71	1.58	261	>sp|P02788|TRFL_HUMAN Lactotransferrin OS=Homo sapiens OX=9606 GN=LTF PE=1 SV=6	2	TRFL	controllerType=0 controllerNumber=1 scan=14837	29.3727
1169	Top500_RP_HCD_1.raw_20200210	Top500	RP	HCD	1	14282:3	2	M.GLLFN[+2205.793]QTGSC[+57.021]K.F	HexNAc(4)Hex(5)dHex(2)NeuAc(1)	C[+57], N[+2206]	1144.14	3	3430.4	3430.4	0	0.6	493	NRagged	347.04	92.39	92.39	3.16	261	>sp|P02788|TRFL_HUMAN Lactotransferrin OS=Homo sapiens OX=9606 GN=LTF PE=1 SV=6	2	TRFL	controllerType=0 controllerNumber=1 scan=14578	29.0117
1170	Top500_RP_HCD_1.raw_20200210	Top500	RP	HCD	1	14590:3	2	M.GLLFN[+2205.793]QTGSC[+57.021]K.F	HexNAc(4)Hex(5)dHex(2)NeuAc(1)	C[+57], N[+2206]	1144.14	3	3430.4	3430.4	0	1	493	NRagged	363.23	114.91	114.91	3.39	261	>sp|P02788|TRFL_HUMAN Lactotransferrin OS=Homo sapiens OX=9606 GN=LTF PE=1 SV=6	2	TRFL	controllerType=0 controllerNumber=1 scan=14819	29.3473
1171	Top500_RP_HCD_1.raw_20200210	Top500	RP	HCD	1	24113:3	2	M.GLLFN[+2205.793]QTGSC[+57.021]KF.D	HexNAc(4)Hex(5)dHex(2)NeuAc(1)	C[+57], N[+2206]	1193.16	3	3577.46	3577.47	0	-1.6	493	Non	326.26	71.77	71.77	2.79	261	>sp|P02788|TRFL_HUMAN Lactotransferrin OS=Homo sapiens OX=9606 GN=LTF PE=1 SV=6	2	TRFL	controllerType=0 controllerNumber=1 scan=23100	41.7406
1172	Top500_RP_HCD_1.raw_20200210	Top500	RP	HCD	1	20477:3	2	M.GLLFN[+2279.830]QTGSC[+57.021]KFDE.Y	HexNAc(5)Hex(6)dHex(2)	C[+57], N[+2280]	1299.19	3	3895.57	3895.57	0	-1.4	493	NRagged	67.24	5.7	5.7	0.81	261	>sp|P02788|TRFL_HUMAN Lactotransferrin OS=Homo sapiens OX=9606 GN=LTF PE=1 SV=6	2	TRFL	controllerType=0 controllerNumber=1 scan=19900	36.9839
1173	Top500_RP_HCD_1.raw_20200210	Top500	RP	HCD	1	20760:2	2	M.GLLFN[+1549.565]QTGSC[+57.021]KFDE.Y	HexNAc(3)Hex(4)dHex(2)	C[+57], N[+1550]	1583.15	2	3165.3	3165.31	0	-2.7	493	NRagged	157.4	2.65	2.65	1.01	261	>sp|P02788|TRFL_HUMAN Lactotransferrin OS=Homo sapiens OX=9606 GN=LTF PE=1 SV=6	2	TRFL	controllerType=0 controllerNumber=1 scan=20145	37.3411
1174	Top500_RP_HCD_1.raw_20200210	Top500	RP	HCD	1	20936:3	2	M.GLLFN[+1914.697]QTGSC[+57.021]KFDE.Y	HexNAc(4)Hex(5)dHex(2)	C[+57], N[+1915]	1177.48	3	3530.44	3530.44	0	-0.3	493	NRagged	199.73	32.25	32.25	1.02	261	>sp|P02788|TRFL_HUMAN Lactotransferrin OS=Homo sapiens OX=9606 GN=LTF PE=1 SV=6	2	TRFL	controllerType=0 controllerNumber=1 scan=20286	37.5419
1175	Top500_RP_HCD_1.raw_20200210	Top500	RP	HCD	1	21920:3	2	M.GLLFN[+2205.793]QTGSC[+57.021]KFDE.Y	HexNAc(4)Hex(5)dHex(2)NeuAc(1)	C[+57], N[+2206]	1274.51	3	3821.53	3821.53	0	-1.6	493	NRagged	245.28	78.36	78.36	2.25	261	>sp|P02788|TRFL_HUMAN Lactotransferrin OS=Homo sapiens OX=9606 GN=LTF PE=1 SV=6	2	TRFL	controllerType=0 controllerNumber=1 scan=21122	38.7631
1176	Top500_RP_HCD_1.raw_20200210	Top500	RP	HCD	1	20644:3	2	M.GLLFN[+2060.755]QTGSC[+57.021]KFDE.Y	HexNAc(4)Hex(5)dHex(3)	C[+57], N[+2061]	1226.17	3	3676.5	3676.5	0	-0.1	493	NRagged	287.9	76.92	76.92	2.77	261	>sp|P02788|TRFL_HUMAN Lactotransferrin OS=Homo sapiens OX=9606 GN=LTF PE=1 SV=6	2	TRFL	controllerType=0 controllerNumber=1 scan=20051	37.2087
1177	Top500_RP_HCD_1.raw_20200210	Top500	RP	HCD	1	22096:3	2	M.GLLFN[+2059.735]QTGSC[+57.021]KFDE.Y	HexNAc(4)Hex(5)dHex(1)NeuAc(1)	C[+57], N[+2060]	1225.83	3	3675.48	3675.48	0	1	493	NRagged	349.79	60.23	60.23	3.04	261	>sp|P02788|TRFL_HUMAN Lactotransferrin OS=Homo sapiens OX=9606 GN=LTF PE=1 SV=6	2	TRFL	controllerType=0 controllerNumber=1 scan=21318	39.0943
1178	Top500_RP_HCD_1.raw_20200210	Top500	RP	HCD	1	21935:3	2	M.GLLFN[+2205.793]QTGSC[+57.021]KFDE.Y	HexNAc(4)Hex(5)dHex(2)NeuAc(1)	C[+57], N[+2206]	1274.52	3	3821.53	3821.53	0	-0.1	493	NRagged	470.15	199.77	199.77	4.6	261	>sp|P02788|TRFL_HUMAN Lactotransferrin OS=Homo sapiens OX=9606 GN=LTF PE=1 SV=6	2	TRFL	controllerType=0 controllerNumber=1 scan=21140	38.7985
1179	Top500_RP_HCD_1.raw_20200210	Top500	RP	HCD	1	22106:3	2	M.GLLFN[+2059.735]QTGSC[+57.021]KFDE.Y	HexNAc(4)Hex(5)dHex(1)NeuAc(1)	C[+57], N[+2060]	1225.83	3	3675.47	3675.48	0	-0.7	493	NRagged	492.34	142.06	142.06	4.33	261	>sp|P02788|TRFL_HUMAN Lactotransferrin OS=Homo sapiens OX=9606 GN=LTF PE=1 SV=6	2	TRFL	controllerType=0 controllerNumber=1 scan=21328	39.1086
1180	Top500_RP_HCD_1.raw_20200210	Top500	RP	HCD	1	22127:3	2	M.GLLFN[+2205.793]QTGSC[+57.021]KFDE.Y	HexNAc(4)Hex(5)dHex(2)NeuAc(1)	C[+57], N[+2206]	1274.52	3	3821.53	3821.53	0	-1	493	NRagged	557.84	256.74	256.74	5.02	261	>sp|P02788|TRFL_HUMAN Lactotransferrin OS=Homo sapiens OX=9606 GN=LTF PE=1 SV=6	2	TRFL	controllerType=0 controllerNumber=1 scan=21346	39.1349
1181	Top500_RP_HCD_1.raw_20200210	Top500	RP	HCD	1	13165:3	2	L.LFN[+2205.793]QTGSC[+57.021]KFDE.Y	HexNAc(4)Hex(5)dHex(2)NeuAc(1)	C[+57], N[+2206]	1217.82	3	3651.44	3651.43	0	2	495	NRagged	432.42	159.74	159.74	4.14	261	>sp|P02788|TRFL_HUMAN Lactotransferrin OS=Homo sapiens OX=9606 GN=LTF PE=1 SV=6	2	TRFL	controllerType=0 controllerNumber=1 scan=13622	27.5958
1182	Top500_RP_HCD_1.raw_20200210	Top500	RP	HCD	1	12579:2	2	F.DEYFSQSC[+57.021]APGSDPR.S		C[+57]	858.351	2	1715.7	1715.7	0	-0.7	505	NRagged	293.13	293.13	293.13	4.34	261	>sp|P02788|TRFL_HUMAN Lactotransferrin OS=Homo sapiens OX=9606 GN=LTF PE=1 SV=6	2	TRFL	controllerType=0 controllerNumber=1 scan=13081	26.6984
1183	Top500_RP_HCD_1.raw_20200210	Top500	RP	HCD	1	10902:2	2	E.YFSQSC[+57.021]APGSDPR.S		C[+57]	736.319	2	1471.63	1471.63	0	2.6	507	Specific	230.68	230.68	230.68	3.39	261	>sp|P02788|TRFL_HUMAN Lactotransferrin OS=Homo sapiens OX=9606 GN=LTF PE=1 SV=6	2	TRFL	controllerType=0 controllerNumber=1 scan=11614	24.4991
1184	Top500_RP_HCD_1.raw_20200210	Top500	RP	HCD	1	10357:2	2	E.YFSQSC[+57.021]APGSDPR.S		C[+57]	736.316	2	1471.62	1471.63	0	-1.4	507	Specific	293.53	293.53	293.53	4.47	261	>sp|P02788|TRFL_HUMAN Lactotransferrin OS=Homo sapiens OX=9606 GN=LTF PE=1 SV=6	2	TRFL	controllerType=0 controllerNumber=1 scan=11204	23.9211
1185	Top500_RP_HCD_1.raw_20200210	Top500	RP	HCD	1	52339:2	2	E.YFSQSC[+57.021]APGSDPR.S		C[+57]	736.318	2	1471.63	1471.63	0	1.7	507	Specific	295.92	295.92	295.92	4.22	261	>sp|P02788|TRFL_HUMAN Lactotransferrin OS=Homo sapiens OX=9606 GN=LTF PE=1 SV=6	2	TRFL	controllerType=0 controllerNumber=1 scan=46203	77.3063
1186	Top500_RP_HCD_1.raw_20200210	Top500	RP	HCD	1	52017:2	2	E.YFSQSC[+57.021]APGSDPR.S		C[+57]	736.32	2	1471.63	1471.63	0	3.7	507	Specific	368.93	332.15	332.15	4.33	261	>sp|P02788|TRFL_HUMAN Lactotransferrin OS=Homo sapiens OX=9606 GN=LTF PE=1 SV=6	2	TRFL	controllerType=0 controllerNumber=1 scan=45971	76.9765
1187	Top500_RP_HCD_1.raw_20200210	Top500	RP	HCD	1	10002:2	2	E.YFSQSC[+57.021]APGSDPR.S		C[+57]	736.318	2	1471.63	1471.63	0	0.8	507	Specific	386.34	371.64	371.64	5.54	261	>sp|P02788|TRFL_HUMAN Lactotransferrin OS=Homo sapiens OX=9606 GN=LTF PE=1 SV=6	2	TRFL	controllerType=0 controllerNumber=1 scan=10935	23.5416
1188	Top500_RP_HCD_1.raw_20200210	Top500	RP	HCD	1	09589:2	2	E.YFSQSC[+57.021]APGSDPR.S		C[+57]	736.316	2	1471.63	1471.63	0	-1.2	507	Specific	403.59	356.45	356.45	5.08	261	>sp|P02788|TRFL_HUMAN Lactotransferrin OS=Homo sapiens OX=9606 GN=LTF PE=1 SV=6	2	TRFL	controllerType=0 controllerNumber=1 scan=10595	23.051
1189	Top500_RP_HCD_1.raw_20200210	Top500	RP	HCD	1	09152:2	2	E.YFSQSC[+57.021]APGSDPR.S		C[+57]	736.318	2	1471.63	1471.63	0	1.9	507	Specific	507.77	456.23	456.23	6.91	261	>sp|P02788|TRFL_HUMAN Lactotransferrin OS=Homo sapiens OX=9606 GN=LTF PE=1 SV=6	2	TRFL	controllerType=0 controllerNumber=1 scan=10274	22.6011
1190	Top500_RP_HCD_1.raw_20200210	Top500	RP	HCD	1	09743:2	2	E.YFSQSC[+57.021]APGSDPR.S		C[+57]	736.319	2	1471.63	1471.63	0	2.5	507	Specific	543.66	458.18	458.18	6.62	261	>sp|P02788|TRFL_HUMAN Lactotransferrin OS=Homo sapiens OX=9606 GN=LTF PE=1 SV=6	2	TRFL	controllerType=0 controllerNumber=1 scan=10715	23.22
1191	Top500_RP_HCD_1.raw_20200210	Top500	RP	HCD	1	12053:2	2	E.YFSQSC[+57.021]APGSDPR.S		C[+57]	736.318	2	1471.63	1471.63	0	0.5	507	Specific	590.35	450.6	450.6	8.33	261	>sp|P02788|TRFL_HUMAN Lactotransferrin OS=Homo sapiens OX=9606 GN=LTF PE=1 SV=6	2	TRFL	controllerType=0 controllerNumber=1 scan=12559	25.8729
1192	Top500_RP_HCD_1.raw_20200210	Top500	RP	HCD	1	08832:2	2	E.YFSQSC[+57.021]APGSDPR.S		C[+57]	736.319	2	1471.63	1471.63	0	2.5	507	Specific	692.52	589.73	589.73	9.78	261	>sp|P02788|TRFL_HUMAN Lactotransferrin OS=Homo sapiens OX=9606 GN=LTF PE=1 SV=6	2	TRFL	controllerType=0 controllerNumber=1 scan=10034	22.2621
1193	Top500_RP_HCD_1.raw_20200210	Top500	RP	HCD	1	08571:2	2	E.YFSQSC[+57.021]APGSDPR.S		C[+57]	736.318	2	1471.63	1471.63	0	0.6	507	Specific	790.2	651.73	651.73	12.33	261	>sp|P02788|TRFL_HUMAN Lactotransferrin OS=Homo sapiens OX=9606 GN=LTF PE=1 SV=6	2	TRFL	controllerType=0 controllerNumber=1 scan=9802	21.9119
1194	Top500_RP_HCD_1.raw_20200210	Top500	RP	HCD	1	08030:2	2	E.YFSQSC[+57.021]APGSDPR.S		C[+57]	736.316	2	1471.62	1471.63	0	-1.7	507	Specific	834.26	725.55	725.55	13.22	261	>sp|P02788|TRFL_HUMAN Lactotransferrin OS=Homo sapiens OX=9606 GN=LTF PE=1 SV=6	2	TRFL	controllerType=0 controllerNumber=1 scan=9245	21.0026
1195	Top500_RP_HCD_1.raw_20200210	Top500	RP	HCD	1	08376:2	2	E.YFSQSC[+57.021]APGSDPR.S		C[+57]	736.317	2	1471.63	1471.63	0	-0.2	507	Specific	932.51	759.92	759.92	15.33	261	>sp|P02788|TRFL_HUMAN Lactotransferrin OS=Homo sapiens OX=9606 GN=LTF PE=1 SV=6	2	TRFL	controllerType=0 controllerNumber=1 scan=9610	21.611
1196	Top500_RP_HCD_1.raw_20200210	Top500	RP	HCD	1	08193:2	2	E.YFSQSC[+57.021]APGSDPR.S		C[+57]	736.317	2	1471.63	1471.63	0	-0.2	507	Specific	951.81	773.76	773.76	16.33	261	>sp|P02788|TRFL_HUMAN Lactotransferrin OS=Homo sapiens OX=9606 GN=LTF PE=1 SV=6	2	TRFL	controllerType=0 controllerNumber=1 scan=9429	21.3051
1197	Top500_RP_HCD_1.raw_20200210	Top500	RP	HCD	1	03739:2	2	Y.FSQSC[+57.021]APGSDPR.S		C[+57]	654.787	2	1308.57	1308.56	0	1.8	508	NRagged	728.29	638.25	638.25	11.23	261	>sp|P02788|TRFL_HUMAN Lactotransferrin OS=Homo sapiens OX=9606 GN=LTF PE=1 SV=6	2	TRFL	controllerType=0 controllerNumber=1 scan=5944	16.2767
1198	Top500_RP_HCD_1.raw_20200210	Top500	RP	HCD	1	08153:1	2	F.SQSC[+57.021]APGSDPR.S		C[+57]	1161.49	1	1161.49	1161.5	0	-3.5	509	NRagged	299.07	228.95	228.95	3.02	261	>sp|P02788|TRFL_HUMAN Lactotransferrin OS=Homo sapiens OX=9606 GN=LTF PE=1 SV=6	2	TRFL	controllerType=0 controllerNumber=1 scan=9375	21.2128
1199	Top500_RP_HCD_1.raw_20200210	Top500	RP	HCD	1	01769:2	2	F.SQSC[+57.021]APGSDPR.S		C[+57]	581.252	2	1161.5	1161.5	0	1.6	509	NRagged	799.27	597.99	597.99	12.19	261	>sp|P02788|TRFL_HUMAN Lactotransferrin OS=Homo sapiens OX=9606 GN=LTF PE=1 SV=6	2	TRFL	controllerType=0 controllerNumber=1 scan=4422	14.1409
1200	Top500_RP_HCD_1.raw_20200210	Top500	RP	HCD	1	01731:2	2	F.SQSC[+57.021]APGSDPR.S		C[+57]	581.252	2	1161.5	1161.5	0	1.6	509	NRagged	860.3	541.21	541.21	14.19	261	>sp|P02788|TRFL_HUMAN Lactotransferrin OS=Homo sapiens OX=9606 GN=LTF PE=1 SV=6	2	TRFL	controllerType=0 controllerNumber=1 scan=4393	14.1016
1201	Top500_RP_HCD_1.raw_20200210	Top500	RP	HCD	1	05584:2	2	F.SQSC[+57.021]APGSDPRSNLC[+57.021].A		C[+57]*2	818.35	2	1635.69	1635.68	0	4.8	509	Non	273.14	273.14	273.14	3.33	261	>sp|P02788|TRFL_HUMAN Lactotransferrin OS=Homo sapiens OX=9606 GN=LTF PE=1 SV=6	2	TRFL	controllerType=0 controllerNumber=1 scan=7316	18.216
1202	Top500_RP_HCD_1.raw_20200210	Top500	RP	HCD	1	08158:1	2	A.PGSDPR.S			628.303	1	628.303	628.305	0	-3	514	NRagged	336.16	46.35	46.35	1.02	261	>sp|P02788|TRFL_HUMAN Lactotransferrin OS=Homo sapiens OX=9606 GN=LTF PE=1 SV=6	2	TRFL	controllerType=0 controllerNumber=1 scan=9382	21.2254
1203	Top500_RP_HCD_1.raw_20200210	Top500	RP	HCD	1	08141:1	2	A.PGSDPR.S			628.305	1	628.305	628.305	0	0.3	514	NRagged	362.08	30.24	30.24	1.46	261	>sp|P02788|TRFL_HUMAN Lactotransferrin OS=Homo sapiens OX=9606 GN=LTF PE=1 SV=6	2	TRFL	controllerType=0 controllerNumber=1 scan=9365	21.196
1204	Top500_RP_HCD_1.raw_20200210	Top500	RP	HCD	1	29414:1	2	R.SNLC[+57.021]ALC[+57.021]IGD.E		C[+57]*2	1122.49	1	1122.49	1122.49	0	-3.6	520	Specific	119.04	28.88	28.88	0.31	261	>sp|P02788|TRFL_HUMAN Lactotransferrin OS=Homo sapiens OX=9606 GN=LTF PE=1 SV=6	2	TRFL	controllerType=0 controllerNumber=1 scan=28055	49.4402
1205	Top500_RP_HCD_1.raw_20200210	Top500	RP	HCD	1	24796:2	2	R.SNLC[+57.021]ALC[+57.021]IGDE.Q		C[+57]*2	626.271	2	1251.53	1251.53	0	0	520	Specific	159.84	103.08	103.08	0.46	261	>sp|P02788|TRFL_HUMAN Lactotransferrin OS=Homo sapiens OX=9606 GN=LTF PE=1 SV=6	2	TRFL	controllerType=0 controllerNumber=1 scan=23665	42.593
1206	Top500_RP_HCD_1.raw_20200210	Top500	RP	HCD	1	24847:2	2	R.SNLC[+57.021]ALC[+57.021]IGDE.Q		C[+57]*2	626.271	2	1251.54	1251.53	0	0.5	520	Specific	401.95	328.95	328.95	4.66	261	>sp|P02788|TRFL_HUMAN Lactotransferrin OS=Homo sapiens OX=9606 GN=LTF PE=1 SV=6	2	TRFL	controllerType=0 controllerNumber=1 scan=23711	42.665
1207	Top500_RP_HCD_1.raw_20200210	Top500	RP	HCD	1	23705:2	2	R.SNLC[+57.021]ALC[+57.021]IGDEQGE.N		C[+57]*2	783.333	2	1565.66	1565.66	0	0.6	520	Specific	218.49	218.49	218.49	2.34	261	>sp|P02788|TRFL_HUMAN Lactotransferrin OS=Homo sapiens OX=9606 GN=LTF PE=1 SV=6	2	TRFL	controllerType=0 controllerNumber=1 scan=22754	41.2291
1208	Top500_RP_HCD_1.raw_20200210	Top500	RP	HCD	1	23363:1	2	R.SNLC[+57.021]ALC[+57.021]IGDEQGE.N		C[+57]*2	1565.66	1	1565.66	1565.66	0	-0.1	520	Specific	479.5	429.02	429.02	7	261	>sp|P02788|TRFL_HUMAN Lactotransferrin OS=Homo sapiens OX=9606 GN=LTF PE=1 SV=6	2	TRFL	controllerType=0 controllerNumber=1 scan=22456	40.7878
1209	Top500_RP_HCD_1.raw_20200210	Top500	RP	HCD	1	23185:2	2	R.SNLC[+57.021]ALC[+57.021]IGDEQGE.N		C[+57]*2	783.332	2	1565.66	1565.66	0	0.2	520	Specific	692.84	552.12	552.12	9.92	261	>sp|P02788|TRFL_HUMAN Lactotransferrin OS=Homo sapiens OX=9606 GN=LTF PE=1 SV=6	2	TRFL	controllerType=0 controllerNumber=1 scan=22297	40.5499
1210	Top500_RP_HCD_1.raw_20200210	Top500	RP	HCD	1	23416:2	2	R.SNLC[+57.021]ALC[+57.021]IGDEQGE.N		C[+57]*2	783.332	2	1565.66	1565.66	0	0.3	520	Specific	763.94	603.21	603.21	11.92	261	>sp|P02788|TRFL_HUMAN Lactotransferrin OS=Homo sapiens OX=9606 GN=LTF PE=1 SV=6	2	TRFL	controllerType=0 controllerNumber=1 scan=22503	40.8577
1211	Top500_RP_HCD_1.raw_20200210	Top500	RP	HCD	1	18834:2	2	R.SNLC[+57.021]ALC[+57.021]IGDEQGENK.C		C[+57]*2	904.401	2	1807.79	1807.79	0	-0.3	520	Specific	826.69	748.88	748.88	13.56	261	>sp|P02788|TRFL_HUMAN Lactotransferrin OS=Homo sapiens OX=9606 GN=LTF PE=1 SV=6	2	TRFL	controllerType=0 controllerNumber=1 scan=18532	34.9808
1212	Top500_RP_HCD_1.raw_20200210	Top500	RP	HCD	1	14516:2	2	C.ALC[+57.021]IGDEQGE.N		C[+57]	546.238	2	1091.47	1091.47	0	1.3	524	NRagged	427.89	294.76	294.76	4.37	261	>sp|P02788|TRFL_HUMAN Lactotransferrin OS=Homo sapiens OX=9606 GN=LTF PE=1 SV=6	2	TRFL	controllerType=0 controllerNumber=1 scan=14762	29.268
1213	Top500_RP_HCD_1.raw_20200210	Top500	RP	HCD	1	14195:2	2	C.ALC[+57.021]IGDEQGE.N		C[+57]	546.239	2	1091.47	1091.47	0	2.2	524	NRagged	446.92	314.85	314.85	4.66	261	>sp|P02788|TRFL_HUMAN Lactotransferrin OS=Homo sapiens OX=9606 GN=LTF PE=1 SV=6	2	TRFL	controllerType=0 controllerNumber=1 scan=14515	28.9243
1214	Top500_RP_HCD_1.raw_20200210	Top500	RP	HCD	1	01878:2	2	K.C[+57.021]VPNSNER.Y		C[+57]	488.22	2	975.433	975.431	0	1.7	536	Specific	217.51	102.83	102.83	1.52	261	>sp|P02788|TRFL_HUMAN Lactotransferrin OS=Homo sapiens OX=9606 GN=LTF PE=1 SV=6	2	TRFL	controllerType=0 controllerNumber=1 scan=4511	14.2629
1215	Top500_RP_HCD_1.raw_20200210	Top500	RP	HCD	1	01770:2	2	K.C[+57.021]VPNSNER.Y		C[+57]	488.222	2	975.437	975.431	0	6.1	536	Specific	269.98	96.8	96.8	1.13	261	>sp|P02788|TRFL_HUMAN Lactotransferrin OS=Homo sapiens OX=9606 GN=LTF PE=1 SV=6	2	TRFL	controllerType=0 controllerNumber=1 scan=4423	14.1425
1216	Top500_RP_HCD_1.raw_20200210	Top500	RP	HCD	1	01799:2	2	K.C[+57.021]VPNSNER.Y		C[+57]	488.221	2	975.435	975.431	0	4.1	536	Specific	280.56	123.14	123.14	2.41	261	>sp|P02788|TRFL_HUMAN Lactotransferrin OS=Homo sapiens OX=9606 GN=LTF PE=1 SV=6	2	TRFL	controllerType=0 controllerNumber=1 scan=4448	14.1767
1217	Top500_RP_HCD_1.raw_20200210	Top500	RP	HCD	1	01702:2	2	K.C[+57.021]VPNSNER.Y		C[+57]	488.22	2	975.433	975.431	0	2.1	536	Specific	351.44	135.35	135.35	3.76	261	>sp|P02788|TRFL_HUMAN Lactotransferrin OS=Homo sapiens OX=9606 GN=LTF PE=1 SV=6	2	TRFL	controllerType=0 controllerNumber=1 scan=4367	14.0658
1218	Top500_RP_HCD_1.raw_20200210	Top500	RP	HCD	1	04870:2	2	K.C[+57.021]VPNSNERY.Y		C[+57]	569.751	2	1138.5	1138.49	0	0.7	536	CRagged	227.67	169.36	169.36	3.3	261	>sp|P02788|TRFL_HUMAN Lactotransferrin OS=Homo sapiens OX=9606 GN=LTF PE=1 SV=6	2	TRFL	controllerType=0 controllerNumber=1 scan=6800	17.4919
1219	Top500_RP_HCD_1.raw_20200210	Top500	RP	HCD	1	09506:2	2	E.RYYGY.T			361.169	2	721.331	721.33	0	0.5	543	CRagged	357.89	82.67	82.67	2.84	261	>sp|P02788|TRFL_HUMAN Lactotransferrin OS=Homo sapiens OX=9606 GN=LTF PE=1 SV=6	2	TRFL	controllerType=0 controllerNumber=1 scan=10536	22.9678
1220	Top500_RP_HCD_1.raw_20200210	Top500	RP	HCD	1	09806:2	2	E.RYYGY.T			361.169	2	721.331	721.33	0	0.3	543	CRagged	360.87	69.12	69.12	2.82	261	>sp|P02788|TRFL_HUMAN Lactotransferrin OS=Homo sapiens OX=9606 GN=LTF PE=1 SV=6	2	TRFL	controllerType=0 controllerNumber=1 scan=10762	23.2875
1221	Top500_RP_HCD_1.raw_20200210	Top500	RP	HCD	1	19278:2	2	R.YYGYTGAFR.C			549.256	2	1097.51	1097.51	0	0.6	544	Specific	557.24	279.25	279.25	5.37	261	>sp|P02788|TRFL_HUMAN Lactotransferrin OS=Homo sapiens OX=9606 GN=LTF PE=1 SV=6	2	TRFL	controllerType=0 controllerNumber=1 scan=18931	35.5765
1222	Top500_RP_HCD_1.raw_20200210	Top500	RP	HCD	1	15311:2	2	Y.YGYTGAFR.C			467.725	2	934.443	934.442	0	0.9	545	NRagged	406.88	177.97	177.97	4.45	261	>sp|P02788|TRFL_HUMAN Lactotransferrin OS=Homo sapiens OX=9606 GN=LTF PE=1 SV=6	2	TRFL	controllerType=0 controllerNumber=1 scan=15416	30.2187
1223	Top500_RP_HCD_1.raw_20200210	Top500	RP	HCD	1	10089:2	2	Y.GYTGAFR.C			386.193	2	771.379	771.378	0	0.6	546	NRagged	363.2	168.41	168.41	3.9	261	>sp|P02788|TRFL_HUMAN Lactotransferrin OS=Homo sapiens OX=9606 GN=LTF PE=1 SV=6	2	TRFL	controllerType=0 controllerNumber=1 scan=11003	23.6395
1224	Top500_RP_HCD_1.raw_20200210	Top500	RP	HCD	1	09823:2	2	Y.GYTGAFR.C			386.193	2	771.379	771.378	0	0.4	546	NRagged	374.47	167.63	167.63	3.67	261	>sp|P02788|TRFL_HUMAN Lactotransferrin OS=Homo sapiens OX=9606 GN=LTF PE=1 SV=6	2	TRFL	controllerType=0 controllerNumber=1 scan=10775	23.305
1225	Top500_RP_HCD_1.raw_20200210	Top500	RP	HCD	1	23390:2	2	L.AENAGDVAFV.K			496.738	2	992.468	992.468	0	-0.2	555	Non	230.81	36.7	36.7	0.83	261	>sp|P02788|TRFL_HUMAN Lactotransferrin OS=Homo sapiens OX=9606 GN=LTF PE=1 SV=6	2	TRFL	controllerType=0 controllerNumber=1 scan=22480	40.8244
1226	Top500_RP_HCD_1.raw_20200210	Top500	RP	HCD	1	14083:2	2	L.AENAGDVAFVKD.V			618.299	2	1235.59	1235.59	0	0.8	555	NRagged	386.21	289.12	289.12	4.97	261	>sp|P02788|TRFL_HUMAN Lactotransferrin OS=Homo sapiens OX=9606 GN=LTF PE=1 SV=6	2	TRFL	controllerType=0 controllerNumber=1 scan=14424	28.7949
1227	Top500_RP_HCD_1.raw_20200210	Top500	RP	HCD	1	13798:2	2	L.AENAGDVAFVKD.V			618.298	2	1235.59	1235.59	0	-1.2	555	NRagged	514.59	368.72	368.72	5.56	261	>sp|P02788|TRFL_HUMAN Lactotransferrin OS=Homo sapiens OX=9606 GN=LTF PE=1 SV=6	2	TRFL	controllerType=0 controllerNumber=1 scan=14193	28.4631
1228	Top500_RP_HCD_1.raw_20200210	Top500	RP	HCD	1	18008:1	2	E.NAGDVAF.V			693.322	1	693.322	693.32	0	2.3	557	CRagged	183.77	26.07	26.07	0.3	261	>sp|P02788|TRFL_HUMAN Lactotransferrin OS=Homo sapiens OX=9606 GN=LTF PE=1 SV=6	2	TRFL	controllerType=0 controllerNumber=1 scan=17868	34.0036
1229	Top500_RP_HCD_1.raw_20200210	Top500	RP	HCD	1	23291:1	2	E.NAGDVAFV.K			792.388	1	792.388	792.389	0	-0.5	557	CRagged	336.75	165.15	165.15	3.81	261	>sp|P02788|TRFL_HUMAN Lactotransferrin OS=Homo sapiens OX=9606 GN=LTF PE=1 SV=6	2	TRFL	controllerType=0 controllerNumber=1 scan=22389	40.6833
1230	Top500_RP_HCD_1.raw_20200210	Top500	RP	HCD	1	12682:1	2	E.NAGDVAFVK.D			920.482	1	920.482	920.484	0	-1.7	557	Specific	375.82	196.15	196.15	3.91	261	>sp|P02788|TRFL_HUMAN Lactotransferrin OS=Homo sapiens OX=9606 GN=LTF PE=1 SV=6	2	TRFL	controllerType=0 controllerNumber=1 scan=13233	26.9999
1231	Top500_RP_HCD_1.raw_20200210	Top500	RP	HCD	1	12655:2	2	E.NAGDVAFVK.D			460.745	2	920.483	920.484	0	-0.7	557	Specific	387.76	206.03	206.03	4.4	261	>sp|P02788|TRFL_HUMAN Lactotransferrin OS=Homo sapiens OX=9606 GN=LTF PE=1 SV=6	2	TRFL	controllerType=0 controllerNumber=1 scan=13198	26.9362
1232	Top500_RP_HCD_1.raw_20200210	Top500	RP	HCD	1	12787:2	2	E.NAGDVAFVKD.V			518.259	2	1035.51	1035.51	0	-0.6	557	Specific	478.36	332.17	332.17	5.21	261	>sp|P02788|TRFL_HUMAN Lactotransferrin OS=Homo sapiens OX=9606 GN=LTF PE=1 SV=6	2	TRFL	controllerType=0 controllerNumber=1 scan=13322	27.1462
1233	Top500_RP_HCD_1.raw_20200210	Top500	RP	HCD	1	13051:2	2	E.NAGDVAFVKD.V			518.259	2	1035.51	1035.51	0	0.3	557	Specific	544.47	398.16	398.16	7.13	261	>sp|P02788|TRFL_HUMAN Lactotransferrin OS=Homo sapiens OX=9606 GN=LTF PE=1 SV=6	2	TRFL	controllerType=0 controllerNumber=1 scan=13534	27.4644
1234	Top500_RP_HCD_1.raw_20200210	Top500	RP	HCD	1	21388:2	2	E.NAGDVAFVKDV.T			567.792	2	1134.58	1134.58	0	-1.7	557	CRagged	400.58	303.52	303.52	4.76	261	>sp|P02788|TRFL_HUMAN Lactotransferrin OS=Homo sapiens OX=9606 GN=LTF PE=1 SV=6	2	TRFL	controllerType=0 controllerNumber=1 scan=20692	38.1427
1235	Top500_RP_HCD_1.raw_20200210	Top500	RP	HCD	1	21201:2	2	E.NAGDVAFVKDV.T			567.793	2	1134.58	1134.58	0	0.2	557	CRagged	488.76	351.5	351.5	5.31	261	>sp|P02788|TRFL_HUMAN Lactotransferrin OS=Homo sapiens OX=9606 GN=LTF PE=1 SV=6	2	TRFL	controllerType=0 controllerNumber=1 scan=20537	37.9207
1236	Top500_RP_HCD_1.raw_20200210	Top500	RP	HCD	1	25826:2	2	E.NAGDVAFVKDVTV.L			667.85	2	1334.69	1334.7	0	-1.6	557	CRagged	620.53	473.2	473.2	9.14	261	>sp|P02788|TRFL_HUMAN Lactotransferrin OS=Homo sapiens OX=9606 GN=LTF PE=1 SV=6	2	TRFL	controllerType=0 controllerNumber=1 scan=24674	44.1729
1237	Top500_RP_HCD_1.raw_20200210	Top500	RP	HCD	1	08176:2	2	V.KDVTVLQNTDGNNNE.A			830.89	2	1660.77	1660.78	0	-2.2	565	NRagged	658.05	637.9	637.9	9.99	261	>sp|P02788|TRFL_HUMAN Lactotransferrin OS=Homo sapiens OX=9606 GN=LTF PE=1 SV=6	2	TRFL	controllerType=0 controllerNumber=1 scan=9407	21.2677
1238	Top500_RP_HCD_1.raw_20200210	Top500	RP	HCD	1	09986:2	2	D.VTVLQNTDGNNNE.A			709.332	2	1417.66	1417.66	0	0.4	567	Specific	366.92	268.3	268.3	4.25	261	>sp|P02788|TRFL_HUMAN Lactotransferrin OS=Homo sapiens OX=9606 GN=LTF PE=1 SV=6	2	TRFL	controllerType=0 controllerNumber=1 scan=10924	23.527
1239	Top500_RP_HCD_1.raw_20200210	Top500	RP	HCD	1	09929:2	2	D.VTVLQNTDGNNNE.A			709.331	2	1417.66	1417.66	0	0	567	Specific	617.85	448.78	448.78	8.84	261	>sp|P02788|TRFL_HUMAN Lactotransferrin OS=Homo sapiens OX=9606 GN=LTF PE=1 SV=6	2	TRFL	controllerType=0 controllerNumber=1 scan=10866	23.4354
1240	Top500_RP_HCD_1.raw_20200210	Top500	RP	HCD	1	09652:2	2	D.VTVLQNTDGNNNE.A			709.332	2	1417.66	1417.66	0	0.6	567	Specific	623.57	425.6	425.6	8.84	261	>sp|P02788|TRFL_HUMAN Lactotransferrin OS=Homo sapiens OX=9606 GN=LTF PE=1 SV=6	2	TRFL	controllerType=0 controllerNumber=1 scan=10645	23.1209
1241	Top500_RP_HCD_1.raw_20200210	Top500	RP	HCD	1	05929:2	2	V.TVLQNTDGNNNE.A			659.798	2	1318.59	1318.59	0	1.2	568	NRagged	35.76	27.02	27.02	0.3	261	>sp|P02788|TRFL_HUMAN Lactotransferrin OS=Homo sapiens OX=9606 GN=LTF PE=1 SV=6	2	TRFL	controllerType=0 controllerNumber=1 scan=7579	18.595
1242	Top500_RP_HCD_1.raw_20200210	Top500	RP	HCD	1	29790:1	2	D.FALLC[+57.021].L		C[+57]	623.321	1	623.321	623.322	0	-1.3	590	CRagged	151.5	29.98	29.98	0.31	261	>sp|P02788|TRFL_HUMAN Lactotransferrin OS=Homo sapiens OX=9606 GN=LTF PE=1 SV=6	2	TRFL	controllerType=0 controllerNumber=1 scan=28383	49.9367
1243	Top500_RP_HCD_1.raw_20200210	Top500	RP	HCD	1	16019:1	2	A.LLC[+57.021]LDGK.R		C[+57]	818.445	1	818.445	818.444	0	1.7	592	NRagged	151.73	102.72	102.72	0.6	261	>sp|P02788|TRFL_HUMAN Lactotransferrin OS=Homo sapiens OX=9606 GN=LTF PE=1 SV=6	2	TRFL	controllerType=0 controllerNumber=1 scan=16087	31.2871
1244	Top500_RP_HCD_1.raw_20200210	Top500	RP	HCD	1	15978:2	2	A.LLC[+57.021]LDGK.R		C[+57]	409.726	2	818.444	818.444	0	0.2	592	NRagged	230.04	107.61	107.61	1.1	261	>sp|P02788|TRFL_HUMAN Lactotransferrin OS=Homo sapiens OX=9606 GN=LTF PE=1 SV=6	2	TRFL	controllerType=0 controllerNumber=1 scan=16021	31.1591
1245	Top500_RP_HCD_1.raw_20200210	Top500	RP	HCD	1	09421:2	2	R.SC[+57.021]HLAMAPN.H		C[+57]	500.721	2	1000.43	1000.43	0	0.4	607	CRagged	250.19	223.26	223.26	2.41	261	>sp|P02788|TRFL_HUMAN Lactotransferrin OS=Homo sapiens OX=9606 GN=LTF PE=1 SV=6	2	TRFL	controllerType=0 controllerNumber=1 scan=10476	22.8831
1246	Top500_RP_HCD_1.raw_20200210	Top500	RP	HCD	1	09080:2	2	R.SC[+57.021]HLAMAPN.H		C[+57]	500.721	2	1000.43	1000.43	0	0.5	607	CRagged	449.34	328.95	328.95	5.13	261	>sp|P02788|TRFL_HUMAN Lactotransferrin OS=Homo sapiens OX=9606 GN=LTF PE=1 SV=6	2	TRFL	controllerType=0 controllerNumber=1 scan=10221	22.5269
1247	Top500_RP_HCD_1.raw_20200210	Top500	RP	HCD	1	03939:2	2	R.SC[+57.021]HLAM[+15.995]APN.H		C[+57], M[+16]	508.719	2	1016.43	1016.43	0	1.6	607	CRagged	326.03	219.23	219.23	4.13	261	>sp|P02788|TRFL_HUMAN Lactotransferrin OS=Homo sapiens OX=9606 GN=LTF PE=1 SV=6	2	TRFL	controllerType=0 controllerNumber=1 scan=6086	16.4776
1248	Top500_RP_HCD_1.raw_20200210	Top500	RP	HCD	1	05480:2	2	R.SC[+57.021]HLAMAPNH.A		C[+57]	569.251	2	1137.5	1137.49	0	2.3	607	CRagged	39.51	39.51	39.51	0.09	261	>sp|P02788|TRFL_HUMAN Lactotransferrin OS=Homo sapiens OX=9606 GN=LTF PE=1 SV=6	2	TRFL	controllerType=0 controllerNumber=1 scan=7243	18.1141
1249	Top500_RP_HCD_1.raw_20200210	Top500	RP	HCD	1	09895:3	2	R.SC[+57.021]HLAMAPNHAV.V		C[+57]	436.537	3	1307.6	1307.6	0	-0.4	607	CRagged	488.05	412.82	412.82	6.84	261	>sp|P02788|TRFL_HUMAN Lactotransferrin OS=Homo sapiens OX=9606 GN=LTF PE=1 SV=6	2	TRFL	controllerType=0 controllerNumber=1 scan=10836	23.391
1250	Top500_RP_HCD_1.raw_20200210	Top500	RP	HCD	1	09848:2	2	R.SC[+57.021]HLAMAPNHAV.V		C[+57]	654.302	2	1307.6	1307.6	0	-1.9	607	CRagged	648.71	540.7	540.7	8.4	261	>sp|P02788|TRFL_HUMAN Lactotransferrin OS=Homo sapiens OX=9606 GN=LTF PE=1 SV=6	2	TRFL	controllerType=0 controllerNumber=1 scan=10796	23.3354
1251	Top500_RP_HCD_1.raw_20200210	Top500	RP	HCD	1	05256:3	2	R.SC[+57.021]HLAM[+15.995]APNHAV.V		C[+57], M[+16]	441.87	3	1323.59	1323.59	0	1.1	607	CRagged	524.03	524.03	524.03	6.87	261	>sp|P02788|TRFL_HUMAN Lactotransferrin OS=Homo sapiens OX=9606 GN=LTF PE=1 SV=6	2	TRFL	controllerType=0 controllerNumber=1 scan=7082	17.889
1252	Top500_RP_HCD_1.raw_20200210	Top500	RP	HCD	1	05257:2	2	R.SC[+57.021]HLAM[+15.995]APNHAV.V		C[+57], M[+16]	662.301	2	1323.59	1323.59	0	1.1	607	CRagged	641.66	509.42	509.42	8.85	261	>sp|P02788|TRFL_HUMAN Lactotransferrin OS=Homo sapiens OX=9606 GN=LTF PE=1 SV=6	2	TRFL	controllerType=0 controllerNumber=1 scan=7083	17.8914
1253	Top500_RP_HCD_1.raw_20200210	Top500	RP	HCD	1	13854:3	2	R.SC[+57.021]HLAMAPNHAVV.S		C[+57]	469.561	3	1406.67	1406.67	0	0.8	607	CRagged	250.76	225.61	225.61	3.19	261	>sp|P02788|TRFL_HUMAN Lactotransferrin OS=Homo sapiens OX=9606 GN=LTF PE=1 SV=6	2	TRFL	controllerType=0 controllerNumber=1 scan=14241	28.5332
1254	Top500_RP_HCD_1.raw_20200210	Top500	RP	HCD	1	13626:2	2	R.SC[+57.021]HLAMAPNHAVV.S		C[+57]	703.838	2	1406.67	1406.67	0	1.7	607	CRagged	504.74	474.52	474.52	6.28	261	>sp|P02788|TRFL_HUMAN Lactotransferrin OS=Homo sapiens OX=9606 GN=LTF PE=1 SV=6	2	TRFL	controllerType=0 controllerNumber=1 scan=14023	28.1994
1255	Top500_RP_HCD_1.raw_20200210	Top500	RP	HCD	1	13744:2	2	R.SC[+57.021]HLAM[+15.995]APNHAVV.S		C[+57], M[+16]	711.834	2	1422.66	1422.66	0	-1	607	CRagged	116.55	113.25	113.25	0.82	261	>sp|P02788|TRFL_HUMAN Lactotransferrin OS=Homo sapiens OX=9606 GN=LTF PE=1 SV=6	2	TRFL	controllerType=0 controllerNumber=1 scan=14146	28.3946
1256	Top500_RP_HCD_1.raw_20200210	Top500	RP	HCD	1	08639:3	2	R.SC[+57.021]HLAM[+15.995]APNHAVV.S		C[+57], M[+16]	474.892	3	1422.66	1422.66	0	-0.4	607	CRagged	402.53	382.66	382.66	6.71	261	>sp|P02788|TRFL_HUMAN Lactotransferrin OS=Homo sapiens OX=9606 GN=LTF PE=1 SV=6	2	TRFL	controllerType=0 controllerNumber=1 scan=9874	22.0296
1257	Top500_RP_HCD_1.raw_20200210	Top500	RP	HCD	1	08912:3	2	R.SC[+57.021]HLAM[+15.995]APNHAVV.S		C[+57], M[+16]	474.892	3	1422.66	1422.66	0	0.4	607	CRagged	408.68	408.68	408.68	6.71	261	>sp|P02788|TRFL_HUMAN Lactotransferrin OS=Homo sapiens OX=9606 GN=LTF PE=1 SV=6	2	TRFL	controllerType=0 controllerNumber=1 scan=10095	22.347
1258	Top500_RP_HCD_1.raw_20200210	Top500	RP	HCD	1	08928:2	2	R.SC[+57.021]HLAM[+15.995]APNHAVV.S		C[+57], M[+16]	711.835	2	1422.66	1422.66	0	0.5	607	CRagged	513.04	437.66	437.66	6.32	261	>sp|P02788|TRFL_HUMAN Lactotransferrin OS=Homo sapiens OX=9606 GN=LTF PE=1 SV=6	2	TRFL	controllerType=0 controllerNumber=1 scan=10109	22.3668
1259	Top500_RP_HCD_1.raw_20200210	Top500	RP	HCD	1	08645:2	2	R.SC[+57.021]HLAM[+15.995]APNHAVV.S		C[+57], M[+16]	711.835	2	1422.66	1422.66	0	0.3	607	CRagged	609.23	500.82	500.82	8.96	261	>sp|P02788|TRFL_HUMAN Lactotransferrin OS=Homo sapiens OX=9606 GN=LTF PE=1 SV=6	2	TRFL	controllerType=0 controllerNumber=1 scan=9881	22.039
1260	Top500_RP_HCD_1.raw_20200210	Top500	RP	HCD	1	07636:4	2	R.SC[+57.021]HLAMAPNHAVVSR.M		C[+57]	413.206	4	1649.8	1649.8	0	1.2	607	Specific	707.01	704.13	704.13	11.42	261	>sp|P02788|TRFL_HUMAN Lactotransferrin OS=Homo sapiens OX=9606 GN=LTF PE=1 SV=6	2	TRFL	controllerType=0 controllerNumber=1 scan=8917	20.52
1261	Top500_RP_HCD_1.raw_20200210	Top500	RP	HCD	1	07624:3	2	R.SC[+57.021]HLAMAPNHAVVSR.M		C[+57]	550.605	3	1649.8	1649.8	0	0.5	607	Specific	945.02	867.08	867.08	15.26	261	>sp|P02788|TRFL_HUMAN Lactotransferrin OS=Homo sapiens OX=9606 GN=LTF PE=1 SV=6	2	TRFL	controllerType=0 controllerNumber=1 scan=8908	20.507
1262	Top500_RP_HCD_1.raw_20200210	Top500	RP	HCD	1	04034:4	2	R.SC[+57.021]HLAM[+15.995]APNHAVVSR.M		C[+57], M[+16]	417.204	4	1665.79	1665.79	0	-0.3	607	Specific	603.39	603.39	603.39	9.53	261	>sp|P02788|TRFL_HUMAN Lactotransferrin OS=Homo sapiens OX=9606 GN=LTF PE=1 SV=6	2	TRFL	controllerType=0 controllerNumber=1 scan=6157	16.577
1263	Top500_RP_HCD_1.raw_20200210	Top500	RP	HCD	1	08103:2	2	C.HLAMAPNHAV.V			530.772	2	1060.54	1060.54	0	0.7	609	Non	459.16	223.13	223.13	4.53	261	>sp|P02788|TRFL_HUMAN Lactotransferrin OS=Homo sapiens OX=9606 GN=LTF PE=1 SV=6	2	TRFL	controllerType=0 controllerNumber=1 scan=9313	21.1052
1264	Top500_RP_HCD_1.raw_20200210	Top500	RP	HCD	1	03658:2	2	C.HLAM[+15.995]APNHAV.V		M[+16]	538.766	2	1076.53	1076.53	0	-4.8	609	Non	446.24	281.59	281.59	3.59	261	>sp|P02788|TRFL_HUMAN Lactotransferrin OS=Homo sapiens OX=9606 GN=LTF PE=1 SV=6	2	TRFL	controllerType=0 controllerNumber=1 scan=5861	16.1509
1265	Top500_RP_HCD_1.raw_20200210	Top500	RP	HCD	1	12210:2	2	C.HLAMAPNHAVV.S			580.305	2	1159.6	1159.6	0	-1.1	609	Non	485.55	326.97	326.97	4.94	261	>sp|P02788|TRFL_HUMAN Lactotransferrin OS=Homo sapiens OX=9606 GN=LTF PE=1 SV=6	2	TRFL	controllerType=0 controllerNumber=1 scan=12720	26.127
1266	Top500_RP_HCD_1.raw_20200210	Top500	RP	HCD	1	07020:2	2	C.HLAM[+15.995]APNHAVV.S		M[+16]	588.303	2	1175.6	1175.6	0	0.7	609	Non	496.15	255.09	255.09	4.55	261	>sp|P02788|TRFL_HUMAN Lactotransferrin OS=Homo sapiens OX=9606 GN=LTF PE=1 SV=6	2	TRFL	controllerType=0 controllerNumber=1 scan=8424	19.7918
1267	Top500_RP_HCD_1.raw_20200210	Top500	RP	HCD	1	02822:3	2	C.HLAM[+15.995]APNHAVVSR.M		M[+16]	473.583	3	1418.73	1418.73	0	1	609	NRagged	606.57	545.81	545.81	8.96	261	>sp|P02788|TRFL_HUMAN Lactotransferrin OS=Homo sapiens OX=9606 GN=LTF PE=1 SV=6	2	TRFL	controllerType=0 controllerNumber=1 scan=5219	15.2497
1268	Top500_RP_HCD_1.raw_20200210	Top500	RP	HCD	1	11412:2	2	H.LAMAPNHAV.V			462.242	2	923.477	923.477	0	0.4	610	Non	286.87	137.65	137.65	1.72	261	>sp|P02788|TRFL_HUMAN Lactotransferrin OS=Homo sapiens OX=9606 GN=LTF PE=1 SV=6	2	TRFL	controllerType=0 controllerNumber=1 scan=12037	25.1185
1269	Top500_RP_HCD_1.raw_20200210	Top500	RP	HCD	1	15956:2	2	H.LAMAPNHAVV.S			511.776	2	1022.54	1022.55	0	-0.5	610	Non	445.39	304.57	304.57	4.96	261	>sp|P02788|TRFL_HUMAN Lactotransferrin OS=Homo sapiens OX=9606 GN=LTF PE=1 SV=6	2	TRFL	controllerType=0 controllerNumber=1 scan=15984	31.0838
1270	Top500_RP_HCD_1.raw_20200210	Top500	RP	HCD	1	09481:2	2	H.LAM[+15.995]APNHAVV.S		M[+16]	519.774	2	1038.54	1038.54	0	0.8	610	Non	377.7	255.2	255.2	4.35	261	>sp|P02788|TRFL_HUMAN Lactotransferrin OS=Homo sapiens OX=9606 GN=LTF PE=1 SV=6	2	TRFL	controllerType=0 controllerNumber=1 scan=10519	22.944
1271	Top500_RP_HCD_1.raw_20200210	Top500	RP	HCD	1	09012:2	2	L.AMAPNHAVV.S			455.234	2	909.461	909.461	0	0.3	611	Non	359.4	205.26	205.26	4.37	261	>sp|P02788|TRFL_HUMAN Lactotransferrin OS=Homo sapiens OX=9606 GN=LTF PE=1 SV=6	2	TRFL	controllerType=0 controllerNumber=1 scan=10170	22.4554
1272	Top500_RP_HCD_1.raw_20200210	Top500	RP	HCD	1	07751:2	2	A.MAPNHAVV.S			419.716	2	838.425	838.424	0	0.9	612	Non	146.56	65.78	65.78	0.53	261	>sp|P02788|TRFL_HUMAN Lactotransferrin OS=Homo sapiens OX=9606 GN=LTF PE=1 SV=6	2	TRFL	controllerType=0 controllerNumber=1 scan=9012	20.6575
1273	Top500_RP_HCD_1.raw_20200210	Top500	RP	HCD	1	05229:2	2	A.M[+15.995]APNHAVV.S		M[+16]	427.713	2	854.419	854.419	0	0.5	612	Non	155.56	56.26	56.26	0.53	261	>sp|P02788|TRFL_HUMAN Lactotransferrin OS=Homo sapiens OX=9606 GN=LTF PE=1 SV=6	2	TRFL	controllerType=0 controllerNumber=1 scan=7062	17.8626
1274	Top500_RP_HCD_1.raw_20200210	Top500	RP	HCD	1	13690:1	2	A.PNHAVV.S			636.344	1	636.344	636.346	0	-3.2	614	Non	148.99	49.4	49.4	0.14	261	>sp|P02788|TRFL_HUMAN Lactotransferrin OS=Homo sapiens OX=9606 GN=LTF PE=1 SV=6	2	TRFL	controllerType=0 controllerNumber=1 scan=14092	28.3095
1275	Top500_RP_HCD_1.raw_20200210	Top500	RP	HCD	1	05583:2	2	R.N[+2864.036]GSD.C	HexNAc(7)Hex(8)dHex(1)	N[+2864]	1628.59	2	3256.17	3256.18	0	-1.4	642	Specific	30	9.08	9.08	0.47	261	>sp|P02788|TRFL_HUMAN Lactotransferrin OS=Homo sapiens OX=9606 GN=LTF PE=1 SV=6	2	TRFL	controllerType=0 controllerNumber=1 scan=7315	18.2147
1276	Top500_RP_HCD_1.raw_20200210	Top500	RP	HCD	1	08069:2	2	R.NGSDC[+57.021]PDKF.C	-	C[+57]	520.211	2	1039.41	1039.41	0	0	642	CRagged	530.12	353.29	353.29	5.36	261	>sp|P02788|TRFL_HUMAN Lactotransferrin OS=Homo sapiens OX=9606 GN=LTF PE=1 SV=6	2	TRFL	controllerType=0 controllerNumber=1 scan=9283	21.0605
1277	Top500_RP_HCD_1.raw_20200210	Top500	RP	HCD	1	07836:2	2	R.NGSDC[+57.021]PDKF.C	-	C[+57]	520.211	2	1039.42	1039.41	0	0.5	642	CRagged	549.95	359.5	359.5	5.76	261	>sp|P02788|TRFL_HUMAN Lactotransferrin OS=Homo sapiens OX=9606 GN=LTF PE=1 SV=6	2	TRFL	controllerType=0 controllerNumber=1 scan=9076	20.7486
1278	Top500_RP_HCD_1.raw_20200210	Top500	RP	HCD	1	31630:2	2	R.NGSDC[+57.021]PDKFC[+57.021]LF.Q	-	C[+57]*2	730.303	2	1459.6	1459.6	0	1	642	CRagged	342.89	342.89	342.89	4.91	261	>sp|P02788|TRFL_HUMAN Lactotransferrin OS=Homo sapiens OX=9606 GN=LTF PE=1 SV=6	2	TRFL	controllerType=0 controllerNumber=1 scan=30027	52.5013
1279	Top500_RP_HCD_1.raw_20200210	Top500	RP	HCD	1	27467:2	2	R.NGSDC[+57.021]PDKFC[+57.021]LFQSE.T	-	C[+57]*2	902.368	2	1803.73	1803.73	0	-1.3	642	Specific	148.22	148.22	148.22	2.38	261	>sp|P02788|TRFL_HUMAN Lactotransferrin OS=Homo sapiens OX=9606 GN=LTF PE=1 SV=6	2	TRFL	controllerType=0 controllerNumber=1 scan=26145	46.3871
[truncated: 75,794 more rows]
