# Supplementary material for: Neutrophil azurophilic granule glycoproteins are distinctively decorated by atypical pauci- and phosphomannose glycans
Source: Commun Biol. 2021 Aug 26;4:1012. doi: 10.1038/s42003-021-02555-7 (PMC8390755; doi:10.1038/s42003-021-02555-7)
Supplement: Supplementary file 8 — Supplementary Data 5 [file 42003_2021_2555_MOESM8_ESM.xlsx]

## Sheet: 5_Glycoproteomics (EThcD)
Table 05 - Glycoproteomics (EThcD)
#	Sample	Search	SPE	MS	Rep	Query #:z	Protein Rank	Peptide < ProteinMetrics Confidential >	Glycans NHFAGNa	Modification Type(s)	Observed m/z	z	Observed (M+H)	Calc. mass (M+H)	Off-by-x error	Mass error (ppm)	Starting position	Cleavage	Score	Delta	Delta Mod	|Log Prob|	# of unique peptides	Protein Name	Protein DB number	Comment	Scan #	Scan Time
32409	Top500_RP_EThcD_1.raw_20200217	Top500	RP	EThcD	1	06034:3	1	F.FRSC[+57.021]PAC[+57.021]PGSN[+1216.423]ITIR.N	HexNAc(2)Hex(5)	C[+57]*2, N[+1216]	984.758	3	2952.26	2952.26	0	0.2	313	NRagged	164.89	100.55	100.55	1.32	344	>sp|P05164|PERM_HUMAN Myeloperoxidase OS=Homo sapiens OX=9606 GN=MPO PE=1 SV=1	1	PERM	controllerType=0 controllerNumber=1 scan=7960	23.4285
32410	Top500_RP_EThcD_1.raw_20200217	Top500	RP	EThcD	1	05970:3	1	F.FRSC[+57.021]PAC[+57.021]PGSN[+1378.476]ITIR.N	HexNAc(2)Hex(6)	C[+57]*2, N[+1378]	1038.78	3	3114.31	3114.31	0	-0.2	313	NRagged	168.51	136.5	136.5	1.83	344	>sp|P05164|PERM_HUMAN Myeloperoxidase OS=Homo sapiens OX=9606 GN=MPO PE=1 SV=1	1	PERM	controllerType=0 controllerNumber=1 scan=7911	23.3328
32411	Top500_RP_EThcD_1.raw_20200217	Top500	RP	EThcD	1	07252:3	1	F.FRSC[+57.021]PAC[+57.021]PGSN[+1620.495]ITIR.N	HexNAc(2)Hex(7)Phospho(1)	C[+57]*2, N[+1620]	1119.45	3	3356.33	3356.33	0	-0.6	313	NRagged	170.3	140.8	101.59	3.06	344	>sp|P05164|PERM_HUMAN Myeloperoxidase OS=Homo sapiens OX=9606 GN=MPO PE=1 SV=1	1	PERM	controllerType=0 controllerNumber=1 scan=8893	25.5559
32412	Top500_RP_EThcD_1.raw_20200217	Top500	RP	EThcD	1	06246:3	1	F.FRSC[+57.021]PAC[+57.021]PGSN[+1038.375]ITIR.N	HexNAc(2)Hex(3)dHex(1)	C[+57]*2, N[+1038]	925.408	3	2774.21	2774.21	0	-0.7	313	NRagged	197.59	64.95	64.95	1.53	344	>sp|P05164|PERM_HUMAN Myeloperoxidase OS=Homo sapiens OX=9606 GN=MPO PE=1 SV=1	1	PERM	controllerType=0 controllerNumber=1 scan=8116	23.803
32413	Top500_RP_EThcD_1.raw_20200217	Top500	RP	EThcD	1	06052:3	1	F.FRSC[+57.021]PAC[+57.021]PGSN[+1216.423]ITIR.N	HexNAc(2)Hex(5)	C[+57]*2, N[+1216]	984.757	3	2952.26	2952.26	0	-0.7	313	NRagged	239.42	136.46	136.46	2.62	344	>sp|P05164|PERM_HUMAN Myeloperoxidase OS=Homo sapiens OX=9606 GN=MPO PE=1 SV=1	1	PERM	controllerType=0 controllerNumber=1 scan=7977	23.4734
32414	Top500_RP_EThcD_1.raw_20200217	Top500	RP	EThcD	1	06249:3	1	F.FRSC[+57.021]PAC[+57.021]PGSN[+1038.375]ITIR.N	HexNAc(2)Hex(3)dHex(1)	C[+57]*2, N[+1038]	925.408	3	2774.21	2774.21	0	-0.7	313	NRagged	266.15	153.66	153.66	2.63	344	>sp|P05164|PERM_HUMAN Myeloperoxidase OS=Homo sapiens OX=9606 GN=MPO PE=1 SV=1	1	PERM	controllerType=0 controllerNumber=1 scan=8118	23.8072
32415	Top500_RP_EThcD_1.raw_20200217	Top500	RP	EThcD	1	06378:3	1	F.FRSC[+57.021]PAC[+57.021]PGSN[+876.322]ITIR.N	HexNAc(2)Hex(2)dHex(1)	C[+57]*2, N[+876]	871.39	3	2612.16	2612.16	0	-0.9	313	NRagged	339.62	215.08	215.08	4.13	344	>sp|P05164|PERM_HUMAN Myeloperoxidase OS=Homo sapiens OX=9606 GN=MPO PE=1 SV=1	1	PERM	controllerType=0 controllerNumber=1 scan=8214	24.0409
32416	Top500_RP_EThcD_1.raw_20200217	Top500	RP	EThcD	1	06376:3	1	F.FRSC[+57.021]PAC[+57.021]PGSN[+876.322]ITIR.N	HexNAc(2)Hex(2)dHex(1)	C[+57]*2, N[+876]	871.39	3	2612.16	2612.16	0	-0.9	313	NRagged	366.21	193.86	193.86	5.21	344	>sp|P05164|PERM_HUMAN Myeloperoxidase OS=Homo sapiens OX=9606 GN=MPO PE=1 SV=1	1	PERM	controllerType=0 controllerNumber=1 scan=8212	24.0378
32421	Top500_RP_EThcD_1.raw_20200217	Top500	RP	EThcD	1	10646:2	1	R.SC[+57.021]PAC[+57.021]PGSN[+1038.375]ITI.R	HexNAc(2)Hex(3)dHex(1)	C[+57]*2, N[+1038]	1157.97	2	2314.93	2314.94	0	-2.8	315	CRagged	393.36	347.45	347.45	4.18	344	>sp|P05164|PERM_HUMAN Myeloperoxidase OS=Homo sapiens OX=9606 GN=MPO PE=1 SV=1	1	PERM	controllerType=0 controllerNumber=1 scan=11730	31.6096
32422	Top500_RP_EThcD_1.raw_20200217	Top500	RP	EThcD	1	12178:2	1	R.SC[+57.021]PAC[+57.021]PGSN[+203.079]ITI.R	HexNAc(1)	C[+57]*2, N[+203]	740.326	2	1479.64	1479.65	0	-0.5	315	CRagged	419.17	374.84	374.84	5.21	344	>sp|P05164|PERM_HUMAN Myeloperoxidase OS=Homo sapiens OX=9606 GN=MPO PE=1 SV=1	1	PERM	controllerType=0 controllerNumber=1 scan=12905	34.2667
32423	Top500_RP_EThcD_1.raw_20200217	Top500	RP	EThcD	1	10163:2	1	R.SC[+57.021]PAC[+57.021]PGSN[+1378.476]ITI.R	HexNAc(2)Hex(6)	C[+57]*2, N[+1378]	1328.03	2	2655.05	2655.04	0	2.1	315	CRagged	429.56	340.79	340.79	4.28	344	>sp|P05164|PERM_HUMAN Myeloperoxidase OS=Homo sapiens OX=9606 GN=MPO PE=1 SV=1	1	PERM	controllerType=0 controllerNumber=1 scan=11267	30.6596
32432	Top500_RP_EThcD_1.raw_20200217	Top500	RP	EThcD	1	05615:2	1	R.SC[+57.021]PAC[+57.021]PGSN[+1241.454]ITIR.N	HexNAc(3)Hex(3)dHex(1)	C[+57]*2, N[+1241]	1337.57	2	2674.12	2674.12	0	0.8	315	Specific	152.12	69.13	69.13	1.55	344	>sp|P05164|PERM_HUMAN Myeloperoxidase OS=Homo sapiens OX=9606 GN=MPO PE=1 SV=1	1	PERM	controllerType=0 controllerNumber=1 scan=7655	22.7302
32433	Top500_RP_EThcD_1.raw_20200217	Top500	RP	EThcD	1	06528:3	1	R.SC[+57.021]PAC[+57.021]PGSN[+1532.550]ITIR.N	HexNAc(3)Hex(3)dHex(1)NeuAc(1)	C[+57]*2, N[+1533]	989.078	3	2965.22	2965.22	0	0.5	315	Specific	154.77	49.68	49.68	1.16	344	>sp|P05164|PERM_HUMAN Myeloperoxidase OS=Homo sapiens OX=9606 GN=MPO PE=1 SV=1	1	PERM	controllerType=0 controllerNumber=1 scan=8333	24.3098
32434	Top500_RP_EThcD_1.raw_20200217	Top500	RP	EThcD	1	05172:2	1	R.SC[+57.021]PAC[+57.021]PGSN[+1540.529]ITIR.N	HexNAc(2)Hex(7)	C[+57]*2, N[+1541]	1487.1	2	2973.19	2973.2	0	-2.1	315	Specific	184.09	145.7	90.9	2.33	344	>sp|P05164|PERM_HUMAN Myeloperoxidase OS=Homo sapiens OX=9606 GN=MPO PE=1 SV=1	1	PERM	controllerType=0 controllerNumber=1 scan=7327	21.9374
32435	Top500_RP_EThcD_1.raw_20200217	Top500	RP	EThcD	1	05289:2	1	R.SC[+57.021]PAC[+57.021]PGSN[+1054.370]ITIR.N	HexNAc(2)Hex(4)	C[+57]*2, N[+1054]	1244.02	2	2487.04	2487.04	0	2.1	315	Specific	194.89	180.65	180.65	1.98	344	>sp|P05164|PERM_HUMAN Myeloperoxidase OS=Homo sapiens OX=9606 GN=MPO PE=1 SV=1	1	PERM	controllerType=0 controllerNumber=1 scan=7423	22.1937
32436	Top500_RP_EThcD_1.raw_20200217	Top500	RP	EThcD	1	06516:3	1	R.SC[+57.021]PAC[+57.021]PGSN[+1532.550]ITIR.N	HexNAc(3)Hex(3)dHex(1)NeuAc(1)	C[+57]*2, N[+1533]	989.079	3	2965.22	2965.22	0	1.5	315	Specific	195.58	124.71	124.71	1.93	344	>sp|P05164|PERM_HUMAN Myeloperoxidase OS=Homo sapiens OX=9606 GN=MPO PE=1 SV=1	1	PERM	controllerType=0 controllerNumber=1 scan=8322	24.2803
32437	Top500_RP_EThcD_1.raw_20200217	Top500	RP	EThcD	1	05202:2	1	R.SC[+57.021]PAC[+57.021]PGSN[+892.317]ITIR.N	HexNAc(2)Hex(3)	C[+57]*2, N[+892]	1163	2	2324.99	2324.98	0	1.2	315	Specific	219.24	150.71	150.71	2.31	344	>sp|P05164|PERM_HUMAN Myeloperoxidase OS=Homo sapiens OX=9606 GN=MPO PE=1 SV=1	1	PERM	controllerType=0 controllerNumber=1 scan=7351	22.0089
32438	Top500_RP_EThcD_1.raw_20200217	Top500	RP	EThcD	1	05893:2	1	R.SC[+57.021]PAC[+57.021]PGSN[+892.317]ITIR.N	HexNAc(2)Hex(3)	C[+57]*2, N[+892]	1163	2	2324.98	2324.98	0	-0.6	315	Specific	236	189.32	189.32	4.14	344	>sp|P05164|PERM_HUMAN Myeloperoxidase OS=Homo sapiens OX=9606 GN=MPO PE=1 SV=1	1	PERM	controllerType=0 controllerNumber=1 scan=7851	23.1784
32439	Top500_RP_EThcD_1.raw_20200217	Top500	RP	EThcD	1	06360:3	1	R.SC[+57.021]PAC[+57.021]PGSN[+1620.495]ITIR.N	HexNAc(2)Hex(7)Phospho(1)	C[+57]*2, N[+1620]	1018.39	3	3053.16	3053.16	0	0.2	315	Specific	239.87	180.19	149.67	3.78	344	>sp|P05164|PERM_HUMAN Myeloperoxidase OS=Homo sapiens OX=9606 GN=MPO PE=1 SV=1	1	PERM	controllerType=0 controllerNumber=1 scan=8199	23.9963
32440	Top500_RP_EThcD_1.raw_20200217	Top500	RP	EThcD	1	05563:3	1	R.SC[+57.021]PAC[+57.021]PGSN[+1054.370]ITIR.N	HexNAc(2)Hex(4)	C[+57]*2, N[+1054]	829.685	3	2487.04	2487.04	0	1.3	315	Specific	249.34	147.54	147.54	2.85	344	>sp|P05164|PERM_HUMAN Myeloperoxidase OS=Homo sapiens OX=9606 GN=MPO PE=1 SV=1	1	PERM	controllerType=0 controllerNumber=1 scan=7620	22.6508
32441	Top500_RP_EThcD_1.raw_20200217	Top500	RP	EThcD	1	05430:3	1	R.SC[+57.021]PAC[+57.021]PGSN[+1216.423]ITIR.N	HexNAc(2)Hex(5)	C[+57]*2, N[+1216]	883.701	3	2649.09	2649.09	0	-0.2	315	Specific	253.59	168.71	168.71	3.85	344	>sp|P05164|PERM_HUMAN Myeloperoxidase OS=Homo sapiens OX=9606 GN=MPO PE=1 SV=1	1	PERM	controllerType=0 controllerNumber=1 scan=7528	22.4438
32442	Top500_RP_EThcD_1.raw_20200217	Top500	RP	EThcD	1	06194:3	1	R.SC[+57.021]PAC[+57.021]PGSN[+1694.603]ITIR.N	HexNAc(3)Hex(4)dHex(1)NeuAc(1)	C[+57]*2, N[+1695]	1043.09	3	3127.27	3127.27	0	-0.5	315	Specific	265.45	160.47	160.47	4.31	344	>sp|P05164|PERM_HUMAN Myeloperoxidase OS=Homo sapiens OX=9606 GN=MPO PE=1 SV=1	1	PERM	controllerType=0 controllerNumber=1 scan=8081	23.7097
32443	Top500_RP_EThcD_1.raw_20200217	Top500	RP	EThcD	1	06019:2	1	R.SC[+57.021]PAC[+57.021]PGSN[+730.264]ITIR.N	HexNAc(2)Hex(2)	C[+57]*2, N[+730]	1081.97	2	2162.93	2162.93	0	-1.2	315	Specific	273.16	205.74	205.74	4.44	344	>sp|P05164|PERM_HUMAN Myeloperoxidase OS=Homo sapiens OX=9606 GN=MPO PE=1 SV=1	1	PERM	controllerType=0 controllerNumber=1 scan=7946	23.3934
32444	Top500_RP_EThcD_1.raw_20200217	Top500	RP	EThcD	1	05612:2	1	R.SC[+57.021]PAC[+57.021]PGSN[+1054.370]ITIR.N	HexNAc(2)Hex(4)	C[+57]*2, N[+1054]	1244.02	2	2487.04	2487.04	0	0.1	315	Specific	275.08	194.06	194.06	4.18	344	>sp|P05164|PERM_HUMAN Myeloperoxidase OS=Homo sapiens OX=9606 GN=MPO PE=1 SV=1	1	PERM	controllerType=0 controllerNumber=1 scan=7653	22.7209
32445	Top500_RP_EThcD_1.raw_20200217	Top500	RP	EThcD	1	06526:3	1	R.SC[+57.021]PAC[+57.021]PGSN[+1532.550]ITIR.N	HexNAc(3)Hex(3)dHex(1)NeuAc(1)	C[+57]*2, N[+1533]	989.078	3	2965.22	2965.22	0	0.5	315	Specific	275.76	115.39	115.39	3.26	344	>sp|P05164|PERM_HUMAN Myeloperoxidase OS=Homo sapiens OX=9606 GN=MPO PE=1 SV=1	1	PERM	controllerType=0 controllerNumber=1 scan=8331	24.306
32446	Top500_RP_EThcD_1.raw_20200217	Top500	RP	EThcD	1	05468:3	1	R.SC[+57.021]PAC[+57.021]PGSN[+1216.423]ITIR.N	HexNAc(2)Hex(5)	C[+57]*2, N[+1216]	883.702	3	2649.09	2649.09	0	0.2	315	Specific	287.63	185.9	185.9	4.16	344	>sp|P05164|PERM_HUMAN Myeloperoxidase OS=Homo sapiens OX=9606 GN=MPO PE=1 SV=1	1	PERM	controllerType=0 controllerNumber=1 scan=7555	22.5099
32447	Top500_RP_EThcD_1.raw_20200217	Top500	RP	EThcD	1	05292:2	1	R.SC[+57.021]PAC[+57.021]PGSN[+1378.476]ITIR.N	HexNAc(2)Hex(6)	C[+57]*2, N[+1378]	1406.08	2	2811.14	2811.14	0	0.7	315	Specific	291.15	191.9	191.9	4.65	344	>sp|P05164|PERM_HUMAN Myeloperoxidase OS=Homo sapiens OX=9606 GN=MPO PE=1 SV=1	1	PERM	controllerType=0 controllerNumber=1 scan=7426	22.2059
32448	Top500_RP_EThcD_1.raw_20200217	Top500	RP	EThcD	1	06340:2	1	R.SC[+57.021]PAC[+57.021]PGSN[+552.217]ITIR.N	HexNAc(2)dHex(1)	C[+57]*2, N[+552]	992.946	2	1984.88	1984.88	0	0.2	315	Specific	292.15	241.97	241.97	4.08	344	>sp|P05164|PERM_HUMAN Myeloperoxidase OS=Homo sapiens OX=9606 GN=MPO PE=1 SV=1	1	PERM	controllerType=0 controllerNumber=1 scan=8183	23.9443
32449	Top500_RP_EThcD_1.raw_20200217	Top500	RP	EThcD	1	05780:3	1	R.SC[+57.021]PAC[+57.021]PGSN[+892.317]ITIR.N	HexNAc(2)Hex(3)	C[+57]*2, N[+892]	775.666	3	2324.98	2324.98	0	-0.4	315	Specific	300.37	268.96	268.96	4.86	344	>sp|P05164|PERM_HUMAN Myeloperoxidase OS=Homo sapiens OX=9606 GN=MPO PE=1 SV=1	1	PERM	controllerType=0 controllerNumber=1 scan=7774	23.0071
32450	Top500_RP_EThcD_1.raw_20200217	Top500	RP	EThcD	1	06693:2	1	R.SC[+57.021]PAC[+57.021]PGSN[+1458.442]ITIR.N	HexNAc(2)Hex(6)Phospho(1)	C[+57]*2, N[+1458]	1446.05	2	2891.09	2891.11	0	-5.5	315	Specific	302.56	177.91	177.91	3.77	344	>sp|P05164|PERM_HUMAN Myeloperoxidase OS=Homo sapiens OX=9606 GN=MPO PE=1 SV=1	1	PERM	controllerType=0 controllerNumber=1 scan=8462	24.6198
32451	Top500_RP_EThcD_1.raw_20200217	Top500	RP	EThcD	1	06514:3	1	R.SC[+57.021]PAC[+57.021]PGSN[+1532.550]ITIR.N	HexNAc(3)Hex(3)dHex(1)NeuAc(1)	C[+57]*2, N[+1533]	989.079	3	2965.22	2965.22	0	1.5	315	Specific	304.58	160.16	160.16	4.12	344	>sp|P05164|PERM_HUMAN Myeloperoxidase OS=Homo sapiens OX=9606 GN=MPO PE=1 SV=1	1	PERM	controllerType=0 controllerNumber=1 scan=8320	24.2766
32452	Top500_RP_EThcD_1.raw_20200217	Top500	RP	EThcD	1	06339:2	1	R.SC[+57.021]PAC[+57.021]PGSN[+568.212]ITIR.N	HexNAc(2)Hex(1)	C[+57]*2, N[+568]	1000.94	2	2000.88	2000.88	0	1.2	315	Specific	332.98	254.9	254.9	4.58	344	>sp|P05164|PERM_HUMAN Myeloperoxidase OS=Homo sapiens OX=9606 GN=MPO PE=1 SV=1	1	PERM	controllerType=0 controllerNumber=1 scan=8182	23.9427
32453	Top500_RP_EThcD_1.raw_20200217	Top500	RP	EThcD	1	05822:2	1	R.SC[+57.021]PAC[+57.021]PGSN[+876.322]ITIR.N	HexNAc(2)Hex(2)dHex(1)	C[+57]*2, N[+876]	1155	2	2308.99	2308.99	0	-0.2	315	Specific	339.98	258.15	258.15	4.75	344	>sp|P05164|PERM_HUMAN Myeloperoxidase OS=Homo sapiens OX=9606 GN=MPO PE=1 SV=1	1	PERM	controllerType=0 controllerNumber=1 scan=7801	23.07
32454	Top500_RP_EThcD_1.raw_20200217	Top500	RP	EThcD	1	05179:3	1	R.SC[+57.021]PAC[+57.021]PGSN[+1540.529]ITIR.N	HexNAc(2)Hex(7)	C[+57]*2, N[+1541]	991.738	3	2973.2	2973.2	0	1	315	Specific	341.83	243.24	243.24	4.72	344	>sp|P05164|PERM_HUMAN Myeloperoxidase OS=Homo sapiens OX=9606 GN=MPO PE=1 SV=1	1	PERM	controllerType=0 controllerNumber=1 scan=7334	21.9641
32455	Top500_RP_EThcD_1.raw_20200217	Top500	RP	EThcD	1	06396:3	1	R.SC[+57.021]PAC[+57.021]PGSN[+1620.495]ITIR.N	HexNAc(2)Hex(7)Phospho(1)	C[+57]*2, N[+1620]	1018.39	3	3053.16	3053.16	0	-0.5	315	Specific	352.14	269.39	193.98	4.85	344	>sp|P05164|PERM_HUMAN Myeloperoxidase OS=Homo sapiens OX=9606 GN=MPO PE=1 SV=1	1	PERM	controllerType=0 controllerNumber=1 scan=8228	24.0697
32456	Top500_RP_EThcD_1.raw_20200217	Top500	RP	EThcD	1	06813:2	1	R.SC[+57.021]PAC[+57.021]PGSN[+1134.336]ITIR.N	HexNAc(2)Hex(4)Phospho(1)	C[+57]*2, N[+1134]	1284.01	2	2567	2567	0	-0.3	315	Specific	356.97	273.88	247.09	5.21	344	>sp|P05164|PERM_HUMAN Myeloperoxidase OS=Homo sapiens OX=9606 GN=MPO PE=1 SV=1	1	PERM	controllerType=0 controllerNumber=1 scan=8552	24.8052
32457	Top500_RP_EThcD_1.raw_20200217	Top500	RP	EThcD	1	05744:2	1	R.SC[+57.021]PAC[+57.021]PGSN[+1038.375]ITIR.N	HexNAc(2)Hex(3)dHex(1)	C[+57]*2, N[+1038]	1236.02	2	2471.04	2471.04	0	-0.4	315	Specific	371.07	271.47	271.47	5.36	344	>sp|P05164|PERM_HUMAN Myeloperoxidase OS=Homo sapiens OX=9606 GN=MPO PE=1 SV=1	1	PERM	controllerType=0 controllerNumber=1 scan=7752	22.9586
32458	Top500_RP_EThcD_1.raw_20200217	Top500	RP	EThcD	1	05350:2	1	R.SC[+57.021]PAC[+57.021]PGSN[+1216.423]ITIR.N	HexNAc(2)Hex(5)	C[+57]*2, N[+1216]	1325.05	2	2649.1	2649.09	0	2.4	315	Specific	382.65	295.95	295.95	4.52	344	>sp|P05164|PERM_HUMAN Myeloperoxidase OS=Homo sapiens OX=9606 GN=MPO PE=1 SV=1	1	PERM	controllerType=0 controllerNumber=1 scan=7468	22.3088
32459	Top500_RP_EThcD_1.raw_20200217	Top500	RP	EThcD	1	06679:2	1	R.SC[+57.021]PAC[+57.021]PGSN[+1458.442]ITIR.N	HexNAc(2)Hex(6)Phospho(1)	C[+57]*2, N[+1458]	1446.05	2	2891.1	2891.11	0	-4.1	315	Specific	391.44	253.66	253.66	4.52	344	>sp|P05164|PERM_HUMAN Myeloperoxidase OS=Homo sapiens OX=9606 GN=MPO PE=1 SV=1	1	PERM	controllerType=0 controllerNumber=1 scan=8451	24.5846
32460	Top500_RP_EThcD_1.raw_20200217	Top500	RP	EThcD	1	05284:3	1	R.SC[+57.021]PAC[+57.021]PGSN[+1378.476]ITIR.N	HexNAc(2)Hex(6)	C[+57]*2, N[+1378]	937.719	3	2811.14	2811.14	0	-0.1	315	Specific	413.57	306.46	306.46	5.24	344	>sp|P05164|PERM_HUMAN Myeloperoxidase OS=Homo sapiens OX=9606 GN=MPO PE=1 SV=1	1	PERM	controllerType=0 controllerNumber=1 scan=7418	22.1806
32461	Top500_RP_EThcD_1.raw_20200217	Top500	RP	EThcD	1	06557:3	1	R.SC[+57.021]PAC[+57.021]PGSN[+1296.389]ITIR.N	HexNAc(2)Hex(5)Phospho(1)	C[+57]*2, N[+1296]	910.358	3	2729.06	2729.06	0	1.5	315	Specific	416.52	297.64	175.81	4.78	344	>sp|P05164|PERM_HUMAN Myeloperoxidase OS=Homo sapiens OX=9606 GN=MPO PE=1 SV=1	1	PERM	controllerType=0 controllerNumber=1 scan=8355	24.3693
32462	Top500_RP_EThcD_1.raw_20200217	Top500	RP	EThcD	1	06756:2	1	R.SC[+57.021]PAC[+57.021]PGSN[+1296.389]ITIR.N	HexNAc(2)Hex(5)Phospho(1)	C[+57]*2, N[+1296]	1365.03	2	2729.05	2729.06	0	-0.8	315	Specific	448.91	344.97	298.05	5.81	344	>sp|P05164|PERM_HUMAN Myeloperoxidase OS=Homo sapiens OX=9606 GN=MPO PE=1 SV=1	1	PERM	controllerType=0 controllerNumber=1 scan=8510	24.7207
32463	Top500_RP_EThcD_1.raw_20200217	Top500	RP	EThcD	1	05727:3	1	R.SC[+57.021]PAC[+57.021]PGSN[+1038.375]ITIR.N	HexNAc(2)Hex(3)dHex(1)	C[+57]*2, N[+1038]	824.352	3	2471.04	2471.04	0	0.1	315	Specific	450.18	312	312	5.16	344	>sp|P05164|PERM_HUMAN Myeloperoxidase OS=Homo sapiens OX=9606 GN=MPO PE=1 SV=1	1	PERM	controllerType=0 controllerNumber=1 scan=7738	22.9247
32464	Top500_RP_EThcD_1.raw_20200217	Top500	RP	EThcD	1	06448:3	1	R.SC[+57.021]PAC[+57.021]PGSN[+1458.442]ITIR.N	HexNAc(2)Hex(6)Phospho(1)	C[+57]*2, N[+1458]	964.375	3	2891.11	2891.11	0	0.2	315	Specific	455.99	291.87	199.93	5.18	344	>sp|P05164|PERM_HUMAN Myeloperoxidase OS=Homo sapiens OX=9606 GN=MPO PE=1 SV=1	1	PERM	controllerType=0 controllerNumber=1 scan=8270	24.1694
32465	Top500_RP_EThcD_1.raw_20200217	Top500	RP	EThcD	1	07212:3	1	R.SC[+57.021]PAC[+57.021]PGSN[+1700.461]ITIR.N	HexNAc(2)Hex(7)Phospho(2)	C[+57]*2, N[+1700]	1045.05	3	3133.12	3133.13	0	-2.2	315	Specific	457.23	358.54	208.48	5.31	344	>sp|P05164|PERM_HUMAN Myeloperoxidase OS=Homo sapiens OX=9606 GN=MPO PE=1 SV=1	1	PERM	controllerType=0 controllerNumber=1 scan=8858	25.4884
32466	Top500_RP_EThcD_1.raw_20200217	Top500	RP	EThcD	1	05316:2	1	R.SC[+57.021]PAC[+57.021]PGSN[+203.079]ITIR.N	HexNAc(1)	C[+57]*2, N[+203]	818.378	2	1635.75	1635.75	0	1.6	315	Specific	463.01	407.94	407.94	6.79	344	>sp|P05164|PERM_HUMAN Myeloperoxidase OS=Homo sapiens OX=9606 GN=MPO PE=1 SV=1	1	PERM	controllerType=0 controllerNumber=1 scan=7445	22.2537
32467	Top500_RP_EThcD_1.raw_20200217	Top500	RP	EThcD	1	07202:2	1	R.SC[+57.021]PAC[+57.021]PGSN[+1700.461]ITIR.N	HexNAc(2)Hex(7)Phospho(2)	C[+57]*2, N[+1700]	1567.07	2	3133.12	3133.13	0	-1.3	315	Specific	468.07	342.14	318.66	5.71	344	>sp|P05164|PERM_HUMAN Myeloperoxidase OS=Homo sapiens OX=9606 GN=MPO PE=1 SV=1	1	PERM	controllerType=0 controllerNumber=1 scan=8849	25.4612
32468	Top500_RP_EThcD_1.raw_20200217	Top500	RP	EThcD	1	05560:3	1	R.SC[+57.021]PAC[+57.021]PGSN[+1054.370]ITIR.N	HexNAc(2)Hex(4)	C[+57]*2, N[+1054]	829.685	3	2487.04	2487.04	0	1.3	315	Specific	484.89	325.49	325.49	5.19	344	>sp|P05164|PERM_HUMAN Myeloperoxidase OS=Homo sapiens OX=9606 GN=MPO PE=1 SV=1	1	PERM	controllerType=0 controllerNumber=1 scan=7618	22.6477
32469	Top500_RP_EThcD_1.raw_20200217	Top500	RP	EThcD	1	05169:2	1	R.SC[+57.021]PAC[+57.021]PGSN[+1540.529]ITIR.N	HexNAc(2)Hex(7)	C[+57]*2, N[+1541]	1487.1	2	2973.19	2973.2	0	-2.1	315	Specific	496.02	323.47	323.47	5.74	344	>sp|P05164|PERM_HUMAN Myeloperoxidase OS=Homo sapiens OX=9606 GN=MPO PE=1 SV=1	1	PERM	controllerType=0 controllerNumber=1 scan=7325	21.9343
32470	Top500_RP_EThcD_1.raw_20200217	Top500	RP	EThcD	1	05834:3	1	R.SC[+57.021]PAC[+57.021]PGSN[+876.322]ITIR.N	HexNAc(2)Hex(2)dHex(1)	C[+57]*2, N[+876]	770.334	3	2308.99	2308.99	0	-0.8	315	Specific	522.85	343.28	343.28	5.47	344	>sp|P05164|PERM_HUMAN Myeloperoxidase OS=Homo sapiens OX=9606 GN=MPO PE=1 SV=1	1	PERM	controllerType=0 controllerNumber=1 scan=7811	23.0986
32471	Top500_RP_EThcD_1.raw_20200217	Top500	RP	EThcD	1	06192:3	1	R.SC[+57.021]PAC[+57.021]PGSN[+1694.603]ITIR.N	HexNAc(3)Hex(4)dHex(1)NeuAc(1)	C[+57]*2, N[+1695]	1043.09	3	3127.27	3127.27	0	-0.5	315	Specific	530.61	290.79	290.79	5.36	344	>sp|P05164|PERM_HUMAN Myeloperoxidase OS=Homo sapiens OX=9606 GN=MPO PE=1 SV=1	1	PERM	controllerType=0 controllerNumber=1 scan=8079	23.7005
32472	Top500_RP_EThcD_1.raw_20200217	Top500	RP	EThcD	1	05890:2	1	R.SC[+57.021]PAC[+57.021]PGSN[+892.317]ITIR.N	HexNAc(2)Hex(3)	C[+57]*2, N[+892]	1163	2	2324.98	2324.98	0	-0.6	315	Specific	553.64	443.59	443.59	7.36	344	>sp|P05164|PERM_HUMAN Myeloperoxidase OS=Homo sapiens OX=9606 GN=MPO PE=1 SV=1	1	PERM	controllerType=0 controllerNumber=1 scan=7849	23.1684
32473	Top500_RP_EThcD_1.raw_20200217	Top500	RP	EThcD	1	06468:2	1	R.SC[+57.021]PAC[+57.021]PGSN[+1458.442]ITIR.N	HexNAc(2)Hex(6)Phospho(1)	C[+57]*2, N[+1458]	1446.06	2	2891.11	2891.11	0	1.6	315	Specific	589.35	409.88	407.5	8.21	344	>sp|P05164|PERM_HUMAN Myeloperoxidase OS=Homo sapiens OX=9606 GN=MPO PE=1 SV=1	1	PERM	controllerType=0 controllerNumber=1 scan=8287	24.1997
32474	Top500_RP_EThcD_1.raw_20200217	Top500	RP	EThcD	1	05465:3	1	R.SC[+57.021]PAC[+57.021]PGSN[+1216.423]ITIR.N	HexNAc(2)Hex(5)	C[+57]*2, N[+1216]	883.702	3	2649.09	2649.09	0	0.2	315	Specific	591.95	439.65	439.65	8.17	344	>sp|P05164|PERM_HUMAN Myeloperoxidase OS=Homo sapiens OX=9606 GN=MPO PE=1 SV=1	1	PERM	controllerType=0 controllerNumber=1 scan=7553	22.5068
32475	Top500_RP_EThcD_1.raw_20200217	Top500	RP	EThcD	1	05609:2	1	R.SC[+57.021]PAC[+57.021]PGSN[+1054.370]ITIR.N	HexNAc(2)Hex(4)	C[+57]*2, N[+1054]	1244.02	2	2487.04	2487.04	0	0.1	315	Specific	604.59	502.02	502.02	9.53	344	>sp|P05164|PERM_HUMAN Myeloperoxidase OS=Homo sapiens OX=9606 GN=MPO PE=1 SV=1	1	PERM	controllerType=0 controllerNumber=1 scan=7651	22.7107
32476	Top500_RP_EThcD_1.raw_20200217	Top500	RP	EThcD	1	05281:3	1	R.SC[+57.021]PAC[+57.021]PGSN[+1378.476]ITIR.N	HexNAc(2)Hex(6)	C[+57]*2, N[+1378]	937.719	3	2811.14	2811.14	0	-0.1	315	Specific	613.89	446.89	446.89	9.17	344	>sp|P05164|PERM_HUMAN Myeloperoxidase OS=Homo sapiens OX=9606 GN=MPO PE=1 SV=1	1	PERM	controllerType=0 controllerNumber=1 scan=7416	22.1775
32477	Top500_RP_EThcD_1.raw_20200217	Top500	RP	EThcD	1	05427:3	1	R.SC[+57.021]PAC[+57.021]PGSN[+1216.423]ITIR.N	HexNAc(2)Hex(5)	C[+57]*2, N[+1216]	883.701	3	2649.09	2649.09	0	-0.2	315	Specific	629.48	475.24	475.24	9.17	344	>sp|P05164|PERM_HUMAN Myeloperoxidase OS=Homo sapiens OX=9606 GN=MPO PE=1 SV=1	1	PERM	controllerType=0 controllerNumber=1 scan=7526	22.4406
32478	Top500_RP_EThcD_1.raw_20200217	Top500	RP	EThcD	1	05290:2	1	R.SC[+57.021]PAC[+57.021]PGSN[+1378.476]ITIR.N	HexNAc(2)Hex(6)	C[+57]*2, N[+1378]	1406.08	2	2811.14	2811.14	0	0.7	315	Specific	630.2	508.11	508.11	9.21	344	>sp|P05164|PERM_HUMAN Myeloperoxidase OS=Homo sapiens OX=9606 GN=MPO PE=1 SV=1	1	PERM	controllerType=0 controllerNumber=1 scan=7424	22.1958
32479	Top500_RP_EThcD_1.raw_20200217	Top500	RP	EThcD	1	05741:2	1	R.SC[+57.021]PAC[+57.021]PGSN[+1038.375]ITIR.N	HexNAc(2)Hex(3)dHex(1)	C[+57]*2, N[+1038]	1236.02	2	2471.04	2471.04	0	-0.4	315	Specific	633.91	543.1	543.1	9.53	344	>sp|P05164|PERM_HUMAN Myeloperoxidase OS=Homo sapiens OX=9606 GN=MPO PE=1 SV=1	1	PERM	controllerType=0 controllerNumber=1 scan=7749	22.9479
32480	Top500_RP_EThcD_1.raw_20200217	Top500	RP	EThcD	1	06338:2	1	R.SC[+57.021]PAC[+57.021]PGSN[+552.217]ITIR.N	HexNAc(2)dHex(1)	C[+57]*2, N[+552]	992.946	2	1984.88	1984.88	0	0.2	315	Specific	650.92	590.34	590.34	10.53	344	>sp|P05164|PERM_HUMAN Myeloperoxidase OS=Homo sapiens OX=9606 GN=MPO PE=1 SV=1	1	PERM	controllerType=0 controllerNumber=1 scan=8181	23.9412
32481	Top500_RP_EThcD_1.raw_20200217	Top500	RP	EThcD	1	06554:3	1	R.SC[+57.021]PAC[+57.021]PGSN[+1296.389]ITIR.N	HexNAc(2)Hex(5)Phospho(1)	C[+57]*2, N[+1296]	910.358	3	2729.06	2729.06	0	1.5	315	Specific	661.65	464.22	464.22	9.84	344	>sp|P05164|PERM_HUMAN Myeloperoxidase OS=Homo sapiens OX=9606 GN=MPO PE=1 SV=1	1	PERM	controllerType=0 controllerNumber=1 scan=8353	24.3655
32482	Top500_RP_EThcD_1.raw_20200217	Top500	RP	EThcD	1	06017:2	1	R.SC[+57.021]PAC[+57.021]PGSN[+730.264]ITIR.N	HexNAc(2)Hex(2)	C[+57]*2, N[+730]	1081.97	2	2162.93	2162.93	0	-1.2	315	Specific	664.65	567.62	567.62	10.53	344	>sp|P05164|PERM_HUMAN Myeloperoxidase OS=Homo sapiens OX=9606 GN=MPO PE=1 SV=1	1	PERM	controllerType=0 controllerNumber=1 scan=7944	23.3904
32483	Top500_RP_EThcD_1.raw_20200217	Top500	RP	EThcD	1	06643:2	1	R.SC[+57.021]PAC[+57.021]PGSN[+203.079]ITIR.N	HexNAc(1)	C[+57]*2, N[+203]	818.376	2	1635.74	1635.75	0	-0.9	315	Specific	669.46	661.37	661.37	10.53	344	>sp|P05164|PERM_HUMAN Myeloperoxidase OS=Homo sapiens OX=9606 GN=MPO PE=1 SV=1	1	PERM	controllerType=0 controllerNumber=1 scan=8416	24.5051
32484	Top500_RP_EThcD_1.raw_20200217	Top500	RP	EThcD	1	06446:3	1	R.SC[+57.021]PAC[+57.021]PGSN[+1458.442]ITIR.N	HexNAc(2)Hex(6)Phospho(1)	C[+57]*2, N[+1458]	964.375	3	2891.11	2891.11	0	0.2	315	Specific	669.83	439.56	439.56	10.17	344	>sp|P05164|PERM_HUMAN Myeloperoxidase OS=Homo sapiens OX=9606 GN=MPO PE=1 SV=1	1	PERM	controllerType=0 controllerNumber=1 scan=8268	24.1658
32485	Top500_RP_EThcD_1.raw_20200217	Top500	RP	EThcD	1	05831:3	1	R.SC[+57.021]PAC[+57.021]PGSN[+876.322]ITIR.N	HexNAc(2)Hex(2)dHex(1)	C[+57]*2, N[+876]	770.334	3	2308.99	2308.99	0	-0.8	315	Specific	679.76	535.33	535.33	10.17	344	>sp|P05164|PERM_HUMAN Myeloperoxidase OS=Homo sapiens OX=9606 GN=MPO PE=1 SV=1	1	PERM	controllerType=0 controllerNumber=1 scan=7809	23.0954
32486	Top500_RP_EThcD_1.raw_20200217	Top500	RP	EThcD	1	06417:2	1	R.SC[+57.021]PAC[+57.021]PGSN[+349.137]ITIR.N	HexNAc(1)dHex(1)	C[+57]*2, N[+349]	891.405	2	1781.8	1781.8	0	-0.6	315	Specific	694.15	671.66	671.66	10.53	344	>sp|P05164|PERM_HUMAN Myeloperoxidase OS=Homo sapiens OX=9606 GN=MPO PE=1 SV=1	1	PERM	controllerType=0 controllerNumber=1 scan=8243	24.1024
32487	Top500_RP_EThcD_1.raw_20200217	Top500	RP	EThcD	1	05821:2	1	R.SC[+57.021]PAC[+57.021]PGSN[+876.322]ITIR.N	HexNAc(2)Hex(2)dHex(1)	C[+57]*2, N[+876]	1155	2	2308.99	2308.99	0	-0.2	315	Specific	694.45	574.96	574.96	10.53	344	>sp|P05164|PERM_HUMAN Myeloperoxidase OS=Homo sapiens OX=9606 GN=MPO PE=1 SV=1	1	PERM	controllerType=0 controllerNumber=1 scan=7800	23.0665
32488	Top500_RP_EThcD_1.raw_20200217	Top500	RP	EThcD	1	05725:3	1	R.SC[+57.021]PAC[+57.021]PGSN[+1038.375]ITIR.N	HexNAc(2)Hex(3)dHex(1)	C[+57]*2, N[+1038]	824.352	3	2471.04	2471.04	0	0.1	315	Specific	696.74	522.26	522.26	10.17	344	>sp|P05164|PERM_HUMAN Myeloperoxidase OS=Homo sapiens OX=9606 GN=MPO PE=1 SV=1	1	PERM	controllerType=0 controllerNumber=1 scan=7736	22.9162
32489	Top500_RP_EThcD_1.raw_20200217	Top500	RP	EThcD	1	06358:3	1	R.SC[+57.021]PAC[+57.021]PGSN[+1620.495]ITIR.N	HexNAc(2)Hex(7)Phospho(1)	C[+57]*2, N[+1620]	1018.39	3	3053.16	3053.16	0	0.2	315	Specific	713.3	437.89	437.89	10.84	344	>sp|P05164|PERM_HUMAN Myeloperoxidase OS=Homo sapiens OX=9606 GN=MPO PE=1 SV=1	1	PERM	controllerType=0 controllerNumber=1 scan=8197	23.9931
32490	Top500_RP_EThcD_1.raw_20200217	Top500	RP	EThcD	1	07209:3	1	R.SC[+57.021]PAC[+57.021]PGSN[+1700.461]ITIR.N	HexNAc(2)Hex(7)Phospho(2)	C[+57]*2, N[+1700]	1045.05	3	3133.12	3133.13	0	-2.2	315	Specific	715.85	504.47	504.47	11.04	344	>sp|P05164|PERM_HUMAN Myeloperoxidase OS=Homo sapiens OX=9606 GN=MPO PE=1 SV=1	1	PERM	controllerType=0 controllerNumber=1 scan=8855	25.4842
32491	Top500_RP_EThcD_1.raw_20200217	Top500	RP	EThcD	1	05177:3	1	R.SC[+57.021]PAC[+57.021]PGSN[+1540.529]ITIR.N	HexNAc(2)Hex(7)	C[+57]*2, N[+1541]	991.738	3	2973.2	2973.2	0	1	315	Specific	740.37	469.78	469.78	10.84	344	>sp|P05164|PERM_HUMAN Myeloperoxidase OS=Homo sapiens OX=9606 GN=MPO PE=1 SV=1	1	PERM	controllerType=0 controllerNumber=1 scan=7332	21.9607
32492	Top500_RP_EThcD_1.raw_20200217	Top500	RP	EThcD	1	06393:3	1	R.SC[+57.021]PAC[+57.021]PGSN[+1620.495]ITIR.N	HexNAc(2)Hex(7)Phospho(1)	C[+57]*2, N[+1620]	1018.39	3	3053.16	3053.16	0	-0.5	315	Specific	766.57	552.14	552.14	12.17	344	>sp|P05164|PERM_HUMAN Myeloperoxidase OS=Homo sapiens OX=9606 GN=MPO PE=1 SV=1	1	PERM	controllerType=0 controllerNumber=1 scan=8226	24.0657
32527	Top500_RP_EThcD_1.raw_20200217	Top500	RP	EThcD	1	14141:2	1	R.NLRN[+1378.476]M[+15.995]SNQLGLL.A	HexNAc(2)Hex(6)	M[+16], N[+1378]	1384.11	2	2767.21	2767.21	0	0.3	352	CRagged	174.96	72.42	72.42	1.32	344	>sp|P05164|PERM_HUMAN Myeloperoxidase OS=Homo sapiens OX=9606 GN=MPO PE=1 SV=1	1	PERM	controllerType=0 controllerNumber=1 scan=14420	37.8099
32535	Top500_RP_EThcD_1.raw_20200217	Top500	RP	EThcD	1	18147:2	1	R.NLRN[+892.317]M[+15.995]SNQLGLLAV.N	HexNAc(2)Hex(3)	M[+16], N[+892]	1226.08	2	2451.15	2451.15	0	-1.3	352	CRagged	184.74	4.17	4.17	1.2	344	>sp|P05164|PERM_HUMAN Myeloperoxidase OS=Homo sapiens OX=9606 GN=MPO PE=1 SV=1	1	PERM	controllerType=0 controllerNumber=1 scan=17630	44.9329
32536	Top500_RP_EThcD_1.raw_20200217	Top500	RP	EThcD	1	18280:3	1	R.NLRN[+1054.370]M[+15.995]SNQLGLLAV.N	HexNAc(2)Hex(4)	M[+16], N[+1054]	871.74	3	2613.21	2613.21	0	-0.4	352	CRagged	184.97	115.84	115.84	1.14	344	>sp|P05164|PERM_HUMAN Myeloperoxidase OS=Homo sapiens OX=9606 GN=MPO PE=1 SV=1	1	PERM	controllerType=0 controllerNumber=1 scan=17731	45.137
32537	Top500_RP_EThcD_1.raw_20200217	Top500	RP	EThcD	1	18278:3	1	R.NLRN[+1054.370]M[+15.995]SNQLGLLAV.N	HexNAc(2)Hex(4)	M[+16], N[+1054]	871.74	3	2613.21	2613.21	0	-0.4	352	CRagged	191.54	68.52	68.52	1.33	344	>sp|P05164|PERM_HUMAN Myeloperoxidase OS=Homo sapiens OX=9606 GN=MPO PE=1 SV=1	1	PERM	controllerType=0 controllerNumber=1 scan=17729	45.1335
32539	Top500_RP_EThcD_1.raw_20200217	Top500	RP	EThcD	1	17711:2	1	R.NLRN[+1378.476]M[+15.995]SNQLGLLAV.N	HexNAc(2)Hex(6)	M[+16], N[+1378]	1469.16	2	2937.31	2937.31	0	-0.5	352	CRagged	201.59	85.1	85.1	1.01	344	>sp|P05164|PERM_HUMAN Myeloperoxidase OS=Homo sapiens OX=9606 GN=MPO PE=1 SV=1	1	PERM	controllerType=0 controllerNumber=1 scan=17283	44.0916
32540	Top500_RP_EThcD_1.raw_20200217	Top500	RP	EThcD	1	17598:2	1	R.NLRN[+1540.529]M[+15.995]SNQLGLLAV.N	HexNAc(2)Hex(7)	M[+16], N[+1541]	1550.18	2	3099.36	3099.37	0	-1.4	352	CRagged	211.28	142.31	142.31	2.09	344	>sp|P05164|PERM_HUMAN Myeloperoxidase OS=Homo sapiens OX=9606 GN=MPO PE=1 SV=1	1	PERM	controllerType=0 controllerNumber=1 scan=17172	43.8271
32541	Top500_RP_EThcD_1.raw_20200217	Top500	RP	EThcD	1	17890:2	1	R.NLRN[+203.079]M[+15.995]SNQLGLLAV.N	HexNAc(1)	M[+16], N[+203]	881.463	2	1761.92	1761.92	0	1.9	352	CRagged	220.55	216.42	216.42	1.96	344	>sp|P05164|PERM_HUMAN Myeloperoxidase OS=Homo sapiens OX=9606 GN=MPO PE=1 SV=1	1	PERM	controllerType=0 controllerNumber=1 scan=17433	44.4346
32542	Top500_RP_EThcD_1.raw_20200217	Top500	RP	EThcD	1	17770:3	1	R.NLRN[+1540.529]M[+15.995]SNQLGLLAV.N	HexNAc(2)Hex(7)	M[+16], N[+1541]	1033.79	3	3099.36	3099.37	0	-1.3	352	CRagged	231.14	134.07	134.07	2.04	344	>sp|P05164|PERM_HUMAN Myeloperoxidase OS=Homo sapiens OX=9606 GN=MPO PE=1 SV=1	1	PERM	controllerType=0 controllerNumber=1 scan=17332	44.2216
32543	Top500_RP_EThcD_1.raw_20200217	Top500	RP	EThcD	1	17606:2	1	R.NLRN[+1540.529]M[+15.995]SNQLGLLAV.N	HexNAc(2)Hex(7)	M[+16], N[+1541]	1550.18	2	3099.36	3099.37	0	-2.1	352	CRagged	234.41	143.3	143.3	3.68	344	>sp|P05164|PERM_HUMAN Myeloperoxidase OS=Homo sapiens OX=9606 GN=MPO PE=1 SV=1	1	PERM	controllerType=0 controllerNumber=1 scan=17179	43.8464
32544	Top500_RP_EThcD_1.raw_20200217	Top500	RP	EThcD	1	18003:3	1	R.NLRN[+1378.476]M[+15.995]SNQLGLLAV.N	HexNAc(2)Hex(6)	M[+16], N[+1378]	979.778	3	2937.32	2937.31	0	2.6	352	CRagged	234.76	51.48	51.48	1.39	344	>sp|P05164|PERM_HUMAN Myeloperoxidase OS=Homo sapiens OX=9606 GN=MPO PE=1 SV=1	1	PERM	controllerType=0 controllerNumber=1 scan=17518	44.6415
32545	Top500_RP_EThcD_1.raw_20200217	Top500	RP	EThcD	1	18131:2	1	R.NLRN[+1216.423]M[+15.995]SNQLGLLAV.N	HexNAc(2)Hex(5)	M[+16], N[+1216]	1388.13	2	2775.26	2775.26	0	-1	352	CRagged	246.38	127.46	127.46	2.78	344	>sp|P05164|PERM_HUMAN Myeloperoxidase OS=Homo sapiens OX=9606 GN=MPO PE=1 SV=1	1	PERM	controllerType=0 controllerNumber=1 scan=17618	44.9062
32546	Top500_RP_EThcD_1.raw_20200217	Top500	RP	EThcD	1	17887:2	1	R.NLRN[+203.079]M[+15.995]SNQLGLLAV.N	HexNAc(1)	M[+16], N[+203]	881.463	2	1761.92	1761.92	0	1.9	352	CRagged	257.15	69.2	69.2	1.8	344	>sp|P05164|PERM_HUMAN Myeloperoxidase OS=Homo sapiens OX=9606 GN=MPO PE=1 SV=1	1	PERM	controllerType=0 controllerNumber=1 scan=17431	44.4315
32547	Top500_RP_EThcD_1.raw_20200217	Top500	RP	EThcD	1	18210:2	1	R.NLRN[+1054.370]M[+15.995]SNQLGLLAV.N	HexNAc(2)Hex(4)	M[+16], N[+1054]	1307.11	2	2613.21	2613.21	0	-0.2	352	CRagged	258.83	108.22	108.22	3.88	344	>sp|P05164|PERM_HUMAN Myeloperoxidase OS=Homo sapiens OX=9606 GN=MPO PE=1 SV=1	1	PERM	controllerType=0 controllerNumber=1 scan=17680	45.0286
32548	Top500_RP_EThcD_1.raw_20200217	Top500	RP	EThcD	1	17704:3	1	R.NLRN[+1378.476]M[+15.995]SNQLGLLAV.N	HexNAc(2)Hex(6)	M[+16], N[+1378]	979.775	3	2937.31	2937.31	0	-0.5	352	CRagged	310.61	210.68	210.68	3.69	344	>sp|P05164|PERM_HUMAN Myeloperoxidase OS=Homo sapiens OX=9606 GN=MPO PE=1 SV=1	1	PERM	controllerType=0 controllerNumber=1 scan=17276	44.0542
32549	Top500_RP_EThcD_1.raw_20200217	Top500	RP	EThcD	1	17717:2	1	R.NLRN[+1378.476]M[+15.995]SNQLGLLAV.N	HexNAc(2)Hex(6)	M[+16], N[+1378]	1469.16	2	2937.31	2937.31	0	0	352	CRagged	351.69	176.3	176.3	4.74	344	>sp|P05164|PERM_HUMAN Myeloperoxidase OS=Homo sapiens OX=9606 GN=MPO PE=1 SV=1	1	PERM	controllerType=0 controllerNumber=1 scan=17288	44.1065
32550	Top500_RP_EThcD_1.raw_20200217	Top500	RP	EThcD	1	17768:3	1	R.NLRN[+1540.529]M[+15.995]SNQLGLLAV.N	HexNAc(2)Hex(7)	M[+16], N[+1541]	1033.79	3	3099.36	3099.37	0	-1.3	352	CRagged	355.02	170.06	170.06	4.24	344	>sp|P05164|PERM_HUMAN Myeloperoxidase OS=Homo sapiens OX=9606 GN=MPO PE=1 SV=1	1	PERM	controllerType=0 controllerNumber=1 scan=17330	44.2184
32551	Top500_RP_EThcD_1.raw_20200217	Top500	RP	EThcD	1	17710:2	1	R.NLRN[+1378.476]M[+15.995]SNQLGLLAV.N	HexNAc(2)Hex(6)	M[+16], N[+1378]	1469.16	2	2937.31	2937.31	0	-0.5	352	CRagged	355.53	171.84	171.84	4.74	344	>sp|P05164|PERM_HUMAN Myeloperoxidase OS=Homo sapiens OX=9606 GN=MPO PE=1 SV=1	1	PERM	controllerType=0 controllerNumber=1 scan=17282	44.0887
32552	Top500_RP_EThcD_1.raw_20200217	Top500	RP	EThcD	1	18130:2	1	R.NLRN[+1216.423]M[+15.995]SNQLGLLAV.N	HexNAc(2)Hex(5)	M[+16], N[+1216]	1388.13	2	2775.26	2775.26	0	-1	352	CRagged	358.25	192.68	192.68	4.84	344	>sp|P05164|PERM_HUMAN Myeloperoxidase OS=Homo sapiens OX=9606 GN=MPO PE=1 SV=1	1	PERM	controllerType=0 controllerNumber=1 scan=17617	44.9034
32553	Top500_RP_EThcD_1.raw_20200217	Top500	RP	EThcD	1	18004:3	1	R.NLRN[+1216.423]M[+15.995]SNQLGLLAV.N	HexNAc(2)Hex(5)	M[+16], N[+1216]	925.758	3	2775.26	2775.26	0	0.1	352	CRagged	359.33	216.92	216.92	3.85	344	>sp|P05164|PERM_HUMAN Myeloperoxidase OS=Homo sapiens OX=9606 GN=MPO PE=1 SV=1	1	PERM	controllerType=0 controllerNumber=1 scan=17519	44.6433
32554	Top500_RP_EThcD_1.raw_20200217	Top500	RP	EThcD	1	17702:3	1	R.NLRN[+1378.476]M[+15.995]SNQLGLLAV.N	HexNAc(2)Hex(6)	M[+16], N[+1378]	979.775	3	2937.31	2937.31	0	-0.5	352	CRagged	422.62	168.35	168.35	4.71	344	>sp|P05164|PERM_HUMAN Myeloperoxidase OS=Homo sapiens OX=9606 GN=MPO PE=1 SV=1	1	PERM	controllerType=0 controllerNumber=1 scan=17274	44.0498
32555	Top500_RP_EThcD_1.raw_20200217	Top500	RP	EThcD	1	18001:3	1	R.NLRN[+1216.423]M[+15.995]SNQLGLLAV.N	HexNAc(2)Hex(5)	M[+16], N[+1216]	925.758	3	2775.26	2775.26	0	0.1	352	CRagged	481.16	241.11	241.11	4.94	344	>sp|P05164|PERM_HUMAN Myeloperoxidase OS=Homo sapiens OX=9606 GN=MPO PE=1 SV=1	1	PERM	controllerType=0 controllerNumber=1 scan=17517	44.64
32556	Top500_RP_EThcD_1.raw_20200217	Top500	RP	EThcD	1	11325:3	1	R.NLRN[+1378.476]M[+15.995]SNQLGLLAVNQR.F	HexNAc(2)Hex(6)	M[+16], N[+1378]	1112.51	3	3335.52	3335.52	0	0.6	352	Specific	218.92	198.23	198.23	2.22	344	>sp|P05164|PERM_HUMAN Myeloperoxidase OS=Homo sapiens OX=9606 GN=MPO PE=1 SV=1	1	PERM	controllerType=0 controllerNumber=1 scan=12249	32.8134
32557	Top500_RP_EThcD_1.raw_20200217	Top500	RP	EThcD	1	11322:3	1	R.NLRN[+1378.476]M[+15.995]SNQLGLLAVNQR.F	HexNAc(2)Hex(6)	M[+16], N[+1378]	1112.51	3	3335.52	3335.52	0	0.6	352	Specific	231.74	105.6	105.6	3.3	344	>sp|P05164|PERM_HUMAN Myeloperoxidase OS=Homo sapiens OX=9606 GN=MPO PE=1 SV=1	1	PERM	controllerType=0 controllerNumber=1 scan=12247	32.8103
32561	Top500_RP_EThcD_1.raw_20200217	Top500	RP	EThcD	1	19702:2	1	R.N[+1387.512]M[+15.995]SNQLGLL.A	HexNAc(3)Hex(3)dHex(2)	M[+16], N[+1388]	1197.02	2	2393.03	2393.02	0	4.2	355	CRagged	207.98	161.95	161.95	1.33	344	>sp|P05164|PERM_HUMAN Myeloperoxidase OS=Homo sapiens OX=9606 GN=MPO PE=1 SV=1	1	PERM	controllerType=0 controllerNumber=1 scan=18883	47.8888
32562	Top500_RP_EThcD_1.raw_20200217	Top500	RP	EThcD	1	15665:2	1	R.N[+1216.423]M[+15.995]SNQLGLL.A	HexNAc(2)Hex(5)	M[+16], N[+1216]	1111.47	2	2221.93	2221.93	0	0.3	355	CRagged	327.6	191.41	191.41	3.79	344	>sp|P05164|PERM_HUMAN Myeloperoxidase OS=Homo sapiens OX=9606 GN=MPO PE=1 SV=1	1	PERM	controllerType=0 controllerNumber=1 scan=15629	40.4446
32563	Top500_RP_EThcD_1.raw_20200217	Top500	RP	EThcD	1	15340:2	1	R.N[+1378.476]M[+15.995]SNQLGLL.A	HexNAc(2)Hex(6)	M[+16], N[+1378]	1192.49	2	2383.97	2383.98	0	-5.3	355	CRagged	348.18	235.25	235.25	3.39	344	>sp|P05164|PERM_HUMAN Myeloperoxidase OS=Homo sapiens OX=9606 GN=MPO PE=1 SV=1	1	PERM	controllerType=0 controllerNumber=1 scan=15382	39.8623
32566	Top500_RP_EThcD_1.raw_20200217	Top500	RP	EThcD	1	22312:2	1	R.N[+1054.370]MSNQLGLLAV.N	HexNAc(2)Hex(4)	N[+1054]	1107.5	2	2213.99	2213.98	0	1	355	CRagged	157.11	142.16	105.39	1.5	344	>sp|P05164|PERM_HUMAN Myeloperoxidase OS=Homo sapiens OX=9606 GN=MPO PE=1 SV=1	1	PERM	controllerType=0 controllerNumber=1 scan=21167	53.2075
32567	Top500_RP_EThcD_1.raw_20200217	Top500	RP	EThcD	1	22310:2	1	R.N[+1054.370]MSNQLGLLAV.N	HexNAc(2)Hex(4)	N[+1054]	1107.5	2	2213.99	2213.98	0	1	355	CRagged	170.45	87.28	87.28	1.32	344	>sp|P05164|PERM_HUMAN Myeloperoxidase OS=Homo sapiens OX=9606 GN=MPO PE=1 SV=1	1	PERM	controllerType=0 controllerNumber=1 scan=21165	53.197
32568	Top500_RP_EThcD_1.raw_20200217	Top500	RP	EThcD	1	21582:2	1	R.N[+1540.529]MSNQLGLLAV.N	HexNAc(2)Hex(7)	N[+1541]	1350.58	2	2700.15	2700.14	0	1.5	355	CRagged	170.91	128.57	128.57	1.53	344	>sp|P05164|PERM_HUMAN Myeloperoxidase OS=Homo sapiens OX=9606 GN=MPO PE=1 SV=1	1	PERM	controllerType=0 controllerNumber=1 scan=20555	51.7154
32569	Top500_RP_EThcD_1.raw_20200217	Top500	RP	EThcD	1	21554:2	1	R.N[+1540.529]MSNQLGLLAV.N	HexNAc(2)Hex(7)	N[+1541]	1350.57	2	2700.13	2700.14	0	-2.9	355	CRagged	187.98	121.39	121.39	1.32	344	>sp|P05164|PERM_HUMAN Myeloperoxidase OS=Homo sapiens OX=9606 GN=MPO PE=1 SV=1	1	PERM	controllerType=0 controllerNumber=1 scan=20530	51.6491
32570	Top500_RP_EThcD_1.raw_20200217	Top500	RP	EThcD	1	21723:2	1	R.N[+1378.476]MSNQLGLLAV.N	HexNAc(2)Hex(6)	N[+1378]	1269.55	2	2538.09	2538.09	0	0.1	355	CRagged	189.15	119.62	119.62	1.55	344	>sp|P05164|PERM_HUMAN Myeloperoxidase OS=Homo sapiens OX=9606 GN=MPO PE=1 SV=1	1	PERM	controllerType=0 controllerNumber=1 scan=20671	52.0058
32571	Top500_RP_EThcD_1.raw_20200217	Top500	RP	EThcD	1	21721:2	1	R.N[+1378.476]MSNQLGLLAV.N	HexNAc(2)Hex(6)	N[+1378]	1269.55	2	2538.09	2538.09	0	0.1	355	CRagged	426.99	342.72	342.72	5.1	344	>sp|P05164|PERM_HUMAN Myeloperoxidase OS=Homo sapiens OX=9606 GN=MPO PE=1 SV=1	1	PERM	controllerType=0 controllerNumber=1 scan=20669	52.0021
32572	Top500_RP_EThcD_1.raw_20200217	Top500	RP	EThcD	1	21581:2	1	R.N[+1540.529]MSNQLGLLAV.N	HexNAc(2)Hex(7)	N[+1541]	1350.58	2	2700.15	2700.14	0	1.5	355	CRagged	462.16	380.53	380.53	6.07	344	>sp|P05164|PERM_HUMAN Myeloperoxidase OS=Homo sapiens OX=9606 GN=MPO PE=1 SV=1	1	PERM	controllerType=0 controllerNumber=1 scan=20554	51.7123
32573	Top500_RP_EThcD_1.raw_20200217	Top500	RP	EThcD	1	19491:2	1	R.N[+1216.423]M[+15.995]SNQLGLLAV.N	HexNAc(2)Hex(5)	M[+16], N[+1216]	1196.52	2	2392.03	2392.03	0	0.4	355	CRagged	252.19	129.67	129.67	2.22	344	>sp|P05164|PERM_HUMAN Myeloperoxidase OS=Homo sapiens OX=9606 GN=MPO PE=1 SV=1	1	PERM	controllerType=0 controllerNumber=1 scan=18688	47.4168
32574	Top500_RP_EThcD_1.raw_20200217	Top500	RP	EThcD	1	19393:2	1	R.N[+1054.370]M[+15.995]SNQLGLLAV.N	HexNAc(2)Hex(4)	M[+16], N[+1054]	1115.49	2	2229.98	2229.98	0	-0.7	355	CRagged	254.66	181.64	181.64	3.62	344	>sp|P05164|PERM_HUMAN Myeloperoxidase OS=Homo sapiens OX=9606 GN=MPO PE=1 SV=1	1	PERM	controllerType=0 controllerNumber=1 scan=18620	47.2551
32575	Top500_RP_EThcD_1.raw_20200217	Top500	RP	EThcD	1	19394:2	1	R.N[+1378.476]M[+15.995]SNQLGLLAV.N	HexNAc(2)Hex(6)	M[+16], N[+1378]	1277.55	2	2554.08	2554.08	0	-0.8	355	CRagged	269.21	168.56	168.56	4.08	344	>sp|P05164|PERM_HUMAN Myeloperoxidase OS=Homo sapiens OX=9606 GN=MPO PE=1 SV=1	1	PERM	controllerType=0 controllerNumber=1 scan=18621	47.263
32576	Top500_RP_EThcD_1.raw_20200217	Top500	RP	EThcD	1	19633:2	1	R.N[+892.317]M[+15.995]SNQLGLLAV.N	HexNAc(2)Hex(3)	M[+16], N[+892]	1034.47	2	2067.93	2067.93	0	-0.4	355	CRagged	322.67	212.51	212.51	4.13	344	>sp|P05164|PERM_HUMAN Myeloperoxidase OS=Homo sapiens OX=9606 GN=MPO PE=1 SV=1	1	PERM	controllerType=0 controllerNumber=1 scan=18808	47.6998
32577	Top500_RP_EThcD_1.raw_20200217	Top500	RP	EThcD	1	19047:2	1	R.N[+1540.529]M[+15.995]SNQLGLLAV.N	HexNAc(2)Hex(7)	M[+16], N[+1541]	1358.57	2	2716.14	2716.14	0	0.5	355	CRagged	356.58	228.73	228.73	4.15	344	>sp|P05164|PERM_HUMAN Myeloperoxidase OS=Homo sapiens OX=9606 GN=MPO PE=1 SV=1	1	PERM	controllerType=0 controllerNumber=1 scan=18354	46.5852
32578	Top500_RP_EThcD_1.raw_20200217	Top500	RP	EThcD	1	19746:2	1	R.N[+1054.370]M[+15.995]SNQLGLLAV.N	HexNAc(2)Hex(4)	M[+16], N[+1054]	1115.49	2	2229.97	2229.98	0	-2.2	355	CRagged	360.74	293.6	293.6	4.52	344	>sp|P05164|PERM_HUMAN Myeloperoxidase OS=Homo sapiens OX=9606 GN=MPO PE=1 SV=1	1	PERM	controllerType=0 controllerNumber=1 scan=18945	48.0687
32579	Top500_RP_EThcD_1.raw_20200217	Top500	RP	EThcD	1	19569:2	1	R.N[+1054.370]M[+15.995]SNQLGLLAV.N	HexNAc(2)Hex(4)	M[+16], N[+1054]	1115.49	2	2229.98	2229.98	0	0.1	355	CRagged	398.7	305.99	305.99	4.93	344	>sp|P05164|PERM_HUMAN Myeloperoxidase OS=Homo sapiens OX=9606 GN=MPO PE=1 SV=1	1	PERM	controllerType=0 controllerNumber=1 scan=18749	47.5594
32580	Top500_RP_EThcD_1.raw_20200217	Top500	RP	EThcD	1	19391:2	1	R.N[+1378.476]M[+15.995]SNQLGLLAV.N	HexNAc(2)Hex(6)	M[+16], N[+1378]	1277.55	2	2554.08	2554.08	0	-0.8	355	CRagged	566.49	406.4	406.4	6.66	344	>sp|P05164|PERM_HUMAN Myeloperoxidase OS=Homo sapiens OX=9606 GN=MPO PE=1 SV=1	1	PERM	controllerType=0 controllerNumber=1 scan=18618	47.2526
32581	Top500_RP_EThcD_1.raw_20200217	Top500	RP	EThcD	1	19490:2	1	R.N[+1216.423]M[+15.995]SNQLGLLAV.N	HexNAc(2)Hex(5)	M[+16], N[+1216]	1196.52	2	2392.03	2392.03	0	0.4	355	CRagged	571.24	409.68	409.68	6.34	344	>sp|P05164|PERM_HUMAN Myeloperoxidase OS=Homo sapiens OX=9606 GN=MPO PE=1 SV=1	1	PERM	controllerType=0 controllerNumber=1 scan=18687	47.4139
32582	Top500_RP_EThcD_1.raw_20200217	Top500	RP	EThcD	1	19631:2	1	R.N[+892.317]M[+15.995]SNQLGLLAV.N	HexNAc(2)Hex(3)	M[+16], N[+892]	1034.47	2	2067.93	2067.93	0	-0.4	355	CRagged	574.3	432.9	432.9	6.66	344	>sp|P05164|PERM_HUMAN Myeloperoxidase OS=Homo sapiens OX=9606 GN=MPO PE=1 SV=1	1	PERM	controllerType=0 controllerNumber=1 scan=18806	47.6967
32583	Top500_RP_EThcD_1.raw_20200217	Top500	RP	EThcD	1	19567:2	1	R.N[+1054.370]M[+15.995]SNQLGLLAV.N	HexNAc(2)Hex(4)	M[+16], N[+1054]	1115.49	2	2229.98	2229.98	0	0.1	355	CRagged	600.32	441.45	441.45	8.81	344	>sp|P05164|PERM_HUMAN Myeloperoxidase OS=Homo sapiens OX=9606 GN=MPO PE=1 SV=1	1	PERM	controllerType=0 controllerNumber=1 scan=18747	47.5556
32584	Top500_RP_EThcD_1.raw_20200217	Top500	RP	EThcD	1	19745:2	1	R.N[+1054.370]M[+15.995]SNQLGLLAV.N	HexNAc(2)Hex(4)	M[+16], N[+1054]	1115.49	2	2229.97	2229.98	0	-2.2	355	CRagged	614	456.42	456.42	8.68	344	>sp|P05164|PERM_HUMAN Myeloperoxidase OS=Homo sapiens OX=9606 GN=MPO PE=1 SV=1	1	PERM	controllerType=0 controllerNumber=1 scan=18944	48.0654
32585	Top500_RP_EThcD_1.raw_20200217	Top500	RP	EThcD	1	19045:2	1	R.N[+1540.529]M[+15.995]SNQLGLLAV.N	HexNAc(2)Hex(7)	M[+16], N[+1541]	1358.57	2	2716.14	2716.14	0	0.5	355	CRagged	620.69	457.15	457.15	8.49	344	>sp|P05164|PERM_HUMAN Myeloperoxidase OS=Homo sapiens OX=9606 GN=MPO PE=1 SV=1	1	PERM	controllerType=0 controllerNumber=1 scan=18352	46.5821
32586	Top500_RP_EThcD_1.raw_20200217	Top500	RP	EThcD	1	19198:3	1	R.N[+1809.666]M[+15.995]SNQLGLLAVN.Q	HexNAc(5)Hex(4)dHex(1)	M[+16], N[+1810]	1033.77	3	3099.31	3099.32	0	-4.1	355	CRagged	286.39	124.75	124.75	1.58	344	>sp|P05164|PERM_HUMAN Myeloperoxidase OS=Homo sapiens OX=9606 GN=MPO PE=1 SV=1	1	PERM	controllerType=0 controllerNumber=1 scan=18471	46.8666
32587	Top500_RP_EThcD_1.raw_20200217	Top500	RP	EThcD	1	12375:3	1	R.N[+1216.423]M[+15.995]SNQLGLLAVNQR.F	HexNAc(2)Hex(5)	M[+16], N[+1216]	930.749	3	2790.23	2790.23	0	-0.2	355	Specific	348.52	254.09	254.09	4.49	344	>sp|P05164|PERM_HUMAN Myeloperoxidase OS=Homo sapiens OX=9606 GN=MPO PE=1 SV=1	1	PERM	controllerType=0 controllerNumber=1 scan=13048	34.6128
32588	Top500_RP_EThcD_1.raw_20200217	Top500	RP	EThcD	1	12105:3	1	R.N[+1378.476]M[+15.995]SNQLGLLAVNQR.F	HexNAc(2)Hex(6)	M[+16], N[+1378]	984.768	3	2952.29	2952.29	0	0.9	355	Specific	433.1	257.51	257.51	4.63	344	>sp|P05164|PERM_HUMAN Myeloperoxidase OS=Homo sapiens OX=9606 GN=MPO PE=1 SV=1	1	PERM	controllerType=0 controllerNumber=1 scan=12852	34.146
32589	Top500_RP_EThcD_1.raw_20200217	Top500	RP	EThcD	1	12371:3	1	R.N[+1216.423]M[+15.995]SNQLGLLAVNQR.F	HexNAc(2)Hex(5)	M[+16], N[+1216]	930.749	3	2790.23	2790.23	0	-0.2	355	Specific	557.35	404.63	404.63	6.89	344	>sp|P05164|PERM_HUMAN Myeloperoxidase OS=Homo sapiens OX=9606 GN=MPO PE=1 SV=1	1	PERM	controllerType=0 controllerNumber=1 scan=13046	34.6097
32590	Top500_RP_EThcD_1.raw_20200217	Top500	RP	EThcD	1	12103:3	1	R.N[+1378.476]M[+15.995]SNQLGLLAVNQR.F	HexNAc(2)Hex(6)	M[+16], N[+1378]	984.768	3	2952.29	2952.29	0	0.9	355	Specific	830.92	660.08	660.08	12.74	344	>sp|P05164|PERM_HUMAN Myeloperoxidase OS=Homo sapiens OX=9606 GN=MPO PE=1 SV=1	1	PERM	controllerType=0 controllerNumber=1 scan=12850	34.1422
32612	Top500_RP_EThcD_1.raw_20200217	Top500	RP	EThcD	1	21046:3	1	R.ALLPFDNLHDDPC[+57.021]LLTN[+892.317]R.S	HexNAc(2)Hex(3)	C[+57], N[+892]	1006.13	3	3016.37	3016.37	0	-1.4	375	Specific	156.15	119.78	119.78	1.97	344	>sp|P05164|PERM_HUMAN Myeloperoxidase OS=Homo sapiens OX=9606 GN=MPO PE=1 SV=1	1	PERM	controllerType=0 controllerNumber=1 scan=20051	50.6221
32613	Top500_RP_EThcD_1.raw_20200217	Top500	RP	EThcD	1	20386:3	1	R.ALLPFDNLHDDPC[+57.021]LLTN[+1216.423]R.S	HexNAc(2)Hex(5)	C[+57], N[+1216]	1114.16	3	3340.48	3340.48	0	0.9	375	Specific	159.57	153.3	153.3	1.95	344	>sp|P05164|PERM_HUMAN Myeloperoxidase OS=Homo sapiens OX=9606 GN=MPO PE=1 SV=1	1	PERM	controllerType=0 controllerNumber=1 scan=19521	49.3712
32614	Top500_RP_EThcD_1.raw_20200217	Top500	RP	EThcD	1	21359:3	1	R.ALLPFDNLHDDPC[+57.021]LLTN[+1548.545]R.S	HexNAc(3)Hex(4)NeuAc(1)	C[+57], N[+1549]	1224.87	3	3672.59	3672.6	0	-1.5	375	Specific	160.5	79.86	79.86	1.56	344	>sp|P05164|PERM_HUMAN Myeloperoxidase OS=Homo sapiens OX=9606 GN=MPO PE=1 SV=1	1	PERM	controllerType=0 controllerNumber=1 scan=20347	51.2554
32615	Top500_RP_EThcD_1.raw_20200217	Top500	RP	EThcD	1	20357:3	1	R.ALLPFDNLHDDPC[+57.021]LLTN[+1540.529]R.S	HexNAc(2)Hex(7)	C[+57], N[+1541]	1222.2	3	3664.58	3664.58	0	-1.8	375	Specific	162.68	38.22	38.22	1.54	344	>sp|P05164|PERM_HUMAN Myeloperoxidase OS=Homo sapiens OX=9606 GN=MPO PE=1 SV=1	1	PERM	controllerType=0 controllerNumber=1 scan=19496	49.3232
32616	Top500_RP_EThcD_1.raw_20200217	Top500	RP	EThcD	1	21487:3	1	R.ALLPFDNLHDDPC[+57.021]LLTN[+1620.495]R.S	HexNAc(2)Hex(7)Phospho(1)	C[+57], N[+1620]	1248.85	3	3744.54	3744.55	0	-1.7	375	Specific	167.55	131.14	116.29	2.16	344	>sp|P05164|PERM_HUMAN Myeloperoxidase OS=Homo sapiens OX=9606 GN=MPO PE=1 SV=1	1	PERM	controllerType=0 controllerNumber=1 scan=20470	51.5304
32617	Top500_RP_EThcD_1.raw_20200217	Top500	RP	EThcD	1	20596:3	1	R.ALLPFDNLHDDPC[+57.021]LLTN[+1378.476]R.S	HexNAc(2)Hex(6)	C[+57], N[+1378]	1168.18	3	3502.53	3502.53	0	0.5	375	Specific	169.53	83	83	1.56	344	>sp|P05164|PERM_HUMAN Myeloperoxidase OS=Homo sapiens OX=9606 GN=MPO PE=1 SV=1	1	PERM	controllerType=0 controllerNumber=1 scan=19705	49.8201
32618	Top500_RP_EThcD_1.raw_20200217	Top500	RP	EThcD	1	20340:3	1	R.ALLPFDNLHDDPC[+57.021]LLTN[+1540.529]R.S	HexNAc(2)Hex(7)	C[+57], N[+1541]	1222.19	3	3664.56	3664.58	0	-5.8	375	Specific	187.75	155.52	121.98	1.53	344	>sp|P05164|PERM_HUMAN Myeloperoxidase OS=Homo sapiens OX=9606 GN=MPO PE=1 SV=1	1	PERM	controllerType=0 controllerNumber=1 scan=19482	49.2902
32619	Top500_RP_EThcD_1.raw_20200217	Top500	RP	EThcD	1	20470:2	1	R.ALLPFDNLHDDPC[+57.021]LLTN[+1378.476]R.S	HexNAc(2)Hex(6)	C[+57], N[+1378]	1751.77	2	3502.54	3502.53	0	1.6	375	Specific	207.31	149.29	149.29	2.05	344	>sp|P05164|PERM_HUMAN Myeloperoxidase OS=Homo sapiens OX=9606 GN=MPO PE=1 SV=1	1	PERM	controllerType=0 controllerNumber=1 scan=19593	49.5462
32620	Top500_RP_EThcD_1.raw_20200217	Top500	RP	EThcD	1	20565:4	1	R.ALLPFDNLHDDPC[+57.021]LLTN[+1216.423]R.S	HexNAc(2)Hex(5)	C[+57], N[+1216]	835.875	4	3340.48	3340.48	0	-0.2	375	Specific	208.37	88.53	88.53	1.56	344	>sp|P05164|PERM_HUMAN Myeloperoxidase OS=Homo sapiens OX=9606 GN=MPO PE=1 SV=1	1	PERM	controllerType=0 controllerNumber=1 scan=19680	49.7591
32621	Top500_RP_EThcD_1.raw_20200217	Top500	RP	EThcD	1	20338:3	1	R.ALLPFDNLHDDPC[+57.021]LLTN[+1540.529]R.S	HexNAc(2)Hex(7)	C[+57], N[+1541]	1222.19	3	3664.56	3664.58	0	-5.8	375	Specific	232.54	90.14	86.06	1.71	344	>sp|P05164|PERM_HUMAN Myeloperoxidase OS=Homo sapiens OX=9606 GN=MPO PE=1 SV=1	1	PERM	controllerType=0 controllerNumber=1 scan=19480	49.2858
32622	Top500_RP_EThcD_1.raw_20200217	Top500	RP	EThcD	1	20384:3	1	R.ALLPFDNLHDDPC[+57.021]LLTN[+1216.423]R.S	HexNAc(2)Hex(5)	C[+57], N[+1216]	1114.16	3	3340.48	3340.48	0	0.9	375	Specific	236.68	115.55	115.55	3.67	344	>sp|P05164|PERM_HUMAN Myeloperoxidase OS=Homo sapiens OX=9606 GN=MPO PE=1 SV=1	1	PERM	controllerType=0 controllerNumber=1 scan=19519	49.3671
32623	Top500_RP_EThcD_1.raw_20200217	Top500	RP	EThcD	1	21484:3	1	R.ALLPFDNLHDDPC[+57.021]LLTN[+1620.495]R.S	HexNAc(2)Hex(7)Phospho(1)	C[+57], N[+1620]	1248.85	3	3744.54	3744.55	0	-1.7	375	Specific	247.27	75.49	75.49	2.78	344	>sp|P05164|PERM_HUMAN Myeloperoxidase OS=Homo sapiens OX=9606 GN=MPO PE=1 SV=1	1	PERM	controllerType=0 controllerNumber=1 scan=20468	51.526
32624	Top500_RP_EThcD_1.raw_20200217	Top500	RP	EThcD	1	20538:3	1	R.ALLPFDNLHDDPC[+57.021]LLTN[+1378.476]R.S	HexNAc(2)Hex(6)	C[+57], N[+1378]	1168.18	3	3502.53	3502.53	0	-1.2	375	Specific	257.17	221.33	138.81	4.5	344	>sp|P05164|PERM_HUMAN Myeloperoxidase OS=Homo sapiens OX=9606 GN=MPO PE=1 SV=1	1	PERM	controllerType=0 controllerNumber=1 scan=19658	49.6989
32625	Top500_RP_EThcD_1.raw_20200217	Top500	RP	EThcD	1	20656:3	1	R.ALLPFDNLHDDPC[+57.021]LLTN[+1216.423]R.S	HexNAc(2)Hex(5)	C[+57], N[+1216]	1114.16	3	3340.48	3340.48	0	0.4	375	Specific	294.37	262.44	262.44	4.63	344	>sp|P05164|PERM_HUMAN Myeloperoxidase OS=Homo sapiens OX=9606 GN=MPO PE=1 SV=1	1	PERM	controllerType=0 controllerNumber=1 scan=19754	49.9463
32626	Top500_RP_EThcD_1.raw_20200217	Top500	RP	EThcD	1	21044:3	1	R.ALLPFDNLHDDPC[+57.021]LLTN[+892.317]R.S	HexNAc(2)Hex(3)	C[+57], N[+892]	1006.13	3	3016.37	3016.37	0	-1.4	375	Specific	315.53	155.28	155.28	4.61	344	>sp|P05164|PERM_HUMAN Myeloperoxidase OS=Homo sapiens OX=9606 GN=MPO PE=1 SV=1	1	PERM	controllerType=0 controllerNumber=1 scan=20049	50.6163
32627	Top500_RP_EThcD_1.raw_20200217	Top500	RP	EThcD	1	20562:2	1	R.ALLPFDNLHDDPC[+57.021]LLTN[+1216.423]R.S	HexNAc(2)Hex(5)	C[+57], N[+1216]	1670.74	2	3340.48	3340.48	0	-0.2	375	Specific	354.47	228.15	228.15	5.28	344	>sp|P05164|PERM_HUMAN Myeloperoxidase OS=Homo sapiens OX=9606 GN=MPO PE=1 SV=1	1	PERM	controllerType=0 controllerNumber=1 scan=19676	49.7394
32628	Top500_RP_EThcD_1.raw_20200217	Top500	RP	EThcD	1	20874:2	1	R.ALLPFDNLHDDPC[+57.021]LLTN[+892.317]R.S	HexNAc(2)Hex(3)	C[+57], N[+892]	1508.69	2	3016.37	3016.37	0	-0.8	375	Specific	373.09	266.66	266.66	5.19	344	>sp|P05164|PERM_HUMAN Myeloperoxidase OS=Homo sapiens OX=9606 GN=MPO PE=1 SV=1	1	PERM	controllerType=0 controllerNumber=1 scan=19917	50.3071
32629	Top500_RP_EThcD_1.raw_20200217	Top500	RP	EThcD	1	20437:2	1	R.ALLPFDNLHDDPC[+57.021]LLTN[+1378.476]R.S	HexNAc(2)Hex(6)	C[+57], N[+1378]	1751.77	2	3502.52	3502.53	0	-1.8	375	Specific	375.79	255.05	78.36	4.95	344	>sp|P05164|PERM_HUMAN Myeloperoxidase OS=Homo sapiens OX=9606 GN=MPO PE=1 SV=1	1	PERM	controllerType=0 controllerNumber=1 scan=19567	49.4827
32630	Top500_RP_EThcD_1.raw_20200217	Top500	RP	EThcD	1	20674:3	1	R.ALLPFDNLHDDPC[+57.021]LLTN[+1054.370]R.S	HexNAc(2)Hex(4)	C[+57], N[+1054]	1060.15	3	3178.42	3178.42	0	-0.5	375	Specific	379.9	334.93	334.93	5.65	344	>sp|P05164|PERM_HUMAN Myeloperoxidase OS=Homo sapiens OX=9606 GN=MPO PE=1 SV=1	1	PERM	controllerType=0 controllerNumber=1 scan=19768	49.9749
32631	Top500_RP_EThcD_1.raw_20200217	Top500	RP	EThcD	1	20890:3	1	R.ALLPFDNLHDDPC[+57.021]LLTN[+730.264]R.S	HexNAc(2)Hex(2)	C[+57], N[+730]	952.11	3	2854.32	2854.32	0	-1	375	Specific	415.94	344.03	344.03	5.64	344	>sp|P05164|PERM_HUMAN Myeloperoxidase OS=Homo sapiens OX=9606 GN=MPO PE=1 SV=1	1	PERM	controllerType=0 controllerNumber=1 scan=19930	50.3371
32632	Top500_RP_EThcD_1.raw_20200217	Top500	RP	EThcD	1	20906:2	1	R.ALLPFDNLHDDPC[+57.021]LLTN[+203.079]R.S	HexNAc(1)	C[+57], N[+203]	1164.07	2	2327.12	2327.13	0	-4.4	375	Specific	423.81	322.41	322.41	4.5	344	>sp|P05164|PERM_HUMAN Myeloperoxidase OS=Homo sapiens OX=9606 GN=MPO PE=1 SV=1	1	PERM	controllerType=0 controllerNumber=1 scan=19944	50.3658
32633	Top500_RP_EThcD_1.raw_20200217	Top500	RP	EThcD	1	20915:2	1	R.ALLPFDNLHDDPC[+57.021]LLTN[+203.079]R.S	HexNAc(1)	C[+57], N[+203]	1164.07	2	2327.13	2327.13	0	-2.1	375	Specific	428.83	319.95	319.95	5	344	>sp|P05164|PERM_HUMAN Myeloperoxidase OS=Homo sapiens OX=9606 GN=MPO PE=1 SV=1	1	PERM	controllerType=0 controllerNumber=1 scan=19951	50.392
32634	Top500_RP_EThcD_1.raw_20200217	Top500	RP	EThcD	1	20888:3	1	R.ALLPFDNLHDDPC[+57.021]LLTN[+730.264]R.S	HexNAc(2)Hex(2)	C[+57], N[+730]	952.11	3	2854.32	2854.32	0	-1	375	Specific	544.42	416.04	416.04	7.42	344	>sp|P05164|PERM_HUMAN Myeloperoxidase OS=Homo sapiens OX=9606 GN=MPO PE=1 SV=1	1	PERM	controllerType=0 controllerNumber=1 scan=19928	50.3326
32635	Top500_RP_EThcD_1.raw_20200217	Top500	RP	EThcD	1	20653:3	1	R.ALLPFDNLHDDPC[+57.021]LLTN[+1216.423]R.S	HexNAc(2)Hex(5)	C[+57], N[+1216]	1114.16	3	3340.48	3340.48	0	0.4	375	Specific	628.22	396.41	396.41	9.27	344	>sp|P05164|PERM_HUMAN Myeloperoxidase OS=Homo sapiens OX=9606 GN=MPO PE=1 SV=1	1	PERM	controllerType=0 controllerNumber=1 scan=19752	49.943
32636	Top500_RP_EThcD_1.raw_20200217	Top500	RP	EThcD	1	20536:3	1	R.ALLPFDNLHDDPC[+57.021]LLTN[+1378.476]R.S	HexNAc(2)Hex(6)	C[+57], N[+1378]	1168.18	3	3502.53	3502.53	0	-1.2	375	Specific	631.77	406.08	102.54	9.59	344	>sp|P05164|PERM_HUMAN Myeloperoxidase OS=Homo sapiens OX=9606 GN=MPO PE=1 SV=1	1	PERM	controllerType=0 controllerNumber=1 scan=19656	49.6895
32637	Top500_RP_EThcD_1.raw_20200217	Top500	RP	EThcD	1	20671:3	1	R.ALLPFDNLHDDPC[+57.021]LLTN[+1054.370]R.S	HexNAc(2)Hex(4)	C[+57], N[+1054]	1060.15	3	3178.42	3178.42	0	-0.5	375	Specific	709.24	473.79	473.79	11.59	344	>sp|P05164|PERM_HUMAN Myeloperoxidase OS=Homo sapiens OX=9606 GN=MPO PE=1 SV=1	1	PERM	controllerType=0 controllerNumber=1 scan=19766	49.9714
32645	Top500_RP_EThcD_1.raw_20200217	Top500	RP	EThcD	1	06953:3	1	F.DNLHDDPC[+57.021]LLTN[+1378.476]R.S	HexNAc(2)Hex(6)	C[+57], N[+1378]	987.739	3	2961.2	2961.2	0	-0.4	380	NRagged	307.3	205.94	205.94	4.75	344	>sp|P05164|PERM_HUMAN Myeloperoxidase OS=Homo sapiens OX=9606 GN=MPO PE=1 SV=1	1	PERM	controllerType=0 controllerNumber=1 scan=8668	25.0883
32646	Top500_RP_EThcD_1.raw_20200217	Top500	RP	EThcD	1	07149:3	1	F.DNLHDDPC[+57.021]LLTN[+1216.423]R.S	HexNAc(2)Hex(5)	C[+57], N[+1216]	933.721	3	2799.15	2799.15	0	-1.1	380	NRagged	318.2	201.11	201.11	4.99	344	>sp|P05164|PERM_HUMAN Myeloperoxidase OS=Homo sapiens OX=9606 GN=MPO PE=1 SV=1	1	PERM	controllerType=0 controllerNumber=1 scan=8806	25.3631
32647	Top500_RP_EThcD_1.raw_20200217	Top500	RP	EThcD	1	07301:3	1	F.DNLHDDPC[+57.021]LLTN[+1054.370]R.S	HexNAc(2)Hex(4)	C[+57], N[+1054]	879.704	3	2637.1	2637.1	0	-0.3	380	NRagged	320.8	223.7	223.7	4.55	344	>sp|P05164|PERM_HUMAN Myeloperoxidase OS=Homo sapiens OX=9606 GN=MPO PE=1 SV=1	1	PERM	controllerType=0 controllerNumber=1 scan=8934	25.6501
32648	Top500_RP_EThcD_1.raw_20200217	Top500	RP	EThcD	1	07471:3	1	F.DNLHDDPC[+57.021]LLTN[+892.317]R.S	HexNAc(2)Hex(3)	C[+57], N[+892]	825.685	3	2475.04	2475.05	0	-1.5	380	NRagged	324.57	211.71	211.71	3.79	344	>sp|P05164|PERM_HUMAN Myeloperoxidase OS=Homo sapiens OX=9606 GN=MPO PE=1 SV=1	1	PERM	controllerType=0 controllerNumber=1 scan=9060	25.92
32649	Top500_RP_EThcD_1.raw_20200217	Top500	RP	EThcD	1	07495:3	1	F.DNLHDDPC[+57.021]LLTN[+892.317]R.S	HexNAc(2)Hex(3)	C[+57], N[+892]	825.685	3	2475.04	2475.05	0	-1.7	380	NRagged	357.45	226.41	226.41	4.59	344	>sp|P05164|PERM_HUMAN Myeloperoxidase OS=Homo sapiens OX=9606 GN=MPO PE=1 SV=1	1	PERM	controllerType=0 controllerNumber=1 scan=9082	25.9713
32650	Top500_RP_EThcD_1.raw_20200217	Top500	RP	EThcD	1	07537:3	1	F.DNLHDDPC[+57.021]LLTN[+730.264]R.S	HexNAc(2)Hex(2)	C[+57], N[+730]	771.666	3	2312.98	2312.99	0	-3.7	380	NRagged	384.46	259.9	259.9	4.09	344	>sp|P05164|PERM_HUMAN Myeloperoxidase OS=Homo sapiens OX=9606 GN=MPO PE=1 SV=1	1	PERM	controllerType=0 controllerNumber=1 scan=9123	26.0571
32651	Top500_RP_EThcD_1.raw_20200217	Top500	RP	EThcD	1	07008:2	1	F.DNLHDDPC[+57.021]LLTN[+1378.476]R.S	HexNAc(2)Hex(6)	C[+57], N[+1378]	1481.11	2	2961.2	2961.2	0	0.2	380	NRagged	387.4	232.66	232.66	4.84	344	>sp|P05164|PERM_HUMAN Myeloperoxidase OS=Homo sapiens OX=9606 GN=MPO PE=1 SV=1	1	PERM	controllerType=0 controllerNumber=1 scan=8704	25.165
32652	Top500_RP_EThcD_1.raw_20200217	Top500	RP	EThcD	1	07575:2	1	F.DNLHDDPC[+57.021]LLTN[+203.079]R.S	HexNAc(1)	C[+57], N[+203]	893.403	2	1785.8	1785.81	0	-5.1	380	NRagged	401.92	324.35	324.35	4.08	344	>sp|P05164|PERM_HUMAN Myeloperoxidase OS=Homo sapiens OX=9606 GN=MPO PE=1 SV=1	1	PERM	controllerType=0 controllerNumber=1 scan=9155	26.1133
32653	Top500_RP_EThcD_1.raw_20200217	Top500	RP	EThcD	1	07341:2	1	F.DNLHDDPC[+57.021]LLTN[+1054.370]R.S	HexNAc(2)Hex(4)	C[+57], N[+1054]	1319.05	2	2637.1	2637.1	0	-1	380	NRagged	417.91	237.99	237.99	5.29	344	>sp|P05164|PERM_HUMAN Myeloperoxidase OS=Homo sapiens OX=9606 GN=MPO PE=1 SV=1	1	PERM	controllerType=0 controllerNumber=1 scan=8963	25.7172
32654	Top500_RP_EThcD_1.raw_20200217	Top500	RP	EThcD	1	07041:2	1	F.DNLHDDPC[+57.021]LLTN[+203.079]R.S	HexNAc(1)	C[+57], N[+203]	893.403	2	1785.8	1785.81	0	-5.3	380	NRagged	432.59	376.71	376.71	4.67	344	>sp|P05164|PERM_HUMAN Myeloperoxidase OS=Homo sapiens OX=9606 GN=MPO PE=1 SV=1	1	PERM	controllerType=0 controllerNumber=1 scan=8727	25.2127
32655	Top500_RP_EThcD_1.raw_20200217	Top500	RP	EThcD	1	07201:2	1	F.DNLHDDPC[+57.021]LLTN[+1216.423]R.S	HexNAc(2)Hex(5)	C[+57], N[+1216]	1400.08	2	2799.15	2799.15	0	-1.2	380	NRagged	436.24	256.14	256.14	5.29	344	>sp|P05164|PERM_HUMAN Myeloperoxidase OS=Homo sapiens OX=9606 GN=MPO PE=1 SV=1	1	PERM	controllerType=0 controllerNumber=1 scan=8848	25.4598
32656	Top500_RP_EThcD_1.raw_20200217	Top500	RP	EThcD	1	07547:2	1	F.DNLHDDPC[+57.021]LLTN[+203.079]R.S	HexNAc(1)	C[+57], N[+203]	893.407	2	1785.81	1785.81	0	-0.5	380	NRagged	463.51	346.12	346.12	5.26	344	>sp|P05164|PERM_HUMAN Myeloperoxidase OS=Homo sapiens OX=9606 GN=MPO PE=1 SV=1	1	PERM	controllerType=0 controllerNumber=1 scan=9131	26.0738
32657	Top500_RP_EThcD_1.raw_20200217	Top500	RP	EThcD	1	07525:2	1	F.DNLHDDPC[+57.021]LLTN[+892.317]R.S	HexNAc(2)Hex(3)	C[+57], N[+892]	1238.02	2	2475.04	2475.05	0	-1.7	380	NRagged	495.98	328.11	328.11	5.59	344	>sp|P05164|PERM_HUMAN Myeloperoxidase OS=Homo sapiens OX=9606 GN=MPO PE=1 SV=1	1	PERM	controllerType=0 controllerNumber=1 scan=9111	26.0282
32658	Top500_RP_EThcD_1.raw_20200217	Top500	RP	EThcD	1	07299:3	1	F.DNLHDDPC[+57.021]LLTN[+1054.370]R.S	HexNAc(2)Hex(4)	C[+57], N[+1054]	879.704	3	2637.1	2637.1	0	-0.3	380	NRagged	549.45	351.35	351.35	6.09	344	>sp|P05164|PERM_HUMAN Myeloperoxidase OS=Homo sapiens OX=9606 GN=MPO PE=1 SV=1	1	PERM	controllerType=0 controllerNumber=1 scan=8932	25.6409
32659	Top500_RP_EThcD_1.raw_20200217	Top500	RP	EThcD	1	07469:3	1	F.DNLHDDPC[+57.021]LLTN[+892.317]R.S	HexNAc(2)Hex(3)	C[+57], N[+892]	825.685	3	2475.04	2475.05	0	-1.5	380	NRagged	554.29	359.21	359.21	5.96	344	>sp|P05164|PERM_HUMAN Myeloperoxidase OS=Homo sapiens OX=9606 GN=MPO PE=1 SV=1	1	PERM	controllerType=0 controllerNumber=1 scan=9058	25.9162
32660	Top500_RP_EThcD_1.raw_20200217	Top500	RP	EThcD	1	06950:3	1	F.DNLHDDPC[+57.021]LLTN[+1378.476]R.S	HexNAc(2)Hex(6)	C[+57], N[+1378]	987.739	3	2961.2	2961.2	0	-0.4	380	NRagged	589.93	375.93	375.93	7.45	344	>sp|P05164|PERM_HUMAN Myeloperoxidase OS=Homo sapiens OX=9606 GN=MPO PE=1 SV=1	1	PERM	controllerType=0 controllerNumber=1 scan=8666	25.0852
32661	Top500_RP_EThcD_1.raw_20200217	Top500	RP	EThcD	1	07535:3	1	F.DNLHDDPC[+57.021]LLTN[+730.264]R.S	HexNAc(2)Hex(2)	C[+57], N[+730]	771.666	3	2312.98	2312.99	0	-3.7	380	NRagged	604.34	414.79	414.79	8.81	344	>sp|P05164|PERM_HUMAN Myeloperoxidase OS=Homo sapiens OX=9606 GN=MPO PE=1 SV=1	1	PERM	controllerType=0 controllerNumber=1 scan=9121	26.0539
32662	Top500_RP_EThcD_1.raw_20200217	Top500	RP	EThcD	1	07510:2	1	F.DNLHDDPC[+57.021]LLTN[+892.317]R.S	HexNAc(2)Hex(3)	C[+57], N[+892]	1238.02	2	2475.04	2475.05	0	-2.1	380	NRagged	612.05	428.87	428.87	9.25	344	>sp|P05164|PERM_HUMAN Myeloperoxidase OS=Homo sapiens OX=9606 GN=MPO PE=1 SV=1	1	PERM	controllerType=0 controllerNumber=1 scan=9097	25.9988
32663	Top500_RP_EThcD_1.raw_20200217	Top500	RP	EThcD	1	07147:3	1	F.DNLHDDPC[+57.021]LLTN[+1216.423]R.S	HexNAc(2)Hex(5)	C[+57], N[+1216]	933.721	3	2799.15	2799.15	0	-1.1	380	NRagged	632.98	414.42	414.42	9.52	344	>sp|P05164|PERM_HUMAN Myeloperoxidase OS=Homo sapiens OX=9606 GN=MPO PE=1 SV=1	1	PERM	controllerType=0 controllerNumber=1 scan=8804	25.36
32664	Top500_RP_EThcD_1.raw_20200217	Top500	RP	EThcD	1	07493:3	1	F.DNLHDDPC[+57.021]LLTN[+892.317]R.S	HexNAc(2)Hex(3)	C[+57], N[+892]	825.685	3	2475.04	2475.05	0	-1.7	380	NRagged	685.06	462.52	462.52	10.39	344	>sp|P05164|PERM_HUMAN Myeloperoxidase OS=Homo sapiens OX=9606 GN=MPO PE=1 SV=1	1	PERM	controllerType=0 controllerNumber=1 scan=9080	25.9682
32666	Top500_RP_EThcD_1.raw_20200217	Top500	RP	EThcD	1	03333:2	1	L.HDDPC[+57.021]LLTN[+1378.476]R.S	HexNAc(2)Hex(6)	C[+57], N[+1378]	1310.03	2	2619.05	2619.05	0	-0.1	383	NRagged	173.61	101.46	101.46	1.94	344	>sp|P05164|PERM_HUMAN Myeloperoxidase OS=Homo sapiens OX=9606 GN=MPO PE=1 SV=1	1	PERM	controllerType=0 controllerNumber=1 scan=5790	18.8684
32667	Top500_RP_EThcD_1.raw_20200217	Top500	RP	EThcD	1	03305:3	1	L.HDDPC[+57.021]LLTN[+1378.476]R.S	HexNAc(2)Hex(6)	C[+57], N[+1378]	873.687	3	2619.05	2619.05	0	-0.8	383	NRagged	174.81	71.4	71.4	1.32	344	>sp|P05164|PERM_HUMAN Myeloperoxidase OS=Homo sapiens OX=9606 GN=MPO PE=1 SV=1	1	PERM	controllerType=0 controllerNumber=1 scan=5765	18.8185
32668	Top500_RP_EThcD_1.raw_20200217	Top500	RP	EThcD	1	03546:3	1	L.HDDPC[+57.021]LLTN[+1216.423]R.S	HexNAc(2)Hex(5)	C[+57], N[+1216]	819.67	3	2457	2457	0	-0.5	383	NRagged	179.92	86.17	86.17	1.34	344	>sp|P05164|PERM_HUMAN Myeloperoxidase OS=Homo sapiens OX=9606 GN=MPO PE=1 SV=1	1	PERM	controllerType=0 controllerNumber=1 scan=5950	19.1629
32669	Top500_RP_EThcD_1.raw_20200217	Top500	RP	EThcD	1	03873:3	1	L.HDDPC[+57.021]LLTN[+892.317]R.S	HexNAc(2)Hex(3)	C[+57], N[+892]	711.634	3	2132.89	2132.89	0	-1.5	383	NRagged	278.1	187.16	187.16	3.8	344	>sp|P05164|PERM_HUMAN Myeloperoxidase OS=Homo sapiens OX=9606 GN=MPO PE=1 SV=1	1	PERM	controllerType=0 controllerNumber=1 scan=6183	19.6241
32670	Top500_RP_EThcD_1.raw_20200217	Top500	RP	EThcD	1	03301:3	1	L.HDDPC[+57.021]LLTN[+1378.476]R.S	HexNAc(2)Hex(6)	C[+57], N[+1378]	873.687	3	2619.05	2619.05	0	-0.8	383	NRagged	278.33	52.81	52.81	2.89	344	>sp|P05164|PERM_HUMAN Myeloperoxidase OS=Homo sapiens OX=9606 GN=MPO PE=1 SV=1	1	PERM	controllerType=0 controllerNumber=1 scan=5763	18.8151
32671	Top500_RP_EThcD_1.raw_20200217	Top500	RP	EThcD	1	03543:3	1	L.HDDPC[+57.021]LLTN[+1216.423]R.S	HexNAc(2)Hex(5)	C[+57], N[+1216]	819.67	3	2457	2457	0	-0.5	383	NRagged	311.73	94.2	94.2	3.68	344	>sp|P05164|PERM_HUMAN Myeloperoxidase OS=Homo sapiens OX=9606 GN=MPO PE=1 SV=1	1	PERM	controllerType=0 controllerNumber=1 scan=5948	19.1584
32672	Top500_RP_EThcD_1.raw_20200217	Top500	RP	EThcD	1	03870:3	1	L.HDDPC[+57.021]LLTN[+892.317]R.S	HexNAc(2)Hex(3)	C[+57], N[+892]	711.634	3	2132.89	2132.89	0	-1.5	383	NRagged	357.38	164.76	164.76	4.62	344	>sp|P05164|PERM_HUMAN Myeloperoxidase OS=Homo sapiens OX=9606 GN=MPO PE=1 SV=1	1	PERM	controllerType=0 controllerNumber=1 scan=6181	19.621
32674	Top500_RP_EThcD_1.raw_20200217	Top500	RP	EThcD	1	05889:2	1	H.DDPC[+57.021]LLTN[+892.317]R.S	HexNAc(2)Hex(3)	C[+57], N[+892]	998.419	2	1995.83	1995.83	0	-1	384	NRagged	182.71	29.28	29.28	1.43	344	>sp|P05164|PERM_HUMAN Myeloperoxidase OS=Homo sapiens OX=9606 GN=MPO PE=1 SV=1	1	PERM	controllerType=0 controllerNumber=1 scan=7848	23.1663
32741	Top500_RP_EThcD_1.raw_20200217	Top500	RP	EThcD	1	01623:3	1	T.YRSYN[+1241.454]DSVDPR.I	HexNAc(3)Hex(3)dHex(1)	N[+1241]	871.698	3	2613.08	2613.08	0	-1.3	479	NRagged	155.37	74.7	74.7	1.53	344	>sp|P05164|PERM_HUMAN Myeloperoxidase OS=Homo sapiens OX=9606 GN=MPO PE=1 SV=1	1	PERM	controllerType=0 controllerNumber=1 scan=4473	16.2259
32742	Top500_RP_EThcD_1.raw_20200217	Top500	RP	EThcD	1	01969:3	1	T.YRSYN[+1694.603]DSVDPR.I	HexNAc(3)Hex(4)dHex(1)NeuAc(1)	N[+1695]	1022.75	3	3066.23	3066.23	0	0.1	479	NRagged	163.06	61.8	61.8	1.64	344	>sp|P05164|PERM_HUMAN Myeloperoxidase OS=Homo sapiens OX=9606 GN=MPO PE=1 SV=1	1	PERM	controllerType=0 controllerNumber=1 scan=4742	16.7971
32743	Top500_RP_EThcD_1.raw_20200217	Top500	RP	EThcD	1	01943:3	1	T.YRSYN[+1897.682]DSVDPR.I	HexNAc(4)Hex(4)dHex(1)NeuAc(1)	N[+1898]	1090.44	3	3269.31	3269.31	0	-1.2	479	NRagged	175.32	25.66	25.66	1.33	344	>sp|P05164|PERM_HUMAN Myeloperoxidase OS=Homo sapiens OX=9606 GN=MPO PE=1 SV=1	1	PERM	controllerType=0 controllerNumber=1 scan=4721	16.7521
32744	Top500_RP_EThcD_1.raw_20200217	Top500	RP	EThcD	1	01625:3	1	T.YRSYN[+1241.454]DSVDPR.I	HexNAc(3)Hex(3)dHex(1)	N[+1241]	871.698	3	2613.08	2613.08	0	-1.3	479	NRagged	265.51	164.1	164.1	4.04	344	>sp|P05164|PERM_HUMAN Myeloperoxidase OS=Homo sapiens OX=9606 GN=MPO PE=1 SV=1	1	PERM	controllerType=0 controllerNumber=1 scan=4475	16.2291
32748	Top500_RP_EThcD_1.raw_20200217	Top500	RP	EThcD	1	01675:2	1	R.SYN[+1038.375]DSVDPR.I	HexNAc(2)Hex(3)dHex(1)	N[+1038]	1045.92	2	2090.83	2090.84	0	-2.3	481	Specific	158.14	67.99	67.99	1.55	344	>sp|P05164|PERM_HUMAN Myeloperoxidase OS=Homo sapiens OX=9606 GN=MPO PE=1 SV=1	1	PERM	controllerType=0 controllerNumber=1 scan=4510	16.3191
32749	Top500_RP_EThcD_1.raw_20200217	Top500	RP	EThcD	1	01247:2	1	R.SYN[+1549.565]DSVDPR.I	HexNAc(3)Hex(4)dHex(2)	N[+1550]	1301.52	2	2602.03	2602.03	0	0	481	Specific	171.97	82.96	82.96	1.56	344	>sp|P05164|PERM_HUMAN Myeloperoxidase OS=Homo sapiens OX=9606 GN=MPO PE=1 SV=1	1	PERM	controllerType=0 controllerNumber=1 scan=4192	15.5498
32750	Top500_RP_EThcD_1.raw_20200217	Top500	RP	EThcD	1	01676:2	1	R.SYN[+1897.682]DSVDPR.I	HexNAc(4)Hex(4)dHex(1)NeuAc(1)	N[+1898]	1475.57	2	2950.14	2950.15	0	-3.6	481	Specific	182.31	43.08	43.08	1.12	344	>sp|P05164|PERM_HUMAN Myeloperoxidase OS=Homo sapiens OX=9606 GN=MPO PE=1 SV=1	1	PERM	controllerType=0 controllerNumber=1 scan=4511	16.3205
32751	Top500_RP_EThcD_1.raw_20200217	Top500	RP	EThcD	1	01607:3	1	R.SYN[+1694.603]DSVDPR.I	HexNAc(3)Hex(4)dHex(1)NeuAc(1)	N[+1695]	916.361	3	2747.07	2747.07	0	0	481	Specific	202.55	77.08	77.08	1.32	344	>sp|P05164|PERM_HUMAN Myeloperoxidase OS=Homo sapiens OX=9606 GN=MPO PE=1 SV=1	1	PERM	controllerType=0 controllerNumber=1 scan=4460	16.1987
32752	Top500_RP_EThcD_1.raw_20200217	Top500	RP	EThcD	1	01595:2	1	R.SYN[+1694.603]DSVDPR.I	HexNAc(3)Hex(4)dHex(1)NeuAc(1)	N[+1695]	1374.03	2	2747.06	2747.07	0	-1.7	481	Specific	255.47	71.01	71.01	2.19	344	>sp|P05164|PERM_HUMAN Myeloperoxidase OS=Homo sapiens OX=9606 GN=MPO PE=1 SV=1	1	PERM	controllerType=0 controllerNumber=1 scan=4450	16.1746
32753	Top500_RP_EThcD_1.raw_20200217	Top500	RP	EThcD	1	01605:3	1	R.SYN[+1694.603]DSVDPR.I	HexNAc(3)Hex(4)dHex(1)NeuAc(1)	N[+1695]	916.361	3	2747.07	2747.07	0	0	481	Specific	262.69	73.82	73.82	2.09	344	>sp|P05164|PERM_HUMAN Myeloperoxidase OS=Homo sapiens OX=9606 GN=MPO PE=1 SV=1	1	PERM	controllerType=0 controllerNumber=1 scan=4458	16.1954
32754	Top500_RP_EThcD_1.raw_20200217	Top500	RP	EThcD	1	01542:3	1	R.SYN[+1897.682]DSVDPR.I	HexNAc(4)Hex(4)dHex(1)NeuAc(1)	N[+1898]	984.054	3	2950.15	2950.15	0	0.4	481	Specific	310.09	144.77	144.77	3.69	344	>sp|P05164|PERM_HUMAN Myeloperoxidase OS=Homo sapiens OX=9606 GN=MPO PE=1 SV=1	1	PERM	controllerType=0 controllerNumber=1 scan=4401	16.0456
32755	Top500_RP_EThcD_1.raw_20200217	Top500	RP	EThcD	1	01540:3	1	R.SYN[+1897.682]DSVDPR.I	HexNAc(4)Hex(4)dHex(1)NeuAc(1)	N[+1898]	984.054	3	2950.15	2950.15	0	0.4	481	Specific	417.64	155.9	155.9	4.11	344	>sp|P05164|PERM_HUMAN Myeloperoxidase OS=Homo sapiens OX=9606 GN=MPO PE=1 SV=1	1	PERM	controllerType=0 controllerNumber=1 scan=4399	16.0367
32936	Top500_RP_EThcD_1.raw_20200217	Top500	RP	EThcD	1	09721:2	1	F.M[+15.995]SNSYPRDFVNC[+57.021].S	-	C[+57], M[+16]	753.314	2	1505.62	1505.61	0	3.6	719	Non	298.17	269.04	269.04	3.3	344	>sp|P05164|PERM_HUMAN Myeloperoxidase OS=Homo sapiens OX=9606 GN=MPO PE=1 SV=1	1	PERM	controllerType=0 controllerNumber=1 scan=10928	29.9581
32939	Top500_RP_EThcD_1.raw_20200217	Top500	RP	EThcD	1	15145:2	1	R.DFVNC[+57.021]STLPA.L	-	C[+57]	562.257	2	1123.51	1123.51	0	-1.5	726	CRagged	280.67	216.5	216.5	3.39	344	>sp|P05164|PERM_HUMAN Myeloperoxidase OS=Homo sapiens OX=9606 GN=MPO PE=1 SV=1	1	PERM	controllerType=0 controllerNumber=1 scan=15230	39.538
32941	Top500_RP_EThcD_1.raw_20200217	Top500	RP	EThcD	1	13112:2	1	R.DFVN[+203.079]C[+57.021]STLPA.L	HexNAc(1)	C[+57], N[+203]	663.797	2	1326.59	1326.59	0	-1.7	726	CRagged	176.47	173.51	173.51	1.35	344	>sp|P05164|PERM_HUMAN Myeloperoxidase OS=Homo sapiens OX=9606 GN=MPO PE=1 SV=1	1	PERM	controllerType=0 controllerNumber=1 scan=13618	36.0114
32942	Top500_RP_EThcD_1.raw_20200217	Top500	RP	EThcD	1	12385:2	1	R.DFVN[+876.322]C[+57.021]STLPA.L	HexNAc(2)Hex(2)dHex(1)	C[+57], N[+876]	1000.42	2	1999.83	1999.83	0	0.1	726	CRagged	198.35	139.26	139.26	1.34	344	>sp|P05164|PERM_HUMAN Myeloperoxidase OS=Homo sapiens OX=9606 GN=MPO PE=1 SV=1	1	PERM	controllerType=0 controllerNumber=1 scan=13058	34.6464
32943	Top500_RP_EThcD_1.raw_20200217	Top500	RP	EThcD	1	12825:2	1	R.DFVN[+730.264]C[+57.021]STLPA.L	HexNAc(2)Hex(2)	C[+57], N[+730]	927.39	2	1853.77	1853.77	0	-0.3	726	CRagged	235.97	221.79	221.79	3.88	344	>sp|P05164|PERM_HUMAN Myeloperoxidase OS=Homo sapiens OX=9606 GN=MPO PE=1 SV=1	1	PERM	controllerType=0 controllerNumber=1 scan=13405	35.5122
32944	Top500_RP_EThcD_1.raw_20200217	Top500	RP	EThcD	1	13918:2	1	R.DFVN[+203.079]C[+57.021]STLPA.L	HexNAc(1)	C[+57], N[+203]	663.797	2	1326.59	1326.59	0	-1.6	726	CRagged	291.75	262.77	262.77	3.56	344	>sp|P05164|PERM_HUMAN Myeloperoxidase OS=Homo sapiens OX=9606 GN=MPO PE=1 SV=1	1	PERM	controllerType=0 controllerNumber=1 scan=14230	37.3941
32945	Top500_RP_EThcD_1.raw_20200217	Top500	RP	EThcD	1	12383:2	1	R.DFVN[+876.322]C[+57.021]STLPA.L	HexNAc(2)Hex(2)dHex(1)	C[+57], N[+876]	1000.42	2	1999.83	1999.83	0	0.1	726	CRagged	355.04	335.6	335.6	4.75	344	>sp|P05164|PERM_HUMAN Myeloperoxidase OS=Homo sapiens OX=9606 GN=MPO PE=1 SV=1	1	PERM	controllerType=0 controllerNumber=1 scan=13056	34.6434
32947	Top500_RP_EThcD_1.raw_20200217	Top500	RP	EThcD	1	20064:2	1	R.DFVNC[+57.021]STLPALN.L	-	C[+57]	675.82	2	1350.63	1350.64	0	-1.9	726	CRagged	284.83	232.81	232.81	2.63	344	>sp|P05164|PERM_HUMAN Myeloperoxidase OS=Homo sapiens OX=9606 GN=MPO PE=1 SV=1	1	PERM	controllerType=0 controllerNumber=1 scan=19260	48.8118
32948	Top500_RP_EThcD_1.raw_20200217	Top500	RP	EThcD	1	19856:2	1	R.DFVNC[+57.021]STLPALN.L	-	C[+57]	675.821	2	1350.63	1350.64	0	-0.8	726	CRagged	442.53	376.97	376.97	5.59	344	>sp|P05164|PERM_HUMAN Myeloperoxidase OS=Homo sapiens OX=9606 GN=MPO PE=1 SV=1	1	PERM	controllerType=0 controllerNumber=1 scan=19047	48.3288
32950	Top500_RP_EThcD_1.raw_20200217	Top500	RP	EThcD	1	17217:2	1	R.DFVN[+876.322]C[+57.021]STLPALN.L	HexNAc(2)Hex(2)dHex(1)	C[+57], N[+876]	1113.98	2	2226.96	2226.96	0	0.8	726	CRagged	336.7	236.8	236.8	2.65	344	>sp|P05164|PERM_HUMAN Myeloperoxidase OS=Homo sapiens OX=9606 GN=MPO PE=1 SV=1	1	PERM	controllerType=0 controllerNumber=1 scan=16863	43.1859
32951	Top500_RP_EThcD_1.raw_20200217	Top500	RP	EThcD	1	18093:2	1	R.DFVN[+349.137]C[+57.021]STLPALN.L	HexNAc(1)dHex(1)	C[+57], N[+349]	850.39	2	1699.77	1699.77	0	-0.4	726	CRagged	375.17	330.93	330.93	4.79	344	>sp|P05164|PERM_HUMAN Myeloperoxidase OS=Homo sapiens OX=9606 GN=MPO PE=1 SV=1	1	PERM	controllerType=0 controllerNumber=1 scan=17588	44.8248
32952	Top500_RP_EThcD_1.raw_20200217	Top500	RP	EThcD	1	17215:2	1	R.DFVN[+876.322]C[+57.021]STLPALN.L	HexNAc(2)Hex(2)dHex(1)	C[+57], N[+876]	1113.98	2	2226.96	2226.96	0	0.8	726	CRagged	477.33	349.78	349.78	4.81	344	>sp|P05164|PERM_HUMAN Myeloperoxidase OS=Homo sapiens OX=9606 GN=MPO PE=1 SV=1	1	PERM	controllerType=0 controllerNumber=1 scan=16861	43.1828
32953	Top500_RP_EThcD_1.raw_20200217	Top500	RP	EThcD	1	25252:2	1	R.DFVNC[+57.021]STLPALNLA.S	-	C[+57]	767.882	2	1534.76	1534.76	0	-0.5	726	CRagged	288.73	288.73	288.73	4.31	344	>sp|P05164|PERM_HUMAN Myeloperoxidase OS=Homo sapiens OX=9606 GN=MPO PE=1 SV=1	1	PERM	controllerType=0 controllerNumber=1 scan=24380	60.8565
32956	Top500_RP_EThcD_1.raw_20200217	Top500	RP	EThcD	1	24367:2	1	R.DFVN[+203.079]C[+57.021]STLPALNLA.S	HexNAc(1)	C[+57], N[+203]	869.415	2	1737.82	1737.84	0	-8.1	726	CRagged	209.44	209.44	209.44	1.32	344	>sp|P05164|PERM_HUMAN Myeloperoxidase OS=Homo sapiens OX=9606 GN=MPO PE=1 SV=1	1	PERM	controllerType=0 controllerNumber=1 scan=23355	58.5264
32957	Top500_RP_EThcD_1.raw_20200217	Top500	RP	EThcD	1	24379:2	1	R.DFVN[+203.079]C[+57.021]STLPALNLA.S	HexNAc(1)	C[+57], N[+203]	869.417	2	1737.83	1737.84	0	-5.4	726	CRagged	230.11	201.64	201.64	2	344	>sp|P05164|PERM_HUMAN Myeloperoxidase OS=Homo sapiens OX=9606 GN=MPO PE=1 SV=1	1	PERM	controllerType=0 controllerNumber=1 scan=23371	58.5642
32958	Top500_RP_EThcD_1.raw_20200217	Top500	RP	EThcD	1	23121:2	1	R.DFVN[+876.322]C[+57.021]STLPALNLA.S	HexNAc(2)Hex(2)dHex(1)	C[+57], N[+876]	1206.04	2	2411.08	2411.08	0	0.7	726	CRagged	270.75	165.9	165.9	2.14	344	>sp|P05164|PERM_HUMAN Myeloperoxidase OS=Homo sapiens OX=9606 GN=MPO PE=1 SV=1	1	PERM	controllerType=0 controllerNumber=1 scan=21959	55.1831
32959	Top500_RP_EThcD_1.raw_20200217	Top500	RP	EThcD	1	24416:2	1	R.DFVN[+203.079]C[+57.021]STLPALNLA.S	HexNAc(1)	C[+57], N[+203]	869.418	2	1737.83	1737.84	0	-4.2	726	CRagged	338.92	305.33	305.33	3.82	344	>sp|P05164|PERM_HUMAN Myeloperoxidase OS=Homo sapiens OX=9606 GN=MPO PE=1 SV=1	1	PERM	controllerType=0 controllerNumber=1 scan=23410	58.6439
32960	Top500_RP_EThcD_1.raw_20200217	Top500	RP	EThcD	1	23118:2	1	R.DFVN[+876.322]C[+57.021]STLPALNLA.S	HexNAc(2)Hex(2)dHex(1)	C[+57], N[+876]	1206.04	2	2411.08	2411.08	0	0.7	726	CRagged	355.92	304.44	304.44	4.44	344	>sp|P05164|PERM_HUMAN Myeloperoxidase OS=Homo sapiens OX=9606 GN=MPO PE=1 SV=1	1	PERM	controllerType=0 controllerNumber=1 scan=21957	55.1793
32964	Top500_RP_EThcD_1.raw_20200217	Top500	RP	EThcD	1	22525:1	1	V.NC[+57.021]STLPALNL.A	-	C[+57]	1102.56	1	1102.56	1102.56	0	-0.5	729	Non	205.66	165.29	165.29	2.12	344	>sp|P05164|PERM_HUMAN Myeloperoxidase OS=Homo sapiens OX=9606 GN=MPO PE=1 SV=1	1	PERM	controllerType=0 controllerNumber=1 scan=21391	53.819
32965	Top500_RP_EThcD_1.raw_20200217	Top500	RP	EThcD	1	21518:2	1	V.NC[+57.021]STLPALNLA.S	-	C[+57]	587.3	2	1173.59	1173.59	0	-0.7	729	Non	229.51	205.47	205.47	2.52	344	>sp|P05164|PERM_HUMAN Myeloperoxidase OS=Homo sapiens OX=9606 GN=MPO PE=1 SV=1	1	PERM	controllerType=0 controllerNumber=1 scan=20503	51.6001
32966	Top500_RP_EThcD_1.raw_20200217	Top500	RP	EThcD	1	21331:2	1	V.NC[+57.021]STLPALNLA.S	-	C[+57]	587.3	2	1173.59	1173.59	0	-0.7	729	Non	257.39	175.8	175.8	3.2	344	>sp|P05164|PERM_HUMAN Myeloperoxidase OS=Homo sapiens OX=9606 GN=MPO PE=1 SV=1	1	PERM	controllerType=0 controllerNumber=1 scan=20324	51.2068
32967	Top500_RP_EThcD_1.raw_20200217	Top500	RP	EThcD	1	24099:2	1	V.NC[+57.021]STLPALNLASWR.E	-	C[+57]	801.907	2	1602.81	1602.81	0	0	729	NRagged	285.91	285.91	285.91	4.71	344	>sp|P05164|PERM_HUMAN Myeloperoxidase OS=Homo sapiens OX=9606 GN=MPO PE=1 SV=1	1	PERM	controllerType=0 controllerNumber=1 scan=22948	57.4966
32968	Top500_RP_EThcD_1.raw_20200217	Top500	RP	EThcD	1	24187:2	1	V.NC[+57.021]STLPALNLASWR.E	-	C[+57]	801.906	2	1602.81	1602.81	0	-0.1	729	NRagged	377.75	377.75	377.75	5.64	344	>sp|P05164|PERM_HUMAN Myeloperoxidase OS=Homo sapiens OX=9606 GN=MPO PE=1 SV=1	1	PERM	controllerType=0 controllerNumber=1 scan=23029	57.6666
33029	Top500_RP_EThcD_1.raw_20200217	Top500	RP	EThcD	1	22110:2	2	F.LNWTGPPEPI.E	-		562.291	2	1123.57	1123.58	0	-3.4	155	Non	311.09	205.48	205.48	3.5	267	>sp|P02788|TRFL_HUMAN Lactotransferrin OS=Homo sapiens OX=9606 GN=LTF PE=1 SV=6	2	TRFL	controllerType=0 controllerNumber=1 scan=20989	52.7536
33249	Top500_RP_EThcD_1.raw_20200217	Top500	RP	EThcD	1	19799:3	2	W.NIPMGLLFN[+2205.793]QTGSC[+57.021]K.F	HexNAc(4)Hex(5)dHex(2)NeuAc(1)	C[+57], N[+2206]	1295.87	3	3885.6	3885.62	0	-4.1	489	NRagged	180.51	54.75	54.75	1.01	267	>sp|P02788|TRFL_HUMAN Lactotransferrin OS=Homo sapiens OX=9606 GN=LTF PE=1 SV=6	2	TRFL	controllerType=0 controllerNumber=1 scan=18999	48.2178
33257	Top500_RP_EThcD_1.raw_20200217	Top500	RP	EThcD	1	10146:3	2	M.GLLFN[+2350.830]QTGSC[+57.021]K.F	HexNAc(4)Hex(5)dHex(1)NeuAc(2)	C[+57], N[+2351]	1192.48	3	3575.44	3575.43	0	1.1	493	NRagged	150.2	63.43	63.43	1.26	267	>sp|P02788|TRFL_HUMAN Lactotransferrin OS=Homo sapiens OX=9606 GN=LTF PE=1 SV=6	2	TRFL	controllerType=0 controllerNumber=1 scan=11254	30.6283
33258	Top500_RP_EThcD_1.raw_20200217	Top500	RP	EThcD	1	08916:3	2	M.GLLFN[+2570.925]QTGSC[+57.021]K.F	HexNAc(5)Hex(6)dHex(2)NeuAc(1)	C[+57], N[+2571]	1265.85	3	3795.53	3795.53	0	-1	493	NRagged	155.85	55.72	55.72	1.33	267	>sp|P02788|TRFL_HUMAN Lactotransferrin OS=Homo sapiens OX=9606 GN=LTF PE=1 SV=6	2	TRFL	controllerType=0 controllerNumber=1 scan=10332	28.6619
33259	Top500_RP_EThcD_1.raw_20200217	Top500	RP	EThcD	1	09399:3	2	M.GLLFN[+2059.735]QTGSC[+57.021]K.F	HexNAc(4)Hex(5)dHex(1)NeuAc(1)	C[+57], N[+2060]	1095.45	3	3284.33	3284.34	0	-1.5	493	NRagged	179.06	72.44	72.44	1.3	267	>sp|P02788|TRFL_HUMAN Lactotransferrin OS=Homo sapiens OX=9606 GN=LTF PE=1 SV=6	2	TRFL	controllerType=0 controllerNumber=1 scan=10693	29.4585
33260	Top500_RP_EThcD_1.raw_20200217	Top500	RP	EThcD	1	08153:3	2	M.GLLFN[+2060.755]QTGSC[+57.021]K.F	HexNAc(4)Hex(5)dHex(3)	C[+57], N[+2061]	1095.79	3	3285.36	3285.36	0	0.2	493	NRagged	203.03	127.56	127.56	1.53	267	>sp|P02788|TRFL_HUMAN Lactotransferrin OS=Homo sapiens OX=9606 GN=LTF PE=1 SV=6	2	TRFL	controllerType=0 controllerNumber=1 scan=9720	27.3089
33261	Top500_RP_EThcD_1.raw_20200217	Top500	RP	EThcD	1	09336:3	2	M.GLLFN[+2059.735]QTGSC[+57.021]K.F	HexNAc(4)Hex(5)dHex(1)NeuAc(1)	C[+57], N[+2060]	1095.45	3	3284.33	3284.34	0	-1.3	493	NRagged	209.44	9.99	9.99	1.08	267	>sp|P02788|TRFL_HUMAN Lactotransferrin OS=Homo sapiens OX=9606 GN=LTF PE=1 SV=6	2	TRFL	controllerType=0 controllerNumber=1 scan=10647	29.3524
33262	Top500_RP_EThcD_1.raw_20200217	Top500	RP	EThcD	1	09198:3	2	M.GLLFN[+2205.793]QTGSC[+57.021]K.F	HexNAc(4)Hex(5)dHex(2)NeuAc(1)	C[+57], N[+2206]	1144.14	3	3430.4	3430.4	0	-0.2	493	NRagged	216.01	70.13	70.13	1.47	267	>sp|P02788|TRFL_HUMAN Lactotransferrin OS=Homo sapiens OX=9606 GN=LTF PE=1 SV=6	2	TRFL	controllerType=0 controllerNumber=1 scan=10542	29.1038
33263	Top500_RP_EThcD_1.raw_20200217	Top500	RP	EThcD	1	08151:3	2	M.GLLFN[+2060.755]QTGSC[+57.021]K.F	HexNAc(4)Hex(5)dHex(3)	C[+57], N[+2061]	1095.79	3	3285.36	3285.36	0	0.2	493	NRagged	220.22	55.44	55.44	1.86	267	>sp|P02788|TRFL_HUMAN Lactotransferrin OS=Homo sapiens OX=9606 GN=LTF PE=1 SV=6	2	TRFL	controllerType=0 controllerNumber=1 scan=9718	27.3051
33264	Top500_RP_EThcD_1.raw_20200217	Top500	RP	EThcD	1	09340:3	2	M.GLLFN[+2059.735]QTGSC[+57.021]K.F	HexNAc(4)Hex(5)dHex(1)NeuAc(1)	C[+57], N[+2060]	1095.45	3	3284.33	3284.34	0	-1.3	493	NRagged	232.75	76.22	76.22	2.02	267	>sp|P02788|TRFL_HUMAN Lactotransferrin OS=Homo sapiens OX=9606 GN=LTF PE=1 SV=6	2	TRFL	controllerType=0 controllerNumber=1 scan=10649	29.356
33265	Top500_RP_EThcD_1.raw_20200217	Top500	RP	EThcD	1	09396:3	2	M.GLLFN[+2059.735]QTGSC[+57.021]K.F	HexNAc(4)Hex(5)dHex(1)NeuAc(1)	C[+57], N[+2060]	1095.45	3	3284.33	3284.34	0	-1.5	493	NRagged	315.04	64.38	64.38	2.36	267	>sp|P02788|TRFL_HUMAN Lactotransferrin OS=Homo sapiens OX=9606 GN=LTF PE=1 SV=6	2	TRFL	controllerType=0 controllerNumber=1 scan=10691	29.4547
33266	Top500_RP_EThcD_1.raw_20200217	Top500	RP	EThcD	1	09196:3	2	M.GLLFN[+2205.793]QTGSC[+57.021]K.F	HexNAc(4)Hex(5)dHex(2)NeuAc(1)	C[+57], N[+2206]	1144.14	3	3430.4	3430.4	0	-0.2	493	NRagged	503.16	265.74	265.74	5.07	267	>sp|P02788|TRFL_HUMAN Lactotransferrin OS=Homo sapiens OX=9606 GN=LTF PE=1 SV=6	2	TRFL	controllerType=0 controllerNumber=1 scan=10540	29.1007
33271	Top500_RP_EThcD_1.raw_20200217	Top500	RP	EThcD	1	16391:3	2	M.GLLFN[+2205.793]QTGSC[+57.021]KF.D	HexNAc(4)Hex(5)dHex(2)NeuAc(1)	C[+57], N[+2206]	1193.16	3	3577.46	3577.47	0	-0.3	493	Non	180.93	82.12	82.12	1.33	267	>sp|P02788|TRFL_HUMAN Lactotransferrin OS=Homo sapiens OX=9606 GN=LTF PE=1 SV=6	2	TRFL	controllerType=0 controllerNumber=1 scan=16192	41.7196
33272	Top500_RP_EThcD_1.raw_20200217	Top500	RP	EThcD	1	16388:3	2	M.GLLFN[+2205.793]QTGSC[+57.021]KF.D	HexNAc(4)Hex(5)dHex(2)NeuAc(1)	C[+57], N[+2206]	1193.16	3	3577.46	3577.47	0	-0.3	493	Non	547.05	210.61	210.61	4.97	267	>sp|P02788|TRFL_HUMAN Lactotransferrin OS=Homo sapiens OX=9606 GN=LTF PE=1 SV=6	2	TRFL	controllerType=0 controllerNumber=1 scan=16190	41.7164
33276	Top500_RP_EThcD_1.raw_20200217	Top500	RP	EThcD	1	14579:3	2	M.GLLFN[+2424.867]QTGSC[+57.021]KFDE.Y	HexNAc(5)Hex(6)dHex(1)NeuAc(1)	C[+57], N[+2425]	1347.54	3	4040.61	4040.61	0	0	493	NRagged	171.96	32.9	32.9	1.31	267	>sp|P02788|TRFL_HUMAN Lactotransferrin OS=Homo sapiens OX=9606 GN=LTF PE=1 SV=6	2	TRFL	controllerType=0 controllerNumber=1 scan=14736	38.463
33277	Top500_RP_EThcD_1.raw_20200217	Top500	RP	EThcD	1	15621:3	2	M.GLLFN[+2350.830]QTGSC[+57.021]KFDE.Y	HexNAc(4)Hex(5)dHex(1)NeuAc(2)	C[+57], N[+2351]	1322.86	3	3966.57	3966.57	0	0.2	493	NRagged	202.33	87.86	87.86	1.55	267	>sp|P02788|TRFL_HUMAN Lactotransferrin OS=Homo sapiens OX=9606 GN=LTF PE=1 SV=6	2	TRFL	controllerType=0 controllerNumber=1 scan=15597	40.3751
33278	Top500_RP_EThcD_1.raw_20200217	Top500	RP	EThcD	1	15629:3	2	M.GLLFN[+2350.830]QTGSC[+57.021]KFDE.Y	HexNAc(4)Hex(5)dHex(1)NeuAc(2)	C[+57], N[+2351]	1322.86	3	3966.56	3966.57	0	-2.7	493	NRagged	211.91	89.74	89.74	1.31	267	>sp|P02788|TRFL_HUMAN Lactotransferrin OS=Homo sapiens OX=9606 GN=LTF PE=1 SV=6	2	TRFL	controllerType=0 controllerNumber=1 scan=15604	40.3929
33279	Top500_RP_EThcD_1.raw_20200217	Top500	RP	EThcD	1	14719:3	2	M.GLLFN[+2205.793]QTGSC[+57.021]KFDE.Y	HexNAc(4)Hex(5)dHex(2)NeuAc(1)	C[+57], N[+2206]	1274.52	3	3821.53	3821.53	0	-0.2	493	NRagged	212.12	67.67	67.67	1.54	267	>sp|P02788|TRFL_HUMAN Lactotransferrin OS=Homo sapiens OX=9606 GN=LTF PE=1 SV=6	2	TRFL	controllerType=0 controllerNumber=1 scan=14854	38.7111
33280	Top500_RP_EThcD_1.raw_20200217	Top500	RP	EThcD	1	13654:3	2	M.GLLFN[+2060.755]QTGSC[+57.021]KFDE.Y	HexNAc(4)Hex(5)dHex(3)	C[+57], N[+2061]	1226.17	3	3676.5	3676.5	0	-0.1	493	NRagged	224.48	88.23	88.23	2.19	267	>sp|P02788|TRFL_HUMAN Lactotransferrin OS=Homo sapiens OX=9606 GN=LTF PE=1 SV=6	2	TRFL	controllerType=0 controllerNumber=1 scan=14029	36.9663
33281	Top500_RP_EThcD_1.raw_20200217	Top500	RP	EThcD	1	14724:3	2	M.GLLFN[+2205.793]QTGSC[+57.021]KFDE.Y	HexNAc(4)Hex(5)dHex(2)NeuAc(1)	C[+57], N[+2206]	1274.52	3	3821.53	3821.53	0	-0.4	493	NRagged	237.59	87.63	87.63	3.07	267	>sp|P02788|TRFL_HUMAN Lactotransferrin OS=Homo sapiens OX=9606 GN=LTF PE=1 SV=6	2	TRFL	controllerType=0 controllerNumber=1 scan=14859	38.7236
33282	Top500_RP_EThcD_1.raw_20200217	Top500	RP	EThcD	1	14904:3	2	M.GLLFN[+2059.735]QTGSC[+57.021]KFDE.Y	HexNAc(4)Hex(5)dHex(1)NeuAc(1)	C[+57], N[+2060]	1225.83	3	3675.47	3675.48	0	-2.8	493	NRagged	243.14	73.73	73.73	1.69	267	>sp|P02788|TRFL_HUMAN Lactotransferrin OS=Homo sapiens OX=9606 GN=LTF PE=1 SV=6	2	TRFL	controllerType=0 controllerNumber=1 scan=15024	39.1078
33283	Top500_RP_EThcD_1.raw_20200217	Top500	RP	EThcD	1	14874:3	2	M.GLLFN[+2059.735]QTGSC[+57.021]KFDE.Y	HexNAc(4)Hex(5)dHex(1)NeuAc(1)	C[+57], N[+2060]	1225.83	3	3675.47	3675.48	0	-2.1	493	NRagged	279.04	98.82	98.82	3.35	267	>sp|P02788|TRFL_HUMAN Lactotransferrin OS=Homo sapiens OX=9606 GN=LTF PE=1 SV=6	2	TRFL	controllerType=0 controllerNumber=1 scan=14993	39.0367
33284	Top500_RP_EThcD_1.raw_20200217	Top500	RP	EThcD	1	14747:2	2	M.GLLFN[+2205.793]QTGSC[+57.021]KFDE.Y	HexNAc(4)Hex(5)dHex(2)NeuAc(1)	C[+57], N[+2206]	1911.27	2	3821.53	3821.53	0	-0.7	493	NRagged	334.91	116.59	116.59	4.16	267	>sp|P02788|TRFL_HUMAN Lactotransferrin OS=Homo sapiens OX=9606 GN=LTF PE=1 SV=6	2	TRFL	controllerType=0 controllerNumber=1 scan=14880	38.7824
33285	Top500_RP_EThcD_1.raw_20200217	Top500	RP	EThcD	1	14872:3	2	M.GLLFN[+2059.735]QTGSC[+57.021]KFDE.Y	HexNAc(4)Hex(5)dHex(1)NeuAc(1)	C[+57], N[+2060]	1225.83	3	3675.47	3675.48	0	-2.1	493	NRagged	349.93	81.37	81.37	3.52	267	>sp|P02788|TRFL_HUMAN Lactotransferrin OS=Homo sapiens OX=9606 GN=LTF PE=1 SV=6	2	TRFL	controllerType=0 controllerNumber=1 scan=14991	39.0335
33286	Top500_RP_EThcD_1.raw_20200217	Top500	RP	EThcD	1	15626:3	2	M.GLLFN[+2350.830]QTGSC[+57.021]KFDE.Y	HexNAc(4)Hex(5)dHex(1)NeuAc(2)	C[+57], N[+2351]	1322.86	3	3966.56	3966.57	0	-2.7	493	NRagged	353.14	49.11	49.11	1.97	267	>sp|P02788|TRFL_HUMAN Lactotransferrin OS=Homo sapiens OX=9606 GN=LTF PE=1 SV=6	2	TRFL	controllerType=0 controllerNumber=1 scan=15602	40.3897
33287	Top500_RP_EThcD_1.raw_20200217	Top500	RP	EThcD	1	14902:3	2	M.GLLFN[+2059.735]QTGSC[+57.021]KFDE.Y	HexNAc(4)Hex(5)dHex(1)NeuAc(1)	C[+57], N[+2060]	1225.83	3	3675.47	3675.48	0	-2.8	493	NRagged	369.03	75.11	75.11	2.17	267	>sp|P02788|TRFL_HUMAN Lactotransferrin OS=Homo sapiens OX=9606 GN=LTF PE=1 SV=6	2	TRFL	controllerType=0 controllerNumber=1 scan=15022	39.1044
33288	Top500_RP_EThcD_1.raw_20200217	Top500	RP	EThcD	1	14717:3	2	M.GLLFN[+2205.793]QTGSC[+57.021]KFDE.Y	HexNAc(4)Hex(5)dHex(2)NeuAc(1)	C[+57], N[+2206]	1274.52	3	3821.53	3821.53	0	-0.2	493	NRagged	530.26	244.97	244.97	5.21	267	>sp|P02788|TRFL_HUMAN Lactotransferrin OS=Homo sapiens OX=9606 GN=LTF PE=1 SV=6	2	TRFL	controllerType=0 controllerNumber=1 scan=14852	38.708
33289	Top500_RP_EThcD_1.raw_20200217	Top500	RP	EThcD	1	13652:3	2	M.GLLFN[+2060.755]QTGSC[+57.021]KFDE.Y	HexNAc(4)Hex(5)dHex(3)	C[+57], N[+2061]	1226.17	3	3676.5	3676.5	0	-0.1	493	NRagged	550.11	204.11	204.11	5.28	267	>sp|P02788|TRFL_HUMAN Lactotransferrin OS=Homo sapiens OX=9606 GN=LTF PE=1 SV=6	2	TRFL	controllerType=0 controllerNumber=1 scan=14027	36.9631
33290	Top500_RP_EThcD_1.raw_20200217	Top500	RP	EThcD	1	14722:3	2	M.GLLFN[+2205.793]QTGSC[+57.021]KFDE.Y	HexNAc(4)Hex(5)dHex(2)NeuAc(1)	C[+57], N[+2206]	1274.52	3	3821.53	3821.53	0	-0.4	493	NRagged	582.29	243.43	243.43	6.48	267	>sp|P02788|TRFL_HUMAN Lactotransferrin OS=Homo sapiens OX=9606 GN=LTF PE=1 SV=6	2	TRFL	controllerType=0 controllerNumber=1 scan=14857	38.7192
33292	Top500_RP_EThcD_1.raw_20200217	Top500	RP	EThcD	1	08588:3	2	L.LFN[+2205.793]QTGSC[+57.021]KFDE.Y	HexNAc(4)Hex(5)dHex(2)NeuAc(1)	C[+57], N[+2206]	1217.81	3	3651.42	3651.43	0	-2	495	NRagged	150.33	34.79	34.79	1.14	267	>sp|P02788|TRFL_HUMAN Lactotransferrin OS=Homo sapiens OX=9606 GN=LTF PE=1 SV=6	2	TRFL	controllerType=0 controllerNumber=1 scan=10054	28.0301
33293	Top500_RP_EThcD_1.raw_20200217	Top500	RP	EThcD	1	08428:3	2	L.LFN[+2205.793]QTGSC[+57.021]KFDE.Y	HexNAc(4)Hex(5)dHex(2)NeuAc(1)	C[+57], N[+2206]	1217.82	3	3651.43	3651.43	0	0.7	495	NRagged	226.52	90.71	90.71	2.19	267	>sp|P02788|TRFL_HUMAN Lactotransferrin OS=Homo sapiens OX=9606 GN=LTF PE=1 SV=6	2	TRFL	controllerType=0 controllerNumber=1 scan=9926	27.7623
33294	Top500_RP_EThcD_1.raw_20200217	Top500	RP	EThcD	1	08426:3	2	L.LFN[+2205.793]QTGSC[+57.021]KFDE.Y	HexNAc(4)Hex(5)dHex(2)NeuAc(1)	C[+57], N[+2206]	1217.82	3	3651.43	3651.43	0	0.7	495	NRagged	405.36	60.11	60.11	2.97	267	>sp|P02788|TRFL_HUMAN Lactotransferrin OS=Homo sapiens OX=9606 GN=LTF PE=1 SV=6	2	TRFL	controllerType=0 controllerNumber=1 scan=9924	27.7533
33372	Top500_RP_EThcD_1.raw_20200217	Top500	RP	EThcD	1	04794:2	2	R.NGSDC[+57.021]PDKF.C	-	C[+57]	520.21	2	1039.41	1039.41	0	-1.3	642	CRagged	327.06	217.76	217.76	4.4	267	>sp|P02788|TRFL_HUMAN Lactotransferrin OS=Homo sapiens OX=9606 GN=LTF PE=1 SV=6	2	TRFL	controllerType=0 controllerNumber=1 scan=6898	21.0058
33373	Top500_RP_EThcD_1.raw_20200217	Top500	RP	EThcD	1	04620:2	2	R.NGSDC[+57.021]PDKF.C	-	C[+57]	520.21	2	1039.41	1039.41	0	-1.7	642	CRagged	470.08	305.89	305.89	5.12	267	>sp|P02788|TRFL_HUMAN Lactotransferrin OS=Homo sapiens OX=9606 GN=LTF PE=1 SV=6	2	TRFL	controllerType=0 controllerNumber=1 scan=6756	20.7317
33375	Top500_RP_EThcD_1.raw_20200217	Top500	RP	EThcD	1	21917:2	2	R.NGSDC[+57.021]PDKFC[+57.021]LF.Q	-	C[+57]*2	730.302	2	1459.6	1459.6	0	-0.7	642	CRagged	487.9	464.8	464.8	6.91	267	>sp|P02788|TRFL_HUMAN Lactotransferrin OS=Homo sapiens OX=9606 GN=LTF PE=1 SV=6	2	TRFL	controllerType=0 controllerNumber=1 scan=20821	52.3594
33376	Top500_RP_EThcD_1.raw_20200217	Top500	RP	EThcD	1	18958:2	2	R.NGSDC[+57.021]PDKFC[+57.021]LFQSE.T	-	C[+57]*2	902.369	2	1803.73	1803.73	0	-0.4	642	Specific	213.48	213.48	213.48	2.69	267	>sp|P02788|TRFL_HUMAN Lactotransferrin OS=Homo sapiens OX=9606 GN=LTF PE=1 SV=6	2	TRFL	controllerType=0 controllerNumber=1 scan=18286	46.4048
33387	Top500_RP_EThcD_1.raw_20200217	Top500	RP	EThcD	1	13605:2	3	E.IAALVIDNGSGMC[+57.021]K.A	-	C[+57]	724.865	2	1448.72	1448.72	0	-0.8	5	Specific	597.56	514.49	514.49	8.41	199	>sp|P63261|ACTG_HUMAN Actin, cytoplasmic 2 OS=Homo sapiens OX=9606 GN=ACTG1 PE=1 SV=1	128	ACTG	controllerType=0 controllerNumber=1 scan=13995	36.8928
33388	Top500_RP_EThcD_1.raw_20200217	Top500	RP	EThcD	1	13576:2	3	E.IAALVIDNGSGMC[+57.021]K.A	-	C[+57]	724.864	2	1448.72	1448.72	0	-2.6	5	Specific	607.45	540.29	540.29	9.28	199	>sp|P63261|ACTG_HUMAN Actin, cytoplasmic 2 OS=Homo sapiens OX=9606 GN=ACTG1 PE=1 SV=1	128	ACTG	controllerType=0 controllerNumber=1 scan=13975	36.8488
33389	Top500_RP_EThcD_1.raw_20200217	Top500	RP	EThcD	1	10781:2	3	E.IAALVIDNGSGM[+15.995]C[+57.021]K.A	-	C[+57], M[+16]	732.862	2	1464.72	1464.72	0	-0.7	5	Specific	581.61	482.75	482.75	8.41	199	>sp|P63261|ACTG_HUMAN Actin, cytoplasmic 2 OS=Homo sapiens OX=9606 GN=ACTG1 PE=1 SV=1	128	ACTG	controllerType=0 controllerNumber=1 scan=11831	31.8272
33390	Top500_RP_EThcD_1.raw_20200217	Top500	RP	EThcD	1	09408:2	3	I.AALVIDNGSGMC[+57.021]K.A	-	C[+57]	668.322	2	1335.64	1335.64	0	-1.3	6	NRagged	522.88	435.66	435.66	7.12	199	>sp|P63261|ACTG_HUMAN Actin, cytoplasmic 2 OS=Homo sapiens OX=9606 GN=ACTG1 PE=1 SV=1	128	ACTG	controllerType=0 controllerNumber=1 scan=10699	29.4718
33391	Top500_RP_EThcD_1.raw_20200217	Top500	RP	EThcD	1	06297:2	3	I.AALVIDNGSGM[+15.995]C[+57.021]K.A	-	C[+57], M[+16]	676.321	2	1351.63	1351.63	0	0	6	NRagged	472.97	392.91	392.91	7.1	199	>sp|P63261|ACTG_HUMAN Actin, cytoplasmic 2 OS=Homo sapiens OX=9606 GN=ACTG1 PE=1 SV=1	128	ACTG	controllerType=0 controllerNumber=1 scan=8148	23.8654
33392	Top500_RP_EThcD_1.raw_20200217	Top500	RP	EThcD	1	05447:2	3	A.ALVIDNGSGM[+15.995]C[+57.021]K.A	-	C[+57], M[+16]	640.802	2	1280.6	1280.6	0	0.2	7	NRagged	562.51	463.08	463.08	7.13	199	>sp|P63261|ACTG_HUMAN Actin, cytoplasmic 2 OS=Homo sapiens OX=9606 GN=ACTG1 PE=1 SV=1	128	ACTG	controllerType=0 controllerNumber=1 scan=7539	22.4649
33801	Top500_RP_EThcD_1.raw_20200217	Top500	RP	EThcD	1	19706:2	4	L.IQLSSPAN[+203.079]LSASVATV.Q	HexNAc(1)	N[+203]	880.968	2	1760.93	1760.93	0	0.9	122	Non	229.11	226.85	226.85	2.63	183	>sp|P24158|PRTN3_HUMAN Myeloblastin OS=Homo sapiens OX=9606 GN=PRTN3 PE=1 SV=3	5	PRTN3	controllerType=0 controllerNumber=1 scan=18888	47.9077
33802	Top500_RP_EThcD_1.raw_20200217	Top500	RP	EThcD	1	19244:2	4	L.IQLSSPAN[+203.079]LSASVATV.Q	HexNAc(1)	N[+203]	880.967	2	1760.93	1760.93	0	-0.3	122	Non	400.1	333.44	333.44	5.1	183	>sp|P24158|PRTN3_HUMAN Myeloblastin OS=Homo sapiens OX=9606 GN=PRTN3 PE=1 SV=3	5	PRTN3	controllerType=0 controllerNumber=1 scan=18503	46.9397
33803	Top500_RP_EThcD_1.raw_20200217	Top500	RP	EThcD	1	19705:2	4	L.IQLSSPAN[+203.079]LSASVATV.Q	HexNAc(1)	N[+203]	880.968	2	1760.93	1760.93	0	0.9	122	Non	406.89	337.11	337.11	4.93	183	>sp|P24158|PRTN3_HUMAN Myeloblastin OS=Homo sapiens OX=9606 GN=PRTN3 PE=1 SV=3	5	PRTN3	controllerType=0 controllerNumber=1 scan=18887	47.9045
33804	Top500_RP_EThcD_1.raw_20200217	Top500	RP	EThcD	1	19195:2	4	L.IQLSSPAN[+349.137]LSASVATV.Q	HexNAc(1)dHex(1)	N[+349]	953.995	2	1906.98	1906.99	0	-1	122	Non	423.51	400.66	400.66	6.21	183	>sp|P24158|PRTN3_HUMAN Myeloblastin OS=Homo sapiens OX=9606 GN=PRTN3 PE=1 SV=3	5	PRTN3	controllerType=0 controllerNumber=1 scan=18467	46.853
33805	Top500_RP_EThcD_1.raw_20200217	Top500	RP	EThcD	1	19193:2	4	L.IQLSSPAN[+349.137]LSASVATV.Q	HexNAc(1)dHex(1)	N[+349]	953.995	2	1906.98	1906.99	0	-1	122	Non	513.48	423.09	423.09	6.75	183	>sp|P24158|PRTN3_HUMAN Myeloblastin OS=Homo sapiens OX=9606 GN=PRTN3 PE=1 SV=3	5	PRTN3	controllerType=0 controllerNumber=1 scan=18465	46.8435
33806	Top500_RP_EThcD_1.raw_20200217	Top500	RP	EThcD	1	19241:2	4	L.IQLSSPAN[+203.079]LSASVATV.Q	HexNAc(1)	N[+203]	880.967	2	1760.93	1760.93	0	-0.3	122	Non	527.89	380.81	380.81	6.81	183	>sp|P24158|PRTN3_HUMAN Myeloblastin OS=Homo sapiens OX=9606 GN=PRTN3 PE=1 SV=3	5	PRTN3	controllerType=0 controllerNumber=1 scan=18501	46.9366
33809	Top500_RP_EThcD_1.raw_20200217	Top500	RP	EThcD	1	11914:2	4	I.QLSSPAN[+349.137]LSASVA.T	HexNAc(1)dHex(1)	N[+349]	797.395	2	1593.78	1593.79	0	-1.5	123	Non	462.39	399.51	399.51	6.81	183	>sp|P24158|PRTN3_HUMAN Myeloblastin OS=Homo sapiens OX=9606 GN=PRTN3 PE=1 SV=3	5	PRTN3	controllerType=0 controllerNumber=1 scan=12705	33.8041
33812	Top500_RP_EThcD_1.raw_20200217	Top500	RP	EThcD	1	15905:2	4	I.QLSSPAN[+1532.550]LSASVATV.Q	HexNAc(3)Hex(3)dHex(1)NeuAc(1)	N[+1533]	1489.15	2	2977.3	2977.31	0	-4.3	123	Non	192.95	81.7	81.7	1.12	183	>sp|P24158|PRTN3_HUMAN Myeloblastin OS=Homo sapiens OX=9606 GN=PRTN3 PE=1 SV=3	5	PRTN3	controllerType=0 controllerNumber=1 scan=15820	40.8856
33813	Top500_RP_EThcD_1.raw_20200217	Top500	RP	EThcD	1	15501:2	4	I.QLSSPAN[+876.322]LSASVATV.Q	HexNAc(2)Hex(2)dHex(1)	N[+876]	1161.06	2	2321.11	2321.09	0	8.9	123	Non	250.56	214.36	214.36	1.98	183	>sp|P24158|PRTN3_HUMAN Myeloblastin OS=Homo sapiens OX=9606 GN=PRTN3 PE=1 SV=3	5	PRTN3	controllerType=0 controllerNumber=1 scan=15501	40.1462
33814	Top500_RP_EThcD_1.raw_20200217	Top500	RP	EThcD	1	16413:2	4	I.QLSSPAN[+203.079]LSASVATV.Q	HexNAc(1)	N[+203]	824.426	2	1647.84	1647.84	0	0.2	123	Non	294.03	192.82	192.82	3.09	183	>sp|P24158|PRTN3_HUMAN Myeloblastin OS=Homo sapiens OX=9606 GN=PRTN3 PE=1 SV=3	5	PRTN3	controllerType=0 controllerNumber=1 scan=16208	41.7486
33815	Top500_RP_EThcD_1.raw_20200217	Top500	RP	EThcD	1	16410:2	4	I.QLSSPAN[+203.079]LSASVATV.Q	HexNAc(1)	N[+203]	824.426	2	1647.84	1647.84	0	0.2	123	Non	515.89	374.95	374.95	5.72	183	>sp|P24158|PRTN3_HUMAN Myeloblastin OS=Homo sapiens OX=9606 GN=PRTN3 PE=1 SV=3	5	PRTN3	controllerType=0 controllerNumber=1 scan=16206	41.7457
33816	Top500_RP_EThcD_1.raw_20200217	Top500	RP	EThcD	1	15865:2	4	I.QLSSPAN[+349.137]LSASVATV.Q	HexNAc(1)dHex(1)	N[+349]	897.453	2	1793.9	1793.9	0	-1	123	Non	627.56	528.45	528.45	8.95	183	>sp|P24158|PRTN3_HUMAN Myeloblastin OS=Homo sapiens OX=9606 GN=PRTN3 PE=1 SV=3	5	PRTN3	controllerType=0 controllerNumber=1 scan=15791	40.8222
33817	Top500_RP_EThcD_1.raw_20200217	Top500	RP	EThcD	1	16025:2	4	I.QLSSPAN[+203.079]LSASVATV.Q	HexNAc(1)	N[+203]	824.425	2	1647.84	1647.84	0	-0.8	123	Non	642.38	495.45	495.45	8.95	183	>sp|P24158|PRTN3_HUMAN Myeloblastin OS=Homo sapiens OX=9606 GN=PRTN3 PE=1 SV=3	5	PRTN3	controllerType=0 controllerNumber=1 scan=15912	41.0796
33818	Top500_RP_EThcD_1.raw_20200217	Top500	RP	EThcD	1	07317:2	4	L.SSPAN[+349.137]LSASVA.T	HexNAc(1)dHex(1)	N[+349]	676.825	2	1352.64	1352.64	0	-0.4	125	Non	211.92	164.06	164.06	1.59	183	>sp|P24158|PRTN3_HUMAN Myeloblastin OS=Homo sapiens OX=9606 GN=PRTN3 PE=1 SV=3	5	PRTN3	controllerType=0 controllerNumber=1 scan=8946	25.684
33820	Top500_RP_EThcD_1.raw_20200217	Top500	RP	EThcD	1	12119:2	4	L.SSPAN[+552.217]LSASVATV.Q	HexNAc(2)dHex(1)	N[+552]	878.423	2	1755.84	1755.84	0	0.7	125	Non	206.08	135.87	135.87	1.55	183	>sp|P24158|PRTN3_HUMAN Myeloblastin OS=Homo sapiens OX=9606 GN=PRTN3 PE=1 SV=3	5	PRTN3	controllerType=0 controllerNumber=1 scan=12861	34.1695
33821	Top500_RP_EThcD_1.raw_20200217	Top500	RP	EThcD	1	12691:2	4	L.SSPAN[+203.079]LSASVATV.Q	HexNAc(1)	N[+203]	703.854	2	1406.7	1406.7	0	-0.3	125	Non	405.61	323.4	323.4	5.08	183	>sp|P24158|PRTN3_HUMAN Myeloblastin OS=Homo sapiens OX=9606 GN=PRTN3 PE=1 SV=3	5	PRTN3	controllerType=0 controllerNumber=1 scan=13304	35.2915
33822	Top500_RP_EThcD_1.raw_20200217	Top500	RP	EThcD	1	12156:2	4	L.SSPAN[+203.079]LSASVATV.Q	HexNAc(1)	N[+203]	703.854	2	1406.7	1406.7	0	-0.7	125	Non	464.66	378.93	378.93	5.42	183	>sp|P24158|PRTN3_HUMAN Myeloblastin OS=Homo sapiens OX=9606 GN=PRTN3 PE=1 SV=3	5	PRTN3	controllerType=0 controllerNumber=1 scan=12886	34.232
33823	Top500_RP_EThcD_1.raw_20200217	Top500	RP	EThcD	1	12689:2	4	L.SSPAN[+203.079]LSASVATV.Q	HexNAc(1)	N[+203]	703.854	2	1406.7	1406.7	0	-0.3	125	Non	470	394.7	394.7	6.64	183	>sp|P24158|PRTN3_HUMAN Myeloblastin OS=Homo sapiens OX=9606 GN=PRTN3 PE=1 SV=3	5	PRTN3	controllerType=0 controllerNumber=1 scan=13302	35.2885
33824	Top500_RP_EThcD_1.raw_20200217	Top500	RP	EThcD	1	12153:2	4	L.SSPAN[+203.079]LSASVATV.Q	HexNAc(1)	N[+203]	703.854	2	1406.7	1406.7	0	-0.7	125	Non	472.56	383.89	383.89	6.94	183	>sp|P24158|PRTN3_HUMAN Myeloblastin OS=Homo sapiens OX=9606 GN=PRTN3 PE=1 SV=3	5	PRTN3	controllerType=0 controllerNumber=1 scan=12883	34.227
33825	Top500_RP_EThcD_1.raw_20200217	Top500	RP	EThcD	1	12180:2	4	L.SSPAN[+349.137]LSASVATV.Q	HexNAc(1)dHex(1)	N[+349]	776.883	2	1552.76	1552.76	0	-0.5	125	Non	481.34	371.13	371.13	5.94	183	>sp|P24158|PRTN3_HUMAN Myeloblastin OS=Homo sapiens OX=9606 GN=PRTN3 PE=1 SV=3	5	PRTN3	controllerType=0 controllerNumber=1 scan=12906	34.2682
33874	Top500_RP_EThcD_1.raw_20200217	Top500	RP	EThcD	1	17088:2	4	V.LQELN[+876.322]VTVV.T	HexNAc(2)Hex(2)dHex(1)	N[+876]	945.954	2	1890.9	1890.91	0	-2.4	170	Non	221.14	136.04	136.04	2.48	183	>sp|P24158|PRTN3_HUMAN Myeloblastin OS=Homo sapiens OX=9606 GN=PRTN3 PE=1 SV=3	5	PRTN3	controllerType=0 controllerNumber=1 scan=16755	42.9401
33877	Top500_RP_EThcD_1.raw_20200217	Top500	RP	EThcD	1	13467:2	4	L.QELN[+730.264]VTVV.T	HexNAc(2)Hex(2)	N[+730]	816.385	2	1631.76	1631.76	0	-0.9	171	Non	205.41	123.2	123.2	1.33	183	>sp|P24158|PRTN3_HUMAN Myeloblastin OS=Homo sapiens OX=9606 GN=PRTN3 PE=1 SV=3	5	PRTN3	controllerType=0 controllerNumber=1 scan=13892	36.6475
33879	Top500_RP_EThcD_1.raw_20200217	Top500	RP	EThcD	1	13149:2	4	L.QELN[+876.322]VTVV.T	HexNAc(2)Hex(2)dHex(1)	N[+876]	889.414	2	1777.82	1777.82	0	-0.8	171	Non	240.86	105.02	105.02	1.55	183	>sp|P24158|PRTN3_HUMAN Myeloblastin OS=Homo sapiens OX=9606 GN=PRTN3 PE=1 SV=3	5	PRTN3	controllerType=0 controllerNumber=1 scan=13649	36.083
33880	Top500_RP_EThcD_1.raw_20200217	Top500	RP	EThcD	1	13259:2	4	L.QELN[+876.322]VTVV.T	HexNAc(2)Hex(2)dHex(1)	N[+876]	889.414	2	1777.82	1777.82	0	-0.3	171	Non	259.98	142	142	2.03	183	>sp|P24158|PRTN3_HUMAN Myeloblastin OS=Homo sapiens OX=9606 GN=PRTN3 PE=1 SV=3	5	PRTN3	controllerType=0 controllerNumber=1 scan=13728	36.2856
33881	Top500_RP_EThcD_1.raw_20200217	Top500	RP	EThcD	1	13151:2	4	L.QELN[+730.264]VTVV.T	HexNAc(2)Hex(2)	N[+730]	816.385	2	1631.76	1631.76	0	-0.1	171	Non	278.7	156.5	156.5	3.1	183	>sp|P24158|PRTN3_HUMAN Myeloblastin OS=Homo sapiens OX=9606 GN=PRTN3 PE=1 SV=3	5	PRTN3	controllerType=0 controllerNumber=1 scan=13651	36.0908
33882	Top500_RP_EThcD_1.raw_20200217	Top500	RP	EThcD	1	13465:2	4	L.QELN[+730.264]VTVV.T	HexNAc(2)Hex(2)	N[+730]	816.385	2	1631.76	1631.76	0	-0.9	171	Non	469.41	162.7	162.7	4.57	183	>sp|P24158|PRTN3_HUMAN Myeloblastin OS=Homo sapiens OX=9606 GN=PRTN3 PE=1 SV=3	5	PRTN3	controllerType=0 controllerNumber=1 scan=13890	36.6445
33883	Top500_RP_EThcD_1.raw_20200217	Top500	RP	EThcD	1	13358:2	4	L.QELN[+1694.603]VTVV.T	HexNAc(3)Hex(4)dHex(1)NeuAc(1)	N[+1695]	1298.55	2	2596.1	2596.1	0	0.3	171	Non	480.78	260.25	260.25	4.56	183	>sp|P24158|PRTN3_HUMAN Myeloblastin OS=Homo sapiens OX=9606 GN=PRTN3 PE=1 SV=3	5	PRTN3	controllerType=0 controllerNumber=1 scan=13801	36.4671
33884	Top500_RP_EThcD_1.raw_20200217	Top500	RP	EThcD	1	13150:2	4	L.QELN[+730.264]VTVV.T	HexNAc(2)Hex(2)	N[+730]	816.385	2	1631.76	1631.76	0	-0.1	171	Non	487.02	152.02	152.02	4.5	183	>sp|P24158|PRTN3_HUMAN Myeloblastin OS=Homo sapiens OX=9606 GN=PRTN3 PE=1 SV=3	5	PRTN3	controllerType=0 controllerNumber=1 scan=13650	36.0878
33885	Top500_RP_EThcD_1.raw_20200217	Top500	RP	EThcD	1	13257:2	4	L.QELN[+876.322]VTVV.T	HexNAc(2)Hex(2)dHex(1)	N[+876]	889.414	2	1777.82	1777.82	0	-0.3	171	Non	493.4	315.29	315.29	5.01	183	>sp|P24158|PRTN3_HUMAN Myeloblastin OS=Homo sapiens OX=9606 GN=PRTN3 PE=1 SV=3	5	PRTN3	controllerType=0 controllerNumber=1 scan=13726	36.2828
33886	Top500_RP_EThcD_1.raw_20200217	Top500	RP	EThcD	1	13145:2	4	L.QELN[+876.322]VTVV.T	HexNAc(2)Hex(2)dHex(1)	N[+876]	889.414	2	1777.82	1777.82	0	-0.8	171	Non	511.1	314.28	314.28	5.03	183	>sp|P24158|PRTN3_HUMAN Myeloblastin OS=Homo sapiens OX=9606 GN=PRTN3 PE=1 SV=3	5	PRTN3	controllerType=0 controllerNumber=1 scan=13646	36.0725
33888	Top500_RP_EThcD_1.raw_20200217	Top500	RP	EThcD	1	11742:2	4	L.QELN[+876.322]VTVVT.F	HexNAc(2)Hex(2)dHex(1)	N[+876]	939.936	2	1878.87	1878.87	0	-2.1	171	Non	354.91	237.98	237.98	4.29	183	>sp|P24158|PRTN3_HUMAN Myeloblastin OS=Homo sapiens OX=9606 GN=PRTN3 PE=1 SV=3	5	PRTN3	controllerType=0 controllerNumber=1 scan=12570	33.4866
33895	Top500_RP_EThcD_1.raw_20200217	Top500	RP	EThcD	1	12940:2	4	E.LN[+568.212]VTVV.T	HexNAc(2)Hex(1)	N[+568]	606.808	2	1212.61	1212.61	0	-0.5	173	CRagged	239.12	58.85	58.85	1.5	183	>sp|P24158|PRTN3_HUMAN Myeloblastin OS=Homo sapiens OX=9606 GN=PRTN3 PE=1 SV=3	5	PRTN3	controllerType=0 controllerNumber=1 scan=13493	35.7248
33896	Top500_RP_EThcD_1.raw_20200217	Top500	RP	EThcD	1	12537:2	4	E.LN[+1694.603]VTVV.T	HexNAc(3)Hex(4)dHex(1)NeuAc(1)	N[+1695]	1170	2	2339	2339	0	-1.5	173	CRagged	265.14	64.55	64.55	1.56	183	>sp|P24158|PRTN3_HUMAN Myeloblastin OS=Homo sapiens OX=9606 GN=PRTN3 PE=1 SV=3	5	PRTN3	controllerType=0 controllerNumber=1 scan=13184	34.9784
33897	Top500_RP_EThcD_1.raw_20200217	Top500	RP	EThcD	1	12450:2	4	E.LN[+568.212]VTVV.T	HexNAc(2)Hex(1)	N[+568]	606.808	2	1212.61	1212.61	0	0.4	173	CRagged	270.29	133.04	133.04	1.99	183	>sp|P24158|PRTN3_HUMAN Myeloblastin OS=Homo sapiens OX=9606 GN=PRTN3 PE=1 SV=3	5	PRTN3	controllerType=0 controllerNumber=1 scan=13105	34.7642
33898	Top500_RP_EThcD_1.raw_20200217	Top500	RP	EThcD	1	11489:2	4	E.LN[+1387.512]VTVV.T	HexNAc(3)Hex(3)dHex(2)	N[+1388]	1016.46	2	2031.91	2031.91	0	1.4	173	CRagged	280.22	90.07	90.07	1.87	183	>sp|P24158|PRTN3_HUMAN Myeloblastin OS=Homo sapiens OX=9606 GN=PRTN3 PE=1 SV=3	5	PRTN3	controllerType=0 controllerNumber=1 scan=12372	33.0858
33899	Top500_RP_EThcD_1.raw_20200217	Top500	RP	EThcD	1	12479:2	4	E.LN[+730.264]VTVV.T	HexNAc(2)Hex(2)	N[+730]	687.834	2	1374.66	1374.66	0	-1.3	173	CRagged	284.11	134.72	134.72	1.99	183	>sp|P24158|PRTN3_HUMAN Myeloblastin OS=Homo sapiens OX=9606 GN=PRTN3 PE=1 SV=3	5	PRTN3	controllerType=0 controllerNumber=1 scan=13129	34.8196
33900	Top500_RP_EThcD_1.raw_20200217	Top500	RP	EThcD	1	11886:2	4	E.LN[+2060.755]VTVV.T	HexNAc(4)Hex(5)dHex(3)	N[+2061]	1353.07	2	2705.13	2705.15	0	-7.4	173	CRagged	292.67	59.84	59.84	1.13	183	>sp|P24158|PRTN3_HUMAN Myeloblastin OS=Homo sapiens OX=9606 GN=PRTN3 PE=1 SV=3	5	PRTN3	controllerType=0 controllerNumber=1 scan=12684	33.7524
33901	Top500_RP_EThcD_1.raw_20200217	Top500	RP	EThcD	1	11747:2	4	E.LN[+1241.454]VTVV.T	HexNAc(3)Hex(3)dHex(1)	N[+1241]	943.427	2	1885.85	1885.85	0	-3.1	173	CRagged	369.37	103.45	103.45	2.17	183	>sp|P24158|PRTN3_HUMAN Myeloblastin OS=Homo sapiens OX=9606 GN=PRTN3 PE=1 SV=3	5	PRTN3	controllerType=0 controllerNumber=1 scan=12574	33.5056
33902	Top500_RP_EThcD_1.raw_20200217	Top500	RP	EThcD	1	12380:2	4	E.LN[+1532.550]VTVV.T	HexNAc(3)Hex(3)dHex(1)NeuAc(1)	N[+1533]	1088.98	2	2176.95	2176.95	0	-0.3	173	CRagged	377.68	128.91	128.91	3.5	183	>sp|P24158|PRTN3_HUMAN Myeloblastin OS=Homo sapiens OX=9606 GN=PRTN3 PE=1 SV=3	5	PRTN3	controllerType=0 controllerNumber=1 scan=13053	34.6252
33903	Top500_RP_EThcD_1.raw_20200217	Top500	RP	EThcD	1	12642:2	4	E.LN[+1548.545]VTVV.T	HexNAc(3)Hex(4)NeuAc(1)	N[+1549]	1096.98	2	2192.94	2192.94	0	0.9	173	CRagged	382.98	130.48	130.48	3.25	183	>sp|P24158|PRTN3_HUMAN Myeloblastin OS=Homo sapiens OX=9606 GN=PRTN3 PE=1 SV=3	5	PRTN3	controllerType=0 controllerNumber=1 scan=13267	35.1881
33904	Top500_RP_EThcD_1.raw_20200217	Top500	RP	EThcD	1	12448:2	4	E.LN[+568.212]VTVV.T	HexNAc(2)Hex(1)	N[+568]	606.808	2	1212.61	1212.61	0	0.4	173	CRagged	395.42	79.9	79.9	1.99	183	>sp|P24158|PRTN3_HUMAN Myeloblastin OS=Homo sapiens OX=9606 GN=PRTN3 PE=1 SV=3	5	PRTN3	controllerType=0 controllerNumber=1 scan=13103	34.7613
33905	Top500_RP_EThcD_1.raw_20200217	Top500	RP	EThcD	1	12529:2	4	E.LN[+876.322]VTVV.T	HexNAc(2)Hex(2)dHex(1)	N[+876]	760.862	2	1520.72	1520.72	0	-1.8	173	CRagged	408.95	135.77	135.77	3.57	183	>sp|P24158|PRTN3_HUMAN Myeloblastin OS=Homo sapiens OX=9606 GN=PRTN3 PE=1 SV=3	5	PRTN3	controllerType=0 controllerNumber=1 scan=13176	34.9563
33906	Top500_RP_EThcD_1.raw_20200217	Top500	RP	EThcD	1	12476:2	4	E.LN[+730.264]VTVV.T	HexNAc(2)Hex(2)	N[+730]	687.834	2	1374.66	1374.66	0	-1.3	173	CRagged	433.84	106.02	106.02	3.54	183	>sp|P24158|PRTN3_HUMAN Myeloblastin OS=Homo sapiens OX=9606 GN=PRTN3 PE=1 SV=3	5	PRTN3	controllerType=0 controllerNumber=1 scan=13127	34.8161
33907	Top500_RP_EThcD_1.raw_20200217	Top500	RP	EThcD	1	12534:2	4	E.LN[+1694.603]VTVV.T	HexNAc(3)Hex(4)dHex(1)NeuAc(1)	N[+1695]	1170	2	2339	2339	0	-1.5	173	CRagged	446.99	121.79	121.79	3.64	183	>sp|P24158|PRTN3_HUMAN Myeloblastin OS=Homo sapiens OX=9606 GN=PRTN3 PE=1 SV=3	5	PRTN3	controllerType=0 controllerNumber=1 scan=13181	34.9735
33911	Top500_RP_EThcD_1.raw_20200217	Top500	RP	EThcD	1	11058:1	4	E.LN[+203.079]VTVVT.F	HexNAc(1)	N[+203]	948.522	1	948.522	948.525	0	-3.1	173	CRagged	265.21	53.26	53.26	1.56	183	>sp|P24158|PRTN3_HUMAN Myeloblastin OS=Homo sapiens OX=9606 GN=PRTN3 PE=1 SV=3	5	PRTN3	controllerType=0 controllerNumber=1 scan=12056	32.3617
33912	Top500_RP_EThcD_1.raw_20200217	Top500	RP	EThcD	1	11047:2	4	E.LN[+730.264]VTVVT.F	HexNAc(2)Hex(2)	N[+730]	738.357	2	1475.71	1475.71	0	-1.7	173	CRagged	359.59	73.66	73.66	2.29	183	>sp|P24158|PRTN3_HUMAN Myeloblastin OS=Homo sapiens OX=9606 GN=PRTN3 PE=1 SV=3	5	PRTN3	controllerType=0 controllerNumber=1 scan=12045	32.3305
33913	Top500_RP_EThcD_1.raw_20200217	Top500	RP	EThcD	1	10844:2	4	E.LN[+1694.603]VTVVT.F	HexNAc(3)Hex(4)dHex(1)NeuAc(1)	N[+1695]	1220.53	2	2440.04	2440.05	0	-1.5	173	CRagged	399.32	93.66	93.66	3.26	183	>sp|P24158|PRTN3_HUMAN Myeloblastin OS=Homo sapiens OX=9606 GN=PRTN3 PE=1 SV=3	5	PRTN3	controllerType=0 controllerNumber=1 scan=11884	31.9588
33914	Top500_RP_EThcD_1.raw_20200217	Top500	RP	EThcD	1	10714:2	4	E.LN[+876.322]VTVVT.F	HexNAc(2)Hex(2)dHex(1)	N[+876]	811.388	2	1621.77	1621.77	0	-0.1	173	CRagged	457.64	72.87	72.87	3.28	183	>sp|P24158|PRTN3_HUMAN Myeloblastin OS=Homo sapiens OX=9606 GN=PRTN3 PE=1 SV=3	5	PRTN3	controllerType=0 controllerNumber=1 scan=11781	31.7053
33915	Top500_RP_EThcD_1.raw_20200217	Top500	RP	EThcD	1	20759:2	4	E.LN[+876.322]VTVVTF.F	HexNAc(2)Hex(2)dHex(1)	N[+876]	884.92	2	1768.83	1768.84	0	-1.5	173	CRagged	180.06	105.29	105.29	1.14	183	>sp|P24158|PRTN3_HUMAN Myeloblastin OS=Homo sapiens OX=9606 GN=PRTN3 PE=1 SV=3	5	PRTN3	controllerType=0 controllerNumber=1 scan=19832	50.1268
33916	Top500_RP_EThcD_1.raw_20200217	Top500	RP	EThcD	1	20757:2	4	E.LN[+876.322]VTVVTF.F	HexNAc(2)Hex(2)dHex(1)	N[+876]	884.92	2	1768.83	1768.84	0	-1.5	173	CRagged	448.34	286.46	286.46	4.65	183	>sp|P24158|PRTN3_HUMAN Myeloblastin OS=Homo sapiens OX=9606 GN=PRTN3 PE=1 SV=3	5	PRTN3	controllerType=0 controllerNumber=1 scan=19830	50.123
34224	Top500_RP_EThcD_1.raw_20200217	Top500	RP	EThcD	1	11381:3	6	V.LT[+79.966]AAHC[+57.021]WGSNIN[+349.137]VTLGAHNIQR.R	HexNAc(1)dHex(1)	C[+57], N[+349], T[+80]	954.779	3	2862.32	2862.32	0	-0.7	60	NRagged	279.55	279.55	63.83	4.69	146	>sp|P08311|CATG_HUMAN Cathepsin G OS=Homo sapiens OX=9606 GN=CTSG PE=1 SV=2	4	CATG	controllerType=0 controllerNumber=1 scan=12292	32.9171
34225	Top500_RP_EThcD_1.raw_20200217	Top500	RP	EThcD	1	11403:4	6	V.LT[+79.966]AAHC[+57.021]WGSNIN[+349.137]VTLGAHNIQR.R	HexNAc(1)dHex(1)	C[+57], N[+349], T[+80]	716.335	4	2862.32	2862.32	0	-1.5	60	NRagged	328.55	328.55	2.03	5.12	146	>sp|P08311|CATG_HUMAN Cathepsin G OS=Homo sapiens OX=9606 GN=CTSG PE=1 SV=2	4	CATG	controllerType=0 controllerNumber=1 scan=12308	32.9473
34226	Top500_RP_EThcD_1.raw_20200217	Top500	RP	EThcD	1	11875:3	6	L.TAAHC[+57.021]WGSNIN[+349.137]VTLGAHNIQR.R	HexNAc(1)dHex(1)	C[+57], N[+349]	890.428	3	2669.27	2669.27	0	-1.3	61	NRagged	160.01	148.5	148.5	2.26	146	>sp|P08311|CATG_HUMAN Cathepsin G OS=Homo sapiens OX=9606 GN=CTSG PE=1 SV=2	4	CATG	controllerType=0 controllerNumber=1 scan=12675	33.7397
34228	Top500_RP_EThcD_1.raw_20200217	Top500	RP	EThcD	1	11910:2	6	T.AAHC[+57.021]WGSNIN[+203.079]V.T	HexNAc(1)	C[+57], N[+203]	716.32	2	1431.63	1431.63	0	0.4	62	Non	230.64	167.79	167.79	2.42	146	>sp|P08311|CATG_HUMAN Cathepsin G OS=Homo sapiens OX=9606 GN=CTSG PE=1 SV=2	4	CATG	controllerType=0 controllerNumber=1 scan=12703	33.7882
34229	Top500_RP_EThcD_1.raw_20200217	Top500	RP	EThcD	1	11486:2	6	T.AAHC[+57.021]WGSNIN[+349.137]V.T	HexNAc(1)dHex(1)	C[+57], N[+349]	789.348	2	1577.69	1577.69	0	-0.3	62	Non	232.55	202.81	202.81	2.63	146	>sp|P08311|CATG_HUMAN Cathepsin G OS=Homo sapiens OX=9606 GN=CTSG PE=1 SV=2	4	CATG	controllerType=0 controllerNumber=1 scan=12369	33.075
34230	Top500_RP_EThcD_1.raw_20200217	Top500	RP	EThcD	1	11907:2	6	T.AAHC[+57.021]WGSNIN[+203.079]V.T	HexNAc(1)	C[+57], N[+203]	716.32	2	1431.63	1431.63	0	0.4	62	Non	360.77	270.17	270.17	4.59	146	>sp|P08311|CATG_HUMAN Cathepsin G OS=Homo sapiens OX=9606 GN=CTSG PE=1 SV=2	4	CATG	controllerType=0 controllerNumber=1 scan=12701	33.7851
34231	Top500_RP_EThcD_1.raw_20200217	Top500	RP	EThcD	1	11551:2	6	T.AAHC[+57.021]WGSNIN[+568.212]V.T	HexNAc(2)Hex(1)	C[+57], N[+568]	898.885	2	1796.76	1796.76	0	-1	62	Non	395.59	314.78	314.78	5.13	146	>sp|P08311|CATG_HUMAN Cathepsin G OS=Homo sapiens OX=9606 GN=CTSG PE=1 SV=2	4	CATG	controllerType=0 controllerNumber=1 scan=12417	33.1787
34232	Top500_RP_EThcD_1.raw_20200217	Top500	RP	EThcD	1	11484:2	6	T.AAHC[+57.021]WGSNIN[+349.137]V.T	HexNAc(1)dHex(1)	C[+57], N[+349]	789.348	2	1577.69	1577.69	0	-0.3	62	Non	406.92	298.1	298.1	5.12	146	>sp|P08311|CATG_HUMAN Cathepsin G OS=Homo sapiens OX=9606 GN=CTSG PE=1 SV=2	4	CATG	controllerType=0 controllerNumber=1 scan=12367	33.0646
34234	Top500_RP_EThcD_1.raw_20200217	Top500	RP	EThcD	1	09645:2	6	T.AAHC[+57.021]WGSNIN[+349.137]VT.L	HexNAc(1)dHex(1)	C[+57], N[+349]	839.872	2	1678.74	1678.74	0	-0.4	62	Non	200.65	163.51	163.51	1.53	146	>sp|P08311|CATG_HUMAN Cathepsin G OS=Homo sapiens OX=9606 GN=CTSG PE=1 SV=2	4	CATG	controllerType=0 controllerNumber=1 scan=10875	29.8221
34235	Top500_RP_EThcD_1.raw_20200217	Top500	RP	EThcD	1	09836:2	6	T.AAHC[+57.021]WGSNIN[+568.212]VT.L	HexNAc(2)Hex(1)	C[+57], N[+568]	949.409	2	1897.81	1897.81	0	-1	62	Non	225.7	147.11	147.11	3.55	146	>sp|P08311|CATG_HUMAN Cathepsin G OS=Homo sapiens OX=9606 GN=CTSG PE=1 SV=2	4	CATG	controllerType=0 controllerNumber=1 scan=11012	30.1299
34236	Top500_RP_EThcD_1.raw_20200217	Top500	RP	EThcD	1	10131:2	6	T.AAHC[+57.021]WGSNIN[+203.079]VT.L	HexNAc(1)	C[+57], N[+203]	766.843	2	1532.68	1532.68	0	-0.3	62	Non	232.24	145.69	145.69	2.25	146	>sp|P08311|CATG_HUMAN Cathepsin G OS=Homo sapiens OX=9606 GN=CTSG PE=1 SV=2	4	CATG	controllerType=0 controllerNumber=1 scan=11243	30.6033
34237	Top500_RP_EThcD_1.raw_20200217	Top500	RP	EThcD	1	09643:2	6	T.AAHC[+57.021]WGSNIN[+349.137]VT.L	HexNAc(1)dHex(1)	C[+57], N[+349]	839.872	2	1678.74	1678.74	0	-0.4	62	Non	354.42	263.08	263.08	4.96	146	>sp|P08311|CATG_HUMAN Cathepsin G OS=Homo sapiens OX=9606 GN=CTSG PE=1 SV=2	4	CATG	controllerType=0 controllerNumber=1 scan=10873	29.8191
34238	Top500_RP_EThcD_1.raw_20200217	Top500	RP	EThcD	1	10128:2	6	T.AAHC[+57.021]WGSNIN[+203.079]VT.L	HexNAc(1)	C[+57], N[+203]	766.843	2	1532.68	1532.68	0	-0.3	62	Non	355.24	294.14	294.14	5.04	146	>sp|P08311|CATG_HUMAN Cathepsin G OS=Homo sapiens OX=9606 GN=CTSG PE=1 SV=2	4	CATG	controllerType=0 controllerNumber=1 scan=11241	30.6003
34241	Top500_RP_EThcD_1.raw_20200217	Top500	RP	EThcD	1	17489:2	6	T.AAHC[+57.021]WGSNIN[+349.137]VTL.G	HexNAc(1)dHex(1)	C[+57], N[+349]	896.415	2	1791.82	1791.82	0	0.1	62	Non	221.4	187.4	187.4	4.03	146	>sp|P08311|CATG_HUMAN Cathepsin G OS=Homo sapiens OX=9606 GN=CTSG PE=1 SV=2	4	CATG	controllerType=0 controllerNumber=1 scan=17078	43.6523
34242	Top500_RP_EThcD_1.raw_20200217	Top500	RP	EThcD	1	18075:2	6	T.AAHC[+57.021]WGSNIN[+203.079]VTL.G	HexNAc(1)	C[+57], N[+203]	823.387	2	1645.77	1645.76	0	1.4	62	Non	244.21	191.29	191.29	3.9	146	>sp|P08311|CATG_HUMAN Cathepsin G OS=Homo sapiens OX=9606 GN=CTSG PE=1 SV=2	4	CATG	controllerType=0 controllerNumber=1 scan=17572	44.7862
34243	Top500_RP_EThcD_1.raw_20200217	Top500	RP	EThcD	1	16419:3	6	T.AAHC[+57.021]WGSNIN[+203.079]VTLGAHNI.Q	HexNAc(1)	C[+57], N[+203]	713.34	3	2138.01	2138.01	0	-1.2	62	Non	310.4	218.42	218.42	4.66	146	>sp|P08311|CATG_HUMAN Cathepsin G OS=Homo sapiens OX=9606 GN=CTSG PE=1 SV=2	4	CATG	controllerType=0 controllerNumber=1 scan=16212	41.7682
34244	Top500_RP_EThcD_1.raw_20200217	Top500	RP	EThcD	1	12000:3	6	T.AAHC[+57.021]WGSNIN[+203.079]VTLGAHNIQR.R	HexNAc(1)	C[+57], N[+203]	808.06	3	2422.17	2422.17	0	-0.9	62	NRagged	738.9	686.26	686.26	11.34	146	>sp|P08311|CATG_HUMAN Cathepsin G OS=Homo sapiens OX=9606 GN=CTSG PE=1 SV=2	4	CATG	controllerType=0 controllerNumber=1 scan=12771	33.9526
34245	Top500_RP_EThcD_1.raw_20200217	Top500	RP	EThcD	1	11655:4	6	T.AAHC[+57.021]WGSNIN[+349.137]VTLGAHNIQR.R	HexNAc(1)dHex(1)	C[+57], N[+349]	642.81	4	2568.22	2568.23	0	-3.1	62	NRagged	834.69	709.71	709.71	12.78	146	>sp|P08311|CATG_HUMAN Cathepsin G OS=Homo sapiens OX=9606 GN=CTSG PE=1 SV=2	4	CATG	controllerType=0 controllerNumber=1 scan=12501	33.3396
34246	Top500_RP_EThcD_1.raw_20200217	Top500	RP	EThcD	1	11967:4	6	T.AAHC[+57.021]WGSNIN[+203.079]VTLGAHNIQR.R	HexNAc(1)	C[+57], N[+203]	606.297	4	2422.17	2422.17	0	-0.9	62	NRagged	893.98	865.62	865.62	14.49	146	>sp|P08311|CATG_HUMAN Cathepsin G OS=Homo sapiens OX=9606 GN=CTSG PE=1 SV=2	4	CATG	controllerType=0 controllerNumber=1 scan=12745	33.8934
34247	Top500_RP_EThcD_1.raw_20200217	Top500	RP	EThcD	1	11602:3	6	T.AAHC[+57.021]WGSNIN[+349.137]VTLGAHNIQR.R	HexNAc(1)dHex(1)	C[+57], N[+349]	856.745	3	2568.22	2568.23	0	-1.5	62	NRagged	919.79	829.2	829.2	15.21	146	>sp|P08311|CATG_HUMAN Cathepsin G OS=Homo sapiens OX=9606 GN=CTSG PE=1 SV=2	4	CATG	controllerType=0 controllerNumber=1 scan=12454	33.252
34252	Top500_RP_EThcD_1.raw_20200217	Top500	RP	EThcD	1	11335:2	6	A.AHC[+57.021]WGSNIN[+349.137]V.T	HexNAc(1)dHex(1)	C[+57], N[+349]	753.829	2	1506.65	1506.65	0	-1.1	63	Non	199.32	148.55	148.55	1.55	146	>sp|P08311|CATG_HUMAN Cathepsin G OS=Homo sapiens OX=9606 GN=CTSG PE=1 SV=2	4	CATG	controllerType=0 controllerNumber=1 scan=12258	32.837
34253	Top500_RP_EThcD_1.raw_20200217	Top500	RP	EThcD	1	11283:2	6	A.AHC[+57.021]WGSNIN[+349.137]V.T	HexNAc(1)dHex(1)	C[+57], N[+349]	753.829	2	1506.65	1506.65	0	-0.9	63	Non	205.01	150.35	150.35	1.41	146	>sp|P08311|CATG_HUMAN Cathepsin G OS=Homo sapiens OX=9606 GN=CTSG PE=1 SV=2	4	CATG	controllerType=0 controllerNumber=1 scan=12218	32.7289
34254	Top500_RP_EThcD_1.raw_20200217	Top500	RP	EThcD	1	10934:2	6	A.AHC[+57.021]WGSNIN[+876.322]V.T	HexNAc(2)Hex(2)dHex(1)	C[+57], N[+876]	1017.42	2	2033.84	2033.84	0	0.6	63	Non	243.65	75.86	75.86	2	146	>sp|P08311|CATG_HUMAN Cathepsin G OS=Homo sapiens OX=9606 GN=CTSG PE=1 SV=2	4	CATG	controllerType=0 controllerNumber=1 scan=11957	32.133
34255	Top500_RP_EThcD_1.raw_20200217	Top500	RP	EThcD	1	11466:2	6	A.AHC[+57.021]WGSNIN[+568.212]V.T	HexNAc(2)Hex(1)	C[+57], N[+568]	863.367	2	1725.73	1725.73	0	-0.3	63	Non	270.79	99.08	99.08	2.91	146	>sp|P08311|CATG_HUMAN Cathepsin G OS=Homo sapiens OX=9606 GN=CTSG PE=1 SV=2	4	CATG	controllerType=0 controllerNumber=1 scan=12351	33.033
34256	Top500_RP_EThcD_1.raw_20200217	Top500	RP	EThcD	1	11310:2	6	A.AHC[+57.021]WGSNIN[+203.079]V.T	HexNAc(1)	C[+57], N[+203]	680.798	2	1360.59	1360.6	0	-4.9	63	Non	279.1	193.67	193.67	2.31	146	>sp|P08311|CATG_HUMAN Cathepsin G OS=Homo sapiens OX=9606 GN=CTSG PE=1 SV=2	4	CATG	controllerType=0 controllerNumber=1 scan=12238	32.7837
34257	Top500_RP_EThcD_1.raw_20200217	Top500	RP	EThcD	1	11279:2	6	A.AHC[+57.021]WGSNIN[+349.137]V.T	HexNAc(1)dHex(1)	C[+57], N[+349]	753.829	2	1506.65	1506.65	0	-0.9	63	Non	395.95	322.83	322.83	5.43	146	>sp|P08311|CATG_HUMAN Cathepsin G OS=Homo sapiens OX=9606 GN=CTSG PE=1 SV=2	4	CATG	controllerType=0 controllerNumber=1 scan=12216	32.7259
34258	Top500_RP_EThcD_1.raw_20200217	Top500	RP	EThcD	1	11333:2	6	A.AHC[+57.021]WGSNIN[+349.137]V.T	HexNAc(1)dHex(1)	C[+57], N[+349]	753.829	2	1506.65	1506.65	0	-1.1	63	Non	455.82	369.91	369.91	5.69	146	>sp|P08311|CATG_HUMAN Cathepsin G OS=Homo sapiens OX=9606 GN=CTSG PE=1 SV=2	4	CATG	controllerType=0 controllerNumber=1 scan=12256	32.834
34259	Top500_RP_EThcD_1.raw_20200217	Top500	RP	EThcD	1	11050:2	6	A.AHC[+57.021]WGSNIN[+730.264]V.T	HexNAc(2)Hex(2)	C[+57], N[+730]	944.393	2	1887.78	1887.78	0	-1.2	63	Non	467.98	239.01	239.01	5.24	146	>sp|P08311|CATG_HUMAN Cathepsin G OS=Homo sapiens OX=9606 GN=CTSG PE=1 SV=2	4	CATG	controllerType=0 controllerNumber=1 scan=12048	32.3415
34261	Top500_RP_EThcD_1.raw_20200217	Top500	RP	EThcD	1	09659:2	6	A.AHC[+57.021]WGSNIN[+568.212]VT.L	HexNAc(2)Hex(1)	C[+57], N[+568]	913.891	2	1826.77	1826.77	0	-0.4	63	Non	165.96	137.43	137.43	1.93	146	>sp|P08311|CATG_HUMAN Cathepsin G OS=Homo sapiens OX=9606 GN=CTSG PE=1 SV=2	4	CATG	controllerType=0 controllerNumber=1 scan=10886	29.8537
34262	Top500_RP_EThcD_1.raw_20200217	Top500	RP	EThcD	1	09913:2	6	A.AHC[+57.021]WGSNIN[+203.079]VT.L	HexNAc(1)	C[+57], N[+203]	731.324	2	1461.64	1461.64	0	-1.7	63	Non	215.51	159.2	159.2	1.56	146	>sp|P08311|CATG_HUMAN Cathepsin G OS=Homo sapiens OX=9606 GN=CTSG PE=1 SV=2	4	CATG	controllerType=0 controllerNumber=1 scan=11079	30.2516
34263	Top500_RP_EThcD_1.raw_20200217	Top500	RP	EThcD	1	09431:2	6	A.AHC[+57.021]WGSNIN[+349.137]VT.L	HexNAc(1)dHex(1)	C[+57], N[+349]	804.353	2	1607.7	1607.7	0	-1.1	63	Non	215.95	123.51	123.51	1.16	146	>sp|P08311|CATG_HUMAN Cathepsin G OS=Homo sapiens OX=9606 GN=CTSG PE=1 SV=2	4	CATG	controllerType=0 controllerNumber=1 scan=10718	29.5157
34264	Top500_RP_EThcD_1.raw_20200217	Top500	RP	EThcD	1	09910:2	6	A.AHC[+57.021]WGSNIN[+203.079]VT.L	HexNAc(1)	C[+57], N[+203]	731.324	2	1461.64	1461.64	0	-1.7	63	Non	367.53	278.48	278.48	4.78	146	>sp|P08311|CATG_HUMAN Cathepsin G OS=Homo sapiens OX=9606 GN=CTSG PE=1 SV=2	4	CATG	controllerType=0 controllerNumber=1 scan=11077	30.2484
34265	Top500_RP_EThcD_1.raw_20200217	Top500	RP	EThcD	1	09428:2	6	A.AHC[+57.021]WGSNIN[+349.137]VT.L	HexNAc(1)dHex(1)	C[+57], N[+349]	804.353	2	1607.7	1607.7	0	-1.1	63	Non	395.15	267.79	267.79	4.99	146	>sp|P08311|CATG_HUMAN Cathepsin G OS=Homo sapiens OX=9606 GN=CTSG PE=1 SV=2	4	CATG	controllerType=0 controllerNumber=1 scan=10716	29.5125
34266	Top500_RP_EThcD_1.raw_20200217	Top500	RP	EThcD	1	17961:2	6	A.AHC[+57.021]WGSNIN[+203.079]VTL.G	HexNAc(1)	C[+57], N[+203]	787.867	2	1574.73	1574.73	0	-0.3	63	Non	354.32	277.99	277.99	4.96	146	>sp|P08311|CATG_HUMAN Cathepsin G OS=Homo sapiens OX=9606 GN=CTSG PE=1 SV=2	4	CATG	controllerType=0 controllerNumber=1 scan=17486	44.5757
34267	Top500_RP_EThcD_1.raw_20200217	Top500	RP	EThcD	1	12772:3	6	A.AHC[+57.021]WGSNIN[+203.079]VTLGAH.N	HexNAc(1)	C[+57], N[+203]	613.953	3	1839.84	1839.84	0	-0.5	63	Non	250.19	246.74	246.74	4.14	146	>sp|P08311|CATG_HUMAN Cathepsin G OS=Homo sapiens OX=9606 GN=CTSG PE=1 SV=2	4	CATG	controllerType=0 controllerNumber=1 scan=13367	35.4252
34269	Top500_RP_EThcD_1.raw_20200217	Top500	RP	EThcD	1	11577:3	6	A.AHC[+57.021]WGSNIN[+568.212]VTLGAHNIQR.R	HexNAc(2)Hex(1)	C[+57], N[+568]	906.094	3	2716.27	2716.26	0	1.5	63	NRagged	213.34	145.83	145.83	1.53	146	>sp|P08311|CATG_HUMAN Cathepsin G OS=Homo sapiens OX=9606 GN=CTSG PE=1 SV=2	4	CATG	controllerType=0 controllerNumber=1 scan=12434	33.2148
34270	Top500_RP_EThcD_1.raw_20200217	Top500	RP	EThcD	1	12245:3	6	A.AHC[+57.021]WGSNIN[+1532.550]VTLGAHNIQR.R	HexNAc(3)Hex(3)dHex(1)NeuAc(1)	C[+57], N[+1533]	1227.54	3	3680.61	3680.6	0	1.7	63	NRagged	306.12	138.94	138.94	3.37	146	>sp|P08311|CATG_HUMAN Cathepsin G OS=Homo sapiens OX=9606 GN=CTSG PE=1 SV=2	4	CATG	controllerType=0 controllerNumber=1 scan=12957	34.3924
34271	Top500_RP_EThcD_1.raw_20200217	Top500	RP	EThcD	1	11573:3	6	A.AHC[+57.021]WGSNIN[+568.212]VTLGAHNIQR.R	HexNAc(2)Hex(1)	C[+57], N[+568]	906.094	3	2716.27	2716.26	0	1.5	63	NRagged	539.12	323.84	323.84	5.45	146	>sp|P08311|CATG_HUMAN Cathepsin G OS=Homo sapiens OX=9606 GN=CTSG PE=1 SV=2	4	CATG	controllerType=0 controllerNumber=1 scan=12432	33.2118
34272	Top500_RP_EThcD_1.raw_20200217	Top500	RP	EThcD	1	11559:4	6	A.AHC[+57.021]WGSNIN[+568.212]VTLGAHNIQR.R	HexNAc(2)Hex(1)	C[+57], N[+568]	679.822	4	2716.27	2716.26	0	1	63	NRagged	697.44	412	412	10.17	146	>sp|P08311|CATG_HUMAN Cathepsin G OS=Homo sapiens OX=9606 GN=CTSG PE=1 SV=2	4	CATG	controllerType=0 controllerNumber=1 scan=12422	33.1927
34273	Top500_RP_EThcD_1.raw_20200217	Top500	RP	EThcD	1	11410:3	6	A.AHC[+57.021]WGSNIN[+349.137]VTLGAHNIQR.R	HexNAc(1)dHex(1)	C[+57], N[+349]	833.068	3	2497.19	2497.19	0	0.5	63	NRagged	1006.09	960.2	960.2	17.02	146	>sp|P08311|CATG_HUMAN Cathepsin G OS=Homo sapiens OX=9606 GN=CTSG PE=1 SV=2	4	CATG	controllerType=0 controllerNumber=1 scan=12313	32.9592
34274	Top500_RP_EThcD_1.raw_20200217	Top500	RP	EThcD	1	10867:2	6	A.HC[+57.021]WGSNIN[+568.212]V.T	HexNAc(2)Hex(1)	C[+57], N[+568]	827.85	2	1654.69	1654.69	0	1.7	64	Non	170.47	105.52	105.52	1.22	146	>sp|P08311|CATG_HUMAN Cathepsin G OS=Homo sapiens OX=9606 GN=CTSG PE=1 SV=2	4	CATG	controllerType=0 controllerNumber=1 scan=11904	32.021
34275	Top500_RP_EThcD_1.raw_20200217	Top500	RP	EThcD	1	10527:2	6	A.HC[+57.021]WGSNIN[+730.264]V.T	HexNAc(2)Hex(2)	C[+57], N[+730]	908.874	2	1816.74	1816.74	0	-1.7	64	Non	171.27	93.45	93.45	1.54	146	>sp|P08311|CATG_HUMAN Cathepsin G OS=Homo sapiens OX=9606 GN=CTSG PE=1 SV=2	4	CATG	controllerType=0 controllerNumber=1 scan=11625	31.3963
34276	Top500_RP_EThcD_1.raw_20200217	Top500	RP	EThcD	1	11242:2	6	A.HC[+57.021]WGSNIN[+203.079]V.T	HexNAc(1)	C[+57], N[+203]	645.282	2	1289.56	1289.56	0	-0.8	64	Non	233.28	172.6	172.6	3.09	146	>sp|P08311|CATG_HUMAN Cathepsin G OS=Homo sapiens OX=9606 GN=CTSG PE=1 SV=2	4	CATG	controllerType=0 controllerNumber=1 scan=12190	32.6629
34277	Top500_RP_EThcD_1.raw_20200217	Top500	RP	EThcD	1	11239:2	6	A.HC[+57.021]WGSNIN[+203.079]V.T	HexNAc(1)	C[+57], N[+203]	645.282	2	1289.56	1289.56	0	-0.8	64	Non	364.78	247.14	247.14	4.95	146	>sp|P08311|CATG_HUMAN Cathepsin G OS=Homo sapiens OX=9606 GN=CTSG PE=1 SV=2	4	CATG	controllerType=0 controllerNumber=1 scan=12188	32.6599
34278	Top500_RP_EThcD_1.raw_20200217	Top500	RP	EThcD	1	11057:3	6	A.HC[+57.021]WGSNIN[+349.137]VTLGAHNIQR.R	HexNAc(1)dHex(1)	C[+57], N[+349]	809.389	3	2426.15	2426.15	0	0	64	NRagged	731.83	661.55	661.55	11.4	146	>sp|P08311|CATG_HUMAN Cathepsin G OS=Homo sapiens OX=9606 GN=CTSG PE=1 SV=2	4	CATG	controllerType=0 controllerNumber=1 scan=12055	32.3603
34279	Top500_RP_EThcD_1.raw_20200217	Top500	RP	EThcD	1	11409:3	6	A.HC[+57.021]WGSNIN[+203.079]VTLGAHNIQR.R	HexNAc(1)	C[+57], N[+203]	760.702	3	2280.09	2280.09	0	-0.7	64	NRagged	786.29	679.46	679.46	12.4	146	>sp|P08311|CATG_HUMAN Cathepsin G OS=Homo sapiens OX=9606 GN=CTSG PE=1 SV=2	4	CATG	controllerType=0 controllerNumber=1 scan=12312	32.9578
34280	Top500_RP_EThcD_1.raw_20200217	Top500	RP	EThcD	1	14453:3	6	H.C[+57.021]WGSNIN[+203.079]VTLGAHNIQR.R	HexNAc(1)	C[+57], N[+203]	715.017	3	2143.04	2143.03	0	1.3	65	NRagged	791.15	742.49	742.49	12.23	146	>sp|P08311|CATG_HUMAN Cathepsin G OS=Homo sapiens OX=9606 GN=CTSG PE=1 SV=2	4	CATG	controllerType=0 controllerNumber=1 scan=14639	38.2723
34281	Top500_RP_EThcD_1.raw_20200217	Top500	RP	EThcD	1	12770:3	6	C.WGSNIN[+349.137]VTLGAHNIQR.R	HexNAc(1)dHex(1)	N[+349]	710.36	3	2129.06	2129.06	0	1.1	66	NRagged	267.66	200.39	200.39	3.87	146	>sp|P08311|CATG_HUMAN Cathepsin G OS=Homo sapiens OX=9606 GN=CTSG PE=1 SV=2	4	CATG	controllerType=0 controllerNumber=1 scan=13365	35.4224
34282	Top500_RP_EThcD_1.raw_20200217	Top500	RP	EThcD	1	13213:2	6	W.GSNIN[+203.079]VTLGAHNI.Q	HexNAc(1)	N[+203]	756.886	2	1512.76	1512.77	0	-0.9	67	Non	242.05	197.43	197.43	3.75	146	>sp|P08311|CATG_HUMAN Cathepsin G OS=Homo sapiens OX=9606 GN=CTSG PE=1 SV=2	4	CATG	controllerType=0 controllerNumber=1 scan=13694	36.2007
34283	Top500_RP_EThcD_1.raw_20200217	Top500	RP	EThcD	1	12765:2	6	W.GSNIN[+349.137]VTLGAHNI.Q	HexNAc(1)dHex(1)	N[+349]	829.915	2	1658.82	1658.82	0	-0.7	67	Non	279.97	115.22	115.22	4.01	146	>sp|P08311|CATG_HUMAN Cathepsin G OS=Homo sapiens OX=9606 GN=CTSG PE=1 SV=2	4	CATG	controllerType=0 controllerNumber=1 scan=13360	35.4132
34284	Top500_RP_EThcD_1.raw_20200217	Top500	RP	EThcD	1	13212:2	6	W.GSNIN[+203.079]VTLGAHNI.Q	HexNAc(1)	N[+203]	756.886	2	1512.76	1512.77	0	-0.9	67	Non	496.62	328.7	328.7	5.77	146	>sp|P08311|CATG_HUMAN Cathepsin G OS=Homo sapiens OX=9606 GN=CTSG PE=1 SV=2	4	CATG	controllerType=0 controllerNumber=1 scan=13693	36.1977
34287	Top500_RP_EThcD_1.raw_20200217	Top500	RP	EThcD	1	08293:3	6	W.GSNIN[+1532.550]VTLGAHNIQR.R	HexNAc(3)Hex(3)dHex(1)NeuAc(1)	N[+1533]	1042.8	3	3126.39	3126.4	0	-0.3	67	NRagged	163.73	15.76	15.76	1.31	146	>sp|P08311|CATG_HUMAN Cathepsin G OS=Homo sapiens OX=9606 GN=CTSG PE=1 SV=2	4	CATG	controllerType=0 controllerNumber=1 scan=9824	27.526
34288	Top500_RP_EThcD_1.raw_20200217	Top500	RP	EThcD	1	08090:3	6	W.GSNIN[+1694.603]VTLGAHNIQR.R	HexNAc(3)Hex(4)dHex(1)NeuAc(1)	N[+1695]	1096.82	3	3288.44	3288.45	0	-1.3	67	NRagged	269.93	24.88	24.88	2.06	146	>sp|P08311|CATG_HUMAN Cathepsin G OS=Homo sapiens OX=9606 GN=CTSG PE=1 SV=2	4	CATG	controllerType=0 controllerNumber=1 scan=9673	27.2104
34289	Top500_RP_EThcD_1.raw_20200217	Top500	RP	EThcD	1	07700:3	6	W.GSNIN[+349.137]VTLGAHNIQR.R	HexNAc(1)dHex(1)	N[+349]	648.332	3	1942.98	1942.98	0	-0.2	67	NRagged	397.98	110.23	110.23	4.75	146	>sp|P08311|CATG_HUMAN Cathepsin G OS=Homo sapiens OX=9606 GN=CTSG PE=1 SV=2	4	CATG	controllerType=0 controllerNumber=1 scan=9289	26.3952
34290	Top500_RP_EThcD_1.raw_20200217	Top500	RP	EThcD	1	07722:2	6	W.GSNIN[+349.137]VTLGAHNIQR.R	HexNAc(1)dHex(1)	N[+349]	971.99	2	1942.97	1942.98	0	-5	67	NRagged	427.68	152.75	152.75	4.19	146	>sp|P08311|CATG_HUMAN Cathepsin G OS=Homo sapiens OX=9606 GN=CTSG PE=1 SV=2	4	CATG	controllerType=0 controllerNumber=1 scan=9309	26.432
34291	Top500_RP_EThcD_1.raw_20200217	Top500	RP	EThcD	1	08290:3	6	W.GSNIN[+1532.550]VTLGAHNIQR.R	HexNAc(3)Hex(3)dHex(1)NeuAc(1)	N[+1533]	1042.8	3	3126.39	3126.4	0	-0.3	67	NRagged	463.28	171.89	171.89	5.24	146	>sp|P08311|CATG_HUMAN Cathepsin G OS=Homo sapiens OX=9606 GN=CTSG PE=1 SV=2	4	CATG	controllerType=0 controllerNumber=1 scan=9822	27.5225
34292	Top500_RP_EThcD_1.raw_20200217	Top500	RP	EThcD	1	07714:2	6	W.GSNIN[+349.137]VTLGAHNIQR.R	HexNAc(1)dHex(1)	N[+349]	971.992	2	1942.98	1942.98	0	-3	67	NRagged	480.02	164.32	164.32	4.75	146	>sp|P08311|CATG_HUMAN Cathepsin G OS=Homo sapiens OX=9606 GN=CTSG PE=1 SV=2	4	CATG	controllerType=0 controllerNumber=1 scan=9303	26.4213
34293	Top500_RP_EThcD_1.raw_20200217	Top500	RP	EThcD	1	07736:3	6	W.GSNIN[+203.079]VTLGAHNIQR.R	HexNAc(1)	N[+203]	599.645	3	1796.92	1796.92	0	-1.7	67	NRagged	569.35	547.49	547.49	7.14	146	>sp|P08311|CATG_HUMAN Cathepsin G OS=Homo sapiens OX=9606 GN=CTSG PE=1 SV=2	4	CATG	controllerType=0 controllerNumber=1 scan=9323	26.4577
34294	Top500_RP_EThcD_1.raw_20200217	Top500	RP	EThcD	1	08002:3	6	W.GSNIN[+203.079]VTLGAHNIQR.R	HexNAc(1)	N[+203]	599.645	3	1796.92	1796.92	0	-2.1	67	NRagged	579.33	530.44	530.44	7.14	146	>sp|P08311|CATG_HUMAN Cathepsin G OS=Homo sapiens OX=9606 GN=CTSG PE=1 SV=2	4	CATG	controllerType=0 controllerNumber=1 scan=9601	27.0309
34295	Top500_RP_EThcD_1.raw_20200217	Top500	RP	EThcD	1	08044:2	6	W.GSNIN[+203.079]VTLGAHNIQR.R	HexNAc(1)	N[+203]	898.964	2	1796.92	1796.92	0	-1.9	67	NRagged	629.18	514.68	514.68	9.33	146	>sp|P08311|CATG_HUMAN Cathepsin G OS=Homo sapiens OX=9606 GN=CTSG PE=1 SV=2	4	CATG	controllerType=0 controllerNumber=1 scan=9633	27.1092
34297	Top500_RP_EThcD_1.raw_20200217	Top500	RP	EThcD	1	06118:4	6	W.GSNIN[+203.079]VTLGAHNIQRR.E	HexNAc(1)	N[+203]	489.011	4	1953.02	1953.03	0	-1.1	67	NRagged	206.69	206.69	206.69	2.23	146	>sp|P08311|CATG_HUMAN Cathepsin G OS=Homo sapiens OX=9606 GN=CTSG PE=1 SV=2	4	CATG	controllerType=0 controllerNumber=1 scan=8024	23.5891
34299	Top500_RP_EThcD_1.raw_20200217	Top500	RP	EThcD	1	03768:2	6	I.N[+203.079]VTLGAHNIQR.R	HexNAc(1)	N[+203]	713.375	2	1425.74	1425.74	0	-1.7	71	NRagged	419.09	280.86	280.86	4.96	146	>sp|P08311|CATG_HUMAN Cathepsin G OS=Homo sapiens OX=9606 GN=CTSG PE=1 SV=2	4	CATG	controllerType=0 controllerNumber=1 scan=6108	19.484
34489	Top500_RP_EThcD_1.raw_20200217	Top500	RP	EThcD	1	06240:3	7	R.AVRVVLGAHNLSR.R	-		464.613	3	1391.82	1391.82	0	0.1	79	Specific	386.35	195.44	195.44	5.04	199	>sp|P08246|ELNE_HUMAN Neutrophil elastase OS=Homo sapiens OX=9606 GN=ELANE PE=1 SV=1	3	ELNE	controllerType=0 controllerNumber=1 scan=8112	23.7972
34490	Top500_RP_EThcD_1.raw_20200217	Top500	RP	EThcD	1	04810:4	7	R.AVRVVLGAHNLSRREPT.R	-		469.521	4	1875.06	1875.07	0	-2.4	79	CRagged	540.62	540.62	540.62	7.07	199	>sp|P08246|ELNE_HUMAN Neutrophil elastase OS=Homo sapiens OX=9606 GN=ELANE PE=1 SV=1	3	ELNE	controllerType=0 controllerNumber=1 scan=6913	21.0347
34492	Top500_RP_EThcD_1.raw_20200217	Top500	RP	EThcD	1	07325:2	7	V.RVVLGAHNL.S	-		489.796	2	978.584	978.584	0	-0.5	81	Non	445.4	319.55	319.55	4.99	199	>sp|P08246|ELNE_HUMAN Neutrophil elastase OS=Homo sapiens OX=9606 GN=ELANE PE=1 SV=1	3	ELNE	controllerType=0 controllerNumber=1 scan=8952	25.6948
34494	Top500_RP_EThcD_1.raw_20200217	Top500	RP	EThcD	1	02959:2	7	V.RVVLGAHNLSR.R	-		611.362	2	1221.72	1221.72	0	-0.6	81	NRagged	296.2	119.58	119.58	2.69	199	>sp|P08246|ELNE_HUMAN Neutrophil elastase OS=Homo sapiens OX=9606 GN=ELANE PE=1 SV=1	3	ELNE	controllerType=0 controllerNumber=1 scan=5484	18.2887
34495	Top500_RP_EThcD_1.raw_20200217	Top500	RP	EThcD	1	02944:3	7	V.RVVLGAHNLSR.R	-		407.91	3	1221.72	1221.72	0	-1	81	NRagged	843.11	629.43	629.43	13.15	199	>sp|P08246|ELNE_HUMAN Neutrophil elastase OS=Homo sapiens OX=9606 GN=ELANE PE=1 SV=1	3	ELNE	controllerType=0 controllerNumber=1 scan=5473	18.2716
34496	Top500_RP_EThcD_1.raw_20200217	Top500	RP	EThcD	1	03174:3	7	V.RVVLGAHN[+1548.545]LSR.R	HexNAc(3)Hex(4)NeuAc(1)	N[+1549]	924.092	3	2770.26	2770.26	0	-0.6	81	NRagged	223.45	132.42	132.42	1.98	199	>sp|P08246|ELNE_HUMAN Neutrophil elastase OS=Homo sapiens OX=9606 GN=ELANE PE=1 SV=1	3	ELNE	controllerType=0 controllerNumber=1 scan=5655	18.6137
34497	Top500_RP_EThcD_1.raw_20200217	Top500	RP	EThcD	1	02608:3	7	V.RVVLGAHN[+568.212]LSR.R	HexNAc(2)Hex(1)	N[+568]	597.315	3	1789.93	1789.93	0	0.1	81	NRagged	254.11	254.11	254.11	3.67	199	>sp|P08246|ELNE_HUMAN Neutrophil elastase OS=Homo sapiens OX=9606 GN=ELANE PE=1 SV=1	3	ELNE	controllerType=0 controllerNumber=1 scan=5223	17.796
34498	Top500_RP_EThcD_1.raw_20200217	Top500	RP	EThcD	1	02570:3	7	V.RVVLGAHN[+730.264]LSR.R	HexNAc(2)Hex(2)	N[+730]	651.333	3	1951.98	1951.98	0	0.8	81	NRagged	254.63	8.81	8.81	1.66	199	>sp|P08246|ELNE_HUMAN Neutrophil elastase OS=Homo sapiens OX=9606 GN=ELANE PE=1 SV=1	3	ELNE	controllerType=0 controllerNumber=1 scan=5196	17.7305
34499	Top500_RP_EThcD_1.raw_20200217	Top500	RP	EThcD	1	02572:3	7	V.RVVLGAHN[+730.264]LSR.R	HexNAc(2)Hex(2)	N[+730]	651.333	3	1951.98	1951.98	0	0.8	81	NRagged	386.37	279.77	279.77	4.18	199	>sp|P08246|ELNE_HUMAN Neutrophil elastase OS=Homo sapiens OX=9606 GN=ELANE PE=1 SV=1	3	ELNE	controllerType=0 controllerNumber=1 scan=5198	17.7343
34500	Top500_RP_EThcD_1.raw_20200217	Top500	RP	EThcD	1	02024:3	7	V.RVVLGAHNLSRREPT.R	-		568.991	3	1704.96	1704.96	0	-0.9	81	Non	341.74	200.57	200.57	4.4	199	>sp|P08246|ELNE_HUMAN Neutrophil elastase OS=Homo sapiens OX=9606 GN=ELANE PE=1 SV=1	3	ELNE	controllerType=0 controllerNumber=1 scan=4788	16.9034
34501	Top500_RP_EThcD_1.raw_20200217	Top500	RP	EThcD	1	02016:4	7	V.RVVLGAHNLSRREPT.R	-		426.995	4	1704.96	1704.96	0	-1.2	81	Non	614.59	379.16	379.16	8.02	199	>sp|P08246|ELNE_HUMAN Neutrophil elastase OS=Homo sapiens OX=9606 GN=ELANE PE=1 SV=1	3	ELNE	controllerType=0 controllerNumber=1 scan=4781	16.8918
34502	Top500_RP_EThcD_1.raw_20200217	Top500	RP	EThcD	1	02429:4	7	V.RVVLGAHN[+1548.545]LSRREPT.R	HexNAc(3)Hex(4)NeuAc(1)	N[+1549]	814.132	4	3253.51	3253.51	0	0.3	81	Non	235.16	235.16	235.16	3.34	199	>sp|P08246|ELNE_HUMAN Neutrophil elastase OS=Homo sapiens OX=9606 GN=ELANE PE=1 SV=1	3	ELNE	controllerType=0 controllerNumber=1 scan=5097	17.502
34503	Top500_RP_EThcD_1.raw_20200217	Top500	RP	EThcD	1	01897:4	7	V.RVVLGAHN[+730.264]LSRREPT.R	HexNAc(2)Hex(2)	N[+730]	609.562	4	2435.22	2435.23	0	-0.8	81	Non	530.86	481.98	481.98	6.93	199	>sp|P08246|ELNE_HUMAN Neutrophil elastase OS=Homo sapiens OX=9606 GN=ELANE PE=1 SV=1	3	ELNE	controllerType=0 controllerNumber=1 scan=4683	16.6793
34504	Top500_RP_EThcD_1.raw_20200217	Top500	RP	EThcD	1	10102:2	7	R.VVLGAHNL.S	-		411.745	2	822.483	822.483	0	-0.5	82	CRagged	317.92	116.15	116.15	3.83	199	>sp|P08246|ELNE_HUMAN Neutrophil elastase OS=Homo sapiens OX=9606 GN=ELANE PE=1 SV=1	3	ELNE	controllerType=0 controllerNumber=1 scan=11225	30.5712
34506	Top500_RP_EThcD_1.raw_20200217	Top500	RP	EThcD	1	08878:2	7	R.VVLGAHN[+730.264]L.S	HexNAc(2)Hex(2)	N[+730]	776.877	2	1552.75	1552.75	0	-0.6	82	CRagged	217.45	93.13	93.13	1.36	199	>sp|P08246|ELNE_HUMAN Neutrophil elastase OS=Homo sapiens OX=9606 GN=ELANE PE=1 SV=1	3	ELNE	controllerType=0 controllerNumber=1 scan=10303	28.5728
34507	Top500_RP_EThcD_1.raw_20200217	Top500	RP	EThcD	1	07540:2	7	R.VVLGAHNLS.R	-		455.26	2	909.514	909.515	0	-1.9	82	CRagged	223.58	93.94	93.94	1.32	199	>sp|P08246|ELNE_HUMAN Neutrophil elastase OS=Homo sapiens OX=9606 GN=ELANE PE=1 SV=1	3	ELNE	controllerType=0 controllerNumber=1 scan=9126	26.0666
34508	Top500_RP_EThcD_1.raw_20200217	Top500	RP	EThcD	1	04931:2	7	R.VVLGAHNLSR.R	-		533.31	2	1065.61	1065.62	0	-2.6	82	Specific	298.32	115.38	115.38	3.37	199	>sp|P08246|ELNE_HUMAN Neutrophil elastase OS=Homo sapiens OX=9606 GN=ELANE PE=1 SV=1	3	ELNE	controllerType=0 controllerNumber=1 scan=7054	21.3452
34509	Top500_RP_EThcD_1.raw_20200217	Top500	RP	EThcD	1	04762:3	7	R.VVLGAHNLSR.R	-		355.876	3	1065.61	1065.62	0	-1.8	82	Specific	569.87	139.54	139.54	4.81	199	>sp|P08246|ELNE_HUMAN Neutrophil elastase OS=Homo sapiens OX=9606 GN=ELANE PE=1 SV=1	3	ELNE	controllerType=0 controllerNumber=1 scan=6870	20.9508
34510	Top500_RP_EThcD_1.raw_20200217	Top500	RP	EThcD	1	04775:2	7	R.VVLGAHNLSR.R	-		533.311	2	1065.62	1065.62	0	-0.9	82	Specific	779.52	172.29	172.29	10.4	199	>sp|P08246|ELNE_HUMAN Neutrophil elastase OS=Homo sapiens OX=9606 GN=ELANE PE=1 SV=1	3	ELNE	controllerType=0 controllerNumber=1 scan=6882	20.9767
34513	Top500_RP_EThcD_1.raw_20200217	Top500	RP	EThcD	1	04185:2	7	R.VVLGAHN[+730.264]LSR.R	HexNAc(2)Hex(2)	N[+730]	898.443	2	1795.88	1795.88	0	-1.2	82	Specific	214.06	154.84	154.84	1.93	199	>sp|P08246|ELNE_HUMAN Neutrophil elastase OS=Homo sapiens OX=9606 GN=ELANE PE=1 SV=1	3	ELNE	controllerType=0 controllerNumber=1 scan=6431	20.1118
34515	Top500_RP_EThcD_1.raw_20200217	Top500	RP	EThcD	1	04212:2	7	R.VVLGAHN[+568.212]LSR.R	HexNAc(2)Hex(1)	N[+568]	817.418	2	1633.83	1633.83	0	0.3	82	Specific	219.11	176.05	176.05	1.52	199	>sp|P08246|ELNE_HUMAN Neutrophil elastase OS=Homo sapiens OX=9606 GN=ELANE PE=1 SV=1	3	ELNE	controllerType=0 controllerNumber=1 scan=6446	20.1538
34516	Top500_RP_EThcD_1.raw_20200217	Top500	RP	EThcD	1	04700:3	7	R.VVLGAHN[+1548.545]LSR.R	HexNAc(3)Hex(4)NeuAc(1)	N[+1549]	872.054	3	2614.15	2614.16	0	-5.5	82	Specific	249.31	109.43	109.43	1.56	199	>sp|P08246|ELNE_HUMAN Neutrophil elastase OS=Homo sapiens OX=9606 GN=ELANE PE=1 SV=1	3	ELNE	controllerType=0 controllerNumber=1 scan=6818	20.8469
34517	Top500_RP_EThcD_1.raw_20200217	Top500	RP	EThcD	1	04698:3	7	R.VVLGAHN[+1548.545]LSR.R	HexNAc(3)Hex(4)NeuAc(1)	N[+1549]	872.054	3	2614.15	2614.16	0	-5.5	82	Specific	285.93	69.94	69.94	1.83	199	>sp|P08246|ELNE_HUMAN Neutrophil elastase OS=Homo sapiens OX=9606 GN=ELANE PE=1 SV=1	3	ELNE	controllerType=0 controllerNumber=1 scan=6816	20.8437
34518	Top500_RP_EThcD_1.raw_20200217	Top500	RP	EThcD	1	04172:3	7	R.VVLGAHN[+730.264]LSR.R	HexNAc(2)Hex(2)	N[+730]	599.298	3	1795.88	1795.88	0	-1.1	82	Specific	315.9	257.82	257.82	4.11	199	>sp|P08246|ELNE_HUMAN Neutrophil elastase OS=Homo sapiens OX=9606 GN=ELANE PE=1 SV=1	3	ELNE	controllerType=0 controllerNumber=1 scan=6422	20.0915
34519	Top500_RP_EThcD_1.raw_20200217	Top500	RP	EThcD	1	04196:2	7	R.VVLGAHN[+406.159]LSR.R	HexNAc(2)	N[+406]	736.392	2	1471.78	1471.78	0	0.6	82	Specific	320.61	241.74	241.74	4.07	199	>sp|P08246|ELNE_HUMAN Neutrophil elastase OS=Homo sapiens OX=9606 GN=ELANE PE=1 SV=1	3	ELNE	controllerType=0 controllerNumber=1 scan=6438	20.1368
34520	Top500_RP_EThcD_1.raw_20200217	Top500	RP	EThcD	1	04181:2	7	R.VVLGAHN[+730.264]LSR.R	HexNAc(2)Hex(2)	N[+730]	898.443	2	1795.88	1795.88	0	-1.2	82	Specific	392.32	227.19	227.19	4.95	199	>sp|P08246|ELNE_HUMAN Neutrophil elastase OS=Homo sapiens OX=9606 GN=ELANE PE=1 SV=1	3	ELNE	controllerType=0 controllerNumber=1 scan=6429	20.1081
34521	Top500_RP_EThcD_1.raw_20200217	Top500	RP	EThcD	1	04208:2	7	R.VVLGAHN[+568.212]LSR.R	HexNAc(2)Hex(1)	N[+568]	817.418	2	1633.83	1633.83	0	0.3	82	Specific	421.68	249.56	249.56	4.76	199	>sp|P08246|ELNE_HUMAN Neutrophil elastase OS=Homo sapiens OX=9606 GN=ELANE PE=1 SV=1	3	ELNE	controllerType=0 controllerNumber=1 scan=6444	20.1507
34522	Top500_RP_EThcD_1.raw_20200217	Top500	RP	EThcD	1	04231:2	7	R.VVLGAHN[+203.079]LSR.R	HexNAc(1)	N[+203]	634.851	2	1268.69	1268.7	0	-1.1	82	Specific	516.18	320.36	320.36	5.83	199	>sp|P08246|ELNE_HUMAN Neutrophil elastase OS=Homo sapiens OX=9606 GN=ELANE PE=1 SV=1	3	ELNE	controllerType=0 controllerNumber=1 scan=6463	20.1893
34523	Top500_RP_EThcD_1.raw_20200217	Top500	RP	EThcD	1	04169:3	7	R.VVLGAHN[+730.264]LSR.R	HexNAc(2)Hex(2)	N[+730]	599.298	3	1795.88	1795.88	0	-1.1	82	Specific	579.52	377.77	377.77	6.09	199	>sp|P08246|ELNE_HUMAN Neutrophil elastase OS=Homo sapiens OX=9606 GN=ELANE PE=1 SV=1	3	ELNE	controllerType=0 controllerNumber=1 scan=6420	20.0883
34524	Top500_RP_EThcD_1.raw_20200217	Top500	RP	EThcD	1	03171:3	7	R.VVLGAHN[+1548.545]LSRR.E	HexNAc(3)Hex(4)NeuAc(1)	N[+1549]	924.092	3	2770.26	2770.26	0	-0.6	82	Specific	161.04	40.5	40.5	1.32	199	>sp|P08246|ELNE_HUMAN Neutrophil elastase OS=Homo sapiens OX=9606 GN=ELANE PE=1 SV=1	3	ELNE	controllerType=0 controllerNumber=1 scan=5653	18.6098
34525	Top500_RP_EThcD_1.raw_20200217	Top500	RP	EThcD	1	03349:3	7	R.VVLGAHNLSRREPT.R	-		516.958	3	1548.86	1548.86	0	-0.7	82	CRagged	309.8	132.26	132.26	3.89	199	>sp|P08246|ELNE_HUMAN Neutrophil elastase OS=Homo sapiens OX=9606 GN=ELANE PE=1 SV=1	3	ELNE	controllerType=0 controllerNumber=1 scan=5803	18.9001
34529	Top500_RP_EThcD_1.raw_20200217	Top500	RP	EThcD	1	02410:2	7	V.VLGAHNLSR.R	-		483.777	2	966.548	966.548	0	-0.2	83	NRagged	253.87	88.17	88.17	2.4	199	>sp|P08246|ELNE_HUMAN Neutrophil elastase OS=Homo sapiens OX=9606 GN=ELANE PE=1 SV=1	3	ELNE	controllerType=0 controllerNumber=1 scan=5081	17.4719
34530	Top500_RP_EThcD_1.raw_20200217	Top500	RP	EThcD	1	02294:2	7	V.VLGAHNLSR.R	-		483.777	2	966.546	966.548	0	-1.6	83	NRagged	395.38	84.6	84.6	3.48	199	>sp|P08246|ELNE_HUMAN Neutrophil elastase OS=Homo sapiens OX=9606 GN=ELANE PE=1 SV=1	3	ELNE	controllerType=0 controllerNumber=1 scan=4995	17.311
34531	Top500_RP_EThcD_1.raw_20200217	Top500	RP	EThcD	1	04829:2	7	V.VLGAHNLSR.R	-		483.777	2	966.547	966.548	0	-1.5	83	NRagged	478.43	108.91	108.91	4.08	199	>sp|P08246|ELNE_HUMAN Neutrophil elastase OS=Homo sapiens OX=9606 GN=ELANE PE=1 SV=1	3	ELNE	controllerType=0 controllerNumber=1 scan=6931	21.069
34532	Top500_RP_EThcD_1.raw_20200217	Top500	RP	EThcD	1	04777:2	7	V.VLGAHNLSR.R	-		483.777	2	966.547	966.548	0	-1.3	83	NRagged	619.56	122.36	122.36	6.75	199	>sp|P08246|ELNE_HUMAN Neutrophil elastase OS=Homo sapiens OX=9606 GN=ELANE PE=1 SV=1	3	ELNE	controllerType=0 controllerNumber=1 scan=6884	20.9796
34533	Top500_RP_EThcD_1.raw_20200217	Top500	RP	EThcD	1	02356:2	7	V.VLGAHNLSR.R	-		483.777	2	966.547	966.548	0	-0.7	83	NRagged	690.01	147.94	147.94	8.2	199	>sp|P08246|ELNE_HUMAN Neutrophil elastase OS=Homo sapiens OX=9606 GN=ELANE PE=1 SV=1	3	ELNE	controllerType=0 controllerNumber=1 scan=5040	17.396
34536	Top500_RP_EThcD_1.raw_20200217	Top500	RP	EThcD	1	01885:2	7	V.VLGAHN[+568.212]LSR.R	HexNAc(2)Hex(1)	N[+568]	767.883	2	1534.76	1534.76	0	0	83	NRagged	182.06	74.14	74.14	1.31	199	>sp|P08246|ELNE_HUMAN Neutrophil elastase OS=Homo sapiens OX=9606 GN=ELANE PE=1 SV=1	3	ELNE	controllerType=0 controllerNumber=1 scan=4673	16.6487
34537	Top500_RP_EThcD_1.raw_20200217	Top500	RP	EThcD	1	01890:2	7	V.VLGAHN[+730.264]LSR.R	HexNAc(2)Hex(2)	N[+730]	848.909	2	1696.81	1696.81	0	-1.1	83	NRagged	299.51	158.47	158.47	4.01	199	>sp|P08246|ELNE_HUMAN Neutrophil elastase OS=Homo sapiens OX=9606 GN=ELANE PE=1 SV=1	3	ELNE	controllerType=0 controllerNumber=1 scan=4677	16.6612
34538	Top500_RP_EThcD_1.raw_20200217	Top500	RP	EThcD	1	01681:4	7	V.VLGAHNLSRREPT.R	-		363.203	4	1449.79	1449.79	0	-0.6	83	Non	231.04	182.47	182.47	4.08	199	>sp|P08246|ELNE_HUMAN Neutrophil elastase OS=Homo sapiens OX=9606 GN=ELANE PE=1 SV=1	3	ELNE	controllerType=0 controllerNumber=1 scan=4516	16.3422
34539	Top500_RP_EThcD_1.raw_20200217	Top500	RP	EThcD	1	01686:3	7	V.VLGAHNLSRREPT.R	-		483.935	3	1449.79	1449.79	0	-0.1	83	Non	450.14	312.43	312.43	5.48	199	>sp|P08246|ELNE_HUMAN Neutrophil elastase OS=Homo sapiens OX=9606 GN=ELANE PE=1 SV=1	3	ELNE	controllerType=0 controllerNumber=1 scan=4520	16.3491
34544	Top500_RP_EThcD_1.raw_20200217	Top500	RP	EThcD	1	06342:4	7	V.VLGAHNLSRREPTRQVF.A	-		495.777	4	1980.09	1980.09	0	-0.3	83	Non	156.21	151.71	151.71	1.56	199	>sp|P08246|ELNE_HUMAN Neutrophil elastase OS=Homo sapiens OX=9606 GN=ELANE PE=1 SV=1	3	ELNE	controllerType=0 controllerNumber=1 scan=8186	23.9618
34545	Top500_RP_EThcD_1.raw_20200217	Top500	RP	EThcD	1	01018:2	7	V.LGAHNLSR.R	-		434.243	2	867.479	867.48	0	-0.6	84	NRagged	226.02	71.97	71.97	1.78	199	>sp|P08246|ELNE_HUMAN Neutrophil elastase OS=Homo sapiens OX=9606 GN=ELANE PE=1 SV=1	3	ELNE	controllerType=0 controllerNumber=1 scan=4020	15.2327
34546	Top500_RP_EThcD_1.raw_20200217	Top500	RP	EThcD	1	02497:2	7	V.LGAHNLSR.R	-		434.243	2	867.479	867.48	0	-0.1	84	NRagged	289.51	88.72	88.72	1.96	199	>sp|P08246|ELNE_HUMAN Neutrophil elastase OS=Homo sapiens OX=9606 GN=ELANE PE=1 SV=1	3	ELNE	controllerType=0 controllerNumber=1 scan=5149	17.6367
34547	Top500_RP_EThcD_1.raw_20200217	Top500	RP	EThcD	1	00993:2	7	V.LGAHNLSR.R	-		434.243	2	867.479	867.48	0	-0.1	84	NRagged	369.86	94.41	94.41	3.27	199	>sp|P08246|ELNE_HUMAN Neutrophil elastase OS=Homo sapiens OX=9606 GN=ELANE PE=1 SV=1	3	ELNE	controllerType=0 controllerNumber=1 scan=4001	15.1924
34548	Top500_RP_EThcD_1.raw_20200217	Top500	RP	EThcD	1	04768:2	7	V.LGAHNLSR.R	-		434.243	2	867.478	867.48	0	-2	84	NRagged	550.17	139.55	139.55	4.43	199	>sp|P08246|ELNE_HUMAN Neutrophil elastase OS=Homo sapiens OX=9606 GN=ELANE PE=1 SV=1	3	ELNE	controllerType=0 controllerNumber=1 scan=6874	20.9577
34549	Top500_RP_EThcD_1.raw_20200217	Top500	RP	EThcD	1	02371:2	7	V.LGAHNLSR.R	-		434.243	2	867.478	867.48	0	-1.4	84	NRagged	572.01	158.87	158.87	4.89	199	>sp|P08246|ELNE_HUMAN Neutrophil elastase OS=Homo sapiens OX=9606 GN=ELANE PE=1 SV=1	3	ELNE	controllerType=0 controllerNumber=1 scan=5052	17.4165
34550	Top500_RP_EThcD_1.raw_20200217	Top500	RP	EThcD	1	00681:3	7	V.LGAHNLSRREPT.R	-		450.913	3	1350.72	1350.72	0	-0.6	84	Non	412.31	278.35	278.35	4.88	199	>sp|P08246|ELNE_HUMAN Neutrophil elastase OS=Homo sapiens OX=9606 GN=ELANE PE=1 SV=1	3	ELNE	controllerType=0 controllerNumber=1 scan=3752	14.7178
34553	Top500_RP_EThcD_1.raw_20200217	Top500	RP	EThcD	1	00946:2	7	L.GAHNLSR.R	-		377.701	2	754.395	754.395	0	-0.4	85	NRagged	242.19	59.81	59.81	1.55	199	>sp|P08246|ELNE_HUMAN Neutrophil elastase OS=Homo sapiens OX=9606 GN=ELANE PE=1 SV=1	3	ELNE	controllerType=0 controllerNumber=1 scan=3963	15.1254
34554	Top500_RP_EThcD_1.raw_20200217	Top500	RP	EThcD	1	04790:2	7	L.GAHNLSR.R	-		377.701	2	754.394	754.395	0	-1.9	85	NRagged	389.74	114.94	114.94	2.67	199	>sp|P08246|ELNE_HUMAN Neutrophil elastase OS=Homo sapiens OX=9606 GN=ELANE PE=1 SV=1	3	ELNE	controllerType=0 controllerNumber=1 scan=6896	21.0022
34555	Top500_RP_EThcD_1.raw_20200217	Top500	RP	EThcD	1	00985:2	7	L.GAHNLSR.R	-		377.701	2	754.395	754.395	0	0	85	NRagged	447.65	130.66	130.66	3.97	199	>sp|P08246|ELNE_HUMAN Neutrophil elastase OS=Homo sapiens OX=9606 GN=ELANE PE=1 SV=1	3	ELNE	controllerType=0 controllerNumber=1 scan=3995	15.1819
34556	Top500_RP_EThcD_1.raw_20200217	Top500	RP	EThcD	1	02370:2	7	L.GAHNLSR.R	-		377.701	2	754.395	754.395	0	-1	85	NRagged	483.77	134.66	134.66	4.04	199	>sp|P08246|ELNE_HUMAN Neutrophil elastase OS=Homo sapiens OX=9606 GN=ELANE PE=1 SV=1	3	ELNE	controllerType=0 controllerNumber=1 scan=5051	17.4153
34574	Top500_RP_EThcD_1.raw_20200217	Top500	RP	EThcD	1	17662:2	7	D.IVILQLN[+876.322]GSAT.I	HexNAc(2)Hex(2)dHex(1)	N[+876]	1002.99	2	2004.98	2004.98	0	-1.2	118	CRagged	168.79	85.3	85.3	1.17	199	>sp|P08246|ELNE_HUMAN Neutrophil elastase OS=Homo sapiens OX=9606 GN=ELANE PE=1 SV=1	3	ELNE	controllerType=0 controllerNumber=1 scan=17233	43.9576
34575	Top500_RP_EThcD_1.raw_20200217	Top500	RP	EThcD	1	17661:2	7	D.IVILQLN[+876.322]GSAT.I	HexNAc(2)Hex(2)dHex(1)	N[+876]	1002.99	2	2004.98	2004.98	0	-1.2	118	CRagged	534.12	209.67	209.67	4.87	199	>sp|P08246|ELNE_HUMAN Neutrophil elastase OS=Homo sapiens OX=9606 GN=ELANE PE=1 SV=1	3	ELNE	controllerType=0 controllerNumber=1 scan=17232	43.9538
34581	Top500_RP_EThcD_1.raw_20200217	Top500	RP	EThcD	1	16113:2	7	V.ILQLN[+876.322]GSATI.N	HexNAc(2)Hex(2)dHex(1)	N[+876]	953.46	2	1905.91	1905.92	0	-1.4	120	Non	211.71	123.76	123.76	1.12	199	>sp|P08246|ELNE_HUMAN Neutrophil elastase OS=Homo sapiens OX=9606 GN=ELANE PE=1 SV=1	3	ELNE	controllerType=0 controllerNumber=1 scan=15982	41.2406
34582	Top500_RP_EThcD_1.raw_20200217	Top500	RP	EThcD	1	16203:2	7	V.ILQLN[+730.264]GSATI.N	HexNAc(2)Hex(2)	N[+730]	880.433	2	1759.86	1759.86	0	0.2	120	Non	237.85	165.08	165.08	2.06	199	>sp|P08246|ELNE_HUMAN Neutrophil elastase OS=Homo sapiens OX=9606 GN=ELANE PE=1 SV=1	3	ELNE	controllerType=0 controllerNumber=1 scan=16047	41.3951
34583	Top500_RP_EThcD_1.raw_20200217	Top500	RP	EThcD	1	16426:1	7	V.ILQLN[+203.079]GSATI.N	HexNAc(1)	N[+203]	1232.67	1	1232.67	1232.67	0	-1.3	120	Non	249.62	147.78	147.78	3.37	199	>sp|P08246|ELNE_HUMAN Neutrophil elastase OS=Homo sapiens OX=9606 GN=ELANE PE=1 SV=1	3	ELNE	controllerType=0 controllerNumber=1 scan=16217	41.7772
34584	Top500_RP_EThcD_1.raw_20200217	Top500	RP	EThcD	1	15840:2	7	V.ILQLN[+1054.370]GSATI.N	HexNAc(2)Hex(4)	N[+1054]	1042.48	2	2083.96	2083.96	0	-0.7	120	Non	259.89	161.12	161.12	3.69	199	>sp|P08246|ELNE_HUMAN Neutrophil elastase OS=Homo sapiens OX=9606 GN=ELANE PE=1 SV=1	3	ELNE	controllerType=0 controllerNumber=1 scan=15771	40.7729
34585	Top500_RP_EThcD_1.raw_20200217	Top500	RP	EThcD	1	16424:1	7	V.ILQLN[+203.079]GSATI.N	HexNAc(1)	N[+203]	1232.67	1	1232.67	1232.67	0	-1.3	120	Non	288.12	251.5	251.5	4.25	199	>sp|P08246|ELNE_HUMAN Neutrophil elastase OS=Homo sapiens OX=9606 GN=ELANE PE=1 SV=1	3	ELNE	controllerType=0 controllerNumber=1 scan=16215	41.7727
34586	Top500_RP_EThcD_1.raw_20200217	Top500	RP	EThcD	1	16111:2	7	V.ILQLN[+876.322]GSATI.N	HexNAc(2)Hex(2)dHex(1)	N[+876]	953.46	2	1905.91	1905.92	0	-1.4	120	Non	443.38	298.05	298.05	4.73	199	>sp|P08246|ELNE_HUMAN Neutrophil elastase OS=Homo sapiens OX=9606 GN=ELANE PE=1 SV=1	3	ELNE	controllerType=0 controllerNumber=1 scan=15981	41.2369
34587	Top500_RP_EThcD_1.raw_20200217	Top500	RP	EThcD	1	16202:2	7	V.ILQLN[+730.264]GSATI.N	HexNAc(2)Hex(2)	N[+730]	880.433	2	1759.86	1759.86	0	0.2	120	Non	520.49	359.03	359.03	5.31	199	>sp|P08246|ELNE_HUMAN Neutrophil elastase OS=Homo sapiens OX=9606 GN=ELANE PE=1 SV=1	3	ELNE	controllerType=0 controllerNumber=1 scan=16046	41.3923
34589	Top500_RP_EThcD_1.raw_20200217	Top500	RP	EThcD	1	12021:2	7	I.LQLN[+876.322]GSATI.N	HexNAc(2)Hex(2)dHex(1)	N[+876]	896.919	2	1792.83	1792.83	0	-0.8	121	Non	508.76	185.81	185.81	4.78	199	>sp|P08246|ELNE_HUMAN Neutrophil elastase OS=Homo sapiens OX=9606 GN=ELANE PE=1 SV=1	3	ELNE	controllerType=0 controllerNumber=1 scan=12787	33.9752
34591	Top500_RP_EThcD_1.raw_20200217	Top500	RP	EThcD	1	06059:2	7	L.QLN[+876.322]GSATI.N	HexNAc(2)Hex(2)dHex(1)	N[+876]	840.377	2	1679.75	1679.75	0	-0.4	122	Non	497.24	150.47	150.47	4.52	199	>sp|P08246|ELNE_HUMAN Neutrophil elastase OS=Homo sapiens OX=9606 GN=ELANE PE=1 SV=1	3	ELNE	controllerType=0 controllerNumber=1 scan=7982	23.4858
34593	Top500_RP_EThcD_1.raw_20200217	Top500	RP	EThcD	1	03107:2	7	L.QLN[+876.322]GSATINAN.V	HexNAc(2)Hex(2)dHex(1)	N[+876]	989.938	2	1978.87	1978.87	0	-1.7	122	Non	241.68	111.79	111.79	2.78	199	>sp|P08246|ELNE_HUMAN Neutrophil elastase OS=Homo sapiens OX=9606 GN=ELANE PE=1 SV=1	3	ELNE	controllerType=0 controllerNumber=1 scan=5601	18.5093
34634	Top500_RP_EThcD_1.raw_20200217	Top500	RP	EThcD	1	12553:2	7	E.LN[+1460.529]VTVVTSLC[+57.021]RRSNVC[+57.021]T.L	HexNAc(4)Hex(4)	C[+57]*2, N[+1461]	1720.27	2	3439.54	3439.54	0	-1.4	172	CRagged	155.47	20.73	20.73	1.31	199	>sp|P08246|ELNE_HUMAN Neutrophil elastase OS=Homo sapiens OX=9606 GN=ELANE PE=1 SV=1	3	ELNE	controllerType=0 controllerNumber=1 scan=13197	35.0174
34745	Top500_RP_EThcD_1.raw_20200217	Top500	RP	EThcD	1	17898:2	8	D.GIVLC[+57.021]KMIN[+568.212]LSVPD.T	HexNAc(2)Hex(1)	C[+57], N[+568]	1064.03	2	2127.05	2127.04	0	0.8	160	Specific	162.56	57.89	57.89	1.36	130	>sp|P13796|PLSL_HUMAN Plastin-2 OS=Homo sapiens OX=9606 GN=LCP1 PE=1 SV=6	9	PLSL	controllerType=0 controllerNumber=1 scan=17440	44.4523
34746	Top500_RP_EThcD_1.raw_20200217	Top500	RP	EThcD	1	18342:2	8	C.KMINLSVPDTIDE.R	-		737.875	2	1474.74	1474.75	0	-2.2	165	NRagged	375.04	308.32	308.32	5.43	130	>sp|P13796|PLSL_HUMAN Plastin-2 OS=Homo sapiens OX=9606 GN=LCP1 PE=1 SV=6	9	PLSL	controllerType=0 controllerNumber=1 scan=17780	45.2574
34747	Top500_RP_EThcD_1.raw_20200217	Top500	RP	EThcD	1	18385:2	8	C.KMINLSVPDTIDE.R	-		737.876	2	1474.74	1474.75	0	-0.7	165	NRagged	448.72	371.72	371.72	6.06	130	>sp|P13796|PLSL_HUMAN Plastin-2 OS=Homo sapiens OX=9606 GN=LCP1 PE=1 SV=6	9	PLSL	controllerType=0 controllerNumber=1 scan=17821	45.3711
34748	Top500_RP_EThcD_1.raw_20200217	Top500	RP	EThcD	1	15194:2	8	C.KM[+15.995]INLSVPDTIDE.R	-	M[+16]	745.873	2	1490.74	1490.74	0	-0.8	165	NRagged	466.84	342.4	342.4	6.08	130	>sp|P13796|PLSL_HUMAN Plastin-2 OS=Homo sapiens OX=9606 GN=LCP1 PE=1 SV=6	9	PLSL	controllerType=0 controllerNumber=1 scan=15270	39.6237
34749	Top500_RP_EThcD_1.raw_20200217	Top500	RP	EThcD	1	21383:2	8	K.MINLSVPDTIDE.R	-		673.829	2	1346.65	1346.65	0	0.5	166	Specific	305.95	305.95	305.95	4.29	130	>sp|P13796|PLSL_HUMAN Plastin-2 OS=Homo sapiens OX=9606 GN=LCP1 PE=1 SV=6	9	PLSL	controllerType=0 controllerNumber=1 scan=20369	51.3075
34750	Top500_RP_EThcD_1.raw_20200217	Top500	RP	EThcD	1	19036:2	8	K.M[+15.995]INLSVPDTIDE.R	-	M[+16]	681.826	2	1362.65	1362.65	0	-0.5	166	Specific	537.31	439.28	439.28	6.71	130	>sp|P13796|PLSL_HUMAN Plastin-2 OS=Homo sapiens OX=9606 GN=LCP1 PE=1 SV=6	9	PLSL	controllerType=0 controllerNumber=1 scan=18346	46.5735
34751	Top500_RP_EThcD_1.raw_20200217	Top500	RP	EThcD	1	16317:2	8	K.M[+15.995]INLSVPDTIDER.T	-	M[+16]	759.876	2	1518.75	1518.75	0	-0.9	166	Specific	552.38	393.39	393.39	7.45	130	>sp|P13796|PLSL_HUMAN Plastin-2 OS=Homo sapiens OX=9606 GN=LCP1 PE=1 SV=6	9	PLSL	controllerType=0 controllerNumber=1 scan=16135	41.6006
34753	Top500_RP_EThcD_1.raw_20200217	Top500	RP	EThcD	1	14395:2	8	I.NLSVPDTIDE.R	-		551.767	2	1102.53	1102.53	0	0	168	NRagged	363.74	168.81	168.81	4.5	130	>sp|P13796|PLSL_HUMAN Plastin-2 OS=Homo sapiens OX=9606 GN=LCP1 PE=1 SV=6	9	PLSL	controllerType=0 controllerNumber=1 scan=14596	38.1914
34754	Top500_RP_EThcD_1.raw_20200217	Top500	RP	EThcD	1	11587:2	8	I.NLSVPDTIDER.T	-		629.817	2	1258.63	1258.63	0	-0.8	168	NRagged	371.77	242.52	242.52	5.12	130	>sp|P13796|PLSL_HUMAN Plastin-2 OS=Homo sapiens OX=9606 GN=LCP1 PE=1 SV=6	9	PLSL	controllerType=0 controllerNumber=1 scan=12441	33.2299
34777	Top500_RP_EThcD_1.raw_20200217	Top500	RP	EThcD	1	10265:2	8	K.IGNFSTDIK.D	-		497.763	2	994.519	994.52	0	-1.9	286	Specific	585.36	212.27	212.27	6.6	130	>sp|P13796|PLSL_HUMAN Plastin-2 OS=Homo sapiens OX=9606 GN=LCP1 PE=1 SV=6	9	PLSL	controllerType=0 controllerNumber=1 scan=11345	30.821
34778	Top500_RP_EThcD_1.raw_20200217	Top500	RP	EThcD	1	10439:2	8	K.IGNFSTDIKD.S	-		555.277	2	1109.55	1109.55	0	-0.8	286	Specific	459.39	308.49	308.49	5.37	130	>sp|P13796|PLSL_HUMAN Plastin-2 OS=Homo sapiens OX=9606 GN=LCP1 PE=1 SV=6	9	PLSL	controllerType=0 controllerNumber=1 scan=11559	31.2753
34779	Top500_RP_EThcD_1.raw_20200217	Top500	RP	EThcD	1	07297:3	8	K.IGNFSTDIKDSK.A	-		442.229	3	1324.67	1324.67	0	-0.5	286	Specific	619.57	526.22	526.22	9.38	130	>sp|P13796|PLSL_HUMAN Plastin-2 OS=Homo sapiens OX=9606 GN=LCP1 PE=1 SV=6	9	PLSL	controllerType=0 controllerNumber=1 scan=8930	25.6368
34780	Top500_RP_EThcD_1.raw_20200217	Top500	RP	EThcD	1	07315:2	8	K.IGNFSTDIKDSK.A	-		662.841	2	1324.67	1324.67	0	0.3	286	Specific	835.48	572.02	572.02	13.21	130	>sp|P13796|PLSL_HUMAN Plastin-2 OS=Homo sapiens OX=9606 GN=LCP1 PE=1 SV=6	9	PLSL	controllerType=0 controllerNumber=1 scan=8945	25.6825
34781	Top500_RP_EThcD_1.raw_20200217	Top500	RP	EThcD	1	07428:2	8	I.GNFSTDIKDSK.A	-		606.3	2	1211.59	1211.59	0	1.9	287	NRagged	287.76	136.47	136.47	1.55	130	>sp|P13796|PLSL_HUMAN Plastin-2 OS=Homo sapiens OX=9606 GN=LCP1 PE=1 SV=6	9	PLSL	controllerType=0 controllerNumber=1 scan=9026	25.8588
34782	Top500_RP_EThcD_1.raw_20200217	Top500	RP	EThcD	1	03889:3	8	I.GNFSTDIKDSK.A	-		404.535	3	1211.59	1211.59	0	-0.4	287	NRagged	304.55	283.51	283.51	4.48	130	>sp|P13796|PLSL_HUMAN Plastin-2 OS=Homo sapiens OX=9606 GN=LCP1 PE=1 SV=6	9	PLSL	controllerType=0 controllerNumber=1 scan=6195	19.6501
34783	Top500_RP_EThcD_1.raw_20200217	Top500	RP	EThcD	1	03848:2	8	I.GNFSTDIKDSK.A	-		606.299	2	1211.59	1211.59	0	-0.3	287	NRagged	696.65	442.11	442.11	10.54	130	>sp|P13796|PLSL_HUMAN Plastin-2 OS=Homo sapiens OX=9606 GN=LCP1 PE=1 SV=6	9	PLSL	controllerType=0 controllerNumber=1 scan=6167	19.5861
34845	Top500_RP_EThcD_1.raw_20200217	Top500	RP	EThcD	1	19517:2	8	K.FSLVGIGGQDLNEGNR.T	-		838.423	2	1675.84	1675.84	0	-1.2	473	Specific	904.92	726.13	726.13	15.6	130	>sp|P13796|PLSL_HUMAN Plastin-2 OS=Homo sapiens OX=9606 GN=LCP1 PE=1 SV=6	9	PLSL	controllerType=0 controllerNumber=1 scan=18709	47.469
34846	Top500_RP_EThcD_1.raw_20200217	Top500	RP	EThcD	1	12066:2	8	F.SLVGIGGQDLNEGNR.T	-		764.889	2	1528.77	1528.77	0	-0.3	474	NRagged	532.27	174.63	174.63	5.44	130	>sp|P13796|PLSL_HUMAN Plastin-2 OS=Homo sapiens OX=9606 GN=LCP1 PE=1 SV=6	9	PLSL	controllerType=0 controllerNumber=1 scan=12820	34.0695
34847	Top500_RP_EThcD_1.raw_20200217	Top500	RP	EThcD	1	12017:2	8	F.SLVGIGGQDLNEGNR.T	-		764.889	2	1528.77	1528.77	0	-0.7	474	NRagged	796.86	353.18	353.18	11.21	130	>sp|P13796|PLSL_HUMAN Plastin-2 OS=Homo sapiens OX=9606 GN=LCP1 PE=1 SV=6	9	PLSL	controllerType=0 controllerNumber=1 scan=12784	33.971
34848	Top500_RP_EThcD_1.raw_20200217	Top500	RP	EThcD	1	03608:2	8	V.GIGGQDLNEGNR.T	-		615.298	2	1229.59	1229.59	0	1.4	477	NRagged	200.7	138.04	138.04	1.32	130	>sp|P13796|PLSL_HUMAN Plastin-2 OS=Homo sapiens OX=9606 GN=LCP1 PE=1 SV=6	9	PLSL	controllerType=0 controllerNumber=1 scan=5993	19.2671
34849	Top500_RP_EThcD_1.raw_20200217	Top500	RP	EThcD	1	03491:2	8	V.GIGGQDLNEGNR.T	-		615.296	2	1229.59	1229.59	0	-1	477	NRagged	700.19	513.7	513.7	11.35	130	>sp|P13796|PLSL_HUMAN Plastin-2 OS=Homo sapiens OX=9606 GN=LCP1 PE=1 SV=6	9	PLSL	controllerType=0 controllerNumber=1 scan=5908	19.0935
34857	Top500_RP_EThcD_1.raw_20200217	Top500	RP	EThcD	1	22523:2	8	E.IGGGQKVNDDIIVNWVNE.T	-		985.5	2	1969.99	1970	0	-2.5	510	Specific	270.05	270.05	270.05	4.68	130	>sp|P13796|PLSL_HUMAN Plastin-2 OS=Homo sapiens OX=9606 GN=LCP1 PE=1 SV=6	9	PLSL	controllerType=0 controllerNumber=1 scan=21389	53.8153
34859	Top500_RP_EThcD_1.raw_20200217	Top500	RP	EThcD	1	24448:1	8	K.VNDDIIVNWVNE.T	-		1429.69	1	1429.69	1429.7	0	-1.6	516	Specific	289.42	236.88	236.88	4.31	130	>sp|P13796|PLSL_HUMAN Plastin-2 OS=Homo sapiens OX=9606 GN=LCP1 PE=1 SV=6	9	PLSL	controllerType=0 controllerNumber=1 scan=23443	58.7173
34860	Top500_RP_EThcD_1.raw_20200217	Top500	RP	EThcD	1	24444:2	8	K.VNDDIIVNWVNE.T	-		715.351	2	1429.69	1429.7	0	-0.6	516	Specific	449.11	314.91	314.91	5.43	130	>sp|P13796|PLSL_HUMAN Plastin-2 OS=Homo sapiens OX=9606 GN=LCP1 PE=1 SV=6	9	PLSL	controllerType=0 controllerNumber=1 scan=23436	58.7006
34861	Top500_RP_EThcD_1.raw_20200217	Top500	RP	EThcD	1	23646:2	8	V.NDDIIVNWVNE.T	-		665.815	2	1330.62	1330.63	0	-2.8	517	NRagged	215.93	173.72	173.72	1.12	130	>sp|P13796|PLSL_HUMAN Plastin-2 OS=Homo sapiens OX=9606 GN=LCP1 PE=1 SV=6	9	PLSL	controllerType=0 controllerNumber=1 scan=22497	56.4399
34921	Top500_RP_EThcD_1.raw_20200217	Top500	RP	EThcD	1	16330:3	9	K.EDKSYN[+2059.735]VTSVLFR.K	HexNAc(4)Hex(5)dHex(1)NeuAc(1)	N[+2060]	1206.51	3	3617.53	3617.53	0	0	80	Specific	169.6	63.27	63.27	1.48	101	>sp|P80188|NGAL_HUMAN Neutrophil gelatinase-associated lipocalin OS=Homo sapiens OX=9606 GN=LCN2 PE=1 SV=2	6	NGAL	controllerType=0 controllerNumber=1 scan=16147	41.621
34924	Top500_RP_EThcD_1.raw_20200217	Top500	RP	EThcD	1	19713:3	9	E.DKSYN[+2059.735]VTSVLF.R	HexNAc(4)Hex(5)dHex(1)NeuAc(1)	N[+2060]	1111.46	3	3332.37	3332.38	0	-2.2	81	CRagged	203.26	89.85	89.85	1.33	101	>sp|P80188|NGAL_HUMAN Neutrophil gelatinase-associated lipocalin OS=Homo sapiens OX=9606 GN=LCN2 PE=1 SV=2	6	NGAL	controllerType=0 controllerNumber=1 scan=18900	47.9417
34934	Top500_RP_EThcD_1.raw_20200217	Top500	RP	EThcD	1	15066:3	9	E.DKSYN[+2715.963]VTSVLFR.K	HexNAc(5)Hex(6)dHex(1)NeuAc(2)	N[+2716]	1382.58	3	4145.73	4144.71	1	4.7	81	Specific	170.43	93.65	14.04	1.13	101	>sp|P80188|NGAL_HUMAN Neutrophil gelatinase-associated lipocalin OS=Homo sapiens OX=9606 GN=LCN2 PE=1 SV=2	6	NGAL	controllerType=0 controllerNumber=1 scan=15169	39.4157
34935	Top500_RP_EThcD_1.raw_20200217	Top500	RP	EThcD	1	17098:3	9	E.DKSYN[+2350.830]VTSVLFR.K	HexNAc(4)Hex(5)dHex(1)NeuAc(2)	N[+2351]	1260.53	3	3779.58	3779.58	0	-0.5	81	Specific	177	69.7	69.7	1.32	101	>sp|P80188|NGAL_HUMAN Neutrophil gelatinase-associated lipocalin OS=Homo sapiens OX=9606 GN=LCN2 PE=1 SV=2	6	NGAL	controllerType=0 controllerNumber=1 scan=16765	42.9652
34936	Top500_RP_EThcD_1.raw_20200217	Top500	RP	EThcD	1	15734:3	9	E.DKSYN[+2716.983]VTSVLFR.K	HexNAc(5)Hex(6)dHex(3)NeuAc(1)	N[+2717]	1382.58	3	4145.73	4145.73	0	0.2	81	Specific	184.49	14.61	9.2	1.13	101	>sp|P80188|NGAL_HUMAN Neutrophil gelatinase-associated lipocalin OS=Homo sapiens OX=9606 GN=LCN2 PE=1 SV=2	6	NGAL	controllerType=0 controllerNumber=1 scan=15685	40.5691
34937	Top500_RP_EThcD_1.raw_20200217	Top500	RP	EThcD	1	15044:3	9	E.DKSYN[+2715.963]VTSVLFR.K	HexNAc(5)Hex(6)dHex(1)NeuAc(2)	N[+2716]	1382.25	3	4144.72	4144.71	0	2.7	81	Specific	192.79	81.35	42.42	1.32	101	>sp|P80188|NGAL_HUMAN Neutrophil gelatinase-associated lipocalin OS=Homo sapiens OX=9606 GN=LCN2 PE=1 SV=2	6	NGAL	controllerType=0 controllerNumber=1 scan=15152	39.3834
34938	Top500_RP_EThcD_1.raw_20200217	Top500	RP	EThcD	1	16863:3	9	E.DKSYN[+2862.021]VTSVLFR.K	HexNAc(5)Hex(6)dHex(2)NeuAc(2)	N[+2862]	1431.26	3	4291.77	4290.77	1	-1.5	81	Specific	194.51	7.05	7.05	1.18	101	>sp|P80188|NGAL_HUMAN Neutrophil gelatinase-associated lipocalin OS=Homo sapiens OX=9606 GN=LCN2 PE=1 SV=2	6	NGAL	controllerType=0 controllerNumber=1 scan=16552	42.5272
34939	Top500_RP_EThcD_1.raw_20200217	Top500	RP	EThcD	1	17677:3	9	E.DKSYN[+2204.772]VTSVLFR.K	HexNAc(4)Hex(5)NeuAc(2)	N[+2205]	1211.84	3	3633.52	3633.52	0	-1.3	81	Specific	198.08	82.57	82.57	1.54	101	>sp|P80188|NGAL_HUMAN Neutrophil gelatinase-associated lipocalin OS=Homo sapiens OX=9606 GN=LCN2 PE=1 SV=2	6	NGAL	controllerType=0 controllerNumber=1 scan=17251	44.0046
34940	Top500_RP_EThcD_1.raw_20200217	Top500	RP	EThcD	1	16084:3	9	E.DKSYN[+2059.735]VTSVLFR.K	HexNAc(4)Hex(5)dHex(1)NeuAc(1)	N[+2060]	1163.5	3	3488.48	3488.48	0	-0.3	81	Specific	216.7	113.42	113.42	1.55	101	>sp|P80188|NGAL_HUMAN Neutrophil gelatinase-associated lipocalin OS=Homo sapiens OX=9606 GN=LCN2 PE=1 SV=2	6	NGAL	controllerType=0 controllerNumber=1 scan=15960	41.1858
34941	Top500_RP_EThcD_1.raw_20200217	Top500	RP	EThcD	1	16562:3	9	E.DKSYN[+2059.735]VTSVLFR.K	HexNAc(4)Hex(5)dHex(1)NeuAc(1)	N[+2060]	1163.5	3	3488.49	3488.48	0	0.7	81	Specific	239.15	116.31	116.31	2.44	101	>sp|P80188|NGAL_HUMAN Neutrophil gelatinase-associated lipocalin OS=Homo sapiens OX=9606 GN=LCN2 PE=1 SV=2	6	NGAL	controllerType=0 controllerNumber=1 scan=16323	42.0464
34942	Top500_RP_EThcD_1.raw_20200217	Top500	RP	EThcD	1	15715:3	9	E.DKSYN[+2716.983]VTSVLFR.K	HexNAc(5)Hex(6)dHex(3)NeuAc(1)	N[+2717]	1382.58	3	4145.73	4145.73	0	-0.5	81	Specific	252.26	1.68	1.68	1.96	101	>sp|P80188|NGAL_HUMAN Neutrophil gelatinase-associated lipocalin OS=Homo sapiens OX=9606 GN=LCN2 PE=1 SV=2	6	NGAL	controllerType=0 controllerNumber=1 scan=15671	40.5401
34943	Top500_RP_EThcD_1.raw_20200217	Top500	RP	EThcD	1	16498:2	9	E.DKSYN[+2059.735]VTSVLFR.K	HexNAc(4)Hex(5)dHex(1)NeuAc(1)	N[+2060]	1744.74	2	3488.47	3488.48	0	-2.6	81	Specific	267.47	45.01	45.01	1.99	101	>sp|P80188|NGAL_HUMAN Neutrophil gelatinase-associated lipocalin OS=Homo sapiens OX=9606 GN=LCN2 PE=1 SV=2	6	NGAL	controllerType=0 controllerNumber=1 scan=16273	41.9135
34944	Top500_RP_EThcD_1.raw_20200217	Top500	RP	EThcD	1	15914:3	9	E.DKSYN[+2205.793]VTSVLFR.K	HexNAc(4)Hex(5)dHex(2)NeuAc(1)	N[+2206]	1212.18	3	3634.54	3634.54	0	-0.7	81	Specific	270.98	171.79	171.79	4.09	101	>sp|P80188|NGAL_HUMAN Neutrophil gelatinase-associated lipocalin OS=Homo sapiens OX=9606 GN=LCN2 PE=1 SV=2	6	NGAL	controllerType=0 controllerNumber=1 scan=15829	40.9149
34945	Top500_RP_EThcD_1.raw_20200217	Top500	RP	EThcD	1	16119:3	9	E.DKSYN[+2059.735]VTSVLFR.K	HexNAc(4)Hex(5)dHex(1)NeuAc(1)	N[+2060]	1163.5	3	3488.48	3488.48	0	-0.6	81	Specific	303.09	159.88	159.88	4.4	101	>sp|P80188|NGAL_HUMAN Neutrophil gelatinase-associated lipocalin OS=Homo sapiens OX=9606 GN=LCN2 PE=1 SV=2	6	NGAL	controllerType=0 controllerNumber=1 scan=15988	41.2573
34946	Top500_RP_EThcD_1.raw_20200217	Top500	RP	EThcD	1	16081:3	9	E.DKSYN[+2059.735]VTSVLFR.K	HexNAc(4)Hex(5)dHex(1)NeuAc(1)	N[+2060]	1163.5	3	3488.48	3488.48	0	-0.3	81	Specific	348.16	25.68	25.68	2.65	101	>sp|P80188|NGAL_HUMAN Neutrophil gelatinase-associated lipocalin OS=Homo sapiens OX=9606 GN=LCN2 PE=1 SV=2	6	NGAL	controllerType=0 controllerNumber=1 scan=15958	41.1824
34947	Top500_RP_EThcD_1.raw_20200217	Top500	RP	EThcD	1	16560:3	9	E.DKSYN[+2059.735]VTSVLFR.K	HexNAc(4)Hex(5)dHex(1)NeuAc(1)	N[+2060]	1163.5	3	3488.49	3488.48	0	0.7	81	Specific	424.17	175.1	175.1	4.73	101	>sp|P80188|NGAL_HUMAN Neutrophil gelatinase-associated lipocalin OS=Homo sapiens OX=9606 GN=LCN2 PE=1 SV=2	6	NGAL	controllerType=0 controllerNumber=1 scan=16321	42.043
34948	Top500_RP_EThcD_1.raw_20200217	Top500	RP	EThcD	1	15912:3	9	E.DKSYN[+2205.793]VTSVLFR.K	HexNAc(4)Hex(5)dHex(2)NeuAc(1)	N[+2206]	1212.18	3	3634.54	3634.54	0	-0.7	81	Specific	450.05	161.19	161.19	5.05	101	>sp|P80188|NGAL_HUMAN Neutrophil gelatinase-associated lipocalin OS=Homo sapiens OX=9606 GN=LCN2 PE=1 SV=2	6	NGAL	controllerType=0 controllerNumber=1 scan=15827	40.9056
34949	Top500_RP_EThcD_1.raw_20200217	Top500	RP	EThcD	1	16117:3	9	E.DKSYN[+2059.735]VTSVLFR.K	HexNAc(4)Hex(5)dHex(1)NeuAc(1)	N[+2060]	1163.5	3	3488.48	3488.48	0	-0.6	81	Specific	455.21	167.4	167.4	5.05	101	>sp|P80188|NGAL_HUMAN Neutrophil gelatinase-associated lipocalin OS=Homo sapiens OX=9606 GN=LCN2 PE=1 SV=2	6	NGAL	controllerType=0 controllerNumber=1 scan=15986	41.2541
34952	Top500_RP_EThcD_1.raw_20200217	Top500	RP	EThcD	1	12726:3	9	E.DKSYN[+2204.772]VTSVLFRK.K	HexNAc(4)Hex(5)NeuAc(2)	N[+2205]	1254.55	3	3761.63	3761.62	0	4.3	81	Specific	227.55	51.45	51.45	1.53	101	>sp|P80188|NGAL_HUMAN Neutrophil gelatinase-associated lipocalin OS=Homo sapiens OX=9606 GN=LCN2 PE=1 SV=2	6	NGAL	controllerType=0 controllerNumber=1 scan=13332	35.3471
34956	Top500_RP_EThcD_1.raw_20200217	Top500	RP	EThcD	1	21764:3	9	K.SYN[+2205.793]VTSVLF.R	HexNAc(4)Hex(5)dHex(2)NeuAc(1)	N[+2206]	1079.11	3	3235.31	3235.32	0	-1.7	83	CRagged	205.76	91.99	91.99	1.11	101	>sp|P80188|NGAL_HUMAN Neutrophil gelatinase-associated lipocalin OS=Homo sapiens OX=9606 GN=LCN2 PE=1 SV=2	6	NGAL	controllerType=0 controllerNumber=1 scan=20708	52.1116
34957	Top500_RP_EThcD_1.raw_20200217	Top500	RP	EThcD	1	22239:2	9	K.SYN[+2059.735]VTSVLF.R	HexNAc(4)Hex(5)dHex(1)NeuAc(1)	N[+2060]	1545.13	2	3089.26	3089.26	0	-0.7	83	CRagged	242.96	132.04	132.04	3.07	101	>sp|P80188|NGAL_HUMAN Neutrophil gelatinase-associated lipocalin OS=Homo sapiens OX=9606 GN=LCN2 PE=1 SV=2	6	NGAL	controllerType=0 controllerNumber=1 scan=21107	53.0422
34958	Top500_RP_EThcD_1.raw_20200217	Top500	RP	EThcD	1	22227:2	9	K.SYN[+2059.735]VTSVLF.R	HexNAc(4)Hex(5)dHex(1)NeuAc(1)	N[+2060]	1545.13	2	3089.26	3089.26	0	-0.3	83	CRagged	263.2	151.49	151.49	3.6	101	>sp|P80188|NGAL_HUMAN Neutrophil gelatinase-associated lipocalin OS=Homo sapiens OX=9606 GN=LCN2 PE=1 SV=2	6	NGAL	controllerType=0 controllerNumber=1 scan=21098	53.0187
34959	Top500_RP_EThcD_1.raw_20200217	Top500	RP	EThcD	1	21700:3	9	K.SYN[+2205.793]VTSVLF.R	HexNAc(4)Hex(5)dHex(2)NeuAc(1)	N[+2206]	1079.11	3	3235.32	3235.32	0	-0.7	83	CRagged	288.23	155.81	155.81	2.5	101	>sp|P80188|NGAL_HUMAN Neutrophil gelatinase-associated lipocalin OS=Homo sapiens OX=9606 GN=LCN2 PE=1 SV=2	6	NGAL	controllerType=0 controllerNumber=1 scan=20655	51.9744
34974	Top500_RP_EThcD_1.raw_20200217	Top500	RP	EThcD	1	19049:2	9	K.SYN[+2059.735]VTSVLFR.K	HexNAc(4)Hex(5)dHex(1)NeuAc(1)	N[+2060]	1623.19	2	3245.36	3245.36	0	0.5	83	Specific	152.97	3.51	3.51	1.14	101	>sp|P80188|NGAL_HUMAN Neutrophil gelatinase-associated lipocalin OS=Homo sapiens OX=9606 GN=LCN2 PE=1 SV=2	6	NGAL	controllerType=0 controllerNumber=1 scan=18356	46.5946
34975	Top500_RP_EThcD_1.raw_20200217	Top500	RP	EThcD	1	18604:3	9	K.SYN[+2424.867]VTSVLFR.K	HexNAc(5)Hex(6)dHex(1)NeuAc(1)	N[+2425]	1204.17	3	3610.49	3610.49	0	-0.8	83	Specific	154.62	33.48	33.48	1.16	101	>sp|P80188|NGAL_HUMAN Neutrophil gelatinase-associated lipocalin OS=Homo sapiens OX=9606 GN=LCN2 PE=1 SV=2	6	NGAL	controllerType=0 controllerNumber=1 scan=17996	45.7622
34976	Top500_RP_EThcD_1.raw_20200217	Top500	RP	EThcD	1	18982:2	9	K.SYN[+1403.507]VTSVLFR.K	HexNAc(3)Hex(4)dHex(1)	N[+1404]	1295.07	2	2589.13	2589.13	0	-0.2	83	Specific	164.73	63.24	63.24	1.54	101	>sp|P80188|NGAL_HUMAN Neutrophil gelatinase-associated lipocalin OS=Homo sapiens OX=9606 GN=LCN2 PE=1 SV=2	6	NGAL	controllerType=0 controllerNumber=1 scan=18306	46.4546
34977	Top500_RP_EThcD_1.raw_20200217	Top500	RP	EThcD	1	18312:2	9	K.SYN[+2205.793]VTSVLFR.K	HexNAc(4)Hex(5)dHex(2)NeuAc(1)	N[+2206]	1696.21	2	3391.42	3391.42	0	0.1	83	Specific	170.49	2.52	2.52	1.31	101	>sp|P80188|NGAL_HUMAN Neutrophil gelatinase-associated lipocalin OS=Homo sapiens OX=9606 GN=LCN2 PE=1 SV=2	6	NGAL	controllerType=0 controllerNumber=1 scan=17758	45.2033
34978	Top500_RP_EThcD_1.raw_20200217	Top500	RP	EThcD	1	18009:3	9	K.SYN[+2716.983]VTSVLFR.K	HexNAc(5)Hex(6)dHex(3)NeuAc(1)	N[+2717]	1301.54	3	3902.61	3902.61	0	0.8	83	Specific	171	79.26	79.26	1.32	101	>sp|P80188|NGAL_HUMAN Neutrophil gelatinase-associated lipocalin OS=Homo sapiens OX=9606 GN=LCN2 PE=1 SV=2	6	NGAL	controllerType=0 controllerNumber=1 scan=17523	44.6604
34979	Top500_RP_EThcD_1.raw_20200217	Top500	RP	EThcD	1	18563:3	9	K.SYN[+2570.925]VTSVLFR.K	HexNAc(5)Hex(6)dHex(2)NeuAc(1)	N[+2571]	1252.86	3	3756.55	3756.55	0	0.3	83	Specific	172.95	73.25	73.25	1.31	101	>sp|P80188|NGAL_HUMAN Neutrophil gelatinase-associated lipocalin OS=Homo sapiens OX=9606 GN=LCN2 PE=1 SV=2	6	NGAL	controllerType=0 controllerNumber=1 scan=17967	45.7099
34980	Top500_RP_EThcD_1.raw_20200217	Top500	RP	EThcD	1	18483:3	9	K.SYN[+2059.735]VTSVLFR.K	HexNAc(4)Hex(5)dHex(1)NeuAc(1)	N[+2060]	1082.46	3	3245.36	3245.36	0	-1.5	83	Specific	176.48	78.26	78.26	1.32	101	>sp|P80188|NGAL_HUMAN Neutrophil gelatinase-associated lipocalin OS=Homo sapiens OX=9606 GN=LCN2 PE=1 SV=2	6	NGAL	controllerType=0 controllerNumber=1 scan=17902	45.55
34982	Top500_RP_EThcD_1.raw_20200217	Top500	RP	EThcD	1	18896:3	9	K.SYN[+2059.735]VTSVLFR.K	HexNAc(4)Hex(5)dHex(1)NeuAc(1)	N[+2060]	1082.46	3	3245.36	3245.36	0	-0.8	83	Specific	193.89	52.49	52.49	1.21	101	>sp|P80188|NGAL_HUMAN Neutrophil gelatinase-associated lipocalin OS=Homo sapiens OX=9606 GN=LCN2 PE=1 SV=2	6	NGAL	controllerType=0 controllerNumber=1 scan=18239	46.2766
34983	Top500_RP_EThcD_1.raw_20200217	Top500	RP	EThcD	1	18306:3	9	K.SYN[+2205.793]VTSVLFR.K	HexNAc(4)Hex(5)dHex(2)NeuAc(1)	N[+2206]	1131.14	3	3391.42	3391.42	0	-0.2	83	Specific	209.5	116.02	116.02	1.56	101	>sp|P80188|NGAL_HUMAN Neutrophil gelatinase-associated lipocalin OS=Homo sapiens OX=9606 GN=LCN2 PE=1 SV=2	6	NGAL	controllerType=0 controllerNumber=1 scan=17752	45.1894
34984	Top500_RP_EThcD_1.raw_20200217	Top500	RP	EThcD	1	18894:3	9	K.SYN[+2059.735]VTSVLFR.K	HexNAc(4)Hex(5)dHex(1)NeuAc(1)	N[+2060]	1082.46	3	3245.36	3245.36	0	-0.8	83	Specific	212.53	63.22	63.22	1.33	101	>sp|P80188|NGAL_HUMAN Neutrophil gelatinase-associated lipocalin OS=Homo sapiens OX=9606 GN=LCN2 PE=1 SV=2	6	NGAL	controllerType=0 controllerNumber=1 scan=18237	46.2731
34985	Top500_RP_EThcD_1.raw_20200217	Top500	RP	EThcD	1	18524:3	9	K.SYN[+2059.735]VTSVLFR.K	HexNAc(4)Hex(5)dHex(1)NeuAc(1)	N[+2060]	1082.46	3	3245.36	3245.36	0	-0.3	83	Specific	217.55	99.76	99.76	1.49	101	>sp|P80188|NGAL_HUMAN Neutrophil gelatinase-associated lipocalin OS=Homo sapiens OX=9606 GN=LCN2 PE=1 SV=2	6	NGAL	controllerType=0 controllerNumber=1 scan=17936	45.6363
34986	Top500_RP_EThcD_1.raw_20200217	Top500	RP	EThcD	1	18350:2	9	K.SYN[+2205.793]VTSVLFR.K	HexNAc(4)Hex(5)dHex(2)NeuAc(1)	N[+2206]	1696.21	2	3391.42	3391.42	0	-0.7	83	Specific	249.71	75.77	75.77	2.48	101	>sp|P80188|NGAL_HUMAN Neutrophil gelatinase-associated lipocalin OS=Homo sapiens OX=9606 GN=LCN2 PE=1 SV=2	6	NGAL	controllerType=0 controllerNumber=1 scan=17787	45.2687
34987	Top500_RP_EThcD_1.raw_20200217	Top500	RP	EThcD	1	18522:3	9	K.SYN[+2059.735]VTSVLFR.K	HexNAc(4)Hex(5)dHex(1)NeuAc(1)	N[+2060]	1082.46	3	3245.36	3245.36	0	-0.3	83	Specific	254.99	75.44	75.44	2.05	101	>sp|P80188|NGAL_HUMAN Neutrophil gelatinase-associated lipocalin OS=Homo sapiens OX=9606 GN=LCN2 PE=1 SV=2	6	NGAL	controllerType=0 controllerNumber=1 scan=17934	45.6276
34988	Top500_RP_EThcD_1.raw_20200217	Top500	RP	EThcD	1	18304:3	9	K.SYN[+2205.793]VTSVLFR.K	HexNAc(4)Hex(5)dHex(2)NeuAc(1)	N[+2206]	1131.14	3	3391.42	3391.42	0	-0.2	83	Specific	409.6	178.53	178.53	4.65	101	>sp|P80188|NGAL_HUMAN Neutrophil gelatinase-associated lipocalin OS=Homo sapiens OX=9606 GN=LCN2 PE=1 SV=2	6	NGAL	controllerType=0 controllerNumber=1 scan=17750	45.1856
35068	Top500_RP_EThcD_1.raw_20200217	Top500	RP	EThcD	1	06935:2	10	K.VTAQGPGLEPSGNIANK.T	-		826.934	2	1652.86	1652.86	0	-0.2	384	Specific	995.96	755.44	755.44	16.54	79	>sp|P21333|FLNA_HUMAN Filamin-A OS=Homo sapiens OX=9606 GN=FLNA PE=1 SV=4	44	FLNA	controllerType=0 controllerNumber=1 scan=8652	25.0492
35272	Top500_RP_EThcD_1.raw_20200217	Top500	RP	EThcD	1	09224:3	12	K.WHHHN[+2205.793]ITYW.I	HexNAc(4)Hex(5)dHex(2)NeuAc(1)	N[+2206]	1167.13	3	3499.39	3499.38	0	0.4	116	CRagged	341.64	26.28	26.28	1.98	87	>sp|P14780|MMP9_HUMAN Matrix metalloproteinase-9 OS=Homo sapiens OX=9606 GN=MMP9 PE=1 SV=3	10	MMP9	controllerType=0 controllerNumber=1 scan=10560	29.1564
35443	Top500_RP_EThcD_1.raw_20200217	Top500	RP	EThcD	1	09769:2	13	E.FN[+1864.634]VTVTVR.N	HexNAc(2)Hex(9)	N[+1865]	1400.59	2	2800.16	2800.16	0	-0.8	800	Specific	337.26	188.52	188.52	4.58	86	>sp|P11215|ITAM_HUMAN Integrin alpha-M OS=Homo sapiens OX=9606 GN=ITGAM PE=1 SV=2	25	ITAM	controllerType=0 controllerNumber=1 scan=10962	30.0168
35462	Top500_RP_EThcD_1.raw_20200217	Top500	RP	EThcD	1	08082:2	13	R.KAPVVN[+1702.581]C[+57.021]SIAV.C	HexNAc(2)Hex(8)	C[+57], N[+1703]	1430.61	2	2860.22	2860.22	0	0.5	1016	CRagged	191.29	104.64	104.64	1.56	86	>sp|P11215|ITAM_HUMAN Integrin alpha-M OS=Homo sapiens OX=9606 GN=ITGAM PE=1 SV=2	25	ITAM	controllerType=0 controllerNumber=1 scan=9665	27.1846
35463	Top500_RP_EThcD_1.raw_20200217	Top500	RP	EThcD	1	08038:2	13	R.KAPVVN[+1864.634]C[+57.021]SIAV.C	HexNAc(2)Hex(9)	C[+57], N[+1865]	1511.64	2	3022.27	3022.27	0	1.2	1016	CRagged	279.98	61.9	61.9	2.08	86	>sp|P11215|ITAM_HUMAN Integrin alpha-M OS=Homo sapiens OX=9606 GN=ITGAM PE=1 SV=2	25	ITAM	controllerType=0 controllerNumber=1 scan=9630	27.0909
35464	Top500_RP_EThcD_1.raw_20200217	Top500	RP	EThcD	1	04705:3	13	R.KAPVVN[+1702.581]C[+57.021]SIAVC[+57.021]QR.I	HexNAc(2)Hex(8)	C[+57]*2, N[+1703]	1102.14	3	3304.4	3304.41	0	-2.3	1016	Specific	286.37	232.29	169.92	4.85	86	>sp|P11215|ITAM_HUMAN Integrin alpha-M OS=Homo sapiens OX=9606 GN=ITGAM PE=1 SV=2	25	ITAM	controllerType=0 controllerNumber=1 scan=6821	20.8567
35465	Top500_RP_EThcD_1.raw_20200217	Top500	RP	EThcD	1	04691:3	13	R.KAPVVN[+1864.634]C[+57.021]SIAVC[+57.021]QR.I	HexNAc(2)Hex(9)	C[+57]*2, N[+1865]	1156.16	3	3466.46	3466.46	0	-0.5	1016	Specific	322.07	258.95	258.95	4.79	86	>sp|P11215|ITAM_HUMAN Integrin alpha-M OS=Homo sapiens OX=9606 GN=ITGAM PE=1 SV=2	25	ITAM	controllerType=0 controllerNumber=1 scan=6810	20.8224
35466	Top500_RP_EThcD_1.raw_20200217	Top500	RP	EThcD	1	04701:3	13	R.KAPVVN[+1702.581]C[+57.021]SIAVC[+57.021]QR.I	HexNAc(2)Hex(8)	C[+57]*2, N[+1703]	1102.14	3	3304.4	3304.41	0	-2.3	1016	Specific	496.52	265.21	265.21	5.41	86	>sp|P11215|ITAM_HUMAN Integrin alpha-M OS=Homo sapiens OX=9606 GN=ITGAM PE=1 SV=2	25	ITAM	controllerType=0 controllerNumber=1 scan=6819	20.8536
35467	Top500_RP_EThcD_1.raw_20200217	Top500	RP	EThcD	1	04689:3	13	R.KAPVVN[+1864.634]C[+57.021]SIAVC[+57.021]QR.I	HexNAc(2)Hex(9)	C[+57]*2, N[+1865]	1156.16	3	3466.46	3466.46	0	-0.5	1016	Specific	497.2	294.56	294.56	5.54	86	>sp|P11215|ITAM_HUMAN Integrin alpha-M OS=Homo sapiens OX=9606 GN=ITGAM PE=1 SV=2	25	ITAM	controllerType=0 controllerNumber=1 scan=6808	20.8186
35469	Top500_RP_EThcD_1.raw_20200217	Top500	RP	EThcD	1	06562:3	13	K.APVVN[+1864.634]C[+57.021]SIAVC[+57.021]QR.I	HexNAc(2)Hex(9)	C[+57]*2, N[+1865]	1113.46	3	3338.36	3338.36	0	-0.3	1017	Specific	170.36	161.45	161.45	2.22	86	>sp|P11215|ITAM_HUMAN Integrin alpha-M OS=Homo sapiens OX=9606 GN=ITGAM PE=1 SV=2	25	ITAM	controllerType=0 controllerNumber=1 scan=8359	24.3865
35470	Top500_RP_EThcD_1.raw_20200217	Top500	RP	EThcD	1	06559:3	13	K.APVVN[+1864.634]C[+57.021]SIAVC[+57.021]QR.I	HexNAc(2)Hex(9)	C[+57]*2, N[+1865]	1113.46	3	3338.36	3338.36	0	-0.3	1017	Specific	416.83	150.96	150.96	4.73	86	>sp|P11215|ITAM_HUMAN Integrin alpha-M OS=Homo sapiens OX=9606 GN=ITGAM PE=1 SV=2	25	ITAM	controllerType=0 controllerNumber=1 scan=8357	24.3828
35481	Top500_RP_EThcD_1.raw_20200217	Top500	RP	EThcD	1	22477:2	13	E.ILFN[+2059.735]DSVF.T	HexNAc(4)Hex(5)dHex(1)NeuAc(1)	N[+2060]	1507.62	2	3014.22	3014.23	0	-1.7	1072	CRagged	370.1	179.43	179.43	4.13	86	>sp|P11215|ITAM_HUMAN Integrin alpha-M OS=Homo sapiens OX=9606 GN=ITGAM PE=1 SV=2	25	ITAM	controllerType=0 controllerNumber=1 scan=21330	53.6724
35526	Top500_RP_EThcD_1.raw_20200217	Top500	RP	EThcD	1	14008:2	14	E.LLASGMVDNMTK.L	-		640.322	2	1279.64	1279.64	0	-1.2	147	Specific	690.38	445.45	445.45	10.28	74	>sp|P30740|ILEU_HUMAN Leukocyte elastase inhibitor OS=Homo sapiens OX=9606 GN=SERPINB1 PE=1 SV=1	7	ILEU	controllerType=0 controllerNumber=1 scan=14305	37.5567
35527	Top500_RP_EThcD_1.raw_20200217	Top500	RP	EThcD	1	07815:2	14	E.LLASGM[+15.995]VDNMTK.L	-	M[+16]	648.32	2	1295.63	1295.63	0	-0.2	147	Specific	664.29	399.5	135.36	10.58	74	>sp|P30740|ILEU_HUMAN Leukocyte elastase inhibitor OS=Homo sapiens OX=9606 GN=SERPINB1 PE=1 SV=1	7	ILEU	controllerType=0 controllerNumber=1 scan=9394	26.5925
35528	Top500_RP_EThcD_1.raw_20200217	Top500	RP	EThcD	1	21446:2	14	E.LLASGMVDNMTKL.V	-		696.865	2	1392.72	1392.72	0	-0.5	147	CRagged	452.27	320.17	320.17	5.71	74	>sp|P30740|ILEU_HUMAN Leukocyte elastase inhibitor OS=Homo sapiens OX=9606 GN=SERPINB1 PE=1 SV=1	7	ILEU	controllerType=0 controllerNumber=1 scan=20423	51.4272
35529	Top500_RP_EThcD_1.raw_20200217	Top500	RP	EThcD	1	03073:2	14	L.LASGMVDNM[+15.995]TK.L	-	M[+16]	591.777	2	1182.55	1182.55	0	-2.1	148	NRagged	309.87	215.93	80.14	4.07	74	>sp|P30740|ILEU_HUMAN Leukocyte elastase inhibitor OS=Homo sapiens OX=9606 GN=SERPINB1 PE=1 SV=1	7	ILEU	controllerType=0 controllerNumber=1 scan=5572	18.4589
35552	Top500_RP_EThcD_1.raw_20200217	Top500	RP	EThcD	1	08408:1	14	E.VNVSLPR.F	-		784.468	1	784.468	784.468	0	1.1	269	Specific	202.04	104.26	104.26	1.32	74	>sp|P30740|ILEU_HUMAN Leukocyte elastase inhibitor OS=Homo sapiens OX=9606 GN=SERPINB1 PE=1 SV=1	7	ILEU	controllerType=0 controllerNumber=1 scan=9909	27.7162
35553	Top500_RP_EThcD_1.raw_20200217	Top500	RP	EThcD	1	08641:2	14	E.VNVSLPR.F	-		392.737	2	784.467	784.468	0	-1	269	Specific	326.02	121.78	121.78	3.85	74	>sp|P30740|ILEU_HUMAN Leukocyte elastase inhibitor OS=Homo sapiens OX=9606 GN=SERPINB1 PE=1 SV=1	7	ILEU	controllerType=0 controllerNumber=1 scan=10105	28.1309
35555	Top500_RP_EThcD_1.raw_20200217	Top500	RP	EThcD	1	19628:2	14	R.LGVQDLFNSSK.A	-		604.319	2	1207.63	1207.63	0	-0.6	291	Specific	419.89	330.05	330.05	5.74	74	>sp|P30740|ILEU_HUMAN Leukocyte elastase inhibitor OS=Homo sapiens OX=9606 GN=SERPINB1 PE=1 SV=1	7	ILEU	controllerType=0 controllerNumber=1 scan=18803	47.6865
35571	Top500_RP_EThcD_1.raw_20200217	Top500	RP	EThcD	1	22658:2	14	C.MLMPEENFTADHPF.L	-		839.864	2	1678.72	1678.72	0	-1.5	345	Non	312.51	312.51	312.51	5.11	74	>sp|P30740|ILEU_HUMAN Leukocyte elastase inhibitor OS=Homo sapiens OX=9606 GN=SERPINB1 PE=1 SV=1	7	ILEU	controllerType=0 controllerNumber=1 scan=21541	54.1625
35572	Top500_RP_EThcD_1.raw_20200217	Top500	RP	EThcD	1	22676:2	14	C.MLMPEENFTADHPF.L	-		839.863	2	1678.72	1678.72	0	-3.1	345	Non	336.09	336.09	336.09	4.4	74	>sp|P30740|ILEU_HUMAN Leukocyte elastase inhibitor OS=Homo sapiens OX=9606 GN=SERPINB1 PE=1 SV=1	7	ILEU	controllerType=0 controllerNumber=1 scan=21561	54.2091
35573	Top500_RP_EThcD_1.raw_20200217	Top500	RP	EThcD	1	20173:2	14	C.MLM[+15.995]PEENFTADHPF.L	-	M[+16]	847.863	2	1694.72	1694.72	0	-0.2	345	Non	266.55	266.55	92.82	4.18	74	>sp|P30740|ILEU_HUMAN Leukocyte elastase inhibitor OS=Homo sapiens OX=9606 GN=SERPINB1 PE=1 SV=1	7	ILEU	controllerType=0 controllerNumber=1 scan=19350	48.9961
35574	Top500_RP_EThcD_1.raw_20200217	Top500	RP	EThcD	1	19768:2	14	M.LMPEENFTADHPF.L	-		774.344	2	1547.68	1547.68	0	-2.3	346	Non	294.3	276.27	276.27	4.51	74	>sp|P30740|ILEU_HUMAN Leukocyte elastase inhibitor OS=Homo sapiens OX=9606 GN=SERPINB1 PE=1 SV=1	7	ILEU	controllerType=0 controllerNumber=1 scan=18967	48.1333
35575	Top500_RP_EThcD_1.raw_20200217	Top500	RP	EThcD	1	17528:2	14	M.LM[+15.995]PEENFTADHPF.L	-	M[+16]	782.342	2	1563.68	1563.68	0	-0.6	346	Non	328.79	303.45	303.45	4.97	74	>sp|P30740|ILEU_HUMAN Leukocyte elastase inhibitor OS=Homo sapiens OX=9606 GN=SERPINB1 PE=1 SV=1	7	ILEU	controllerType=0 controllerNumber=1 scan=17111	43.7184
35577	Top500_RP_EThcD_1.raw_20200217	Top500	RP	EThcD	1	13913:2	14	E.ENFTADHPF.L	-		539.235	2	1077.46	1077.46	0	-1.7	350	CRagged	325.4	215.13	215.13	3.86	74	>sp|P30740|ILEU_HUMAN Leukocyte elastase inhibitor OS=Homo sapiens OX=9606 GN=SERPINB1 PE=1 SV=1	7	ILEU	controllerType=0 controllerNumber=1 scan=14226	37.3885
35578	Top500_RP_EThcD_1.raw_20200217	Top500	RP	EThcD	1	25149:2	14	E.ENFTADHPFLF.F	-		669.311	2	1337.61	1337.62	0	-1.8	350	CRagged	390.27	236.61	236.61	4.67	74	>sp|P30740|ILEU_HUMAN Leukocyte elastase inhibitor OS=Homo sapiens OX=9606 GN=SERPINB1 PE=1 SV=1	7	ILEU	controllerType=0 controllerNumber=1 scan=24227	60.4777
35579	Top500_RP_EThcD_1.raw_20200217	Top500	RP	EThcD	1	13528:2	14	E.NFTADHPF.L	-		474.714	2	948.42	948.421	0	-1	351	CRagged	332.31	208.72	208.72	3.82	74	>sp|P30740|ILEU_HUMAN Leukocyte elastase inhibitor OS=Homo sapiens OX=9606 GN=SERPINB1 PE=1 SV=1	7	ILEU	controllerType=0 controllerNumber=1 scan=13940	36.7706
35580	Top500_RP_EThcD_1.raw_20200217	Top500	RP	EThcD	1	25260:2	14	E.NFTADHPFLF.F	-		604.79	2	1208.57	1208.57	0	-1.3	351	CRagged	190.71	95.21	95.21	1.31	74	>sp|P30740|ILEU_HUMAN Leukocyte elastase inhibitor OS=Homo sapiens OX=9606 GN=SERPINB1 PE=1 SV=1	7	ILEU	controllerType=0 controllerNumber=1 scan=24387	60.87
35581	Top500_RP_EThcD_1.raw_20200217	Top500	RP	EThcD	1	25356:2	14	E.NFTADHPFLF.F	-		604.79	2	1208.57	1208.57	0	-0.3	351	CRagged	360.21	238.96	238.96	4.48	74	>sp|P30740|ILEU_HUMAN Leukocyte elastase inhibitor OS=Homo sapiens OX=9606 GN=SERPINB1 PE=1 SV=1	7	ILEU	controllerType=0 controllerNumber=1 scan=24475	61.0544
35582	Top500_RP_EThcD_1.raw_20200217	Top500	RP	EThcD	1	16643:2	14	R.HNSSGSILF.L	-		481.24	2	961.473	961.474	0	-1	364	CRagged	543.68	267.85	267.85	5.73	74	>sp|P30740|ILEU_HUMAN Leukocyte elastase inhibitor OS=Homo sapiens OX=9606 GN=SERPINB1 PE=1 SV=1	7	ILEU	controllerType=0 controllerNumber=1 scan=16386	42.1806
35700	Top500_RP_EThcD_1.raw_20200217	Top500	RP	EThcD	1	03911:2	16	K.SNVSDAVAQSTR.I	-		617.806	2	1234.6	1234.6	0	1.7	232	Specific	268.72	149.05	149.05	3.02	41	>sp|P60174|TPIS_HUMAN Triosephosphate isomerase OS=Homo sapiens OX=9606 GN=TPI1 PE=1 SV=3	21	TPIS	controllerType=0 controllerNumber=1 scan=6211	19.6791
35701	Top500_RP_EThcD_1.raw_20200217	Top500	RP	EThcD	1	03682:2	16	K.SNVSDAVAQSTR.I	-		617.804	2	1234.6	1234.6	0	-0.4	232	Specific	718.41	598.7	598.7	11.28	41	>sp|P60174|TPIS_HUMAN Triosephosphate isomerase OS=Homo sapiens OX=9606 GN=TPI1 PE=1 SV=3	21	TPIS	controllerType=0 controllerNumber=1 scan=6046	19.3603
35702	Top500_RP_EThcD_1.raw_20200217	Top500	RP	EThcD	1	11307:2	16	K.SNVSDAVAQSTRI.I	-		674.346	2	1347.69	1347.69	0	-0.8	232	CRagged	619.66	479.41	479.41	9.47	41	>sp|P60174|TPIS_HUMAN Triosephosphate isomerase OS=Homo sapiens OX=9606 GN=TPI1 PE=1 SV=3	21	TPIS	controllerType=0 controllerNumber=1 scan=12236	32.7807
35720	Top500_RP_EThcD_1.raw_20200217	Top500	RP	EThcD	1	23727:2	17	E.VTINQSLLQPL.N	-		613.362	2	1225.72	1225.72	0	1.5	155	CRagged	229.52	186.2	186.2	1.96	33	>sp|P04264|K2C1_HUMAN Keratin, type II cytoskeletal 1 OS=Homo sapiens OX=9606 GN=KRT1 PE=1 SV=6	104	K2C1	controllerType=0 controllerNumber=1 scan=22587	56.6435
35721	Top500_RP_EThcD_1.raw_20200217	Top500	RP	EThcD	1	23716:2	17	E.VTINQSLLQPLNVE.I	-		784.438	2	1567.87	1567.87	0	-0.1	155	Specific	301.8	271.86	271.86	4.58	33	>sp|P04264|K2C1_HUMAN Keratin, type II cytoskeletal 1 OS=Homo sapiens OX=9606 GN=KRT1 PE=1 SV=6	104	K2C1	controllerType=0 controllerNumber=1 scan=22578	56.6265
35722	Top500_RP_EThcD_1.raw_20200217	Top500	RP	EThcD	1	22226:2	17	V.TINQSLLQPL.N	-		563.827	2	1126.65	1126.65	0	-0.5	156	Non	293.15	189.51	189.51	3.84	33	>sp|P04264|K2C1_HUMAN Keratin, type II cytoskeletal 1 OS=Homo sapiens OX=9606 GN=KRT1 PE=1 SV=6	104	K2C1	controllerType=0 controllerNumber=1 scan=21097	53.0172
35723	Top500_RP_EThcD_1.raw_20200217	Top500	RP	EThcD	1	22323:2	17	V.TINQSLLQPLNVE.I	-		734.904	2	1468.8	1468.8	0	-0.5	156	NRagged	455.57	219.31	219.31	5.05	33	>sp|P04264|K2C1_HUMAN Keratin, type II cytoskeletal 1 OS=Homo sapiens OX=9606 GN=KRT1 PE=1 SV=6	104	K2C1	controllerType=0 controllerNumber=1 scan=21176	53.2335
35734	Top500_RP_EThcD_1.raw_20200217	Top500	RP	EThcD	1	05858:2	17	E.TNVILSM[+15.995]DNNR.S	-	M[+16]	646.815	2	1292.62	1292.63	0	-2.1	333	Specific	229.42	214.08	214.08	3.47	33	>sp|P04264|K2C1_HUMAN Keratin, type II cytoskeletal 1 OS=Homo sapiens OX=9606 GN=KRT1 PE=1 SV=6	104	K2C1	controllerType=0 controllerNumber=1 scan=7829	23.1385
35735	Top500_RP_EThcD_1.raw_20200217	Top500	RP	EThcD	1	05951:2	17	E.TNVILSM[+15.995]DNNR.S	-	M[+16]	646.816	2	1292.63	1292.63	0	-0.7	333	Specific	490.5	314.13	314.13	5.53	33	>sp|P04264|K2C1_HUMAN Keratin, type II cytoskeletal 1 OS=Homo sapiens OX=9606 GN=KRT1 PE=1 SV=6	104	K2C1	controllerType=0 controllerNumber=1 scan=7895	23.2845
35761	Top500_RP_EThcD_1.raw_20200217	Top500	RP	EThcD	1	01685:3	18	A.RLNFSHGTHE.Y	-		399.863	3	1197.58	1197.58	0	-0.6	73	NRagged	517.01	364.29	364.29	5.77	49	>sp|P14618|KPYM_HUMAN Pyruvate kinase PKM OS=Homo sapiens OX=9606 GN=PKM PE=1 SV=4	37	KPYM	controllerType=0 controllerNumber=1 scan=4519	16.3476
35762	Top500_RP_EThcD_1.raw_20200217	Top500	RP	EThcD	1	03065:2	18	R.LNFSHGTHE.Y	-		521.24	2	1041.47	1041.47	0	-1.5	74	Specific	554.81	334.06	334.06	5.34	49	>sp|P14618|KPYM_HUMAN Pyruvate kinase PKM OS=Homo sapiens OX=9606 GN=PKM PE=1 SV=4	37	KPYM	controllerType=0 controllerNumber=1 scan=5564	18.4455
35885	Top500_RP_EThcD_1.raw_20200217	Top500	RP	EThcD	1	18433:2	20	V.SHLLGINV.T	-		426.75	2	852.492	852.494	0	-1.8	375	Non	288.6	104.73	104.73	3.34	57	>sp|P35579|MYH9_HUMAN Myosin-9 OS=Homo sapiens OX=9606 GN=MYH9 PE=1 SV=4	30	MYH9	controllerType=0 controllerNumber=1 scan=17865	45.463
35886	Top500_RP_EThcD_1.raw_20200217	Top500	RP	EThcD	1	23899:2	20	V.SHLLGINVTDF.T	-		608.323	2	1215.64	1215.64	0	1.1	375	Non	324.98	276.61	276.61	3.9	57	>sp|P35579|MYH9_HUMAN Myosin-9 OS=Homo sapiens OX=9606 GN=MYH9 PE=1 SV=4	30	MYH9	controllerType=0 controllerNumber=1 scan=22768	57.0967
35887	Top500_RP_EThcD_1.raw_20200217	Top500	RP	EThcD	1	19827:3	20	V.SHLLGINVTDFTR.G	-		491.6	3	1472.78	1472.79	0	-0.8	375	NRagged	499.72	443.5	443.5	7.17	57	>sp|P35579|MYH9_HUMAN Myosin-9 OS=Homo sapiens OX=9606 GN=MYH9 PE=1 SV=4	30	MYH9	controllerType=0 controllerNumber=1 scan=19025	48.2818
35888	Top500_RP_EThcD_1.raw_20200217	Top500	RP	EThcD	1	19835:2	20	V.SHLLGINVTDFTR.G	-		736.896	2	1472.79	1472.79	0	-0.4	375	NRagged	651.92	369.49	369.49	9.3	57	>sp|P35579|MYH9_HUMAN Myosin-9 OS=Homo sapiens OX=9606 GN=MYH9 PE=1 SV=4	30	MYH9	controllerType=0 controllerNumber=1 scan=19030	48.2955
35890	Top500_RP_EThcD_1.raw_20200217	Top500	RP	EThcD	1	05906:2	20	I.NVTDFTR.G	-		426.714	2	852.42	852.421	0	-0.7	381	NRagged	262.81	111.53	111.53	3.06	57	>sp|P35579|MYH9_HUMAN Myosin-9 OS=Homo sapiens OX=9606 GN=MYH9 PE=1 SV=4	30	MYH9	controllerType=0 controllerNumber=1 scan=7862	23.2088
35912	Top500_RP_EThcD_1.raw_20200217	Top500	RP	EThcD	1	10822:2	20	E.FTTNLTEEEE.K	-		606.766	2	1212.53	1212.53	0	-1	1004	Specific	424.61	123.7	123.7	4.36	57	>sp|P35579|MYH9_HUMAN Myosin-9 OS=Homo sapiens OX=9606 GN=MYH9 PE=1 SV=4	30	MYH9	controllerType=0 controllerNumber=1 scan=11863	31.8873
35923	Top500_RP_EThcD_1.raw_20200217	Top500	RP	EThcD	1	16947:2	20	V.ELDNVTGLLSQSDSK.S	-		803.398	2	1605.79	1605.8	0	-4.4	1281	NRagged	458.51	457.4	457.4	5.99	57	>sp|P35579|MYH9_HUMAN Myosin-9 OS=Homo sapiens OX=9606 GN=MYH9 PE=1 SV=4	30	MYH9	controllerType=0 controllerNumber=1 scan=16621	42.6764
35924	Top500_RP_EThcD_1.raw_20200217	Top500	RP	EThcD	1	14823:2	20	E.LDNVTGLLSQSDSK.S	-		738.88	2	1476.75	1476.75	0	-1	1282	Specific	681.75	589.74	589.74	10.47	57	>sp|P35579|MYH9_HUMAN Myosin-9 OS=Homo sapiens OX=9606 GN=MYH9 PE=1 SV=4	30	MYH9	controllerType=0 controllerNumber=1 scan=14946	38.9437
35925	Top500_RP_EThcD_1.raw_20200217	Top500	RP	EThcD	1	14848:2	20	E.LDNVTGLLSQSDSK.S	-		738.88	2	1476.75	1476.75	0	-1.6	1282	Specific	712.33	618.2	618.2	11.34	57	>sp|P35579|MYH9_HUMAN Myosin-9 OS=Homo sapiens OX=9606 GN=MYH9 PE=1 SV=4	30	MYH9	controllerType=0 controllerNumber=1 scan=14968	38.9856
35933	Top500_RP_EThcD_1.raw_20200217	Top500	RP	EThcD	1	12491:2	20	K.IAQLEEQLDNE.T	-		651.318	2	1301.63	1301.62	0	6	1816	Specific	242.1	165.99	165.99	1.94	57	>sp|P35579|MYH9_HUMAN Myosin-9 OS=Homo sapiens OX=9606 GN=MYH9 PE=1 SV=4	30	MYH9	controllerType=0 controllerNumber=1 scan=13138	34.8659
35959	Top500_RP_EThcD_1.raw_20200217	Top500	RP	EThcD	1	18416:2	21	K.HTGPGILSMANAGPNTNGSQF.F	-		1035.99	2	2070.96	2070.97	0	-1	92	CRagged	760.78	760.78	760.78	12.52	33	>sp|P62937|PPIA_HUMAN Peptidyl-prolyl cis-trans isomerase A OS=Homo sapiens OX=9606 GN=PPIA PE=1 SV=2	20	PPIA	controllerType=0 controllerNumber=1 scan=17850	45.4276
35960	Top500_RP_EThcD_1.raw_20200217	Top500	RP	EThcD	1	13445:2	21	K.HTGPGILSM[+15.995]ANAGPNTNGSQF.F	-	M[+16]	1043.98	2	2086.96	2086.96	0	0.2	92	CRagged	727.28	703.97	703.97	11.2	33	>sp|P62937|PPIA_HUMAN Peptidyl-prolyl cis-trans isomerase A OS=Homo sapiens OX=9606 GN=PPIA PE=1 SV=2	20	PPIA	controllerType=0 controllerNumber=1 scan=13872	36.6032
35961	Top500_RP_EThcD_1.raw_20200217	Top500	RP	EThcD	1	23255:2	21	K.HTGPGILSMANAGPNTNGSQFF.I	-		1109.52	2	2218.03	2218.03	0	-0.8	92	CRagged	378.53	378.53	378.53	5.54	33	>sp|P62937|PPIA_HUMAN Peptidyl-prolyl cis-trans isomerase A OS=Homo sapiens OX=9606 GN=PPIA PE=1 SV=2	20	PPIA	controllerType=0 controllerNumber=1 scan=22094	55.5098
35962	Top500_RP_EThcD_1.raw_20200217	Top500	RP	EThcD	1	23268:2	21	K.HTGPGILSMANAGPNTNGSQFF.I	-		1109.52	2	2218.03	2218.03	0	-1	92	CRagged	397.05	397.05	397.05	6.67	33	>sp|P62937|PPIA_HUMAN Peptidyl-prolyl cis-trans isomerase A OS=Homo sapiens OX=9606 GN=PPIA PE=1 SV=2	20	PPIA	controllerType=0 controllerNumber=1 scan=22106	55.5427
35964	Top500_RP_EThcD_1.raw_20200217	Top500	RP	EThcD	1	19821:2	21	K.HTGPGILSM[+15.995]ANAGPNTNGSQFF.I	-	M[+16]	1117.52	2	2234.03	2234.03	0	-1.7	92	CRagged	395.03	361.99	361.99	5.32	33	>sp|P62937|PPIA_HUMAN Peptidyl-prolyl cis-trans isomerase A OS=Homo sapiens OX=9606 GN=PPIA PE=1 SV=2	20	PPIA	controllerType=0 controllerNumber=1 scan=19018	48.2625
35965	Top500_RP_EThcD_1.raw_20200217	Top500	RP	EThcD	1	19786:3	21	K.HTGPGILSM[+15.995]ANAGPNTNGSQFF.I	-	M[+16]	745.347	3	2234.03	2234.03	0	-0.8	92	CRagged	520.77	520.77	520.77	6.7	33	>sp|P62937|PPIA_HUMAN Peptidyl-prolyl cis-trans isomerase A OS=Homo sapiens OX=9606 GN=PPIA PE=1 SV=2	20	PPIA	controllerType=0 controllerNumber=1 scan=18987	48.1964
35966	Top500_RP_EThcD_1.raw_20200217	Top500	RP	EThcD	1	19819:2	21	K.HTGPGILSM[+15.995]ANAGPNTNGSQFF.I	-	M[+16]	1117.52	2	2234.03	2234.03	0	-1.7	92	CRagged	732.82	672.72	672.72	11.2	33	>sp|P62937|PPIA_HUMAN Peptidyl-prolyl cis-trans isomerase A OS=Homo sapiens OX=9606 GN=PPIA PE=1 SV=2	20	PPIA	controllerType=0 controllerNumber=1 scan=19017	48.2593
35967	Top500_RP_EThcD_1.raw_20200217	Top500	RP	EThcD	1	18386:2	21	L.SMANAGPNTNGSQFF.I	-		771.835	2	1542.66	1542.66	0	-0.4	99	Non	447.78	422.25	422.25	6.68	33	>sp|P62937|PPIA_HUMAN Peptidyl-prolyl cis-trans isomerase A OS=Homo sapiens OX=9606 GN=PPIA PE=1 SV=2	20	PPIA	controllerType=0 controllerNumber=1 scan=17822	45.3726
35968	Top500_RP_EThcD_1.raw_20200217	Top500	RP	EThcD	1	16596:2	21	M.ANAGPNTNGSQFF.I	-		662.799	2	1324.59	1324.59	0	-0.1	101	Non	496.85	368.12	368.12	5.73	33	>sp|P62937|PPIA_HUMAN Peptidyl-prolyl cis-trans isomerase A OS=Homo sapiens OX=9606 GN=PPIA PE=1 SV=2	20	PPIA	controllerType=0 controllerNumber=1 scan=16349	42.1031
35969	Top500_RP_EThcD_1.raw_20200217	Top500	RP	EThcD	1	16851:2	21	A.NAGPNTNGSQFF.I	-		627.28	2	1253.55	1253.55	0	-1.3	102	Non	307.14	223.74	223.74	3.26	33	>sp|P62937|PPIA_HUMAN Peptidyl-prolyl cis-trans isomerase A OS=Homo sapiens OX=9606 GN=PPIA PE=1 SV=2	20	PPIA	controllerType=0 controllerNumber=1 scan=16543	42.512
35970	Top500_RP_EThcD_1.raw_20200217	Top500	RP	EThcD	1	15055:2	21	A.NAGPNTNGSQFFIC[+57.021]TAK.T	-	C[+57]	913.926	2	1826.84	1826.85	0	-2.6	102	NRagged	305.96	305.96	305.96	5.16	33	>sp|P62937|PPIA_HUMAN Peptidyl-prolyl cis-trans isomerase A OS=Homo sapiens OX=9606 GN=PPIA PE=1 SV=2	20	PPIA	controllerType=0 controllerNumber=1 scan=15159	39.3985
36013	Top500_RP_EThcD_1.raw_20200217	Top500	RP	EThcD	1	15429:2	22	E.WNLSIK.K	-		380.721	2	760.434	760.435	0	-1	191	Specific	307.04	96.75	96.75	1.73	32	>sp|P52566|GDIR2_HUMAN Rho GDP-dissociation inhibitor 2 OS=Homo sapiens OX=9606 GN=ARHGDIB PE=1 SV=3	23	GDIR2	controllerType=0 controllerNumber=1 scan=15450	40.0388
36057	Top500_RP_EThcD_1.raw_20200217	Top500	RP	EThcD	1	11091:3	23	E.KGPFGKN[+1540.529]C[+57.021]SAAC[+57.021]PGLQL.S	HexNAc(2)Hex(7)	C[+57]*2, N[+1541]	1115.81	3	3345.42	3345.41	0	1.5	636	CRagged	226.24	66.57	66.57	2	47	>sp|P05107|ITB2_HUMAN Integrin beta-2 OS=Homo sapiens OX=9606 GN=ITGB2 PE=1 SV=2	27	ITB2	controllerType=0 controllerNumber=1 scan=12081	32.425
36058	Top500_RP_EThcD_1.raw_20200217	Top500	RP	EThcD	1	11022:3	23	E.KGPFGKN[+1702.581]C[+57.021]SAAC[+57.021]PGLQL.S	HexNAc(2)Hex(8)	C[+57]*2, N[+1703]	1169.82	3	3507.46	3507.46	0	-1.8	636	CRagged	229.29	25.82	25.82	1.95	47	>sp|P05107|ITB2_HUMAN Integrin beta-2 OS=Homo sapiens OX=9606 GN=ITGB2 PE=1 SV=2	27	ITB2	controllerType=0 controllerNumber=1 scan=12025	32.2866
36059	Top500_RP_EThcD_1.raw_20200217	Top500	RP	EThcD	1	11061:3	23	E.KGPFGKN[+1540.529]C[+57.021]SAAC[+57.021]PGLQL.S	HexNAc(2)Hex(7)	C[+57]*2, N[+1541]	1115.81	3	3345.41	3345.41	0	-0.3	636	CRagged	286.05	90.34	90.34	3.53	47	>sp|P05107|ITB2_HUMAN Integrin beta-2 OS=Homo sapiens OX=9606 GN=ITGB2 PE=1 SV=2	27	ITB2	controllerType=0 controllerNumber=1 scan=12059	32.3661
36062	Top500_RP_EThcD_1.raw_20200217	Top500	RP	EThcD	1	10938:3	23	E.KGPFGKN[+1540.529]C[+57.021]SAAC[+57.021]PGLQLSNNPV.K	HexNAc(2)Hex(7)	C[+57]*2, N[+1541]	1286.22	3	3856.64	3856.65	0	-2.4	636	CRagged	211.13	88.41	88.41	1.56	47	>sp|P05107|ITB2_HUMAN Integrin beta-2 OS=Homo sapiens OX=9606 GN=ITGB2 PE=1 SV=2	27	ITB2	controllerType=0 controllerNumber=1 scan=11962	32.1539
36063	Top500_RP_EThcD_1.raw_20200217	Top500	RP	EThcD	1	10905:3	23	E.KGPFGKN[+1702.581]C[+57.021]SAAC[+57.021]PGLQLSNNPV.K	HexNAc(2)Hex(8)	C[+57]*2, N[+1703]	1340.24	3	4018.71	4018.7	0	1.1	636	CRagged	281.04	97.81	97.81	3.42	47	>sp|P05107|ITB2_HUMAN Integrin beta-2 OS=Homo sapiens OX=9606 GN=ITGB2 PE=1 SV=2	27	ITB2	controllerType=0 controllerNumber=1 scan=11934	32.0874
36064	Top500_RP_EThcD_1.raw_20200217	Top500	RP	EThcD	1	08443:3	23	K.N[+1702.581]C[+57.021]SAAC[+57.021]PGLQLSNNPVK.G	HexNAc(2)Hex(8)	C[+57]*2, N[+1703]	1178.15	3	3532.45	3532.44	0	0.7	642	Specific	259.06	196	196	3.8	47	>sp|P05107|ITB2_HUMAN Integrin beta-2 OS=Homo sapiens OX=9606 GN=ITGB2 PE=1 SV=2	27	ITB2	controllerType=0 controllerNumber=1 scan=9938	27.7933
36065	Top500_RP_EThcD_1.raw_20200217	Top500	RP	EThcD	1	08441:3	23	K.N[+1702.581]C[+57.021]SAAC[+57.021]PGLQLSNNPVK.G	HexNAc(2)Hex(8)	C[+57]*2, N[+1703]	1178.15	3	3532.45	3532.44	0	0.7	642	Specific	687.18	491.79	491.79	9.85	47	>sp|P05107|ITB2_HUMAN Integrin beta-2 OS=Homo sapiens OX=9606 GN=ITGB2 PE=1 SV=2	27	ITB2	controllerType=0 controllerNumber=1 scan=9936	27.7901
36154	Top500_RP_EThcD_1.raw_20200217	Top500	RP	EThcD	1	13416:2	25	R.AGPN[+1378.476]GTLFVADAYK.G	HexNAc(2)Hex(6)	N[+1378]	1401.6	2	2802.2	2802.2	0	1	157	Specific	201.53	123.9	123.9	1.55	41	>sp|Q9HDC9|APMAP_HUMAN Adipocyte plasma membrane-associated protein OS=Homo sapiens OX=9606 GN=APMAP PE=1 SV=2	41	APMAP	controllerType=0 controllerNumber=1 scan=13851	36.5563
36155	Top500_RP_EThcD_1.raw_20200217	Top500	RP	EThcD	1	13515:2	25	R.AGPN[+1216.423]GTLFVADAYK.G	HexNAc(2)Hex(5)	N[+1216]	1320.58	2	2640.14	2640.14	0	-0.1	157	Specific	259.16	184.68	184.68	4.21	41	>sp|Q9HDC9|APMAP_HUMAN Adipocyte plasma membrane-associated protein OS=Homo sapiens OX=9606 GN=APMAP PE=1 SV=2	41	APMAP	controllerType=0 controllerNumber=1 scan=13929	36.7418
36156	Top500_RP_EThcD_1.raw_20200217	Top500	RP	EThcD	1	13545:2	25	R.AGPN[+1216.423]GTLFVADAYK.G	HexNAc(2)Hex(5)	N[+1216]	1320.57	2	2640.14	2640.14	0	-1.3	157	Specific	271.85	192.54	192.54	4.33	41	>sp|Q9HDC9|APMAP_HUMAN Adipocyte plasma membrane-associated protein OS=Homo sapiens OX=9606 GN=APMAP PE=1 SV=2	41	APMAP	controllerType=0 controllerNumber=1 scan=13952	36.7959
36157	Top500_RP_EThcD_1.raw_20200217	Top500	RP	EThcD	1	13446:2	25	R.AGPN[+1378.476]GTLFVADAYK.G	HexNAc(2)Hex(6)	N[+1378]	1401.61	2	2802.2	2802.2	0	2.7	157	Specific	350.09	275.28	275.28	4.28	41	>sp|Q9HDC9|APMAP_HUMAN Adipocyte plasma membrane-associated protein OS=Homo sapiens OX=9606 GN=APMAP PE=1 SV=2	41	APMAP	controllerType=0 controllerNumber=1 scan=13873	36.6046
36158	Top500_RP_EThcD_1.raw_20200217	Top500	RP	EThcD	1	13415:2	25	R.AGPN[+1378.476]GTLFVADAYK.G	HexNAc(2)Hex(6)	N[+1378]	1401.6	2	2802.2	2802.2	0	1	157	Specific	510.33	391.09	391.09	6.75	41	>sp|Q9HDC9|APMAP_HUMAN Adipocyte plasma membrane-associated protein OS=Homo sapiens OX=9606 GN=APMAP PE=1 SV=2	41	APMAP	controllerType=0 controllerNumber=1 scan=13850	36.5534
36159	Top500_RP_EThcD_1.raw_20200217	Top500	RP	EThcD	1	13514:2	25	R.AGPN[+1216.423]GTLFVADAYK.G	HexNAc(2)Hex(5)	N[+1216]	1320.58	2	2640.14	2640.14	0	-0.1	157	Specific	574.15	449.74	449.74	7.25	41	>sp|Q9HDC9|APMAP_HUMAN Adipocyte plasma membrane-associated protein OS=Homo sapiens OX=9606 GN=APMAP PE=1 SV=2	41	APMAP	controllerType=0 controllerNumber=1 scan=13928	36.7383
36160	Top500_RP_EThcD_1.raw_20200217	Top500	RP	EThcD	1	13544:2	25	R.AGPN[+1216.423]GTLFVADAYK.G	HexNAc(2)Hex(5)	N[+1216]	1320.57	2	2640.14	2640.14	0	-1.3	157	Specific	593.6	459.46	459.46	8.28	41	>sp|Q9HDC9|APMAP_HUMAN Adipocyte plasma membrane-associated protein OS=Homo sapiens OX=9606 GN=APMAP PE=1 SV=2	41	APMAP	controllerType=0 controllerNumber=1 scan=13951	36.793
36261	Top500_RP_EThcD_1.raw_20200217	Top500	RP	EThcD	1	22441:2	28	E.DGNWDLVGNNTPI.F	-		707.833	2	1414.66	1414.66	0	-0.3	140	CRagged	171.21	171.21	171.21	1.94	34	>sp|P04040|CATA_HUMAN Catalase OS=Homo sapiens OX=9606 GN=CAT PE=1 SV=3	38	CATA	controllerType=0 controllerNumber=1 scan=21280	53.5354
36293	Top500_RP_EThcD_1.raw_20200217	Top500	RP	EThcD	1	09136:2	28	R.FNTANDDNVTQV.R	-		669.302	2	1337.6	1337.6	0	-0.5	432	CRagged	232.13	179.3	179.3	2.75	34	>sp|P04040|CATA_HUMAN Catalase OS=Homo sapiens OX=9606 GN=CAT PE=1 SV=3	38	CATA	controllerType=0 controllerNumber=1 scan=10493	29.0053
36294	Top500_RP_EThcD_1.raw_20200217	Top500	RP	EThcD	1	05648:2	28	R.FNTANDDNVTQVR.A	-		747.352	2	1493.7	1493.7	0	-0.8	432	Specific	569.99	494.98	494.98	7.42	34	>sp|P04040|CATA_HUMAN Catalase OS=Homo sapiens OX=9606 GN=CAT PE=1 SV=3	38	CATA	controllerType=0 controllerNumber=1 scan=7680	22.7926
36316	Top500_RP_EThcD_1.raw_20200217	Top500	RP	EThcD	1	20266:1	29	K.TFVNITPAEV.G	-		1090.58	1	1090.58	1090.58	0	0	39	CRagged	159.56	118.64	118.64	1.53	31	>sp|P07737|PROF1_HUMAN Profilin-1 OS=Homo sapiens OX=9606 GN=PFN1 PE=1 SV=2	34	PROF1	controllerType=0 controllerNumber=1 scan=19424	49.1669
36335	Top500_RP_EThcD_1.raw_20200217	Top500	RP	EThcD	1	11267:2	29	R.TKSTGGAPTFNV.T	-		590.303	2	1179.6	1179.6	0	-1	90	CRagged	529.64	408.24	408.24	7.07	31	>sp|P07737|PROF1_HUMAN Profilin-1 OS=Homo sapiens OX=9606 GN=PFN1 PE=1 SV=2	34	PROF1	controllerType=0 controllerNumber=1 scan=12209	32.7161
36336	Top500_RP_EThcD_1.raw_20200217	Top500	RP	EThcD	1	08767:3	29	R.TKSTGGAPTFNVTVTK.T	-		536.961	3	1608.87	1608.86	0	4.9	90	Specific	283.86	283.86	283.86	2.68	31	>sp|P07737|PROF1_HUMAN Profilin-1 OS=Homo sapiens OX=9606 GN=PFN1 PE=1 SV=2	34	PROF1	controllerType=0 controllerNumber=1 scan=10214	28.3717
36337	Top500_RP_EThcD_1.raw_20200217	Top500	RP	EThcD	1	18087:2	29	K.STGGAPTFNVTV.T	-		575.79	2	1150.57	1150.57	0	-0.7	92	CRagged	569.8	395.93	395.93	6.66	31	>sp|P07737|PROF1_HUMAN Profilin-1 OS=Homo sapiens OX=9606 GN=PFN1 PE=1 SV=2	34	PROF1	controllerType=0 controllerNumber=1 scan=17582	44.8161
36338	Top500_RP_EThcD_1.raw_20200217	Top500	RP	EThcD	1	11172:2	29	K.STGGAPTFNVTVTK.T	-		690.362	2	1379.72	1379.72	0	-0.4	92	Specific	677.29	491.98	491.98	10.42	31	>sp|P07737|PROF1_HUMAN Profilin-1 OS=Homo sapiens OX=9606 GN=PFN1 PE=1 SV=2	34	PROF1	controllerType=0 controllerNumber=1 scan=12139	32.5467
36339	Top500_RP_EThcD_1.raw_20200217	Top500	RP	EThcD	1	11269:2	29	K.STGGAPTFNVTVTK.T	-		690.362	2	1379.72	1379.72	0	-0.5	92	Specific	791.69	570.47	570.47	12.42	31	>sp|P07737|PROF1_HUMAN Profilin-1 OS=Homo sapiens OX=9606 GN=PFN1 PE=1 SV=2	34	PROF1	controllerType=0 controllerNumber=1 scan=12210	32.7176
36358	Top500_RP_EThcD_1.raw_20200217	Top500	RP	EThcD	1	17515:2	30	K.IISNASC[+57.021]TTNC[+57.021]LAPLAKV.I	-	C[+57]*2	966.994	2	1932.98	1932.99	0	-3.4	146	CRagged	173.36	173.36	173.36	1.97	31	>sp|P04406|G3P_HUMAN Glyceraldehyde-3-phosphate dehydrogenase OS=Homo sapiens OX=9606 GN=GAPDH PE=1 SV=3	36	G3P	controllerType=0 controllerNumber=1 scan=17098	43.6973
36359	Top500_RP_EThcD_1.raw_20200217	Top500	RP	EThcD	1	09018:2	30	I.SNASC[+57.021]TTNC[+57.021]LAPLAK.V	-	C[+57]*2	804.379	2	1607.75	1607.75	0	-0.4	148	NRagged	687.24	654.28	654.28	10.43	31	>sp|P04406|G3P_HUMAN Glyceraldehyde-3-phosphate dehydrogenase OS=Homo sapiens OX=9606 GN=GAPDH PE=1 SV=3	36	G3P	controllerType=0 controllerNumber=1 scan=10408	28.8098
36360	Top500_RP_EThcD_1.raw_20200217	Top500	RP	EThcD	1	15212:2	30	I.SNASC[+57.021]TTNC[+57.021]LAPLAKV.I	-	C[+57]*2	853.912	2	1706.82	1706.82	0	-1.7	148	Non	371.15	371.15	371.15	5.51	31	>sp|P04406|G3P_HUMAN Glyceraldehyde-3-phosphate dehydrogenase OS=Homo sapiens OX=9606 GN=GAPDH PE=1 SV=3	36	G3P	controllerType=0 controllerNumber=1 scan=15285	39.6543
36431	Top500_RP_EThcD_1.raw_20200217	Top500	RP	EThcD	1	22078:2	32	V.TILPLPLQN[+876.322]ATVE.A	HexNAc(2)Hex(2)dHex(1)	N[+876]	1143.07	2	2285.13	2285.13	0	1.5	132	NRagged	173.74	141.24	141.24	1.16	31	>sp|P20160|CAP7_HUMAN Azurocidin OS=Homo sapiens OX=9606 GN=AZU1 PE=1 SV=3	31	CAP7	controllerType=0 controllerNumber=1 scan=20955	52.6712
36432	Top500_RP_EThcD_1.raw_20200217	Top500	RP	EThcD	1	23374:2	32	V.TILPLPLQN[+203.079]ATVE.A	HexNAc(1)	N[+203]	806.444	2	1611.88	1611.88	0	-2.1	132	NRagged	233.44	233.44	233.44	4	31	>sp|P20160|CAP7_HUMAN Azurocidin OS=Homo sapiens OX=9606 GN=AZU1 PE=1 SV=3	31	CAP7	controllerType=0 controllerNumber=1 scan=22215	55.7854
36433	Top500_RP_EThcD_1.raw_20200217	Top500	RP	EThcD	1	22863:2	32	V.TILPLPLQN[+349.137]ATVE.A	HexNAc(1)dHex(1)	N[+349]	879.47	2	1757.93	1757.94	0	-5.1	132	NRagged	258.55	258.55	258.55	2.91	31	>sp|P20160|CAP7_HUMAN Azurocidin OS=Homo sapiens OX=9606 GN=AZU1 PE=1 SV=3	31	CAP7	controllerType=0 controllerNumber=1 scan=21737	54.6215
36434	Top500_RP_EThcD_1.raw_20200217	Top500	RP	EThcD	1	22891:2	32	V.TILPLPLQN[+203.079]ATVE.A	HexNAc(1)	N[+203]	806.442	2	1611.88	1611.88	0	-5.1	132	NRagged	311.93	219.94	219.94	3.52	31	>sp|P20160|CAP7_HUMAN Azurocidin OS=Homo sapiens OX=9606 GN=AZU1 PE=1 SV=3	31	CAP7	controllerType=0 controllerNumber=1 scan=21772	54.7045
36435	Top500_RP_EThcD_1.raw_20200217	Top500	RP	EThcD	1	22888:2	32	V.TILPLPLQN[+203.079]ATVE.A	HexNAc(1)	N[+203]	806.442	2	1611.88	1611.88	0	-5.1	132	NRagged	334.65	291.01	291.01	3.61	31	>sp|P20160|CAP7_HUMAN Azurocidin OS=Homo sapiens OX=9606 GN=AZU1 PE=1 SV=3	31	CAP7	controllerType=0 controllerNumber=1 scan=21770	54.7001
36436	Top500_RP_EThcD_1.raw_20200217	Top500	RP	EThcD	1	23026:2	32	V.TILPLPLQN[+349.137]ATVE.A	HexNAc(1)dHex(1)	N[+349]	879.473	2	1757.94	1757.94	0	-1.5	132	NRagged	348.06	311.17	311.17	4.86	31	>sp|P20160|CAP7_HUMAN Azurocidin OS=Homo sapiens OX=9606 GN=AZU1 PE=1 SV=3	31	CAP7	controllerType=0 controllerNumber=1 scan=21885	55.0065
36437	Top500_RP_EThcD_1.raw_20200217	Top500	RP	EThcD	1	22077:2	32	V.TILPLPLQN[+876.322]ATVE.A	HexNAc(2)Hex(2)dHex(1)	N[+876]	1143.07	2	2285.13	2285.13	0	1.5	132	NRagged	536.67	458.29	458.29	6.58	31	>sp|P20160|CAP7_HUMAN Azurocidin OS=Homo sapiens OX=9606 GN=AZU1 PE=1 SV=3	31	CAP7	controllerType=0 controllerNumber=1 scan=20954	52.6681
36440	Top500_RP_EThcD_1.raw_20200217	Top500	RP	EThcD	1	11151:2	32	R.FVN[+730.264]VTVTPE.D	HexNAc(2)Hex(2)	N[+730]	868.399	2	1735.79	1735.79	0	1	169	Specific	250.25	231.93	231.93	2.61	31	>sp|P20160|CAP7_HUMAN Azurocidin OS=Homo sapiens OX=9606 GN=AZU1 PE=1 SV=3	31	CAP7	controllerType=0 controllerNumber=1 scan=12122	32.5145
36441	Top500_RP_EThcD_1.raw_20200217	Top500	RP	EThcD	1	11114:2	32	R.FVN[+876.322]VTVTPE.D	HexNAc(2)Hex(2)dHex(1)	N[+876]	941.428	2	1881.85	1881.85	0	0.4	169	Specific	354.5	274.9	274.9	3.78	31	>sp|P20160|CAP7_HUMAN Azurocidin OS=Homo sapiens OX=9606 GN=AZU1 PE=1 SV=3	31	CAP7	controllerType=0 controllerNumber=1 scan=12098	32.4607
36442	Top500_RP_EThcD_1.raw_20200217	Top500	RP	EThcD	1	11147:2	32	R.FVN[+730.264]VTVTPE.D	HexNAc(2)Hex(2)	N[+730]	868.399	2	1735.79	1735.79	0	1	169	Specific	448.36	345.66	345.66	5.01	31	>sp|P20160|CAP7_HUMAN Azurocidin OS=Homo sapiens OX=9606 GN=AZU1 PE=1 SV=3	31	CAP7	controllerType=0 controllerNumber=1 scan=12120	32.5116
36443	Top500_RP_EThcD_1.raw_20200217	Top500	RP	EThcD	1	11111:2	32	R.FVN[+876.322]VTVTPE.D	HexNAc(2)Hex(2)dHex(1)	N[+876]	941.428	2	1881.85	1881.85	0	0.4	169	Specific	560.24	430.97	430.97	6.4	31	>sp|P20160|CAP7_HUMAN Azurocidin OS=Homo sapiens OX=9606 GN=AZU1 PE=1 SV=3	31	CAP7	controllerType=0 controllerNumber=1 scan=12096	32.4578
36466	Top500_RP_EThcD_1.raw_20200217	Top500	RP	EThcD	1	06867:3	33	K.NVM[+15.995]DKNGDAYGFYN[+1378.476]NSVK.T	HexNAc(2)Hex(6)	M[+16], N[+1378]	1144.14	3	3430.39	3430.39	0	1.5	58	Specific	161.54	161.54	161.54	2.36	41	>sp|Q6P4A8|PLBL1_HUMAN Phospholipase B-like 1 OS=Homo sapiens OX=9606 GN=PLBD1 PE=1 SV=2	99	PLBL1	controllerType=0 controllerNumber=1 scan=8599	24.9248
36467	Top500_RP_EThcD_1.raw_20200217	Top500	RP	EThcD	1	06865:3	33	K.NVM[+15.995]DKNGDAYGFYN[+1378.476]NSVK.T	HexNAc(2)Hex(6)	M[+16], N[+1378]	1144.14	3	3430.39	3430.39	0	1.5	58	Specific	359.92	175.47	175.47	4.75	41	>sp|Q6P4A8|PLBL1_HUMAN Phospholipase B-like 1 OS=Homo sapiens OX=9606 GN=PLBD1 PE=1 SV=2	99	PLBL1	controllerType=0 controllerNumber=1 scan=8597	24.9216
36471	Top500_RP_EThcD_1.raw_20200217	Top500	RP	EThcD	1	08077:2	33	K.NGDAYGFYN[+1378.476]NSVK.T	HexNAc(2)Hex(6)	N[+1378]	1414.06	2	2827.12	2827.12	0	0.7	63	Specific	306.96	199.69	199.69	4.58	41	>sp|Q6P4A8|PLBL1_HUMAN Phospholipase B-like 1 OS=Homo sapiens OX=9606 GN=PLBD1 PE=1 SV=2	99	PLBL1	controllerType=0 controllerNumber=1 scan=9661	27.1656
36504	Top500_RP_EThcD_1.raw_20200217	Top500	RP	EThcD	1	07717:3	33	K.LNHSLDKGTLY.I	-		420.89	3	1260.66	1260.66	0	-1.3	365	CRagged	240.53	238.46	238.46	2.45	41	>sp|Q6P4A8|PLBL1_HUMAN Phospholipase B-like 1 OS=Homo sapiens OX=9606 GN=PLBD1 PE=1 SV=2	99	PLBL1	controllerType=0 controllerNumber=1 scan=9305	26.4251
36538	Top500_RP_EThcD_1.raw_20200217	Top500	RP	EThcD	1	12451:2	34	R.GYAFNHSADFE.T	-		629.262	2	1257.52	1257.52	0	-0.9	201	Specific	482.9	323.77	323.77	5.62	30	>sp|P61160|ARP2_HUMAN Actin-related protein 2 OS=Homo sapiens OX=9606 GN=ACTR2 PE=1 SV=1	47	ARP2	controllerType=0 controllerNumber=1 scan=13106	34.7722
36539	Top500_RP_EThcD_1.raw_20200217	Top500	RP	EThcD	1	12449:2	34	R.GYAFNHSADFE.T	-		629.262	2	1257.52	1257.52	0	-0.9	201	Specific	608.03	429.5	429.5	9.28	30	>sp|P61160|ARP2_HUMAN Actin-related protein 2 OS=Homo sapiens OX=9606 GN=ACTR2 PE=1 SV=1	47	ARP2	controllerType=0 controllerNumber=1 scan=13104	34.7627
36540	Top500_RP_EThcD_1.raw_20200217	Top500	RP	EThcD	1	07581:2	34	Y.AFNHSADFE.T	-		519.219	2	1037.43	1037.43	0	-2	203	NRagged	240.73	101.63	101.63	1.56	30	>sp|P61160|ARP2_HUMAN Actin-related protein 2 OS=Homo sapiens OX=9606 GN=ACTR2 PE=1 SV=1	47	ARP2	controllerType=0 controllerNumber=1 scan=9160	26.1226
36541	Top500_RP_EThcD_1.raw_20200217	Top500	RP	EThcD	1	07520:2	34	Y.AFNHSADFE.T	-		519.22	2	1037.43	1037.43	0	-0.6	203	NRagged	313.27	140.26	140.26	3.45	30	>sp|P61160|ARP2_HUMAN Actin-related protein 2 OS=Homo sapiens OX=9606 GN=ACTR2 PE=1 SV=1	47	ARP2	controllerType=0 controllerNumber=1 scan=9106	26.021
36542	Top500_RP_EThcD_1.raw_20200217	Top500	RP	EThcD	1	02396:1	34	F.NHSADFE.T	-		819.325	1	819.325	819.327	0	-2.1	205	NRagged	362.29	288.87	288.87	4.76	30	>sp|P61160|ARP2_HUMAN Actin-related protein 2 OS=Homo sapiens OX=9606 GN=ACTR2 PE=1 SV=1	47	ARP2	controllerType=0 controllerNumber=1 scan=5070	17.4518
36557	Top500_RP_EThcD_1.raw_20200217	Top500	RP	EThcD	1	16893:2	35	E.IIANDQGNRTTPSYVAF.T	-		933.969	2	1866.93	1866.93	0	-1.7	28	CRagged	329.2	329.2	329.2	5.14	38	>sp|P0DMV9|HS71B_HUMAN Heat shock 70 kDa protein 1B OS=Homo sapiens OX=9606 GN=HSPA1B PE=1 SV=1	106	HS71B	controllerType=0 controllerNumber=1 scan=16574	42.5685
36605	Top500_RP_EThcD_1.raw_20200217	Top500	RP	EThcD	1	03142:1	36	R.NLTFH.K	-		631.32	1	631.32	631.32	0	-0.4	97	CRagged	383.26	45.61	45.61	1.33	43	>sp|P04839|CY24B_HUMAN Cytochrome b-245 heavy chain OS=Homo sapiens OX=9606 GN=CYBB PE=1 SV=2	61	CY24B	controllerType=0 controllerNumber=1 scan=5631	18.5723
36640	Top500_RP_EThcD_1.raw_20200217	Top500	RP	EThcD	1	01852:2	36	K.YC[+57.021]NNATNLK.L	-	C[+57]	549.255	2	1097.5	1097.5	0	-1.1	427	Specific	419.93	261.94	261.94	5.03	43	>sp|P04839|CY24B_HUMAN Cytochrome b-245 heavy chain OS=Homo sapiens OX=9606 GN=CYBB PE=1 SV=2	61	CY24B	controllerType=0 controllerNumber=1 scan=4640	16.5861
36677	Top500_RP_EThcD_1.raw_20200217	Top500	RP	EThcD	1	08067:2	37	K.C[+57.021]VNTTLQIK.G	-	C[+57]	538.791	2	1076.58	1076.58	0	-1.4	356	Specific	208.26	119.49	119.49	1.12	23	>sp|Q01518|CAP1_HUMAN Adenylyl cyclase-associated protein 1 OS=Homo sapiens OX=9606 GN=CAP1 PE=1 SV=5	177	CAP1	controllerType=0 controllerNumber=1 scan=9653	27.1539
36678	Top500_RP_EThcD_1.raw_20200217	Top500	RP	EThcD	1	08123:2	37	K.C[+57.021]VNTTLQIK.G	-	C[+57]	538.792	2	1076.58	1076.58	0	-0.6	356	Specific	495.85	296.91	296.91	5.36	23	>sp|Q01518|CAP1_HUMAN Adenylyl cyclase-associated protein 1 OS=Homo sapiens OX=9606 GN=CAP1 PE=1 SV=5	177	CAP1	controllerType=0 controllerNumber=1 scan=9696	27.2628
36693	Top500_RP_EThcD_1.raw_20200217	Top500	RP	EThcD	1	09424:3	38	V.VHPPPTPGSC[+57.021]GHGGVVN[+2060.755]ISKPSVV.Q	HexNAc(4)Hex(5)dHex(3)	C[+57], N[+2061]	1480.99	3	4440.96	4439.98	1	-4.9	237	Non	183.42	151.92	151.92	1.53	45	>sp|Q6UX06|OLFM4_HUMAN Olfactomedin-4 OS=Homo sapiens OX=9606 GN=OLFM4 PE=1 SV=1	84	OLFM4	controllerType=0 controllerNumber=1 scan=10712	29.5015
36694	Top500_RP_EThcD_1.raw_20200217	Top500	RP	EThcD	1	08915:4	38	V.VHPPPTPGSC[+57.021]GHGGVVN[+2935.037]ISKPSVV.Q	HexNAc(6)Hex(7)NeuAc(2)	C[+57], N[+2935]	1329.32	4	5314.27	5314.26	0	1.5	237	Non	224.43	160.35	17.77	4	45	>sp|Q6UX06|OLFM4_HUMAN Olfactomedin-4 OS=Homo sapiens OX=9606 GN=OLFM4 PE=1 SV=1	84	OLFM4	controllerType=0 controllerNumber=1 scan=10331	28.6554
36695	Top500_RP_EThcD_1.raw_20200217	Top500	RP	EThcD	1	09423:3	38	V.VHPPPTPGSC[+57.021]GHGGVVN[+2059.735]ISKPSVV.Q	HexNAc(4)Hex(5)dHex(1)NeuAc(1)	C[+57], N[+2060]	1479.99	3	4437.95	4438.96	-1	-1.5	237	Non	275.09	135.93	135.93	3.63	45	>sp|Q6UX06|OLFM4_HUMAN Olfactomedin-4 OS=Homo sapiens OX=9606 GN=OLFM4 PE=1 SV=1	84	OLFM4	controllerType=0 controllerNumber=1 scan=10712	29.5015
36696	Top500_RP_EThcD_1.raw_20200217	Top500	RP	EThcD	1	09358:4	38	V.VHPPPTPGSC[+57.021]GHGGVVN[+2059.735]ISKPSVV.Q	HexNAc(4)Hex(5)dHex(1)NeuAc(1)	C[+57], N[+2060]	1110.24	4	4437.95	4438.96	-1	-2.3	237	Non	296.86	102.83	102.83	3.89	45	>sp|Q6UX06|OLFM4_HUMAN Olfactomedin-4 OS=Homo sapiens OX=9606 GN=OLFM4 PE=1 SV=1	84	OLFM4	controllerType=0 controllerNumber=1 scan=10662	29.3873
36697	Top500_RP_EThcD_1.raw_20200217	Top500	RP	EThcD	1	09154:4	38	V.VHPPPTPGSC[+57.021]GHGGVVN[+2716.983]ISKPSVV.Q	HexNAc(5)Hex(6)dHex(3)NeuAc(1)	C[+57], N[+2717]	1274.56	4	5095.2	5096.21	-1	0.3	237	Non	307.86	255.54	43.89	4.61	45	>sp|Q6UX06|OLFM4_HUMAN Olfactomedin-4 OS=Homo sapiens OX=9606 GN=OLFM4 PE=1 SV=1	84	OLFM4	controllerType=0 controllerNumber=1 scan=10508	29.0306
36698	Top500_RP_EThcD_1.raw_20200217	Top500	RP	EThcD	1	09386:4	38	V.VHPPPTPGSC[+57.021]GHGGVVN[+2205.793]ISKPSVV.Q	HexNAc(4)Hex(5)dHex(2)NeuAc(1)	C[+57], N[+2206]	1147.01	4	4585.01	4585.02	0	-2.4	237	Non	347.9	143.59	32.16	4.87	45	>sp|Q6UX06|OLFM4_HUMAN Olfactomedin-4 OS=Homo sapiens OX=9606 GN=OLFM4 PE=1 SV=1	84	OLFM4	controllerType=0 controllerNumber=1 scan=10685	29.4407
36699	Top500_RP_EThcD_1.raw_20200217	Top500	RP	EThcD	1	09672:4	38	V.VHPPPTPGSC[+57.021]GHGGVVN[+1913.677]ISKPSVV.Q	HexNAc(4)Hex(5)NeuAc(1)	C[+57], N[+1914]	1073.73	4	4291.9	4292.9	-1	0.6	237	Non	360.08	277.63	277.63	4.94	45	>sp|Q6UX06|OLFM4_HUMAN Olfactomedin-4 OS=Homo sapiens OX=9606 GN=OLFM4 PE=1 SV=1	84	OLFM4	controllerType=0 controllerNumber=1 scan=10894	29.8789
36700	Top500_RP_EThcD_1.raw_20200217	Top500	RP	EThcD	1	09420:3	38	V.VHPPPTPGSC[+57.021]GHGGVVN[+2059.735]ISKPSVV.Q	HexNAc(4)Hex(5)dHex(1)NeuAc(1)	C[+57], N[+2060]	1479.99	3	4437.95	4438.96	-1	-1.5	237	Non	392.68	206.19	206.19	4.93	45	>sp|Q6UX06|OLFM4_HUMAN Olfactomedin-4 OS=Homo sapiens OX=9606 GN=OLFM4 PE=1 SV=1	84	OLFM4	controllerType=0 controllerNumber=1 scan=10710	29.4974
36701	Top500_RP_EThcD_1.raw_20200217	Top500	RP	EThcD	1	09293:4	38	V.VHPPPTPGSC[+57.021]GHGGVVN[+2059.735]ISKPSVV.Q	HexNAc(4)Hex(5)dHex(1)NeuAc(1)	C[+57], N[+2060]	1110.5	4	4438.98	4438.96	0	4	237	Non	475.93	409.5	136.39	6.39	45	>sp|Q6UX06|OLFM4_HUMAN Olfactomedin-4 OS=Homo sapiens OX=9606 GN=OLFM4 PE=1 SV=1	84	OLFM4	controllerType=0 controllerNumber=1 scan=10616	29.299
36702	Top500_RP_EThcD_1.raw_20200217	Top500	RP	EThcD	1	09189:4	38	V.VHPPPTPGSC[+57.021]GHGGVVN[+2424.867]ISKPSVV.Q	HexNAc(5)Hex(6)dHex(1)NeuAc(1)	C[+57], N[+2425]	1201.78	4	4804.09	4804.09	0	-0.6	237	Non	501.78	402.69	92.79	7.53	45	>sp|Q6UX06|OLFM4_HUMAN Olfactomedin-4 OS=Homo sapiens OX=9606 GN=OLFM4 PE=1 SV=1	84	OLFM4	controllerType=0 controllerNumber=1 scan=10536	29.0903
36703	Top500_RP_EThcD_1.raw_20200217	Top500	RP	EThcD	1	09360:4	38	V.VHPPPTPGSC[+57.021]GHGGVVN[+2059.735]ISKPSVV.Q	HexNAc(4)Hex(5)dHex(1)NeuAc(1)	C[+57], N[+2060]	1110.24	4	4437.95	4438.96	-1	-2.3	237	Non	681.9	398.64	398.64	10.41	45	>sp|Q6UX06|OLFM4_HUMAN Olfactomedin-4 OS=Homo sapiens OX=9606 GN=OLFM4 PE=1 SV=1	84	OLFM4	controllerType=0 controllerNumber=1 scan=10664	29.3935
36704	Top500_RP_EThcD_1.raw_20200217	Top500	RP	EThcD	1	09389:4	38	V.VHPPPTPGSC[+57.021]GHGGVVN[+2205.793]ISKPSVV.Q	HexNAc(4)Hex(5)dHex(2)NeuAc(1)	C[+57], N[+2206]	1147.01	4	4585.01	4585.02	0	-2.4	237	Non	703.57	620.4	73.88	11.56	45	>sp|Q6UX06|OLFM4_HUMAN Olfactomedin-4 OS=Homo sapiens OX=9606 GN=OLFM4 PE=1 SV=1	84	OLFM4	controllerType=0 controllerNumber=1 scan=10687	29.4447
36725	Top500_RP_EThcD_1.raw_20200217	Top500	RP	EThcD	1	10094:2	38	R.VN[+1540.529]LTTNTI.A	HexNAc(2)Hex(7)	N[+1541]	1208.51	2	2416.01	2416.01	0	1.1	351	CRagged	350.51	153.04	153.04	3.75	45	>sp|Q6UX06|OLFM4_HUMAN Olfactomedin-4 OS=Homo sapiens OX=9606 GN=OLFM4 PE=1 SV=1	84	OLFM4	controllerType=0 controllerNumber=1 scan=11217	30.5518
36727	Top500_RP_EThcD_1.raw_20200217	Top500	RP	EThcD	1	14028:2	38	R.VN[+1216.423]LTTNTIAV.T	HexNAc(2)Hex(5)	N[+1216]	1131.51	2	2262.01	2262.01	0	-0.2	351	CRagged	222.47	133.6	133.6	3.35	45	>sp|Q6UX06|OLFM4_HUMAN Olfactomedin-4 OS=Homo sapiens OX=9606 GN=OLFM4 PE=1 SV=1	84	OLFM4	controllerType=0 controllerNumber=1 scan=14327	37.5962
36759	Top500_RP_EThcD_1.raw_20200217	Top500	RP	EThcD	1	09562:2	39	E.ISHSWTGNLVTNK.T	-		728.88	2	1456.75	1456.75	0	-0.9	298	Specific	174.34	174.34	174.34	1.69	31	>sp|P09960|LKHA4_HUMAN Leukotriene A-4 hydrolase OS=Homo sapiens OX=9606 GN=LTA4H PE=1 SV=2	33	LKHA4	controllerType=0 controllerNumber=1 scan=10811	29.7088
36760	Top500_RP_EThcD_1.raw_20200217	Top500	RP	EThcD	1	09559:2	39	E.ISHSWTGNLVTNK.T	-		728.88	2	1456.75	1456.75	0	-0.9	298	Specific	479.08	375.6	375.6	5.27	31	>sp|P09960|LKHA4_HUMAN Leukotriene A-4 hydrolase OS=Homo sapiens OX=9606 GN=LTA4H PE=1 SV=2	33	LKHA4	controllerType=0 controllerNumber=1 scan=10809	29.7059
36761	Top500_RP_EThcD_1.raw_20200217	Top500	RP	EThcD	1	09497:3	39	E.ISHSWTGNLVTNK.T	-		486.256	3	1456.75	1456.75	0	-1.4	298	Specific	664.04	616.87	616.87	10.4	31	>sp|P09960|LKHA4_HUMAN Leukotriene A-4 hydrolase OS=Homo sapiens OX=9606 GN=LTA4H PE=1 SV=2	33	LKHA4	controllerType=0 controllerNumber=1 scan=10763	29.6191
36765	Top500_RP_EThcD_1.raw_20200217	Top500	RP	EThcD	1	07891:3	39	I.SHSWTGNLVTNK.T	-		448.561	3	1343.67	1343.67	0	-1.5	299	NRagged	516.04	427.67	427.67	6.83	31	>sp|P09960|LKHA4_HUMAN Leukotriene A-4 hydrolase OS=Homo sapiens OX=9606 GN=LTA4H PE=1 SV=2	33	LKHA4	controllerType=0 controllerNumber=1 scan=9459	26.7053
36766	Top500_RP_EThcD_1.raw_20200217	Top500	RP	EThcD	1	07864:2	39	I.SHSWTGNLVTNK.T	-		672.336	2	1343.67	1343.67	0	-3.7	299	NRagged	660.31	477.9	477.9	9.42	31	>sp|P09960|LKHA4_HUMAN Leukotriene A-4 hydrolase OS=Homo sapiens OX=9606 GN=LTA4H PE=1 SV=2	33	LKHA4	controllerType=0 controllerNumber=1 scan=9435	26.6635
36783	Top500_RP_EThcD_1.raw_20200217	Top500	RP	EThcD	1	19670:2	39	E.VYNFNAINNSEI.R	-		699.339	2	1397.67	1397.67	0	0.9	524	CRagged	338.44	263.08	263.08	3.49	31	>sp|P09960|LKHA4_HUMAN Leukotriene A-4 hydrolase OS=Homo sapiens OX=9606 GN=LTA4H PE=1 SV=2	33	LKHA4	controllerType=0 controllerNumber=1 scan=18848	47.8117
36838	Top500_RP_EThcD_1.raw_20200217	Top500	RP	EThcD	1	16841:3	41	R.SYDVPPPPMEPDHPFYSNISK.D	-		806.376	3	2417.11	2417.11	0	0.3	118	Specific	417.72	398.71	398.71	6.92	18	>sp|P18669|PGAM1_HUMAN Phosphoglycerate mutase 1 OS=Homo sapiens OX=9606 GN=PGAM1 PE=1 SV=2	54	PGAM1	controllerType=0 controllerNumber=1 scan=16536	42.4946
36839	Top500_RP_EThcD_1.raw_20200217	Top500	RP	EThcD	1	16642:3	41	R.SYDVPPPPMEPDHPFYSNISK.D	-		806.375	3	2417.11	2417.11	0	-0.4	118	Specific	596.09	439.34	439.34	8.69	18	>sp|P18669|PGAM1_HUMAN Phosphoglycerate mutase 1 OS=Homo sapiens OX=9606 GN=PGAM1 PE=1 SV=2	54	PGAM1	controllerType=0 controllerNumber=1 scan=16385	42.1791
36840	Top500_RP_EThcD_1.raw_20200217	Top500	RP	EThcD	1	13840:3	41	R.SYDVPPPPM[+15.995]EPDHPFYSNISK.D	-	M[+16]	811.706	3	2433.1	2433.11	0	-0.8	118	Specific	179.25	179.25	179.25	1.97	18	>sp|P18669|PGAM1_HUMAN Phosphoglycerate mutase 1 OS=Homo sapiens OX=9606 GN=PGAM1 PE=1 SV=2	54	PGAM1	controllerType=0 controllerNumber=1 scan=14167	37.2697
36841	Top500_RP_EThcD_1.raw_20200217	Top500	RP	EThcD	1	13818:3	41	R.SYDVPPPPM[+15.995]EPDHPFYSNISK.D	-	M[+16]	811.706	3	2433.1	2433.11	0	-0.8	118	Specific	636.57	554.18	554.18	9.69	18	>sp|P18669|PGAM1_HUMAN Phosphoglycerate mutase 1 OS=Homo sapiens OX=9606 GN=PGAM1 PE=1 SV=2	54	PGAM1	controllerType=0 controllerNumber=1 scan=14150	37.2332
36864	Top500_RP_EThcD_1.raw_20200217	Top500	RP	EThcD	1	05901:3	42	S.SFLLN[+2205.793]HTR.Q	HexNAc(4)Hex(5)dHex(2)NeuAc(1)	N[+2206]	1065.11	3	3193.33	3193.33	0	-1	378	NRagged	250.89	9.39	9.39	1.95	17	>sp|Q8N6Q3|CD177_HUMAN CD177 antigen OS=Homo sapiens OX=9606 GN=CD177 PE=1 SV=2	57	CD177	controllerType=0 controllerNumber=1 scan=7858	23.1976
36921	Top500_RP_EThcD_1.raw_20200217	Top500	RP	EThcD	1	13879:2	45	R.VQNATLAVANITNADSATR.L	-		965.502	2	1930	1930	0	-1.1	126	Specific	719.64	705.24	705.24	11.47	22	>sp|P27105|STOM_HUMAN Erythrocyte band 7 integral membrane protein OS=Homo sapiens OX=9606 GN=STOM PE=1 SV=3	53	STOM	controllerType=0 controllerNumber=1 scan=14199	37.3325
36922	Top500_RP_EThcD_1.raw_20200217	Top500	RP	EThcD	1	11282:2	45	A.TLAVANITNADSATR.L	-		759.399	2	1517.79	1517.79	0	-0.8	130	NRagged	644.18	555.33	555.33	9.42	22	>sp|P27105|STOM_HUMAN Erythrocyte band 7 integral membrane protein OS=Homo sapiens OX=9606 GN=STOM PE=1 SV=3	53	STOM	controllerType=0 controllerNumber=1 scan=12217	32.7274
36925	Top500_RP_EThcD_1.raw_20200217	Top500	RP	EThcD	1	15489:2	45	K.NLSQILSDREE.I	-		652.328	2	1303.65	1303.65	0	-0.2	159	Specific	552.9	395.6	395.6	7.21	22	>sp|P27105|STOM_HUMAN Erythrocyte band 7 integral membrane protein OS=Homo sapiens OX=9606 GN=STOM PE=1 SV=3	53	STOM	controllerType=0 controllerNumber=1 scan=15494	40.1361
36932	Top500_RP_EThcD_1.raw_20200217	Top500	RP	EThcD	1	26797:2	45	E.KNSTIVFPLPI.D	-		614.868	2	1228.73	1228.73	0	-0.5	263	CRagged	200.06	110.49	110.49	1.55	22	>sp|P27105|STOM_HUMAN Erythrocyte band 7 integral membrane protein OS=Homo sapiens OX=9606 GN=STOM PE=1 SV=3	53	STOM	controllerType=0 controllerNumber=1 scan=25995	64.3996
37002	Top500_RP_EThcD_1.raw_20200217	Top500	RP	EThcD	1	12171:2	48	R.QVLDNLTM[+15.995]E.K	-	M[+16]	539.758	2	1078.51	1078.51	0	-0.7	262	Specific	307.28	229.57	229.57	3.9	17	>sp|P35527|K1C9_HUMAN Keratin, type I cytoskeletal 9 OS=Homo sapiens OX=9606 GN=KRT9 PE=1 SV=3	221	K1C9	controllerType=0 controllerNumber=1 scan=12898	34.2562
37053	Top500_RP_EThcD_1.raw_20200217	Top500	RP	EThcD	1	11240:2	50	F.ANVVNVC[+57.021]GNQSI.R	-	C[+57]	637.811	2	1274.62	1274.62	0	-0.5	76	Non	399.24	297.06	297.06	4.72	27	>sp|P12724|ECP_HUMAN Eosinophil cationic protein OS=Homo sapiens OX=9606 GN=RNASE3 PE=1 SV=2	70	ECP	controllerType=0 controllerNumber=1 scan=12189	32.6614
37055	Top500_RP_EThcD_1.raw_20200217	Top500	RP	EThcD	1	06780:2	50	F.ANVVNVC[+57.021]GNQSIR.C	-	C[+57]	715.862	2	1430.72	1430.72	0	-0.2	76	NRagged	643.14	422.54	422.54	9.54	27	>sp|P12724|ECP_HUMAN Eosinophil cationic protein OS=Homo sapiens OX=9606 GN=RNASE3 PE=1 SV=2	70	ECP	controllerType=0 controllerNumber=1 scan=8528	24.767
37056	Top500_RP_EThcD_1.raw_20200217	Top500	RP	EThcD	1	06809:2	50	F.ANVVNVC[+57.021]GNQSIR.C	-	C[+57]	715.862	2	1430.72	1430.72	0	-0.2	76	NRagged	643.93	436.97	436.97	9.54	27	>sp|P12724|ECP_HUMAN Eosinophil cationic protein OS=Homo sapiens OX=9606 GN=RNASE3 PE=1 SV=2	70	ECP	controllerType=0 controllerNumber=1 scan=8549	24.8002
37058	Top500_RP_EThcD_1.raw_20200217	Top500	RP	EThcD	1	01265:2	50	V.NVC[+57.021]GNQSIR.C	-	C[+57]	524.253	2	1047.5	1047.5	0	-0.8	80	NRagged	426.5	207.22	207.22	4.7	27	>sp|P12724|ECP_HUMAN Eosinophil cationic protein OS=Homo sapiens OX=9606 GN=RNASE3 PE=1 SV=2	70	ECP	controllerType=0 controllerNumber=1 scan=4207	15.5879
37061	Top500_RP_EThcD_1.raw_20200217	Top500	RP	EThcD	1	13357:2	50	L.LHC[+57.021]DLINPGAQN[+203.079]I.S	HexNAc(1)	C[+57], N[+203]	834.407	2	1667.81	1667.81	0	0	108	Non	355.95	286.79	286.79	4.63	27	>sp|P12724|ECP_HUMAN Eosinophil cationic protein OS=Homo sapiens OX=9606 GN=RNASE3 PE=1 SV=2	70	ECP	controllerType=0 controllerNumber=1 scan=13800	36.4592
37062	Top500_RP_EThcD_1.raw_20200217	Top500	RP	EThcD	1	13355:2	50	L.LHC[+57.021]DLINPGAQN[+203.079]I.S	HexNAc(1)	C[+57], N[+203]	834.407	2	1667.81	1667.81	0	0	108	Non	488.33	398.65	398.65	7.06	27	>sp|P12724|ECP_HUMAN Eosinophil cationic protein OS=Homo sapiens OX=9606 GN=RNASE3 PE=1 SV=2	70	ECP	controllerType=0 controllerNumber=1 scan=13798	36.4555
37063	Top500_RP_EThcD_1.raw_20200217	Top500	RP	EThcD	1	14417:2	50	H.C[+57.021]DLINPGAQN[+203.079]I.S	HexNAc(1)	C[+57], N[+203]	709.335	2	1417.66	1417.66	0	-0.5	110	Non	291.1	217.51	217.51	2.18	27	>sp|P12724|ECP_HUMAN Eosinophil cationic protein OS=Homo sapiens OX=9606 GN=RNASE3 PE=1 SV=2	70	ECP	controllerType=0 controllerNumber=1 scan=14611	38.2131
37064	Top500_RP_EThcD_1.raw_20200217	Top500	RP	EThcD	1	14414:2	50	H.C[+57.021]DLINPGAQN[+203.079]I.S	HexNAc(1)	C[+57], N[+203]	709.335	2	1417.66	1417.66	0	-0.5	110	Non	559.61	433.11	433.11	6.94	27	>sp|P12724|ECP_HUMAN Eosinophil cationic protein OS=Homo sapiens OX=9606 GN=RNASE3 PE=1 SV=2	70	ECP	controllerType=0 controllerNumber=1 scan=14609	38.2102
37065	Top500_RP_EThcD_1.raw_20200217	Top500	RP	EThcD	1	14711:2	50	C.DLINPGAQN[+203.079]I.S	HexNAc(1)	N[+203]	629.319	2	1257.63	1257.63	0	-1	111	Non	269.66	185.88	185.88	2.61	27	>sp|P12724|ECP_HUMAN Eosinophil cationic protein OS=Homo sapiens OX=9606 GN=RNASE3 PE=1 SV=2	70	ECP	controllerType=0 controllerNumber=1 scan=14845	38.6875
37066	Top500_RP_EThcD_1.raw_20200217	Top500	RP	EThcD	1	14709:2	50	C.DLINPGAQN[+203.079]I.S	HexNAc(1)	N[+203]	629.319	2	1257.63	1257.63	0	-1	111	Non	393.4	311.42	311.42	4.64	27	>sp|P12724|ECP_HUMAN Eosinophil cationic protein OS=Homo sapiens OX=9606 GN=RNASE3 PE=1 SV=2	70	ECP	controllerType=0 controllerNumber=1 scan=14843	38.6841
37079	Top500_RP_EThcD_1.raw_20200217	Top500	RP	EThcD	1	17922:2	51	V.MLWLQTNK.S	-		517.278	2	1033.55	1033.55	0	-1.5	174	NRagged	444.62	348.42	348.42	5.25	14	>sp|P47756|CAPZB_HUMAN F-actin-capping protein subunit beta OS=Homo sapiens OX=9606 GN=CAPZB PE=1 SV=4	56	CAPZB	controllerType=0 controllerNumber=1 scan=17457	44.4937
37081	Top500_RP_EThcD_1.raw_20200217	Top500	RP	EThcD	1	12790:2	51	V.M[+15.995]LWLQTNK.S	-	M[+16]	525.275	2	1049.54	1049.54	0	-1.1	174	NRagged	291.77	197.13	197.13	3.97	14	>sp|P47756|CAPZB_HUMAN F-actin-capping protein subunit beta OS=Homo sapiens OX=9606 GN=CAPZB PE=1 SV=4	56	CAPZB	controllerType=0 controllerNumber=1 scan=13380	35.456
37095	Top500_RP_EThcD_1.raw_20200217	Top500	RP	EThcD	1	14577:3	52	Q.AC[+57.021]FGRSREYQLN[+2424.867]D.S	HexNAc(5)Hex(6)dHex(1)NeuAc(1)	C[+57], N[+2425]	1347.54	3	4040.61	4040.6	0	3.4	139	NRagged	234.47	1.5	1.5	1.37	17	>sp|P04899|GNAI2_HUMAN Guanine nucleotide-binding protein G(i) subunit alpha-2 OS=Homo sapiens OX=9606 GN=GNAI2 PE=1 SV=3	43	GNAI2	controllerType=0 controllerNumber=1 scan=14734	38.4588
37136	Top500_RP_EThcD_1.raw_20200217	Top500	RP	EThcD	1	04912:2	53	I.HTNWTGHGGTVSSSSY.N	-		839.363	2	1677.72	1677.73	0	-3.7	466	Non	336.49	336.49	336.49	4.14	21	>sp|P52209|6PGD_HUMAN 6-phosphogluconate dehydrogenase, decarboxylating OS=Homo sapiens OX=9606 GN=PGD PE=1 SV=3	82	6PGD	controllerType=0 controllerNumber=1 scan=7033	21.3028
37170	Top500_RP_EThcD_1.raw_20200217	Top500	RP	EThcD	1	23502:2	55	E.GLNFN[+203.079]LTEIPE.A	HexNAc(1)	N[+203]	725.36	2	1449.71	1449.71	0	0.9	103	Specific	269.75	189.03	189.03	3.52	21	>sp|P01009|A1AT_HUMAN Alpha-1-antitrypsin OS=Homo sapiens OX=9606 GN=SERPINA1 PE=1 SV=3	272	A1AT	controllerType=0 controllerNumber=1 scan=22360	56.1312
37428	Top500_RP_EThcD_1.raw_20200217	Top500	RP	EThcD	1	07337:2	67	K.YSNSALGHVNC[+57.021]TIKE.L	-	C[+57]	846.903	2	1692.8	1692.8	0	-0.9	1091	Specific	345.96	312.23	312.23	4.61	12	>sp|Q9NQC3|RTN4_HUMAN Reticulon-4 OS=Homo sapiens OX=9606 GN=RTN4 PE=1 SV=2	112	RTN4	controllerType=0 controllerNumber=1 scan=8959	25.7048
37429	Top500_RP_EThcD_1.raw_20200217	Top500	RP	EThcD	1	05431:3	67	Y.SNSALGHVNC[+57.021]TIKE.L	-	C[+57]	510.584	3	1529.74	1529.74	0	-0.4	1092	NRagged	401.08	331.65	331.65	5.76	12	>sp|Q9NQC3|RTN4_HUMAN Reticulon-4 OS=Homo sapiens OX=9606 GN=RTN4 PE=1 SV=2	112	RTN4	controllerType=0 controllerNumber=1 scan=7529	22.4504
37430	Top500_RP_EThcD_1.raw_20200217	Top500	RP	EThcD	1	05421:2	67	Y.SNSALGHVNC[+57.021]TIKE.L	-	C[+57]	765.372	2	1529.74	1529.74	0	-0.6	1092	NRagged	759.59	483.13	483.13	12.27	12	>sp|Q9NQC3|RTN4_HUMAN Reticulon-4 OS=Homo sapiens OX=9606 GN=RTN4 PE=1 SV=2	112	RTN4	controllerType=0 controllerNumber=1 scan=7520	22.4186
37482	Top500_RP_EThcD_1.raw_20200217	Top500	RP	EThcD	1	07023:2	70	E.FAIQPNTTGK.Q	-		538.79	2	1076.57	1076.57	0	-0.9	18	Specific	515.27	335.45	335.45	5.68	16	>sp|P26038|MOES_HUMAN Moesin OS=Homo sapiens OX=9606 GN=MSN PE=1 SV=3	109	MOES	controllerType=0 controllerNumber=1 scan=8715	25.1893
37500	Top500_RP_EThcD_1.raw_20200217	Top500	RP	EThcD	1	20293:2	71	R.C[+57.021]LTQSGINGTYSPF.S	-	C[+57]	772.856	2	1544.7	1544.7	0	-0.8	76	CRagged	570.37	518.67	518.67	6.79	8	>sp|P28676|GRAN_HUMAN Grancalcin OS=Homo sapiens OX=9606 GN=GCA PE=1 SV=2	200	GRAN	controllerType=0 controllerNumber=1 scan=19444	49.213
37509	Top500_RP_EThcD_1.raw_20200217	Top500	RP	EThcD	1	06676:2	72	E.VNVSPC[+57.021]PTQPC[+57.021]QLSK.G	-	C[+57]*2	857.914	2	1714.82	1714.83	0	-3.1	37	Specific	633.82	565.96	565.96	8.71	7	>sp|P61916|NPC2_HUMAN NPC intracellular cholesterol transporter 2 OS=Homo sapiens OX=9606 GN=NPC2 PE=1 SV=1	95	NPC2	controllerType=0 controllerNumber=1 scan=8448	24.5796
37510	Top500_RP_EThcD_1.raw_20200217	Top500	RP	EThcD	1	04909:2	72	V.NVSPC[+57.021]PTQPC[+57.021]QLSK.G	-	C[+57]*2	808.38	2	1615.75	1615.76	0	-2	38	NRagged	585.82	543.58	543.58	8.3	7	>sp|P61916|NPC2_HUMAN NPC intracellular cholesterol transporter 2 OS=Homo sapiens OX=9606 GN=NPC2 PE=1 SV=1	95	NPC2	controllerType=0 controllerNumber=1 scan=7029	21.2943
37513	Top500_RP_EThcD_1.raw_20200217	Top500	RP	EThcD	1	20497:2	72	E.WQLQDDKNQSLF.C	-		761.369	2	1521.73	1521.73	0	-1.5	128	CRagged	387.12	387.12	387.12	6.32	7	>sp|P61916|NPC2_HUMAN NPC intracellular cholesterol transporter 2 OS=Homo sapiens OX=9606 GN=NPC2 PE=1 SV=1	95	NPC2	controllerType=0 controllerNumber=1 scan=19617	49.6017
37514	Top500_RP_EThcD_1.raw_20200217	Top500	RP	EThcD	1	19194:2	72	E.WQLQDDKN[+349.137]QSLF.C	HexNAc(1)dHex(1)	N[+349]	935.938	2	1870.87	1870.87	0	-0.8	128	CRagged	317.96	289.47	289.47	3.29	7	>sp|P61916|NPC2_HUMAN NPC intracellular cholesterol transporter 2 OS=Homo sapiens OX=9606 GN=NPC2 PE=1 SV=1	95	NPC2	controllerType=0 controllerNumber=1 scan=18466	46.8451
37515	Top500_RP_EThcD_1.raw_20200217	Top500	RP	EThcD	1	19192:2	72	E.WQLQDDKN[+349.137]QSLF.C	HexNAc(1)dHex(1)	N[+349]	935.938	2	1870.87	1870.87	0	-0.8	128	CRagged	595.78	527.12	527.12	8.26	7	>sp|P61916|NPC2_HUMAN NPC intracellular cholesterol transporter 2 OS=Homo sapiens OX=9606 GN=NPC2 PE=1 SV=1	95	NPC2	controllerType=0 controllerNumber=1 scan=18464	46.842
37624	Top500_RP_EThcD_1.raw_20200217	Top500	RP	EThcD	1	07567:2	79	K.DGYNYTLSK.T	-		530.75	2	1060.49	1060.49	0	-1.4	28	Specific	426.39	282.81	282.81	5.22	10	>sp|P31949|S10AB_HUMAN Protein S100-A11 OS=Homo sapiens OX=9606 GN=S100A11 PE=1 SV=2	48	S10AB	controllerType=0 controllerNumber=1 scan=9148	26.1032
37625	Top500_RP_EThcD_1.raw_20200217	Top500	RP	EThcD	1	08243:2	79	K.DGYNYTLSKTE.F	-		645.795	2	1290.58	1290.58	0	-0.8	28	Specific	573.42	423.35	423.35	7.12	10	>sp|P31949|S10AB_HUMAN Protein S100-A11 OS=Homo sapiens OX=9606 GN=S100A11 PE=1 SV=2	48	S10AB	controllerType=0 controllerNumber=1 scan=9788	27.4603
37626	Top500_RP_EThcD_1.raw_20200217	Top500	RP	EThcD	1	03719:2	79	Y.NYTLSKTE.F	-		478.24	2	955.472	955.473	0	-0.7	31	NRagged	224.17	112.87	112.87	1.83	10	>sp|P31949|S10AB_HUMAN Protein S100-A11 OS=Homo sapiens OX=9606 GN=S100A11 PE=1 SV=2	48	S10AB	controllerType=0 controllerNumber=1 scan=6069	19.4141
37734	Top500_RP_EThcD_1.raw_20200217	Top500	RP	EThcD	1	12293:2	85	E.SYANGINWSAAK.G	-		641.313	2	1281.62	1281.62	0	-2.6	299	Specific	554.12	398.71	398.71	7.08	17	>sp|O00602|FCN1_HUMAN Ficolin-1 OS=Homo sapiens OX=9606 GN=FCN1 PE=1 SV=2	171	FCN1	controllerType=0 controllerNumber=1 scan=12989	34.472
37745	Top500_RP_EThcD_1.raw_20200217	Top500	RP	EThcD	1	12720:2	86	R.NYTPQLSEAEVE.R	-		690.314	2	1379.62	1379.63	0	-8.5	119	Specific	485.34	366.86	366.86	4.11	19	>sp|P22894|MMP8_HUMAN Neutrophil collagenase OS=Homo sapiens OX=9606 GN=MMP8 PE=1 SV=1	385	MMP8	controllerType=0 controllerNumber=1 scan=13327	35.3399
37827	Top500_RP_EThcD_1.raw_20200217	Top500	RP	EThcD	1	16811:2	91	E.IINWLDKNQTAE.K	-		722.875	2	1444.74	1444.74	0	-0.2	577	Specific	508.93	322.8	322.8	5.55	15	>sp|P11142|HSP7C_HUMAN Heat shock cognate 71 kDa protein OS=Homo sapiens OX=9606 GN=HSPA8 PE=1 SV=1	146	HSP7C	controllerType=0 controllerNumber=1 scan=16512	42.449
37880	Top500_RP_EThcD_1.raw_20200217	Top500	RP	EThcD	1	13591:2	95	E.NLSNFIK.A	-		418.237	2	835.467	835.467	0	-0.7	87	Specific	363.47	101.66	101.66	3.73	5	>sp|Q99439|CNN2_HUMAN Calponin-2 OS=Homo sapiens OX=9606 GN=CNN2 PE=1 SV=4	152	CNN2	controllerType=0 controllerNumber=1 scan=13985	36.8712
37884	Top500_RP_EThcD_1.raw_20200217	Top500	RP	EThcD	1	08612:2	96	E.FVDITATNHTNE.I	-		681.32	2	1361.63	1361.63	0	-1	45	Specific	549.66	368.7	368.7	6.34	8	>sp|P35754|GLRX1_HUMAN Glutaredoxin-1 OS=Homo sapiens OX=9606 GN=GLRX PE=1 SV=2	85	GLRX1	controllerType=0 controllerNumber=1 scan=10078	28.0791
37964	Top500_RP_EThcD_1.raw_20200217	Top500	RP	EThcD	1	17141:2	104	L.NFTVGVDFTGSNGDPR.S	-		841.893	2	1682.78	1682.78	0	1.2	291	NRagged	315.05	315.05	315.05	4.86	11	>sp|O75131|CPNE3_HUMAN Copine-3 OS=Homo sapiens OX=9606 GN=CPNE3 PE=1 SV=1	169	CPNE3	controllerType=0 controllerNumber=1 scan=16801	43.041
37981	Top500_RP_EThcD_1.raw_20200217	Top500	RP	EThcD	1	15797:2	105	E.WNLTIK.K	-		387.728	2	774.45	774.451	0	-1.7	194	Specific	305.65	197.04	197.04	2.49	7	>sp|P52565|GDIR1_HUMAN Rho GDP-dissociation inhibitor 1 OS=Homo sapiens OX=9606 GN=ARHGDIA PE=1 SV=3	76	GDIR1	controllerType=0 controllerNumber=1 scan=15736	40.6965
37983	Top500_RP_EThcD_1.raw_20200217	Top500	RP	EThcD	1	13142:2	106	E.KFLIPNASQAE.S	-		609.329	2	1217.65	1217.65	0	-1.4	103	Specific	728.15	443.36	443.36	11.16	7	>sp|P63104|1433Z_HUMAN 14-3-3 protein zeta/delta OS=Homo sapiens OX=9606 GN=YWHAZ PE=1 SV=1	134	1433Z	controllerType=0 controllerNumber=1 scan=13644	36.0698
37988	Top500_RP_EThcD_1.raw_20200217	Top500	RP	EThcD	1	15618:3	106	R.LGLALN[+2350.830]FSVFYY[+79.966]E.I	HexNAc(4)Hex(5)dHex(1)NeuAc(2)	N[+2351], Y[+80]	1322.86	3	3966.57	3966.57	0	-0.4	168	Specific	287.85	22.54	0	1.55	7	>sp|P63104|1433Z_HUMAN 14-3-3 protein zeta/delta OS=Homo sapiens OX=9606 GN=YWHAZ PE=1 SV=1	134	1433Z	controllerType=0 controllerNumber=1 scan=15595	40.372
37991	Top500_RP_EThcD_1.raw_20200217	Top500	RP	EThcD	1	07106:2	107	E.LGSASAHGTPGSEAGPEELNT.S	-		991.457	2	1981.91	1981.91	0	-1.4	11	CRagged	247.9	243.66	243.66	3.21	10	>sp|Q96HJ5|MS4A3_HUMAN Membrane-spanning 4-domains subfamily A member 3 OS=Homo sapiens OX=9606 GN=MS4A3 PE=1 SV=1	223	MS4A3	controllerType=0 controllerNumber=1 scan=8775	25.3021
37992	Top500_RP_EThcD_1.raw_20200217	Top500	RP	EThcD	1	07103:2	107	E.LGSASAHGTPGSEAGPEELNT.S	-		991.457	2	1981.91	1981.91	0	-1.4	11	CRagged	338.21	338.21	338.21	5.18	10	>sp|Q96HJ5|MS4A3_HUMAN Membrane-spanning 4-domains subfamily A member 3 OS=Homo sapiens OX=9606 GN=MS4A3 PE=1 SV=1	223	MS4A3	controllerType=0 controllerNumber=1 scan=8773	25.299
37993	Top500_RP_EThcD_1.raw_20200217	Top500	RP	EThcD	1	16896:2	107	E.LGSASAHGTPGSEAGPEELNTSVYQPI.D	-		1335.13	2	2669.26	2669.27	0	-2.5	11	CRagged	301.26	301.26	301.26	4.69	10	>sp|Q96HJ5|MS4A3_HUMAN Membrane-spanning 4-domains subfamily A member 3 OS=Homo sapiens OX=9606 GN=MS4A3 PE=1 SV=1	223	MS4A3	controllerType=0 controllerNumber=1 scan=16577	42.5735
37994	Top500_RP_EThcD_1.raw_20200217	Top500	RP	EThcD	1	12274:1	107	L.NTSVYQPI.D	-		921.465	1	921.465	921.468	0	-3	30	Non	279.94	164.32	164.32	3.48	10	>sp|Q96HJ5|MS4A3_HUMAN Membrane-spanning 4-domains subfamily A member 3 OS=Homo sapiens OX=9606 GN=MS4A3 PE=1 SV=1	223	MS4A3	controllerType=0 controllerNumber=1 scan=12977	34.4437
37995	Top500_RP_EThcD_1.raw_20200217	Top500	RP	EThcD	1	12277:1	107	L.NTSVYQPI.D	-		921.465	1	921.465	921.468	0	-3	30	Non	288.09	115.69	115.69	3.21	10	>sp|Q96HJ5|MS4A3_HUMAN Membrane-spanning 4-domains subfamily A member 3 OS=Homo sapiens OX=9606 GN=MS4A3 PE=1 SV=1	223	MS4A3	controllerType=0 controllerNumber=1 scan=12979	34.447
38022	Top500_RP_EThcD_1.raw_20200217	Top500	RP	EThcD	1	07482:2	109	K.HHAAYVNNLNVTEE.K	-		805.878	2	1610.75	1610.76	0	-4.6	54	Specific	511.76	430.94	430.94	6.19	10	>sp|P04179|SODM_HUMAN Superoxide dismutase [Mn], mitochondrial OS=Homo sapiens OX=9606 GN=SOD2 PE=1 SV=3	158	SODM	controllerType=0 controllerNumber=1 scan=9071	25.9524
38055	Top500_RP_EThcD_1.raw_20200217	Top500	RP	EThcD	1	03907:2	112	F.NESVNIMHAK.W	-		571.785	2	1142.56	1142.56	0	0.2	168	NRagged	233.11	11.65	11.65	1.14	14	>sp|Q08477|CP4F3_HUMAN Cytochrome P450 4F3 OS=Homo sapiens OX=9606 GN=CYP4F3 PE=1 SV=2	242	CP4F3	controllerType=0 controllerNumber=1 scan=6209	19.6762
38066	Top500_RP_EThcD_1.raw_20200217	Top500	RP	EThcD	1	07706:2	113	E.STGAQVQVAGDM[+15.995]LPNSTER.A	-	M[+16]	988.969	2	1976.93	1976.93	0	-1.7	126	Specific	681.05	642.8	642.8	10.41	4	>sp|Q15365|PCBP1_HUMAN Poly(rC)-binding protein 1 OS=Homo sapiens OX=9606 GN=PCBP1 PE=1 SV=2	392	PCBP1	controllerType=0 controllerNumber=1 scan=9295	26.406
38069	Top500_RP_EThcD_1.raw_20200217	Top500	RP	EThcD	1	02795:2	114	R.THYSNIEANE.S	-		589.26	2	1177.51	1177.51	0	-0.1	85	Specific	245.48	140.44	140.44	3.86	8	>sp|P04632|CPNS1_HUMAN Calpain small subunit 1 OS=Homo sapiens OX=9606 GN=CAPNS1 PE=1 SV=1	417	CPNS1	controllerType=0 controllerNumber=1 scan=5365	18.0716
38097	Top500_RP_EThcD_1.raw_20200217	Top500	RP	EThcD	1	17632:2	117	E.NTLQSFRQDVDNASLA.R	-		889.937	2	1778.87	1778.87	0	-0.4	201	CRagged	358.05	305.92	305.92	5.43	9	>sp|P08670|VIME_HUMAN Vimentin OS=Homo sapiens OX=9606 GN=VIM PE=1 SV=4	224	VIME	controllerType=0 controllerNumber=1 scan=17203	43.894
38098	Top500_RP_EThcD_1.raw_20200217	Top500	RP	EThcD	1	02652:2	117	R.QDVDNASLAR.L	-		544.771	2	1088.53	1088.53	0	1.5	208	Specific	321.82	127.07	127.07	3.22	9	>sp|P08670|VIME_HUMAN Vimentin OS=Homo sapiens OX=9606 GN=VIM PE=1 SV=4	224	VIME	controllerType=0 controllerNumber=1 scan=5257	17.8685
38105	Top500_RP_EThcD_1.raw_20200217	Top500	RP	EThcD	1	09664:2	118	Y.C[+57.021]ENPDIVLC[+57.021]GNK.S	-	C[+57]*2	709.824	2	1418.64	1418.64	0	0	123	NRagged	643.29	504.45	504.45	9.65	6	>sp|P51159|RB27A_HUMAN Ras-related protein Rab-27A OS=Homo sapiens OX=9606 GN=RAB27A PE=1 SV=3	195	RB27A	controllerType=0 controllerNumber=1 scan=10889	29.8647
38134	Top500_RP_EThcD_1.raw_20200217	Top500	RP	EThcD	1	18973:2	120	K.LFIPNITTK.N	-		523.815	2	1046.62	1046.62	0	-1	284	Specific	447.17	247.79	247.79	5.15	22	>sp|P31997|CEAM8_HUMAN Carcinoembryonic antigen-related cell adhesion molecule 8 OS=Homo sapiens OX=9606 GN=CEACAM8 PE=1 SV=2	215	CEAM8	controllerType=0 controllerNumber=1 scan=18298	46.4434
38147	Top500_RP_EThcD_1.raw_20200217	Top500	RP	EThcD	1	15937:3	120	K.LFIPN[+2789.999]ITTK.N	HexNAc(6)Hex(7)dHex(1)NeuAc(1)	N[+2790]	1279.54	3	3836.62	3836.62	0	-1.3	284	Specific	153.06	47.97	47.97	1.17	22	>sp|P31997|CEAM8_HUMAN Carcinoembryonic antigen-related cell adhesion molecule 8 OS=Homo sapiens OX=9606 GN=CEACAM8 PE=1 SV=2	215	CEAM8	controllerType=0 controllerNumber=1 scan=15848	40.9595
38148	Top500_RP_EThcD_1.raw_20200217	Top500	RP	EThcD	1	15822:3	120	K.LFIPN[+2936.057]ITTK.N	HexNAc(6)Hex(7)dHex(2)NeuAc(1)	N[+2936]	1328.24	3	3982.7	3982.68	0	4.3	284	Specific	180.54	80.79	80.79	1.03	22	>sp|P31997|CEAM8_HUMAN Carcinoembryonic antigen-related cell adhesion molecule 8 OS=Homo sapiens OX=9606 GN=CEACAM8 PE=1 SV=2	215	CEAM8	controllerType=0 controllerNumber=1 scan=15757	40.7412
38149	Top500_RP_EThcD_1.raw_20200217	Top500	RP	EThcD	1	16842:3	120	K.LFIPN[+3081.095]ITTK.N	HexNAc(6)Hex(7)dHex(1)NeuAc(2)	N[+3081]	1376.57	3	4127.71	4127.72	0	-2.2	284	Specific	202.46	31.28	9.2	1.12	22	>sp|P31997|CEAM8_HUMAN Carcinoembryonic antigen-related cell adhesion molecule 8 OS=Homo sapiens OX=9606 GN=CEACAM8 PE=1 SV=2	215	CEAM8	controllerType=0 controllerNumber=1 scan=16537	42.4969
38170	Top500_RP_EThcD_1.raw_20200217	Top500	RP	EThcD	1	22497:2	122	V.SVNQSLLQPLNV.K	-		656.367	2	1311.73	1311.73	0	-0.6	154	Non	276.53	184.52	184.52	3.47	12	>sp|P35908|K22E_HUMAN Keratin, type II cytoskeletal 2 epidermal OS=Homo sapiens OX=9606 GN=KRT2 PE=1 SV=2	249	K22E	controllerType=0 controllerNumber=1 scan=21355	53.7355
38181	Top500_RP_EThcD_1.raw_20200217	Top500	RP	EThcD	1	08611:3	123	A.NWTPDSPTIKPSPAASKE.Y	-		642.658	3	1925.96	1925.96	0	-0.5	232	NRagged	497.43	479.76	479.76	7.42	5	>sp|P30048|PRDX3_HUMAN Thioredoxin-dependent peroxide reductase, mitochondrial OS=Homo sapiens OX=9606 GN=PRDX3 PE=1 SV=3	188	PRDX3	controllerType=0 controllerNumber=1 scan=10077	28.0775
38208	Top500_RP_EThcD_1.raw_20200217	Top500	RP	EThcD	1	04048:2	126	L.KC[+57.021]DEPILSNR.S	-	C[+57]	616.308	2	1231.61	1231.61	0	-1.2	132	NRagged	345.23	128.83	128.83	2.26	9	>sp|P30086|PEBP1_HUMAN Phosphatidylethanolamine-binding protein 1 OS=Homo sapiens OX=9606 GN=PEBP1 PE=1 SV=3	239	PEBP1	controllerType=0 controllerNumber=1 scan=6307	19.8669
38209	Top500_RP_EThcD_1.raw_20200217	Top500	RP	EThcD	1	06458:2	126	K.C[+57.021]DEPILSNR.S	-	C[+57]	552.26	2	1103.51	1103.52	0	-1.3	133	Specific	454.24	371.27	371.27	5.87	9	>sp|P30086|PEBP1_HUMAN Phosphatidylethanolamine-binding protein 1 OS=Homo sapiens OX=9606 GN=PEBP1 PE=1 SV=3	239	PEBP1	controllerType=0 controllerNumber=1 scan=8277	24.1845
38249	Top500_RP_EThcD_1.raw_20200217	Top500	RP	EThcD	1	19805:2	132	F.NNTWSNIHDFTPV.S	-		772.859	2	1544.71	1544.71	0	-1.8	168	Non	417.06	353	353	5.33	5	>sp|O75695|XRP2_HUMAN Protein XRP2 OS=Homo sapiens OX=9606 GN=RP2 PE=1 SV=4	381	XRP2	controllerType=0 controllerNumber=1 scan=19004	48.2303
38350	Top500_RP_EThcD_1.raw_20200217	Top500	RP	EThcD	1	14083:3	143	K.ALGRPGPPFNITPR.R	-		498.284	3	1492.84	1492.84	0	-0.9	1793	Specific	331.26	318.08	318.08	4.88	15	>sp|O75923|DYSF_HUMAN Dysferlin OS=Homo sapiens OX=9606 GN=DYSF PE=1 SV=1	19	DYSF	controllerType=0 controllerNumber=1 scan=14379	37.7119
38507	Top500_RP_EThcD_1.raw_20200217	Top500	RP	EThcD	1	16241:3	160	L.AGHVGFDSLPDQLVNK.S	-		566.293	3	1696.86	1696.87	0	-1	20	NRagged	155.43	118.27	118.27	1.32	2	>sp|Q14141|SEPT6_HUMAN Septin-6 OS=Homo sapiens OX=9606 GN=SEPTIN6 PE=1 SV=4	391	SEPT6	controllerType=0 controllerNumber=1 scan=16079	41.4751
38590	Top500_RP_EThcD_1.raw_20200217	Top500	RP	EThcD	1	05314:2	171	K.VSDATGQMNLTK.V	-		632.811	2	1264.62	1264.62	0	-3.7	254	Specific	540.05	456.2	456.2	6.7	2	>sp|P40121|CAPG_HUMAN Macrophage-capping protein OS=Homo sapiens OX=9606 GN=CAPG PE=1 SV=2	183	CAPG	controllerType=0 controllerNumber=1 scan=7444	22.2522
38603	Top500_RP_EThcD_1.raw_20200217	Top500	RP	EThcD	1	16328:3	173	E.KADANN[+2059.735]QTTEPQLK.K	HexNAc(4)Hex(5)dHex(1)NeuAc(1)	N[+2060]	1206.51	3	3617.53	3617.52	0	1.1	444	Specific	311.65	5.76	5.76	2.02	5	>sp|P19878|NCF2_HUMAN Neutrophil cytosol factor 2 OS=Homo sapiens OX=9606 GN=NCF2 PE=1 SV=2	136	NCF2	controllerType=0 controllerNumber=1 scan=16145	41.6179
38678	Top500_RP_EThcD_1.raw_20200217	Top500	RP	EThcD	1	16066:3	183	E.SHRKN[+2059.735]RSIVTNMD.K	HexNAc(4)Hex(5)dHex(1)NeuAc(1)	N[+2060]	1206.51	3	3617.52	3617.53	0	-0.4	665	Specific	230.39	46.66	46.66	1.94	11	>sp|P55160|NCKPL_HUMAN Nck-associated protein 1-like OS=Homo sapiens OX=9606 GN=NCKAP1L PE=1 SV=3	419	NCKPL	controllerType=0 controllerNumber=1 scan=15946	41.151
38711	Top500_RP_EThcD_1.raw_20200217	Top500	RP	EThcD	1	15612:2	189	Y.SIGNGSVFGKDQPI.I	-		709.867	2	1418.73	1418.73	0	-0.7	23	Non	245.56	53.43	53.43	1.18	3	>sp|P40925|MDHC_HUMAN Malate dehydrogenase, cytoplasmic OS=Homo sapiens OX=9606 GN=MDH1 PE=1 SV=4	387	MDHC	controllerType=0 controllerNumber=1 scan=15588	40.3465
38717	Top500_RP_EThcD_1.raw_20200217	Top500	RP	EThcD	1	07130:2	191	D.SGYRPNLSPEE.A	-		624.796	2	1248.58	1248.59	0	-0.7	213	Specific	546.62	325.9	325.9	5.65	1	>sp|P28062|PSB8_HUMAN Proteasome subunit beta type-8 OS=Homo sapiens OX=9606 GN=PSMB8 PE=1 SV=3	129	PSB8	controllerType=0 controllerNumber=1 scan=8791	25.3394
38842	Top500_RP_EThcD_1.raw_20200217	Top500	RP	EThcD	1	18754:2	218	S.INLSTIVDVY.T	-		568.813	2	1136.62	1136.62	0	-1.3	292	Non	305.68	173.59	173.59	2.66	4	>sp|Q8N635|MEIOB_HUMAN Meiosis-specific with OB domain-containing protein OS=Homo sapiens OX=9606 GN=MEIOB PE=2 SV=3	321	MEIOB	controllerType=0 controllerNumber=1 scan=18125	46.0437
38891	Top500_RP_EThcD_1.raw_20200217	Top500	RP	EThcD	1	21991:2	225	K.GFESPSDNSSAMLL.Q	-		727.828	2	1454.65	1454.65	0	1	113	CRagged	262.54	131.72	131.72	1.76	2	>sp|O15511|ARPC5_HUMAN Actin-related protein 2/3 complex subunit 5 OS=Homo sapiens OX=9606 GN=ARPC5 PE=1 SV=3	172	ARPC5	controllerType=0 controllerNumber=1 scan=20876	52.4807
39266	Top500_RP_EThcD_2.raw_20200217	Top500	RP	EThcD	2	06201:3	1	F.FRSC[+57.021]PAC[+57.021]PGSN[+1216.423]ITIR.N	HexNAc(2)Hex(5)	C[+57]*2, N[+1216]	984.757	3	2952.26	2952.26	0	-1.5	313	NRagged	150.06	105.8	105.8	1.48	342	>sp|P05164|PERM_HUMAN Myeloperoxidase OS=Homo sapiens OX=9606 GN=MPO PE=1 SV=1	1	PERM	controllerType=0 controllerNumber=1 scan=7918	23.4146
39267	Top500_RP_EThcD_2.raw_20200217	Top500	RP	EThcD	2	06068:3	1	F.FRSC[+57.021]PAC[+57.021]PGSN[+1378.476]ITIR.N	HexNAc(2)Hex(6)	C[+57]*2, N[+1378]	1038.77	3	3114.31	3114.31	0	-0.8	313	NRagged	174.56	46.2	46.2	1.49	342	>sp|P05164|PERM_HUMAN Myeloperoxidase OS=Homo sapiens OX=9606 GN=MPO PE=1 SV=1	1	PERM	controllerType=0 controllerNumber=1 scan=7812	23.1686
39268	Top500_RP_EThcD_2.raw_20200217	Top500	RP	EThcD	2	06070:3	1	F.FRSC[+57.021]PAC[+57.021]PGSN[+1378.476]ITIR.N	HexNAc(2)Hex(6)	C[+57]*2, N[+1378]	1038.77	3	3114.31	3114.31	0	-0.8	313	NRagged	247.87	209.1	145.89	4	342	>sp|P05164|PERM_HUMAN Myeloperoxidase OS=Homo sapiens OX=9606 GN=MPO PE=1 SV=1	1	PERM	controllerType=0 controllerNumber=1 scan=7814	23.1718
39269	Top500_RP_EThcD_2.raw_20200217	Top500	RP	EThcD	2	06611:3	1	F.FRSC[+57.021]PAC[+57.021]PGSN[+730.264]ITIR.N	HexNAc(2)Hex(2)	C[+57]*2, N[+730]	822.705	3	2466.1	2466.1	0	-0.4	313	NRagged	250.65	109.55	109.55	1.72	342	>sp|P05164|PERM_HUMAN Myeloperoxidase OS=Homo sapiens OX=9606 GN=MPO PE=1 SV=1	1	PERM	controllerType=0 controllerNumber=1 scan=8216	24.1162
39270	Top500_RP_EThcD_2.raw_20200217	Top500	RP	EThcD	2	06474:3	1	F.FRSC[+57.021]PAC[+57.021]PGSN[+876.322]ITIR.N	HexNAc(2)Hex(2)dHex(1)	C[+57]*2, N[+876]	871.391	3	2612.16	2612.16	0	-0.6	313	NRagged	313.22	190.57	190.57	3.48	342	>sp|P05164|PERM_HUMAN Myeloperoxidase OS=Homo sapiens OX=9606 GN=MPO PE=1 SV=1	1	PERM	controllerType=0 controllerNumber=1 scan=8114	23.8804
39271	Top500_RP_EThcD_2.raw_20200217	Top500	RP	EThcD	2	06472:3	1	F.FRSC[+57.021]PAC[+57.021]PGSN[+876.322]ITIR.N	HexNAc(2)Hex(2)dHex(1)	C[+57]*2, N[+876]	871.391	3	2612.16	2612.16	0	-0.6	313	NRagged	329.85	156.27	156.27	4.38	342	>sp|P05164|PERM_HUMAN Myeloperoxidase OS=Homo sapiens OX=9606 GN=MPO PE=1 SV=1	1	PERM	controllerType=0 controllerNumber=1 scan=8112	23.8772
39274	Top500_RP_EThcD_2.raw_20200217	Top500	RP	EThcD	2	12228:2	1	R.SC[+57.021]PAC[+57.021]PGSN[+203.079]ITI.R	HexNAc(1)	C[+57]*2, N[+203]	740.327	2	1479.65	1479.65	0	0.9	315	CRagged	377.26	351.45	351.45	4.39	342	>sp|P05164|PERM_HUMAN Myeloperoxidase OS=Homo sapiens OX=9606 GN=MPO PE=1 SV=1	1	PERM	controllerType=0 controllerNumber=1 scan=12814	34.3702
39284	Top500_RP_EThcD_2.raw_20200217	Top500	RP	EThcD	2	07442:2	1	R.SC[+57.021]PAC[+57.021]PGSN[+1296.389]ITIR.N	HexNAc(2)Hex(5)Phospho(1)	C[+57]*2, N[+1296]	1365.03	2	2729.05	2729.06	0	-2.8	315	Specific	156.73	103.3	103.3	2.2	342	>sp|P05164|PERM_HUMAN Myeloperoxidase OS=Homo sapiens OX=9606 GN=MPO PE=1 SV=1	1	PERM	controllerType=0 controllerNumber=1 scan=8847	25.5911
39285	Top500_RP_EThcD_2.raw_20200217	Top500	RP	EThcD	2	06603:2	1	R.SC[+57.021]PAC[+57.021]PGSN[+1458.442]ITIR.N	HexNAc(2)Hex(6)Phospho(1)	C[+57]*2, N[+1458]	1446.06	2	2891.12	2891.11	0	3.6	315	Specific	163.23	77.47	77.47	1.17	342	>sp|P05164|PERM_HUMAN Myeloperoxidase OS=Homo sapiens OX=9606 GN=MPO PE=1 SV=1	1	PERM	controllerType=0 controllerNumber=1 scan=8210	24.099
39286	Top500_RP_EThcD_2.raw_20200217	Top500	RP	EThcD	2	05516:2	1	R.SC[+57.021]PAC[+57.021]PGSN[+1054.370]ITIR.N	HexNAc(2)Hex(4)	C[+57]*2, N[+1054]	1244.02	2	2487.03	2487.04	0	-1.3	315	Specific	164.77	84.3	84.3	1.95	342	>sp|P05164|PERM_HUMAN Myeloperoxidase OS=Homo sapiens OX=9606 GN=MPO PE=1 SV=1	1	PERM	controllerType=0 controllerNumber=1 scan=7412	22.2443
39287	Top500_RP_EThcD_2.raw_20200217	Top500	RP	EThcD	2	05380:2	1	R.SC[+57.021]PAC[+57.021]PGSN[+1054.370]ITIR.N	HexNAc(2)Hex(4)	C[+57]*2, N[+1054]	1244.02	2	2487.03	2487.04	0	-0.9	315	Specific	167.11	57.16	57.16	1.65	342	>sp|P05164|PERM_HUMAN Myeloperoxidase OS=Homo sapiens OX=9606 GN=MPO PE=1 SV=1	1	PERM	controllerType=0 controllerNumber=1 scan=7305	21.9604
39288	Top500_RP_EThcD_2.raw_20200217	Top500	RP	EThcD	2	07242:2	1	R.SC[+57.021]PAC[+57.021]PGSN[+972.284]ITIR.N	HexNAc(2)Hex(3)Phospho(1)	C[+57]*2, N[+972]	1202.98	2	2404.95	2404.95	0	-0.6	315	Specific	173.87	64.9	64.9	1.71	342	>sp|P05164|PERM_HUMAN Myeloperoxidase OS=Homo sapiens OX=9606 GN=MPO PE=1 SV=1	1	PERM	controllerType=0 controllerNumber=1 scan=8696	25.245
39289	Top500_RP_EThcD_2.raw_20200217	Top500	RP	EThcD	2	06854:2	1	R.SC[+57.021]PAC[+57.021]PGSN[+1458.442]ITIR.N	HexNAc(2)Hex(6)Phospho(1)	C[+57]*2, N[+1458]	1446.06	2	2891.11	2891.11	0	-0.6	315	Specific	197.44	148.57	148.57	2.53	342	>sp|P05164|PERM_HUMAN Myeloperoxidase OS=Homo sapiens OX=9606 GN=MPO PE=1 SV=1	1	PERM	controllerType=0 controllerNumber=1 scan=8416	24.6082
39290	Top500_RP_EThcD_2.raw_20200217	Top500	RP	EThcD	2	06455:3	1	R.SC[+57.021]PAC[+57.021]PGSN[+1620.495]ITIR.N	HexNAc(2)Hex(7)Phospho(1)	C[+57]*2, N[+1620]	1018.39	3	3053.16	3053.16	0	-1.4	315	Specific	213.1	173.52	131.54	2.51	342	>sp|P05164|PERM_HUMAN Myeloperoxidase OS=Homo sapiens OX=9606 GN=MPO PE=1 SV=1	1	PERM	controllerType=0 controllerNumber=1 scan=8099	23.8509
39291	Top500_RP_EThcD_2.raw_20200217	Top500	RP	EThcD	2	06227:3	1	R.SC[+57.021]PAC[+57.021]PGSN[+1898.703]ITIR.N	HexNAc(4)Hex(4)dHex(3)	C[+57]*2, N[+1899]	1111.12	3	3331.35	3331.37	0	-5.3	315	Specific	214.52	100.35	100.35	1.39	342	>sp|P05164|PERM_HUMAN Myeloperoxidase OS=Homo sapiens OX=9606 GN=MPO PE=1 SV=1	1	PERM	controllerType=0 controllerNumber=1 scan=7936	23.4596
39292	Top500_RP_EThcD_2.raw_20200217	Top500	RP	EThcD	2	05606:3	1	R.SC[+57.021]PAC[+57.021]PGSN[+1216.423]ITIR.N	HexNAc(2)Hex(5)	C[+57]*2, N[+1216]	883.7	3	2649.09	2649.09	0	-1.5	315	Specific	224.31	142.14	142.14	3.22	342	>sp|P05164|PERM_HUMAN Myeloperoxidase OS=Homo sapiens OX=9606 GN=MPO PE=1 SV=1	1	PERM	controllerType=0 controllerNumber=1 scan=7484	22.3966
39293	Top500_RP_EThcD_2.raw_20200217	Top500	RP	EThcD	2	05465:2	1	R.SC[+57.021]PAC[+57.021]PGSN[+892.317]ITIR.N	HexNAc(2)Hex(3)	C[+57]*2, N[+892]	1163	2	2324.99	2324.98	0	0.6	315	Specific	230.48	156.6	156.6	3.82	342	>sp|P05164|PERM_HUMAN Myeloperoxidase OS=Homo sapiens OX=9606 GN=MPO PE=1 SV=1	1	PERM	controllerType=0 controllerNumber=1 scan=7372	22.1421
39294	Top500_RP_EThcD_2.raw_20200217	Top500	RP	EThcD	2	05958:2	1	R.SC[+57.021]PAC[+57.021]PGSN[+892.317]ITIR.N	HexNAc(2)Hex(3)	C[+57]*2, N[+892]	1163	2	2324.98	2324.98	0	-0.4	315	Specific	235.98	162.23	162.23	2.9	342	>sp|P05164|PERM_HUMAN Myeloperoxidase OS=Homo sapiens OX=9606 GN=MPO PE=1 SV=1	1	PERM	controllerType=0 controllerNumber=1 scan=7731	22.9899
39295	Top500_RP_EThcD_2.raw_20200217	Top500	RP	EThcD	2	05765:3	1	R.SC[+57.021]PAC[+57.021]PGSN[+1054.370]ITIR.N	HexNAc(2)Hex(4)	C[+57]*2, N[+1054]	829.684	3	2487.04	2487.04	0	-0.4	315	Specific	240.86	141.88	141.88	3.08	342	>sp|P05164|PERM_HUMAN Myeloperoxidase OS=Homo sapiens OX=9606 GN=MPO PE=1 SV=1	1	PERM	controllerType=0 controllerNumber=1 scan=7596	22.6616
39296	Top500_RP_EThcD_2.raw_20200217	Top500	RP	EThcD	2	05435:2	1	R.SC[+57.021]PAC[+57.021]PGSN[+1378.476]ITIR.N	HexNAc(2)Hex(6)	C[+57]*2, N[+1378]	1406.07	2	2811.14	2811.14	0	-0.5	315	Specific	245.9	162.49	162.49	4.08	342	>sp|P05164|PERM_HUMAN Myeloperoxidase OS=Homo sapiens OX=9606 GN=MPO PE=1 SV=1	1	PERM	controllerType=0 controllerNumber=1 scan=7352	22.0938
39297	Top500_RP_EThcD_2.raw_20200217	Top500	RP	EThcD	2	05638:3	1	R.SC[+57.021]PAC[+57.021]PGSN[+1216.423]ITIR.N	HexNAc(2)Hex(5)	C[+57]*2, N[+1216]	883.701	3	2649.09	2649.09	0	-0.6	315	Specific	247.37	156.4	156.4	3.43	342	>sp|P05164|PERM_HUMAN Myeloperoxidase OS=Homo sapiens OX=9606 GN=MPO PE=1 SV=1	1	PERM	controllerType=0 controllerNumber=1 scan=7507	22.452
39298	Top500_RP_EThcD_2.raw_20200217	Top500	RP	EThcD	2	06314:2	1	R.SC[+57.021]PAC[+57.021]PGSN[+876.322]ITIR.N	HexNAc(2)Hex(2)dHex(1)	C[+57]*2, N[+876]	1155	2	2308.98	2308.99	0	-2.2	315	Specific	258.78	204.53	204.53	4.28	342	>sp|P05164|PERM_HUMAN Myeloperoxidase OS=Homo sapiens OX=9606 GN=MPO PE=1 SV=1	1	PERM	controllerType=0 controllerNumber=1 scan=7996	23.5946
39299	Top500_RP_EThcD_2.raw_20200217	Top500	RP	EThcD	2	06182:2	1	R.SC[+57.021]PAC[+57.021]PGSN[+730.264]ITIR.N	HexNAc(2)Hex(2)	C[+57]*2, N[+730]	1081.97	2	2162.93	2162.93	0	-1.7	315	Specific	259.99	151.23	151.23	3.35	342	>sp|P05164|PERM_HUMAN Myeloperoxidase OS=Homo sapiens OX=9606 GN=MPO PE=1 SV=1	1	PERM	controllerType=0 controllerNumber=1 scan=7901	23.3731
39300	Top500_RP_EThcD_2.raw_20200217	Top500	RP	EThcD	2	05323:3	1	R.SC[+57.021]PAC[+57.021]PGSN[+1540.529]ITIR.N	HexNAc(2)Hex(7)	C[+57]*2, N[+1541]	991.736	3	2973.19	2973.2	0	-0.8	315	Specific	272.44	199.38	199.38	4.23	342	>sp|P05164|PERM_HUMAN Myeloperoxidase OS=Homo sapiens OX=9606 GN=MPO PE=1 SV=1	1	PERM	controllerType=0 controllerNumber=1 scan=7261	21.8507
39301	Top500_RP_EThcD_2.raw_20200217	Top500	RP	EThcD	2	05754:2	1	R.SC[+57.021]PAC[+57.021]PGSN[+1054.370]ITIR.N	HexNAc(2)Hex(4)	C[+57]*2, N[+1054]	1244.02	2	2487.04	2487.04	0	-0.2	315	Specific	279.73	204.46	204.46	4.36	342	>sp|P05164|PERM_HUMAN Myeloperoxidase OS=Homo sapiens OX=9606 GN=MPO PE=1 SV=1	1	PERM	controllerType=0 controllerNumber=1 scan=7587	22.6393
39302	Top500_RP_EThcD_2.raw_20200217	Top500	RP	EThcD	2	06549:2	1	R.SC[+57.021]PAC[+57.021]PGSN[+552.217]ITIR.N	HexNAc(2)dHex(1)	C[+57]*2, N[+552]	992.946	2	1984.89	1984.88	0	0.8	315	Specific	297.05	287.58	287.58	4.19	342	>sp|P05164|PERM_HUMAN Myeloperoxidase OS=Homo sapiens OX=9606 GN=MPO PE=1 SV=1	1	PERM	controllerType=0 controllerNumber=1 scan=8170	24.01
39303	Top500_RP_EThcD_2.raw_20200217	Top500	RP	EThcD	2	06352:3	1	R.SC[+57.021]PAC[+57.021]PGSN[+1694.603]ITIR.N	HexNAc(3)Hex(4)dHex(1)NeuAc(1)	C[+57]*2, N[+1695]	1043.09	3	3127.27	3127.27	0	-1.3	315	Specific	321.1	217.07	217.07	4.55	342	>sp|P05164|PERM_HUMAN Myeloperoxidase OS=Homo sapiens OX=9606 GN=MPO PE=1 SV=1	1	PERM	controllerType=0 controllerNumber=1 scan=8027	23.6834
39304	Top500_RP_EThcD_2.raw_20200217	Top500	RP	EThcD	2	05955:2	1	R.SC[+57.021]PAC[+57.021]PGSN[+876.322]ITIR.N	HexNAc(2)Hex(2)dHex(1)	C[+57]*2, N[+876]	1155	2	2308.99	2308.99	0	-0.2	315	Specific	324.14	227.3	227.3	4.52	342	>sp|P05164|PERM_HUMAN Myeloperoxidase OS=Homo sapiens OX=9606 GN=MPO PE=1 SV=1	1	PERM	controllerType=0 controllerNumber=1 scan=7728	22.9789
39305	Top500_RP_EThcD_2.raw_20200217	Top500	RP	EThcD	2	07313:3	1	R.SC[+57.021]PAC[+57.021]PGSN[+1700.461]ITIR.N	HexNAc(2)Hex(7)Phospho(2)	C[+57]*2, N[+1700]	1045.05	3	3133.12	3133.13	0	-2.3	315	Specific	379.85	302.61	185.54	5.15	342	>sp|P05164|PERM_HUMAN Myeloperoxidase OS=Homo sapiens OX=9606 GN=MPO PE=1 SV=1	1	PERM	controllerType=0 controllerNumber=1 scan=8755	25.3968
39306	Top500_RP_EThcD_2.raw_20200217	Top500	RP	EThcD	2	06710:3	1	R.SC[+57.021]PAC[+57.021]PGSN[+1296.389]ITIR.N	HexNAc(2)Hex(5)Phospho(1)	C[+57]*2, N[+1296]	910.358	3	2729.06	2729.06	0	1	315	Specific	397.44	258.61	175.13	4.18	342	>sp|P05164|PERM_HUMAN Myeloperoxidase OS=Homo sapiens OX=9606 GN=MPO PE=1 SV=1	1	PERM	controllerType=0 controllerNumber=1 scan=8291	24.3155
39307	Top500_RP_EThcD_2.raw_20200217	Top500	RP	EThcD	2	05345:3	1	R.SC[+57.021]PAC[+57.021]PGSN[+1540.529]ITIR.N	HexNAc(2)Hex(7)	C[+57]*2, N[+1541]	991.735	3	2973.19	2973.2	0	-1.4	315	Specific	400.34	285.52	225.4	5.16	342	>sp|P05164|PERM_HUMAN Myeloperoxidase OS=Homo sapiens OX=9606 GN=MPO PE=1 SV=1	1	PERM	controllerType=0 controllerNumber=1 scan=7281	21.9076
39308	Top500_RP_EThcD_2.raw_20200217	Top500	RP	EThcD	2	05762:3	1	R.SC[+57.021]PAC[+57.021]PGSN[+1054.370]ITIR.N	HexNAc(2)Hex(4)	C[+57]*2, N[+1054]	829.684	3	2487.04	2487.04	0	-0.4	315	Specific	440.69	322.01	322.01	5.14	342	>sp|P05164|PERM_HUMAN Myeloperoxidase OS=Homo sapiens OX=9606 GN=MPO PE=1 SV=1	1	PERM	controllerType=0 controllerNumber=1 scan=7594	22.6585
39309	Top500_RP_EThcD_2.raw_20200217	Top500	RP	EThcD	2	05862:3	1	R.SC[+57.021]PAC[+57.021]PGSN[+1038.375]ITIR.N	HexNAc(2)Hex(3)dHex(1)	C[+57]*2, N[+1038]	824.351	3	2471.04	2471.04	0	-1	315	Specific	443.22	311.53	311.53	5.17	342	>sp|P05164|PERM_HUMAN Myeloperoxidase OS=Homo sapiens OX=9606 GN=MPO PE=1 SV=1	1	PERM	controllerType=0 controllerNumber=1 scan=7667	22.8241
39310	Top500_RP_EThcD_2.raw_20200217	Top500	RP	EThcD	2	05446:3	1	R.SC[+57.021]PAC[+57.021]PGSN[+1378.476]ITIR.N	HexNAc(2)Hex(6)	C[+57]*2, N[+1378]	937.719	3	2811.14	2811.14	0	0.2	315	Specific	444.16	329.9	329.9	5.14	342	>sp|P05164|PERM_HUMAN Myeloperoxidase OS=Homo sapiens OX=9606 GN=MPO PE=1 SV=1	1	PERM	controllerType=0 controllerNumber=1 scan=7360	22.1198
39311	Top500_RP_EThcD_2.raw_20200217	Top500	RP	EThcD	2	06628:3	1	R.SC[+57.021]PAC[+57.021]PGSN[+1458.442]ITIR.N	HexNAc(2)Hex(6)Phospho(1)	C[+57]*2, N[+1458]	964.374	3	2891.11	2891.11	0	-0.7	315	Specific	467.39	309.54	192.97	5.34	342	>sp|P05164|PERM_HUMAN Myeloperoxidase OS=Homo sapiens OX=9606 GN=MPO PE=1 SV=1	1	PERM	controllerType=0 controllerNumber=1 scan=8229	24.1487
39312	Top500_RP_EThcD_2.raw_20200217	Top500	RP	EThcD	2	05549:2	1	R.SC[+57.021]PAC[+57.021]PGSN[+203.079]ITIR.N	HexNAc(1)	C[+57]*2, N[+203]	818.377	2	1635.75	1635.75	0	0.5	315	Specific	467.99	467.99	467.99	6.97	342	>sp|P05164|PERM_HUMAN Myeloperoxidase OS=Homo sapiens OX=9606 GN=MPO PE=1 SV=1	1	PERM	controllerType=0 controllerNumber=1 scan=7438	22.2989
39313	Top500_RP_EThcD_2.raw_20200217	Top500	RP	EThcD	2	05322:3	1	R.SC[+57.021]PAC[+57.021]PGSN[+1540.529]ITIR.N	HexNAc(2)Hex(7)	C[+57]*2, N[+1541]	991.736	3	2973.19	2973.2	0	-0.8	315	Specific	478.16	351.88	351.88	5.52	342	>sp|P05164|PERM_HUMAN Myeloperoxidase OS=Homo sapiens OX=9606 GN=MPO PE=1 SV=1	1	PERM	controllerType=0 controllerNumber=1 scan=7260	21.8466
39314	Top500_RP_EThcD_2.raw_20200217	Top500	RP	EThcD	2	06664:2	1	R.SC[+57.021]PAC[+57.021]PGSN[+1296.389]ITIR.N	HexNAc(2)Hex(5)Phospho(1)	C[+57]*2, N[+1296]	1365.03	2	2729.06	2729.06	0	-0.1	315	Specific	484.91	341.61	341.61	5.69	342	>sp|P05164|PERM_HUMAN Myeloperoxidase OS=Homo sapiens OX=9606 GN=MPO PE=1 SV=1	1	PERM	controllerType=0 controllerNumber=1 scan=8256	24.214
39315	Top500_RP_EThcD_2.raw_20200217	Top500	RP	EThcD	2	06600:2	1	R.SC[+57.021]PAC[+57.021]PGSN[+1458.442]ITIR.N	HexNAc(2)Hex(6)Phospho(1)	C[+57]*2, N[+1458]	1446.06	2	2891.12	2891.11	0	3.6	315	Specific	511.55	380.85	293.2	5.92	342	>sp|P05164|PERM_HUMAN Myeloperoxidase OS=Homo sapiens OX=9606 GN=MPO PE=1 SV=1	1	PERM	controllerType=0 controllerNumber=1 scan=8208	24.0889
39316	Top500_RP_EThcD_2.raw_20200217	Top500	RP	EThcD	2	06644:2	1	R.SC[+57.021]PAC[+57.021]PGSN[+1620.495]ITIR.N	HexNAc(2)Hex(7)Phospho(1)	C[+57]*2, N[+1620]	1527.08	2	3053.15	3053.16	0	-2.9	315	Specific	517.29	393.09	340.77	7.12	342	>sp|P05164|PERM_HUMAN Myeloperoxidase OS=Homo sapiens OX=9606 GN=MPO PE=1 SV=1	1	PERM	controllerType=0 controllerNumber=1 scan=8240	24.1705
39317	Top500_RP_EThcD_2.raw_20200217	Top500	RP	EThcD	2	05603:3	1	R.SC[+57.021]PAC[+57.021]PGSN[+1216.423]ITIR.N	HexNAc(2)Hex(5)	C[+57]*2, N[+1216]	883.7	3	2649.09	2649.09	0	-1.5	315	Specific	520.43	356.39	356.39	5.63	342	>sp|P05164|PERM_HUMAN Myeloperoxidase OS=Homo sapiens OX=9606 GN=MPO PE=1 SV=1	1	PERM	controllerType=0 controllerNumber=1 scan=7482	22.3935
39318	Top500_RP_EThcD_2.raw_20200217	Top500	RP	EThcD	2	05972:3	1	R.SC[+57.021]PAC[+57.021]PGSN[+876.322]ITIR.N	HexNAc(2)Hex(2)dHex(1)	C[+57]*2, N[+876]	770.334	3	2308.99	2308.99	0	-1.1	315	Specific	527.53	335.5	335.5	5.38	342	>sp|P05164|PERM_HUMAN Myeloperoxidase OS=Homo sapiens OX=9606 GN=MPO PE=1 SV=1	1	PERM	controllerType=0 controllerNumber=1 scan=7741	23.0213
39319	Top500_RP_EThcD_2.raw_20200217	Top500	RP	EThcD	2	07297:2	1	R.SC[+57.021]PAC[+57.021]PGSN[+1700.461]ITIR.N	HexNAc(2)Hex(7)Phospho(2)	C[+57]*2, N[+1700]	1567.07	2	3133.12	3133.13	0	-1.2	315	Specific	544.93	354.64	354.64	6.01	342	>sp|P05164|PERM_HUMAN Myeloperoxidase OS=Homo sapiens OX=9606 GN=MPO PE=1 SV=1	1	PERM	controllerType=0 controllerNumber=1 scan=8741	25.3561
39320	Top500_RP_EThcD_2.raw_20200217	Top500	RP	EThcD	2	05337:2	1	R.SC[+57.021]PAC[+57.021]PGSN[+1540.529]ITIR.N	HexNAc(2)Hex(7)	C[+57]*2, N[+1541]	1487.1	2	2973.19	2973.2	0	-1.3	315	Specific	551.34	429.36	349.48	7.23	342	>sp|P05164|PERM_HUMAN Myeloperoxidase OS=Homo sapiens OX=9606 GN=MPO PE=1 SV=1	1	PERM	controllerType=0 controllerNumber=1 scan=7274	21.888
39321	Top500_RP_EThcD_2.raw_20200217	Top500	RP	EThcD	2	06452:3	1	R.SC[+57.021]PAC[+57.021]PGSN[+1620.495]ITIR.N	HexNAc(2)Hex(7)Phospho(1)	C[+57]*2, N[+1620]	1018.39	3	3053.16	3053.16	0	-1.4	315	Specific	567.19	321.8	321.8	5.68	342	>sp|P05164|PERM_HUMAN Myeloperoxidase OS=Homo sapiens OX=9606 GN=MPO PE=1 SV=1	1	PERM	controllerType=0 controllerNumber=1 scan=8097	23.8427
39322	Top500_RP_EThcD_2.raw_20200217	Top500	RP	EThcD	2	06691:2	1	R.SC[+57.021]PAC[+57.021]PGSN[+1296.389]ITIR.N	HexNAc(2)Hex(5)Phospho(1)	C[+57]*2, N[+1296]	1365.03	2	2729.06	2729.06	0	-0.1	315	Specific	591.06	423.48	345.68	8.37	342	>sp|P05164|PERM_HUMAN Myeloperoxidase OS=Homo sapiens OX=9606 GN=MPO PE=1 SV=1	1	PERM	controllerType=0 controllerNumber=1 scan=8276	24.2587
39323	Top500_RP_EThcD_2.raw_20200217	Top500	RP	EThcD	2	06350:3	1	R.SC[+57.021]PAC[+57.021]PGSN[+1694.603]ITIR.N	HexNAc(3)Hex(4)dHex(1)NeuAc(1)	C[+57]*2, N[+1695]	1043.09	3	3127.27	3127.27	0	-1.3	315	Specific	606.89	361.7	361.7	7.96	342	>sp|P05164|PERM_HUMAN Myeloperoxidase OS=Homo sapiens OX=9606 GN=MPO PE=1 SV=1	1	PERM	controllerType=0 controllerNumber=1 scan=8025	23.6803
39324	Top500_RP_EThcD_2.raw_20200217	Top500	RP	EThcD	2	05433:2	1	R.SC[+57.021]PAC[+57.021]PGSN[+1378.476]ITIR.N	HexNAc(2)Hex(6)	C[+57]*2, N[+1378]	1406.07	2	2811.14	2811.14	0	-0.5	315	Specific	608.85	491.03	491.03	9.37	342	>sp|P05164|PERM_HUMAN Myeloperoxidase OS=Homo sapiens OX=9606 GN=MPO PE=1 SV=1	1	PERM	controllerType=0 controllerNumber=1 scan=7350	22.0908
39325	Top500_RP_EThcD_2.raw_20200217	Top500	RP	EThcD	2	05956:2	1	R.SC[+57.021]PAC[+57.021]PGSN[+892.317]ITIR.N	HexNAc(2)Hex(3)	C[+57]*2, N[+892]	1163	2	2324.98	2324.98	0	-0.4	315	Specific	611.61	494	494	9.37	342	>sp|P05164|PERM_HUMAN Myeloperoxidase OS=Homo sapiens OX=9606 GN=MPO PE=1 SV=1	1	PERM	controllerType=0 controllerNumber=1 scan=7729	22.9868
39326	Top500_RP_EThcD_2.raw_20200217	Top500	RP	EThcD	2	05752:2	1	R.SC[+57.021]PAC[+57.021]PGSN[+1054.370]ITIR.N	HexNAc(2)Hex(4)	C[+57]*2, N[+1054]	1244.02	2	2487.04	2487.04	0	-0.2	315	Specific	614.31	507.93	507.93	9.37	342	>sp|P05164|PERM_HUMAN Myeloperoxidase OS=Homo sapiens OX=9606 GN=MPO PE=1 SV=1	1	PERM	controllerType=0 controllerNumber=1 scan=7585	22.6293
39327	Top500_RP_EThcD_2.raw_20200217	Top500	RP	EThcD	2	06787:2	1	R.SC[+57.021]PAC[+57.021]PGSN[+203.079]ITIR.N	HexNAc(1)	C[+57]*2, N[+203]	818.375	2	1635.74	1635.75	0	-2.7	315	Specific	628.34	624.51	624.51	9.4	342	>sp|P05164|PERM_HUMAN Myeloperoxidase OS=Homo sapiens OX=9606 GN=MPO PE=1 SV=1	1	PERM	controllerType=0 controllerNumber=1 scan=8358	24.477
39328	Top500_RP_EThcD_2.raw_20200217	Top500	RP	EThcD	2	05635:3	1	R.SC[+57.021]PAC[+57.021]PGSN[+1216.423]ITIR.N	HexNAc(2)Hex(5)	C[+57]*2, N[+1216]	883.701	3	2649.09	2649.09	0	-0.6	315	Specific	647.55	491.5	491.5	9.14	342	>sp|P05164|PERM_HUMAN Myeloperoxidase OS=Homo sapiens OX=9606 GN=MPO PE=1 SV=1	1	PERM	controllerType=0 controllerNumber=1 scan=7505	22.4489
39329	Top500_RP_EThcD_2.raw_20200217	Top500	RP	EThcD	2	06180:2	1	R.SC[+57.021]PAC[+57.021]PGSN[+730.264]ITIR.N	HexNAc(2)Hex(2)	C[+57]*2, N[+730]	1081.97	2	2162.93	2162.93	0	-1.7	315	Specific	668.82	592.64	592.64	10.49	342	>sp|P05164|PERM_HUMAN Myeloperoxidase OS=Homo sapiens OX=9606 GN=MPO PE=1 SV=1	1	PERM	controllerType=0 controllerNumber=1 scan=7899	23.3701
39330	Top500_RP_EThcD_2.raw_20200217	Top500	RP	EThcD	2	07311:3	1	R.SC[+57.021]PAC[+57.021]PGSN[+1700.461]ITIR.N	HexNAc(2)Hex(7)Phospho(2)	C[+57]*2, N[+1700]	1045.05	3	3133.12	3133.13	0	-2.3	315	Specific	688.8	478.9	478.9	10.05	342	>sp|P05164|PERM_HUMAN Myeloperoxidase OS=Homo sapiens OX=9606 GN=MPO PE=1 SV=1	1	PERM	controllerType=0 controllerNumber=1 scan=8753	25.393
39331	Top500_RP_EThcD_2.raw_20200217	Top500	RP	EThcD	2	05952:2	1	R.SC[+57.021]PAC[+57.021]PGSN[+876.322]ITIR.N	HexNAc(2)Hex(2)dHex(1)	C[+57]*2, N[+876]	1155	2	2308.99	2308.99	0	-0.2	315	Specific	691.04	585.56	585.56	10.37	342	>sp|P05164|PERM_HUMAN Myeloperoxidase OS=Homo sapiens OX=9606 GN=MPO PE=1 SV=1	1	PERM	controllerType=0 controllerNumber=1 scan=7726	22.9746
39332	Top500_RP_EThcD_2.raw_20200217	Top500	RP	EThcD	2	06495:2	1	R.SC[+57.021]PAC[+57.021]PGSN[+349.137]ITIR.N	HexNAc(1)dHex(1)	C[+57]*2, N[+349]	891.405	2	1781.8	1781.8	0	-0.9	315	Specific	704.47	690.49	690.49	11.49	342	>sp|P05164|PERM_HUMAN Myeloperoxidase OS=Homo sapiens OX=9606 GN=MPO PE=1 SV=1	1	PERM	controllerType=0 controllerNumber=1 scan=8129	23.9077
39333	Top500_RP_EThcD_2.raw_20200217	Top500	RP	EThcD	2	05443:3	1	R.SC[+57.021]PAC[+57.021]PGSN[+1378.476]ITIR.N	HexNAc(2)Hex(6)	C[+57]*2, N[+1378]	937.719	3	2811.14	2811.14	0	0.2	315	Specific	709.98	521.09	521.09	11.01	342	>sp|P05164|PERM_HUMAN Myeloperoxidase OS=Homo sapiens OX=9606 GN=MPO PE=1 SV=1	1	PERM	controllerType=0 controllerNumber=1 scan=7358	22.1166
39334	Top500_RP_EThcD_2.raw_20200217	Top500	RP	EThcD	2	06707:3	1	R.SC[+57.021]PAC[+57.021]PGSN[+1296.389]ITIR.N	HexNAc(2)Hex(5)Phospho(1)	C[+57]*2, N[+1296]	910.358	3	2729.06	2729.06	0	1	315	Specific	732.72	448.41	448.41	10.41	342	>sp|P05164|PERM_HUMAN Myeloperoxidase OS=Homo sapiens OX=9606 GN=MPO PE=1 SV=1	1	PERM	controllerType=0 controllerNumber=1 scan=8289	24.3062
39335	Top500_RP_EThcD_2.raw_20200217	Top500	RP	EThcD	2	05859:3	1	R.SC[+57.021]PAC[+57.021]PGSN[+1038.375]ITIR.N	HexNAc(2)Hex(3)dHex(1)	C[+57]*2, N[+1038]	824.351	3	2471.04	2471.04	0	-1	315	Specific	757.69	497.94	497.94	12.14	342	>sp|P05164|PERM_HUMAN Myeloperoxidase OS=Homo sapiens OX=9606 GN=MPO PE=1 SV=1	1	PERM	controllerType=0 controllerNumber=1 scan=7665	22.8208
39336	Top500_RP_EThcD_2.raw_20200217	Top500	RP	EThcD	2	05969:3	1	R.SC[+57.021]PAC[+57.021]PGSN[+876.322]ITIR.N	HexNAc(2)Hex(2)dHex(1)	C[+57]*2, N[+876]	770.334	3	2308.99	2308.99	0	-1.1	315	Specific	765.12	595.6	595.6	12.14	342	>sp|P05164|PERM_HUMAN Myeloperoxidase OS=Homo sapiens OX=9606 GN=MPO PE=1 SV=1	1	PERM	controllerType=0 controllerNumber=1 scan=7739	23.0176
39337	Top500_RP_EThcD_2.raw_20200217	Top500	RP	EThcD	2	06625:3	1	R.SC[+57.021]PAC[+57.021]PGSN[+1458.442]ITIR.N	HexNAc(2)Hex(6)Phospho(1)	C[+57]*2, N[+1458]	964.374	3	2891.11	2891.11	0	-0.7	315	Specific	771.17	498.65	498.65	12.14	342	>sp|P05164|PERM_HUMAN Myeloperoxidase OS=Homo sapiens OX=9606 GN=MPO PE=1 SV=1	1	PERM	controllerType=0 controllerNumber=1 scan=8227	24.1455
39338	Top500_RP_EThcD_2.raw_20200217	Top500	RP	EThcD	2	05343:3	1	R.SC[+57.021]PAC[+57.021]PGSN[+1540.529]ITIR.N	HexNAc(2)Hex(7)	C[+57]*2, N[+1541]	991.735	3	2973.19	2973.2	0	-1.4	315	Specific	825.99	530.66	530.66	13.14	342	>sp|P05164|PERM_HUMAN Myeloperoxidase OS=Homo sapiens OX=9606 GN=MPO PE=1 SV=1	1	PERM	controllerType=0 controllerNumber=1 scan=7279	21.9044
39339	Top500_RP_EThcD_2.raw_20200217	Top500	RP	EThcD	2	06550:2	1	R.SC[+57.021]PAC[+57.021]PGSN[+1216.423]ITIRNQ.I	HexNAc(2)Hex(5)	C[+57]*2, N[+1216]	1446.09	2	2891.17	2891.19	0	-6.8	315	CRagged	173.2	97.14	97.14	1.18	342	>sp|P05164|PERM_HUMAN Myeloperoxidase OS=Homo sapiens OX=9606 GN=MPO PE=1 SV=1	1	PERM	controllerType=0 controllerNumber=1 scan=8171	24.0121
39340	Top500_RP_EThcD_2.raw_20200217	Top500	RP	EThcD	2	10109:2	1	R.SC[+57.021]PAC[+57.021]PGSN[+876.322]ITIRNQI.N	HexNAc(2)Hex(2)dHex(1)	C[+57]*2, N[+876]	1332.59	2	2664.16	2664.18	0	-3.8	315	CRagged	354.23	258.27	258.27	4.24	342	>sp|P05164|PERM_HUMAN Myeloperoxidase OS=Homo sapiens OX=9606 GN=MPO PE=1 SV=1	1	PERM	controllerType=0 controllerNumber=1 scan=11064	30.4032
39387	Top500_RP_EThcD_2.raw_20200217	Top500	RP	EThcD	2	17877:2	1	R.NLRN[+892.317]M[+15.995]SNQLGLLAV.N	HexNAc(2)Hex(3)	M[+16], N[+892]	1226.08	2	2451.16	2451.15	0	2	352	CRagged	176.18	86.63	86.63	1.39	342	>sp|P05164|PERM_HUMAN Myeloperoxidase OS=Homo sapiens OX=9606 GN=MPO PE=1 SV=1	1	PERM	controllerType=0 controllerNumber=1 scan=17254	44.1491
39388	Top500_RP_EThcD_2.raw_20200217	Top500	RP	EThcD	2	18355:3	1	R.NLRN[+1054.370]M[+15.995]SNQLGLLAV.N	HexNAc(2)Hex(4)	M[+16], N[+1054]	871.738	3	2613.2	2613.21	0	-2.4	352	CRagged	182.29	128.58	128.58	1.17	342	>sp|P05164|PERM_HUMAN Myeloperoxidase OS=Homo sapiens OX=9606 GN=MPO PE=1 SV=1	1	PERM	controllerType=0 controllerNumber=1 scan=17632	45.0604
39390	Top500_RP_EThcD_2.raw_20200217	Top500	RP	EThcD	2	17938:2	1	R.NLRN[+1054.370]M[+15.995]SNQLGLLAV.N	HexNAc(2)Hex(4)	M[+16], N[+1054]	1307.11	2	2613.21	2613.21	0	1	352	CRagged	217.74	14.27	14.27	1.03	342	>sp|P05164|PERM_HUMAN Myeloperoxidase OS=Homo sapiens OX=9606 GN=MPO PE=1 SV=1	1	PERM	controllerType=0 controllerNumber=1 scan=17305	44.2713
39391	Top500_RP_EThcD_2.raw_20200217	Top500	RP	EThcD	2	17663:3	1	R.NLRN[+1540.529]M[+15.995]SNQLGLLAV.N	HexNAc(2)Hex(7)	M[+16], N[+1541]	1033.79	3	3099.36	3099.37	0	-2.1	352	CRagged	229.65	172.4	172.4	2.19	342	>sp|P05164|PERM_HUMAN Myeloperoxidase OS=Homo sapiens OX=9606 GN=MPO PE=1 SV=1	1	PERM	controllerType=0 controllerNumber=1 scan=17081	43.7437
39392	Top500_RP_EThcD_2.raw_20200217	Top500	RP	EThcD	2	18070:3	1	R.NLRN[+1378.476]M[+15.995]SNQLGLLAV.N	HexNAc(2)Hex(6)	M[+16], N[+1378]	979.777	3	2937.32	2937.31	0	1	352	CRagged	235.4	139.94	139.94	1.55	342	>sp|P05164|PERM_HUMAN Myeloperoxidase OS=Homo sapiens OX=9606 GN=MPO PE=1 SV=1	1	PERM	controllerType=0 controllerNumber=1 scan=17416	44.5391
39393	Top500_RP_EThcD_2.raw_20200217	Top500	RP	EThcD	2	18058:2	1	R.NLRN[+1216.423]M[+15.995]SNQLGLLAV.N	HexNAc(2)Hex(5)	M[+16], N[+1216]	1388.13	2	2775.26	2775.26	0	0.1	352	CRagged	236.34	129.21	129.21	2.57	342	>sp|P05164|PERM_HUMAN Myeloperoxidase OS=Homo sapiens OX=9606 GN=MPO PE=1 SV=1	1	PERM	controllerType=0 controllerNumber=1 scan=17405	44.5026
39394	Top500_RP_EThcD_2.raw_20200217	Top500	RP	EThcD	2	17809:2	1	R.NLRN[+1378.476]M[+15.995]SNQLGLLAV.N	HexNAc(2)Hex(6)	M[+16], N[+1378]	1469.16	2	2937.31	2937.31	0	0	352	CRagged	240.99	128.94	128.94	2.33	342	>sp|P05164|PERM_HUMAN Myeloperoxidase OS=Homo sapiens OX=9606 GN=MPO PE=1 SV=1	1	PERM	controllerType=0 controllerNumber=1 scan=17203	44.0398
39395	Top500_RP_EThcD_2.raw_20200217	Top500	RP	EThcD	2	17878:2	1	R.NLRN[+1054.370]M[+15.995]SNQLGLLAV.N	HexNAc(2)Hex(4)	M[+16], N[+1054]	1307.11	2	2613.21	2613.21	0	0.4	352	CRagged	249.83	120.86	120.86	3.57	342	>sp|P05164|PERM_HUMAN Myeloperoxidase OS=Homo sapiens OX=9606 GN=MPO PE=1 SV=1	1	PERM	controllerType=0 controllerNumber=1 scan=17255	44.1505
39396	Top500_RP_EThcD_2.raw_20200217	Top500	RP	EThcD	2	18292:2	1	R.NLRN[+1054.370]M[+15.995]SNQLGLLAV.N	HexNAc(2)Hex(4)	M[+16], N[+1054]	1307.11	2	2613.21	2613.21	0	0.9	352	CRagged	253.96	112.56	112.56	2.65	342	>sp|P05164|PERM_HUMAN Myeloperoxidase OS=Homo sapiens OX=9606 GN=MPO PE=1 SV=1	1	PERM	controllerType=0 controllerNumber=1 scan=17587	44.9623
39397	Top500_RP_EThcD_2.raw_20200217	Top500	RP	EThcD	2	17881:3	1	R.NLRN[+1540.529]M[+15.995]SNQLGLLAV.N	HexNAc(2)Hex(7)	M[+16], N[+1541]	1033.79	3	3099.34	3099.37	0	-7.9	352	CRagged	254.58	76.62	76.62	1.35	342	>sp|P05164|PERM_HUMAN Myeloperoxidase OS=Homo sapiens OX=9606 GN=MPO PE=1 SV=1	1	PERM	controllerType=0 controllerNumber=1 scan=17259	44.1694
39398	Top500_RP_EThcD_2.raw_20200217	Top500	RP	EThcD	2	18089:3	1	R.NLRN[+1216.423]M[+15.995]SNQLGLLAV.N	HexNAc(2)Hex(5)	M[+16], N[+1216]	925.757	3	2775.26	2775.26	0	-1.2	352	CRagged	301.64	194.67	194.67	3.09	342	>sp|P05164|PERM_HUMAN Myeloperoxidase OS=Homo sapiens OX=9606 GN=MPO PE=1 SV=1	1	PERM	controllerType=0 controllerNumber=1 scan=17433	44.6022
39399	Top500_RP_EThcD_2.raw_20200217	Top500	RP	EThcD	2	18068:3	1	R.NLRN[+1378.476]M[+15.995]SNQLGLLAV.N	HexNAc(2)Hex(6)	M[+16], N[+1378]	979.777	3	2937.32	2937.31	0	1	352	CRagged	322.47	112.98	112.98	2.86	342	>sp|P05164|PERM_HUMAN Myeloperoxidase OS=Homo sapiens OX=9606 GN=MPO PE=1 SV=1	1	PERM	controllerType=0 controllerNumber=1 scan=17414	44.536
39400	Top500_RP_EThcD_2.raw_20200217	Top500	RP	EThcD	2	17808:2	1	R.NLRN[+1378.476]M[+15.995]SNQLGLLAV.N	HexNAc(2)Hex(6)	M[+16], N[+1378]	1469.16	2	2937.31	2937.31	0	0	352	CRagged	358.6	194.98	194.98	4.53	342	>sp|P05164|PERM_HUMAN Myeloperoxidase OS=Homo sapiens OX=9606 GN=MPO PE=1 SV=1	1	PERM	controllerType=0 controllerNumber=1 scan=17202	44.0367
39401	Top500_RP_EThcD_2.raw_20200217	Top500	RP	EThcD	2	18056:2	1	R.NLRN[+1216.423]M[+15.995]SNQLGLLAV.N	HexNAc(2)Hex(5)	M[+16], N[+1216]	1388.13	2	2775.26	2775.26	0	0.1	352	CRagged	374.37	193.12	193.12	4.92	342	>sp|P05164|PERM_HUMAN Myeloperoxidase OS=Homo sapiens OX=9606 GN=MPO PE=1 SV=1	1	PERM	controllerType=0 controllerNumber=1 scan=17403	44.4995
39402	Top500_RP_EThcD_2.raw_20200217	Top500	RP	EThcD	2	17660:3	1	R.NLRN[+1540.529]M[+15.995]SNQLGLLAV.N	HexNAc(2)Hex(7)	M[+16], N[+1541]	1033.79	3	3099.36	3099.37	0	-2.1	352	CRagged	390.41	122.47	122.47	4.02	342	>sp|P05164|PERM_HUMAN Myeloperoxidase OS=Homo sapiens OX=9606 GN=MPO PE=1 SV=1	1	PERM	controllerType=0 controllerNumber=1 scan=17079	43.7402
39403	Top500_RP_EThcD_2.raw_20200217	Top500	RP	EThcD	2	17691:2	1	R.NLRN[+1540.529]M[+15.995]SNQLGLLAV.N	HexNAc(2)Hex(7)	M[+16], N[+1541]	1550.18	2	3099.36	3099.37	0	-1.1	352	CRagged	397.11	225.68	225.68	5.01	342	>sp|P05164|PERM_HUMAN Myeloperoxidase OS=Homo sapiens OX=9606 GN=MPO PE=1 SV=1	1	PERM	controllerType=0 controllerNumber=1 scan=17101	43.7859
39404	Top500_RP_EThcD_2.raw_20200217	Top500	RP	EThcD	2	18087:3	1	R.NLRN[+1216.423]M[+15.995]SNQLGLLAV.N	HexNAc(2)Hex(5)	M[+16], N[+1216]	925.757	3	2775.26	2775.26	0	-1.2	352	CRagged	421.56	252.85	252.85	4.83	342	>sp|P05164|PERM_HUMAN Myeloperoxidase OS=Homo sapiens OX=9606 GN=MPO PE=1 SV=1	1	PERM	controllerType=0 controllerNumber=1 scan=17431	44.5986
39405	Top500_RP_EThcD_2.raw_20200217	Top500	RP	EThcD	2	15749:2	1	R.N[+1216.423]M[+15.995]SNQLGLL.A	HexNAc(2)Hex(5)	M[+16], N[+1216]	1111.46	2	2221.92	2221.93	0	-2.8	355	CRagged	335.67	225.29	225.29	4.21	342	>sp|P05164|PERM_HUMAN Myeloperoxidase OS=Homo sapiens OX=9606 GN=MPO PE=1 SV=1	1	PERM	controllerType=0 controllerNumber=1 scan=15572	40.461
39406	Top500_RP_EThcD_2.raw_20200217	Top500	RP	EThcD	2	14102:2	1	R.N[+1378.476]M[+15.995]SNQLGLLA.V	HexNAc(2)Hex(6)	M[+16], N[+1378]	1228.01	2	2455.01	2455.02	0	-2.5	355	CRagged	180.42	93.77	93.77	1.46	342	>sp|P05164|PERM_HUMAN Myeloperoxidase OS=Homo sapiens OX=9606 GN=MPO PE=1 SV=1	1	PERM	controllerType=0 controllerNumber=1 scan=14231	37.57
39415	Top500_RP_EThcD_2.raw_20200217	Top500	RP	EThcD	2	22169:2	1	R.N[+1216.423]MSNQLGLLAV.N	HexNAc(2)Hex(5)	N[+1216]	1188.52	2	2376.03	2376.04	0	-2.8	355	CRagged	208.07	115.48	115.48	1.72	342	>sp|P05164|PERM_HUMAN Myeloperoxidase OS=Homo sapiens OX=9606 GN=MPO PE=1 SV=1	1	PERM	controllerType=0 controllerNumber=1 scan=20839	52.4489
39416	Top500_RP_EThcD_2.raw_20200217	Top500	RP	EThcD	2	22164:2	1	R.N[+1216.423]MSNQLGLLAV.N	HexNAc(2)Hex(5)	N[+1216]	1188.52	2	2376.04	2376.04	0	0.2	355	CRagged	210.99	112.26	112.26	1.7	342	>sp|P05164|PERM_HUMAN Myeloperoxidase OS=Homo sapiens OX=9606 GN=MPO PE=1 SV=1	1	PERM	controllerType=0 controllerNumber=1 scan=20834	52.4311
39417	Top500_RP_EThcD_2.raw_20200217	Top500	RP	EThcD	2	22189:2	1	R.N[+1216.423]MSNQLGLLAV.N	HexNAc(2)Hex(5)	N[+1216]	1188.52	2	2376.04	2376.04	0	1.2	355	CRagged	226.52	126.64	126.64	1.7	342	>sp|P05164|PERM_HUMAN Myeloperoxidase OS=Homo sapiens OX=9606 GN=MPO PE=1 SV=1	1	PERM	controllerType=0 controllerNumber=1 scan=20858	52.5001
39418	Top500_RP_EThcD_2.raw_20200217	Top500	RP	EThcD	2	21680:2	1	R.N[+1540.529]MSNQLGLLAV.N	HexNAc(2)Hex(7)	N[+1541]	1350.57	2	2700.14	2700.14	0	-1.3	355	CRagged	292.37	223.95	223.95	4.13	342	>sp|P05164|PERM_HUMAN Myeloperoxidase OS=Homo sapiens OX=9606 GN=MPO PE=1 SV=1	1	PERM	controllerType=0 controllerNumber=1 scan=20445	51.5303
39419	Top500_RP_EThcD_2.raw_20200217	Top500	RP	EThcD	2	22187:2	1	R.N[+1216.423]MSNQLGLLAV.N	HexNAc(2)Hex(5)	N[+1216]	1188.52	2	2376.04	2376.04	0	1.2	355	CRagged	417.67	352.19	352.19	4.38	342	>sp|P05164|PERM_HUMAN Myeloperoxidase OS=Homo sapiens OX=9606 GN=MPO PE=1 SV=1	1	PERM	controllerType=0 controllerNumber=1 scan=20856	52.4969
39420	Top500_RP_EThcD_2.raw_20200217	Top500	RP	EThcD	2	21863:2	1	R.N[+1378.476]MSNQLGLLAV.N	HexNAc(2)Hex(6)	N[+1378]	1269.55	2	2538.09	2538.09	0	-0.1	355	CRagged	424.41	356.83	356.83	5.01	342	>sp|P05164|PERM_HUMAN Myeloperoxidase OS=Homo sapiens OX=9606 GN=MPO PE=1 SV=1	1	PERM	controllerType=0 controllerNumber=1 scan=20588	51.8789
39424	Top500_RP_EThcD_2.raw_20200217	Top500	RP	EThcD	2	20066:2	1	R.N[+892.317]M[+15.995]SNQLGLLAV.N	HexNAc(2)Hex(3)	M[+16], N[+892]	1034.46	2	2067.92	2067.93	0	-2.7	355	CRagged	199.37	111.43	111.43	1.38	342	>sp|P05164|PERM_HUMAN Myeloperoxidase OS=Homo sapiens OX=9606 GN=MPO PE=1 SV=1	1	PERM	controllerType=0 controllerNumber=1 scan=19076	48.4731
39425	Top500_RP_EThcD_2.raw_20200217	Top500	RP	EThcD	2	19490:2	1	R.N[+1216.423]M[+15.995]SNQLGLLAV.N	HexNAc(2)Hex(5)	M[+16], N[+1216]	1196.52	2	2392.03	2392.03	0	0.2	355	CRagged	240.78	109.74	109.74	1.87	342	>sp|P05164|PERM_HUMAN Myeloperoxidase OS=Homo sapiens OX=9606 GN=MPO PE=1 SV=1	1	PERM	controllerType=0 controllerNumber=1 scan=18531	47.1948
39426	Top500_RP_EThcD_2.raw_20200217	Top500	RP	EThcD	2	19422:2	1	R.N[+406.159]M[+15.995]SNQLGLLAV.N	HexNAc(2)	M[+16], N[+406]	791.392	2	1581.78	1581.77	0	6	355	CRagged	258.71	243.58	243.58	1.71	342	>sp|P05164|PERM_HUMAN Myeloperoxidase OS=Homo sapiens OX=9606 GN=MPO PE=1 SV=1	1	PERM	controllerType=0 controllerNumber=1 scan=18481	47.0759
39427	Top500_RP_EThcD_2.raw_20200217	Top500	RP	EThcD	2	19736:2	1	R.N[+1216.423]M[+15.995]SNQLGLLAV.N	HexNAc(2)Hex(5)	M[+16], N[+1216]	1196.52	2	2392.03	2392.03	0	-1.4	355	CRagged	263.96	142.96	142.96	3.23	342	>sp|P05164|PERM_HUMAN Myeloperoxidase OS=Homo sapiens OX=9606 GN=MPO PE=1 SV=1	1	PERM	controllerType=0 controllerNumber=1 scan=18742	47.708
39428	Top500_RP_EThcD_2.raw_20200217	Top500	RP	EThcD	2	19269:2	1	R.N[+1378.476]M[+15.995]SNQLGLLAV.N	HexNAc(2)Hex(6)	M[+16], N[+1378]	1277.55	2	2554.08	2554.08	0	-0.6	355	CRagged	294.8	216.16	216.16	3.88	342	>sp|P05164|PERM_HUMAN Myeloperoxidase OS=Homo sapiens OX=9606 GN=MPO PE=1 SV=1	1	PERM	controllerType=0 controllerNumber=1 scan=18364	46.7605
39429	Top500_RP_EThcD_2.raw_20200217	Top500	RP	EThcD	2	19386:2	1	R.N[+1054.370]M[+15.995]SNQLGLLAV.N	HexNAc(2)Hex(4)	M[+16], N[+1054]	1115.49	2	2229.98	2229.98	0	-1	355	CRagged	296.84	232.32	232.32	3.75	342	>sp|P05164|PERM_HUMAN Myeloperoxidase OS=Homo sapiens OX=9606 GN=MPO PE=1 SV=1	1	PERM	controllerType=0 controllerNumber=1 scan=18449	46.9861
39430	Top500_RP_EThcD_2.raw_20200217	Top500	RP	EThcD	2	19609:2	1	R.N[+1378.476]M[+15.995]SNQLGLLAV.N	HexNAc(2)Hex(6)	M[+16], N[+1378]	1277.54	2	2554.08	2554.08	0	-1.3	355	CRagged	314.77	180.72	180.72	4.1	342	>sp|P05164|PERM_HUMAN Myeloperoxidase OS=Homo sapiens OX=9606 GN=MPO PE=1 SV=1	1	PERM	controllerType=0 controllerNumber=1 scan=18617	47.3858
39431	Top500_RP_EThcD_2.raw_20200217	Top500	RP	EThcD	2	19811:2	1	R.N[+1054.370]M[+15.995]SNQLGLLAV.N	HexNAc(2)Hex(4)	M[+16], N[+1054]	1115.49	2	2229.98	2229.98	0	-1.7	355	CRagged	319.6	176.12	176.12	3.54	342	>sp|P05164|PERM_HUMAN Myeloperoxidase OS=Homo sapiens OX=9606 GN=MPO PE=1 SV=1	1	PERM	controllerType=0 controllerNumber=1 scan=18841	47.9494
39432	Top500_RP_EThcD_2.raw_20200217	Top500	RP	EThcD	2	20050:2	1	R.N[+892.317]M[+15.995]SNQLGLLAV.N	HexNAc(2)Hex(3)	M[+16], N[+892]	1034.46	2	2067.92	2067.93	0	-2.7	355	CRagged	332.19	229.26	229.26	4.27	342	>sp|P05164|PERM_HUMAN Myeloperoxidase OS=Homo sapiens OX=9606 GN=MPO PE=1 SV=1	1	PERM	controllerType=0 controllerNumber=1 scan=19061	48.437
39433	Top500_RP_EThcD_2.raw_20200217	Top500	RP	EThcD	2	19671:2	1	R.N[+892.317]M[+15.995]SNQLGLLAV.N	HexNAc(2)Hex(3)	M[+16], N[+892]	1034.46	2	2067.92	2067.93	0	-2.5	355	CRagged	336.86	224.95	224.95	3.99	342	>sp|P05164|PERM_HUMAN Myeloperoxidase OS=Homo sapiens OX=9606 GN=MPO PE=1 SV=1	1	PERM	controllerType=0 controllerNumber=1 scan=18673	47.5434
39434	Top500_RP_EThcD_2.raw_20200217	Top500	RP	EThcD	2	19363:3	1	R.N[+1378.476]M[+15.995]SNQLGLLAV.N	HexNAc(2)Hex(6)	M[+16], N[+1378]	852.034	3	2554.09	2554.08	0	0.7	355	CRagged	348.78	228.02	228.02	3.2	342	>sp|P05164|PERM_HUMAN Myeloperoxidase OS=Homo sapiens OX=9606 GN=MPO PE=1 SV=1	1	PERM	controllerType=0 controllerNumber=1 scan=18433	46.9423
39435	Top500_RP_EThcD_2.raw_20200217	Top500	RP	EThcD	2	19133:2	1	R.N[+1540.529]M[+15.995]SNQLGLLAV.N	HexNAc(2)Hex(7)	M[+16], N[+1541]	1358.57	2	2716.13	2716.14	0	-1.2	355	CRagged	355.04	227.47	227.47	4.35	342	>sp|P05164|PERM_HUMAN Myeloperoxidase OS=Homo sapiens OX=9606 GN=MPO PE=1 SV=1	1	PERM	controllerType=0 controllerNumber=1 scan=18258	46.4941
39436	Top500_RP_EThcD_2.raw_20200217	Top500	RP	EThcD	2	20065:2	1	R.N[+892.317]M[+15.995]SNQLGLLAV.N	HexNAc(2)Hex(3)	M[+16], N[+892]	1034.46	2	2067.92	2067.93	0	-2.7	355	CRagged	391.34	285.12	285.12	4.62	342	>sp|P05164|PERM_HUMAN Myeloperoxidase OS=Homo sapiens OX=9606 GN=MPO PE=1 SV=1	1	PERM	controllerType=0 controllerNumber=1 scan=19075	48.4699
39437	Top500_RP_EThcD_2.raw_20200217	Top500	RP	EThcD	2	19637:2	1	R.N[+1054.370]M[+15.995]SNQLGLLAV.N	HexNAc(2)Hex(4)	M[+16], N[+1054]	1115.49	2	2229.98	2229.98	0	-1	355	CRagged	397.91	300.08	300.08	4.72	342	>sp|P05164|PERM_HUMAN Myeloperoxidase OS=Homo sapiens OX=9606 GN=MPO PE=1 SV=1	1	PERM	controllerType=0 controllerNumber=1 scan=18641	47.4467
39438	Top500_RP_EThcD_2.raw_20200217	Top500	RP	EThcD	2	19488:2	1	R.N[+1216.423]M[+15.995]SNQLGLLAV.N	HexNAc(2)Hex(5)	M[+16], N[+1216]	1196.52	2	2392.03	2392.03	0	0.2	355	CRagged	482.23	331.83	331.83	4.86	342	>sp|P05164|PERM_HUMAN Myeloperoxidase OS=Homo sapiens OX=9606 GN=MPO PE=1 SV=1	1	PERM	controllerType=0 controllerNumber=1 scan=18529	47.1919
39439	Top500_RP_EThcD_2.raw_20200217	Top500	RP	EThcD	2	19669:2	1	R.N[+892.317]M[+15.995]SNQLGLLAV.N	HexNAc(2)Hex(3)	M[+16], N[+892]	1034.46	2	2067.92	2067.93	0	-2.5	355	CRagged	576.74	451.01	451.01	6.67	342	>sp|P05164|PERM_HUMAN Myeloperoxidase OS=Homo sapiens OX=9606 GN=MPO PE=1 SV=1	1	PERM	controllerType=0 controllerNumber=1 scan=18671	47.5339
39440	Top500_RP_EThcD_2.raw_20200217	Top500	RP	EThcD	2	19268:2	1	R.N[+1378.476]M[+15.995]SNQLGLLAV.N	HexNAc(2)Hex(6)	M[+16], N[+1378]	1277.55	2	2554.08	2554.08	0	-0.6	355	CRagged	580.74	413.68	413.68	7.7	342	>sp|P05164|PERM_HUMAN Myeloperoxidase OS=Homo sapiens OX=9606 GN=MPO PE=1 SV=1	1	PERM	controllerType=0 controllerNumber=1 scan=18363	46.757
39441	Top500_RP_EThcD_2.raw_20200217	Top500	RP	EThcD	2	19809:2	1	R.N[+1054.370]M[+15.995]SNQLGLLAV.N	HexNAc(2)Hex(4)	M[+16], N[+1054]	1115.49	2	2229.98	2229.98	0	-1.7	355	CRagged	591.57	442.57	442.57	7.83	342	>sp|P05164|PERM_HUMAN Myeloperoxidase OS=Homo sapiens OX=9606 GN=MPO PE=1 SV=1	1	PERM	controllerType=0 controllerNumber=1 scan=18839	47.9455
39442	Top500_RP_EThcD_2.raw_20200217	Top500	RP	EThcD	2	19384:2	1	R.N[+1054.370]M[+15.995]SNQLGLLAV.N	HexNAc(2)Hex(4)	M[+16], N[+1054]	1115.49	2	2229.98	2229.98	0	-1	355	CRagged	616.32	465.89	465.89	8.83	342	>sp|P05164|PERM_HUMAN Myeloperoxidase OS=Homo sapiens OX=9606 GN=MPO PE=1 SV=1	1	PERM	controllerType=0 controllerNumber=1 scan=18448	46.9832
39443	Top500_RP_EThcD_2.raw_20200217	Top500	RP	EThcD	2	19735:2	1	R.N[+1216.423]M[+15.995]SNQLGLLAV.N	HexNAc(2)Hex(5)	M[+16], N[+1216]	1196.52	2	2392.03	2392.03	0	-1.4	355	CRagged	628.67	463.4	463.4	8.83	342	>sp|P05164|PERM_HUMAN Myeloperoxidase OS=Homo sapiens OX=9606 GN=MPO PE=1 SV=1	1	PERM	controllerType=0 controllerNumber=1 scan=18741	47.7039
39444	Top500_RP_EThcD_2.raw_20200217	Top500	RP	EThcD	2	19132:2	1	R.N[+1540.529]M[+15.995]SNQLGLLAV.N	HexNAc(2)Hex(7)	M[+16], N[+1541]	1358.57	2	2716.13	2716.14	0	-1.2	355	CRagged	628.75	467	467	8.83	342	>sp|P05164|PERM_HUMAN Myeloperoxidase OS=Homo sapiens OX=9606 GN=MPO PE=1 SV=1	1	PERM	controllerType=0 controllerNumber=1 scan=18257	46.4911
39445	Top500_RP_EThcD_2.raw_20200217	Top500	RP	EThcD	2	19635:2	1	R.N[+1054.370]M[+15.995]SNQLGLLAV.N	HexNAc(2)Hex(4)	M[+16], N[+1054]	1115.49	2	2229.98	2229.98	0	-1	355	CRagged	632.06	469.48	469.48	8.83	342	>sp|P05164|PERM_HUMAN Myeloperoxidase OS=Homo sapiens OX=9606 GN=MPO PE=1 SV=1	1	PERM	controllerType=0 controllerNumber=1 scan=18639	47.4365
39447	Top500_RP_EThcD_2.raw_20200217	Top500	RP	EThcD	2	19275:3	1	R.N[+1809.666]M[+15.995]SNQLGLLAVN.Q	HexNAc(5)Hex(4)dHex(1)	M[+16], N[+1810]	1033.77	3	3099.3	3099.32	0	-4.8	355	CRagged	358.38	271.38	271.38	2.06	342	>sp|P05164|PERM_HUMAN Myeloperoxidase OS=Homo sapiens OX=9606 GN=MPO PE=1 SV=1	1	PERM	controllerType=0 controllerNumber=1 scan=18369	46.7754
39449	Top500_RP_EThcD_2.raw_20200217	Top500	RP	EThcD	2	12371:2	1	R.N[+1216.423]M[+15.995]SNQLGLLAVNQR.F	HexNAc(2)Hex(5)	M[+16], N[+1216]	1395.62	2	2790.23	2790.23	0	0.1	355	Specific	153.18	86.7	86.7	1.38	342	>sp|P05164|PERM_HUMAN Myeloperoxidase OS=Homo sapiens OX=9606 GN=MPO PE=1 SV=1	1	PERM	controllerType=0 controllerNumber=1 scan=12926	34.6186
39450	Top500_RP_EThcD_2.raw_20200217	Top500	RP	EThcD	2	12131:2	1	R.N[+1378.476]M[+15.995]SNQLGLLAVNQR.F	HexNAc(2)Hex(6)	M[+16], N[+1378]	1476.65	2	2952.28	2952.29	0	-0.9	355	Specific	176.61	112.98	112.98	1.85	342	>sp|P05164|PERM_HUMAN Myeloperoxidase OS=Homo sapiens OX=9606 GN=MPO PE=1 SV=1	1	PERM	controllerType=0 controllerNumber=1 scan=12737	34.1894
39451	Top500_RP_EThcD_2.raw_20200217	Top500	RP	EThcD	2	12140:3	1	R.N[+1378.476]M[+15.995]SNQLGLLAVNQR.F	HexNAc(2)Hex(6)	M[+16], N[+1378]	984.766	3	2952.28	2952.29	0	-1.4	355	Specific	378.54	234.07	105.18	4.82	342	>sp|P05164|PERM_HUMAN Myeloperoxidase OS=Homo sapiens OX=9606 GN=MPO PE=1 SV=1	1	PERM	controllerType=0 controllerNumber=1 scan=12746	34.2171
39452	Top500_RP_EThcD_2.raw_20200217	Top500	RP	EThcD	2	12383:3	1	R.N[+1216.423]M[+15.995]SNQLGLLAVNQR.F	HexNAc(2)Hex(5)	M[+16], N[+1216]	930.749	3	2790.23	2790.23	0	-0.2	355	Specific	380.61	263.92	263.92	4.63	342	>sp|P05164|PERM_HUMAN Myeloperoxidase OS=Homo sapiens OX=9606 GN=MPO PE=1 SV=1	1	PERM	controllerType=0 controllerNumber=1 scan=12936	34.6458
39453	Top500_RP_EThcD_2.raw_20200217	Top500	RP	EThcD	2	12057:3	1	R.N[+1540.529]M[+15.995]SNQLGLLAVNQR.F	HexNAc(2)Hex(7)	M[+16], N[+1541]	1038.78	3	3114.34	3114.34	0	-0.2	355	Specific	395.89	295.3	295.3	4.75	342	>sp|P05164|PERM_HUMAN Myeloperoxidase OS=Homo sapiens OX=9606 GN=MPO PE=1 SV=1	1	PERM	controllerType=0 controllerNumber=1 scan=12676	34.0555
39454	Top500_RP_EThcD_2.raw_20200217	Top500	RP	EThcD	2	12128:2	1	R.N[+1378.476]M[+15.995]SNQLGLLAVNQR.F	HexNAc(2)Hex(6)	M[+16], N[+1378]	1476.65	2	2952.28	2952.29	0	-0.9	355	Specific	546.28	412.19	412.19	7.08	342	>sp|P05164|PERM_HUMAN Myeloperoxidase OS=Homo sapiens OX=9606 GN=MPO PE=1 SV=1	1	PERM	controllerType=0 controllerNumber=1 scan=12735	34.1856
39455	Top500_RP_EThcD_2.raw_20200217	Top500	RP	EThcD	2	12182:2	1	R.N[+1378.476]M[+15.995]SNQLGLLAVNQR.F	HexNAc(2)Hex(6)	M[+16], N[+1378]	1476.65	2	2952.29	2952.29	0	-0.4	355	Specific	594.2	514.19	514.19	8.23	342	>sp|P05164|PERM_HUMAN Myeloperoxidase OS=Homo sapiens OX=9606 GN=MPO PE=1 SV=1	1	PERM	controllerType=0 controllerNumber=1 scan=12779	34.2832
39456	Top500_RP_EThcD_2.raw_20200217	Top500	RP	EThcD	2	12055:3	1	R.N[+1540.529]M[+15.995]SNQLGLLAVNQR.F	HexNAc(2)Hex(7)	M[+16], N[+1541]	1038.78	3	3114.34	3114.34	0	-0.2	355	Specific	598.2	495.04	495.04	7.87	342	>sp|P05164|PERM_HUMAN Myeloperoxidase OS=Homo sapiens OX=9606 GN=MPO PE=1 SV=1	1	PERM	controllerType=0 controllerNumber=1 scan=12674	34.0519
39457	Top500_RP_EThcD_2.raw_20200217	Top500	RP	EThcD	2	12369:2	1	R.N[+1216.423]M[+15.995]SNQLGLLAVNQR.F	HexNAc(2)Hex(5)	M[+16], N[+1216]	1395.62	2	2790.23	2790.23	0	0.1	355	Specific	626.87	564.27	564.27	9.23	342	>sp|P05164|PERM_HUMAN Myeloperoxidase OS=Homo sapiens OX=9606 GN=MPO PE=1 SV=1	1	PERM	controllerType=0 controllerNumber=1 scan=12924	34.6157
39458	Top500_RP_EThcD_2.raw_20200217	Top500	RP	EThcD	2	12380:3	1	R.N[+1216.423]M[+15.995]SNQLGLLAVNQR.F	HexNAc(2)Hex(5)	M[+16], N[+1216]	930.749	3	2790.23	2790.23	0	-0.2	355	Specific	720.82	586.25	586.25	10.87	342	>sp|P05164|PERM_HUMAN Myeloperoxidase OS=Homo sapiens OX=9606 GN=MPO PE=1 SV=1	1	PERM	controllerType=0 controllerNumber=1 scan=12934	34.6427
39459	Top500_RP_EThcD_2.raw_20200217	Top500	RP	EThcD	2	12138:3	1	R.N[+1378.476]M[+15.995]SNQLGLLAVNQR.F	HexNAc(2)Hex(6)	M[+16], N[+1378]	984.766	3	2952.28	2952.29	0	-1.4	355	Specific	768.1	613.77	535.97	11.99	342	>sp|P05164|PERM_HUMAN Myeloperoxidase OS=Homo sapiens OX=9606 GN=MPO PE=1 SV=1	1	PERM	controllerType=0 controllerNumber=1 scan=12744	34.2078
39475	Top500_RP_EThcD_2.raw_20200217	Top500	RP	EThcD	2	20305:3	1	R.ALLPFDNLHDDPC[+57.021]LLTN[+1540.529]R.S	HexNAc(2)Hex(7)	C[+57], N[+1541]	1222.2	3	3664.57	3664.58	0	-3	375	Specific	160.88	61.57	61.57	1.77	342	>sp|P05164|PERM_HUMAN Myeloperoxidase OS=Homo sapiens OX=9606 GN=MPO PE=1 SV=1	1	PERM	controllerType=0 controllerNumber=1 scan=19285	48.9261
39476	Top500_RP_EThcD_2.raw_20200217	Top500	RP	EThcD	2	20404:3	1	R.ALLPFDNLHDDPC[+57.021]LLTN[+1540.529]R.S	HexNAc(2)Hex(7)	C[+57], N[+1541]	1222.2	3	3664.58	3664.58	0	-0.9	375	Specific	170.73	45.87	45.87	1.64	342	>sp|P05164|PERM_HUMAN Myeloperoxidase OS=Homo sapiens OX=9606 GN=MPO PE=1 SV=1	1	PERM	controllerType=0 controllerNumber=1 scan=19360	49.0886
39477	Top500_RP_EThcD_2.raw_20200217	Top500	RP	EThcD	2	20784:2	1	R.ALLPFDNLHDDPC[+57.021]LLTN[+1054.370]R.S	HexNAc(2)Hex(4)	C[+57], N[+1054]	1589.71	2	3178.42	3178.42	0	-0.7	375	Specific	190.46	119.36	119.36	2.06	342	>sp|P05164|PERM_HUMAN Myeloperoxidase OS=Homo sapiens OX=9606 GN=MPO PE=1 SV=1	1	PERM	controllerType=0 controllerNumber=1 scan=19665	49.8074
39478	Top500_RP_EThcD_2.raw_20200217	Top500	RP	EThcD	2	20840:3	1	R.ALLPFDNLHDDPC[+57.021]LLTN[+892.317]R.S	HexNAc(2)Hex(3)	C[+57], N[+892]	1006.13	3	3016.37	3016.37	0	0.1	375	Specific	195.84	187.36	187.36	2.42	342	>sp|P05164|PERM_HUMAN Myeloperoxidase OS=Homo sapiens OX=9606 GN=MPO PE=1 SV=1	1	PERM	controllerType=0 controllerNumber=1 scan=19708	49.9154
39479	Top500_RP_EThcD_2.raw_20200217	Top500	RP	EThcD	2	20818:3	1	R.ALLPFDNLHDDPC[+57.021]LLTN[+1216.423]R.S	HexNAc(2)Hex(5)	C[+57], N[+1216]	1114.16	3	3340.47	3340.48	0	-1.6	375	Specific	225.34	202.14	202.14	4.02	342	>sp|P05164|PERM_HUMAN Myeloperoxidase OS=Homo sapiens OX=9606 GN=MPO PE=1 SV=1	1	PERM	controllerType=0 controllerNumber=1 scan=19691	49.8587
39480	Top500_RP_EThcD_2.raw_20200217	Top500	RP	EThcD	2	20527:3	1	R.ALLPFDNLHDDPC[+57.021]LLTN[+1216.423]R.S	HexNAc(2)Hex(5)	C[+57], N[+1216]	1114.16	3	3340.48	3340.48	0	0.4	375	Specific	238.63	229.62	229.62	4.02	342	>sp|P05164|PERM_HUMAN Myeloperoxidase OS=Homo sapiens OX=9606 GN=MPO PE=1 SV=1	1	PERM	controllerType=0 controllerNumber=1 scan=19453	49.3238
39481	Top500_RP_EThcD_2.raw_20200217	Top500	RP	EThcD	2	20505:2	1	R.ALLPFDNLHDDPC[+57.021]LLTN[+1378.476]R.S	HexNAc(2)Hex(6)	C[+57], N[+1378]	1751.77	2	3502.53	3502.53	0	-1	375	Specific	258.57	140.83	77.53	3.8	342	>sp|P05164|PERM_HUMAN Myeloperoxidase OS=Homo sapiens OX=9606 GN=MPO PE=1 SV=1	1	PERM	controllerType=0 controllerNumber=1 scan=19435	49.2802
39482	Top500_RP_EThcD_2.raw_20200217	Top500	RP	EThcD	2	20766:3	1	R.ALLPFDNLHDDPC[+57.021]LLTN[+1378.476]R.S	HexNAc(2)Hex(6)	C[+57], N[+1378]	1168.18	3	3502.52	3502.53	0	-1.6	375	Specific	260.7	95.18	95.18	3.54	342	>sp|P05164|PERM_HUMAN Myeloperoxidase OS=Homo sapiens OX=9606 GN=MPO PE=1 SV=1	1	PERM	controllerType=0 controllerNumber=1 scan=19654	49.7841
39483	Top500_RP_EThcD_2.raw_20200217	Top500	RP	EThcD	2	20396:3	1	R.ALLPFDNLHDDPC[+57.021]LLTN[+1378.476]R.S	HexNAc(2)Hex(6)	C[+57], N[+1378]	1168.18	3	3502.53	3502.53	0	-0.4	375	Specific	278.52	240.42	153.11	4.25	342	>sp|P05164|PERM_HUMAN Myeloperoxidase OS=Homo sapiens OX=9606 GN=MPO PE=1 SV=1	1	PERM	controllerType=0 controllerNumber=1 scan=19353	49.0662
39484	Top500_RP_EThcD_2.raw_20200217	Top500	RP	EThcD	2	20717:3	1	R.ALLPFDNLHDDPC[+57.021]LLTN[+1054.370]R.S	HexNAc(2)Hex(4)	C[+57], N[+1054]	1060.14	3	3178.42	3178.42	0	-1.3	375	Specific	290.48	247.97	247.97	4.48	342	>sp|P05164|PERM_HUMAN Myeloperoxidase OS=Homo sapiens OX=9606 GN=MPO PE=1 SV=1	1	PERM	controllerType=0 controllerNumber=1 scan=19616	49.6979
39485	Top500_RP_EThcD_2.raw_20200217	Top500	RP	EThcD	2	20838:3	1	R.ALLPFDNLHDDPC[+57.021]LLTN[+892.317]R.S	HexNAc(2)Hex(3)	C[+57], N[+892]	1006.13	3	3016.37	3016.37	0	0.1	375	Specific	366.84	235.33	235.33	5.33	342	>sp|P05164|PERM_HUMAN Myeloperoxidase OS=Homo sapiens OX=9606 GN=MPO PE=1 SV=1	1	PERM	controllerType=0 controllerNumber=1 scan=19706	49.9112
39486	Top500_RP_EThcD_2.raw_20200217	Top500	RP	EThcD	2	20815:3	1	R.ALLPFDNLHDDPC[+57.021]LLTN[+1216.423]R.S	HexNAc(2)Hex(5)	C[+57], N[+1216]	1114.16	3	3340.47	3340.48	0	-1.6	375	Specific	396.31	230.27	230.27	5.31	342	>sp|P05164|PERM_HUMAN Myeloperoxidase OS=Homo sapiens OX=9606 GN=MPO PE=1 SV=1	1	PERM	controllerType=0 controllerNumber=1 scan=19689	49.8552
39487	Top500_RP_EThcD_2.raw_20200217	Top500	RP	EThcD	2	20899:3	1	R.ALLPFDNLHDDPC[+57.021]LLTN[+892.317]R.S	HexNAc(2)Hex(3)	C[+57], N[+892]	1006.13	3	3016.37	3016.37	0	-0.2	375	Specific	403.19	346.63	346.63	5.43	342	>sp|P05164|PERM_HUMAN Myeloperoxidase OS=Homo sapiens OX=9606 GN=MPO PE=1 SV=1	1	PERM	controllerType=0 controllerNumber=1 scan=19752	50.0205
39488	Top500_RP_EThcD_2.raw_20200217	Top500	RP	EThcD	2	20931:2	1	R.ALLPFDNLHDDPC[+57.021]LLTN[+892.317]R.S	HexNAc(2)Hex(3)	C[+57], N[+892]	1508.69	2	3016.37	3016.37	0	-1.9	375	Specific	442.64	306.82	306.82	5.44	342	>sp|P05164|PERM_HUMAN Myeloperoxidase OS=Homo sapiens OX=9606 GN=MPO PE=1 SV=1	1	PERM	controllerType=0 controllerNumber=1 scan=19775	50.0687
39489	Top500_RP_EThcD_2.raw_20200217	Top500	RP	EThcD	2	20524:3	1	R.ALLPFDNLHDDPC[+57.021]LLTN[+1216.423]R.S	HexNAc(2)Hex(5)	C[+57], N[+1216]	1114.16	3	3340.48	3340.48	0	0.4	375	Specific	483.72	308.15	308.15	5.57	342	>sp|P05164|PERM_HUMAN Myeloperoxidase OS=Homo sapiens OX=9606 GN=MPO PE=1 SV=1	1	PERM	controllerType=0 controllerNumber=1 scan=19451	49.3151
39490	Top500_RP_EThcD_2.raw_20200217	Top500	RP	EThcD	2	20394:3	1	R.ALLPFDNLHDDPC[+57.021]LLTN[+1378.476]R.S	HexNAc(2)Hex(6)	C[+57], N[+1378]	1168.18	3	3502.53	3502.53	0	-0.4	375	Specific	678.46	425.61	105.47	10.42	342	>sp|P05164|PERM_HUMAN Myeloperoxidase OS=Homo sapiens OX=9606 GN=MPO PE=1 SV=1	1	PERM	controllerType=0 controllerNumber=1 scan=19351	49.0617
39491	Top500_RP_EThcD_2.raw_20200217	Top500	RP	EThcD	2	20896:3	1	R.ALLPFDNLHDDPC[+57.021]LLTN[+892.317]R.S	HexNAc(2)Hex(3)	C[+57], N[+892]	1006.13	3	3016.37	3016.37	0	-0.2	375	Specific	682.95	450.72	450.72	10.42	342	>sp|P05164|PERM_HUMAN Myeloperoxidase OS=Homo sapiens OX=9606 GN=MPO PE=1 SV=1	1	PERM	controllerType=0 controllerNumber=1 scan=19750	50.0156
39492	Top500_RP_EThcD_2.raw_20200217	Top500	RP	EThcD	2	20715:3	1	R.ALLPFDNLHDDPC[+57.021]LLTN[+1054.370]R.S	HexNAc(2)Hex(4)	C[+57], N[+1054]	1060.14	3	3178.42	3178.42	0	-1.3	375	Specific	688.14	423.29	423.29	10.54	342	>sp|P05164|PERM_HUMAN Myeloperoxidase OS=Homo sapiens OX=9606 GN=MPO PE=1 SV=1	1	PERM	controllerType=0 controllerNumber=1 scan=19614	49.6941
39496	Top500_RP_EThcD_2.raw_20200217	Top500	RP	EThcD	2	07640:2	1	F.DNLHDDPC[+57.021]LLTN[+892.317]R.S	HexNAc(2)Hex(3)	C[+57], N[+892]	1238.03	2	2475.04	2475.05	0	-0.6	380	NRagged	161.17	80.32	80.32	1.06	342	>sp|P05164|PERM_HUMAN Myeloperoxidase OS=Homo sapiens OX=9606 GN=MPO PE=1 SV=1	1	PERM	controllerType=0 controllerNumber=1 scan=9002	25.9023
39497	Top500_RP_EThcD_2.raw_20200217	Top500	RP	EThcD	2	07599:3	1	F.DNLHDDPC[+57.021]LLTN[+892.317]R.S	HexNAc(2)Hex(3)	C[+57], N[+892]	825.684	3	2475.04	2475.05	0	-3.1	380	NRagged	283.05	178.21	178.21	3.06	342	>sp|P05164|PERM_HUMAN Myeloperoxidase OS=Homo sapiens OX=9606 GN=MPO PE=1 SV=1	1	PERM	controllerType=0 controllerNumber=1 scan=8960	25.8155
39498	Top500_RP_EThcD_2.raw_20200217	Top500	RP	EThcD	2	07223:3	1	F.DNLHDDPC[+57.021]LLTN[+1216.423]R.S	HexNAc(2)Hex(5)	C[+57], N[+1216]	933.721	3	2799.15	2799.15	0	-1.2	380	NRagged	286.12	178.82	178.82	4.35	342	>sp|P05164|PERM_HUMAN Myeloperoxidase OS=Homo sapiens OX=9606 GN=MPO PE=1 SV=1	1	PERM	controllerType=0 controllerNumber=1 scan=8682	25.2061
39499	Top500_RP_EThcD_2.raw_20200217	Top500	RP	EThcD	2	07132:3	1	F.DNLHDDPC[+57.021]LLTN[+1216.423]R.S	HexNAc(2)Hex(5)	C[+57], N[+1216]	933.721	3	2799.15	2799.15	0	-1.4	380	NRagged	295.81	192.12	192.12	4.46	342	>sp|P05164|PERM_HUMAN Myeloperoxidase OS=Homo sapiens OX=9606 GN=MPO PE=1 SV=1	1	PERM	controllerType=0 controllerNumber=1 scan=8615	25.0624
39500	Top500_RP_EThcD_2.raw_20200217	Top500	RP	EThcD	2	07082:3	1	F.DNLHDDPC[+57.021]LLTN[+1378.476]R.S	HexNAc(2)Hex(6)	C[+57], N[+1378]	987.738	3	2961.2	2961.2	0	-1.3	380	NRagged	300.44	177.53	165.99	4.45	342	>sp|P05164|PERM_HUMAN Myeloperoxidase OS=Homo sapiens OX=9606 GN=MPO PE=1 SV=1	1	PERM	controllerType=0 controllerNumber=1 scan=8578	24.9778
39501	Top500_RP_EThcD_2.raw_20200217	Top500	RP	EThcD	2	07401:3	1	F.DNLHDDPC[+57.021]LLTN[+1054.370]R.S	HexNAc(2)Hex(4)	C[+57], N[+1054]	879.703	3	2637.09	2637.1	0	-1.3	380	NRagged	301.8	209.38	209.38	4.44	342	>sp|P05164|PERM_HUMAN Myeloperoxidase OS=Homo sapiens OX=9606 GN=MPO PE=1 SV=1	1	PERM	controllerType=0 controllerNumber=1 scan=8820	25.527
39502	Top500_RP_EThcD_2.raw_20200217	Top500	RP	EThcD	2	07441:2	1	F.DNLHDDPC[+57.021]LLTN[+1054.370]R.S	HexNAc(2)Hex(4)	C[+57], N[+1054]	1319.05	2	2637.1	2637.1	0	1.7	380	NRagged	391.38	229.18	229.18	4.36	342	>sp|P05164|PERM_HUMAN Myeloperoxidase OS=Homo sapiens OX=9606 GN=MPO PE=1 SV=1	1	PERM	controllerType=0 controllerNumber=1 scan=8846	25.589
39503	Top500_RP_EThcD_2.raw_20200217	Top500	RP	EThcD	2	07296:2	1	F.DNLHDDPC[+57.021]LLTN[+1216.423]R.S	HexNAc(2)Hex(5)	C[+57], N[+1216]	1400.08	2	2799.15	2799.15	0	-1.8	380	NRagged	404.24	225.54	225.54	5.22	342	>sp|P05164|PERM_HUMAN Myeloperoxidase OS=Homo sapiens OX=9606 GN=MPO PE=1 SV=1	1	PERM	controllerType=0 controllerNumber=1 scan=8740	25.3547
39504	Top500_RP_EThcD_2.raw_20200217	Top500	RP	EThcD	2	07638:2	1	F.DNLHDDPC[+57.021]LLTN[+203.079]R.S	HexNAc(1)	C[+57], N[+203]	893.406	2	1785.81	1785.81	0	-1.2	380	NRagged	511.42	371.03	371.03	5.41	342	>sp|P05164|PERM_HUMAN Myeloperoxidase OS=Homo sapiens OX=9606 GN=MPO PE=1 SV=1	1	PERM	controllerType=0 controllerNumber=1 scan=9000	25.8977
39505	Top500_RP_EThcD_2.raw_20200217	Top500	RP	EThcD	2	07639:2	1	F.DNLHDDPC[+57.021]LLTN[+892.317]R.S	HexNAc(2)Hex(3)	C[+57], N[+892]	1238.03	2	2475.04	2475.05	0	-0.6	380	NRagged	513.71	317.72	317.72	5.51	342	>sp|P05164|PERM_HUMAN Myeloperoxidase OS=Homo sapiens OX=9606 GN=MPO PE=1 SV=1	1	PERM	controllerType=0 controllerNumber=1 scan=9001	25.8992
39506	Top500_RP_EThcD_2.raw_20200217	Top500	RP	EThcD	2	07398:3	1	F.DNLHDDPC[+57.021]LLTN[+1054.370]R.S	HexNAc(2)Hex(4)	C[+57], N[+1054]	879.703	3	2637.09	2637.1	0	-1.3	380	NRagged	579.84	387.23	387.23	7.47	342	>sp|P05164|PERM_HUMAN Myeloperoxidase OS=Homo sapiens OX=9606 GN=MPO PE=1 SV=1	1	PERM	controllerType=0 controllerNumber=1 scan=8818	25.5237
39507	Top500_RP_EThcD_2.raw_20200217	Top500	RP	EThcD	2	07220:3	1	F.DNLHDDPC[+57.021]LLTN[+1216.423]R.S	HexNAc(2)Hex(5)	C[+57], N[+1216]	933.721	3	2799.15	2799.15	0	-1.2	380	NRagged	617.94	359.97	359.97	8.33	342	>sp|P05164|PERM_HUMAN Myeloperoxidase OS=Homo sapiens OX=9606 GN=MPO PE=1 SV=1	1	PERM	controllerType=0 controllerNumber=1 scan=8680	25.2029
39508	Top500_RP_EThcD_2.raw_20200217	Top500	RP	EThcD	2	07129:3	1	F.DNLHDDPC[+57.021]LLTN[+1216.423]R.S	HexNAc(2)Hex(5)	C[+57], N[+1216]	933.721	3	2799.15	2799.15	0	-1.4	380	NRagged	623.44	428.53	428.53	9.54	342	>sp|P05164|PERM_HUMAN Myeloperoxidase OS=Homo sapiens OX=9606 GN=MPO PE=1 SV=1	1	PERM	controllerType=0 controllerNumber=1 scan=8613	25.0531
39509	Top500_RP_EThcD_2.raw_20200217	Top500	RP	EThcD	2	07080:3	1	F.DNLHDDPC[+57.021]LLTN[+1378.476]R.S	HexNAc(2)Hex(6)	C[+57], N[+1378]	987.738	3	2961.2	2961.2	0	-1.3	380	NRagged	643.91	369.8	81.82	8.37	342	>sp|P05164|PERM_HUMAN Myeloperoxidase OS=Homo sapiens OX=9606 GN=MPO PE=1 SV=1	1	PERM	controllerType=0 controllerNumber=1 scan=8576	24.974
39510	Top500_RP_EThcD_2.raw_20200217	Top500	RP	EThcD	2	07597:3	1	F.DNLHDDPC[+57.021]LLTN[+892.317]R.S	HexNAc(2)Hex(3)	C[+57], N[+892]	825.684	3	2475.04	2475.05	0	-3.1	380	NRagged	651.51	401.99	401.99	10.45	342	>sp|P05164|PERM_HUMAN Myeloperoxidase OS=Homo sapiens OX=9606 GN=MPO PE=1 SV=1	1	PERM	controllerType=0 controllerNumber=1 scan=8958	25.8122
39515	Top500_RP_EThcD_2.raw_20200217	Top500	RP	EThcD	2	03698:3	1	L.HDDPC[+57.021]LLTN[+1216.423]R.S	HexNAc(2)Hex(5)	C[+57], N[+1216]	819.671	3	2457	2457	0	0.7	383	NRagged	234.23	139.12	139.12	3.4	342	>sp|P05164|PERM_HUMAN Myeloperoxidase OS=Homo sapiens OX=9606 GN=MPO PE=1 SV=1	1	PERM	controllerType=0 controllerNumber=1 scan=5881	19.0484
39516	Top500_RP_EThcD_2.raw_20200217	Top500	RP	EThcD	2	03872:3	1	L.HDDPC[+57.021]LLTN[+1054.370]R.S	HexNAc(2)Hex(4)	C[+57], N[+1054]	765.654	3	2294.95	2294.94	0	1.3	383	NRagged	252.14	67.1	67.1	2	342	>sp|P05164|PERM_HUMAN Myeloperoxidase OS=Homo sapiens OX=9606 GN=MPO PE=1 SV=1	1	PERM	controllerType=0 controllerNumber=1 scan=6008	19.3088
39517	Top500_RP_EThcD_2.raw_20200217	Top500	RP	EThcD	2	03478:3	1	L.HDDPC[+57.021]LLTN[+1378.476]R.S	HexNAc(2)Hex(6)	C[+57], N[+1378]	873.688	3	2619.05	2619.05	0	0.2	383	NRagged	283.73	80.02	80.02	3.25	342	>sp|P05164|PERM_HUMAN Myeloperoxidase OS=Homo sapiens OX=9606 GN=MPO PE=1 SV=1	1	PERM	controllerType=0 controllerNumber=1 scan=5707	18.7115
39518	Top500_RP_EThcD_2.raw_20200217	Top500	RP	EThcD	2	03696:3	1	L.HDDPC[+57.021]LLTN[+1216.423]R.S	HexNAc(2)Hex(5)	C[+57], N[+1216]	819.671	3	2457	2457	0	0.7	383	NRagged	370.16	170.09	170.09	4.85	342	>sp|P05164|PERM_HUMAN Myeloperoxidase OS=Homo sapiens OX=9606 GN=MPO PE=1 SV=1	1	PERM	controllerType=0 controllerNumber=1 scan=5879	19.0446
39593	Top500_RP_EThcD_2.raw_20200217	Top500	RP	EThcD	2	02132:3	1	T.YRSYN[+1897.682]DSVDPR.I	HexNAc(4)Hex(4)dHex(1)NeuAc(1)	N[+1898]	1090.44	3	3269.31	3269.31	0	0.3	479	NRagged	159.21	49.34	49.34	1.46	342	>sp|P05164|PERM_HUMAN Myeloperoxidase OS=Homo sapiens OX=9606 GN=MPO PE=1 SV=1	1	PERM	controllerType=0 controllerNumber=1 scan=4688	16.7455
39594	Top500_RP_EThcD_2.raw_20200217	Top500	RP	EThcD	2	02079:3	1	T.YRSYN[+1897.682]DSVDPR.I	HexNAc(4)Hex(4)dHex(1)NeuAc(1)	N[+1898]	1090.44	3	3269.31	3269.31	0	-1.5	479	NRagged	178.45	42.38	42.38	1.58	342	>sp|P05164|PERM_HUMAN Myeloperoxidase OS=Homo sapiens OX=9606 GN=MPO PE=1 SV=1	1	PERM	controllerType=0 controllerNumber=1 scan=4649	16.6632
39595	Top500_RP_EThcD_2.raw_20200217	Top500	RP	EThcD	2	02176:3	1	T.YRSYN[+1694.603]DSVDPR.I	HexNAc(3)Hex(4)dHex(1)NeuAc(1)	N[+1695]	1022.75	3	3066.23	3066.23	0	-0.9	479	NRagged	194.57	86.38	86.38	1.69	342	>sp|P05164|PERM_HUMAN Myeloperoxidase OS=Homo sapiens OX=9606 GN=MPO PE=1 SV=1	1	PERM	controllerType=0 controllerNumber=1 scan=4725	16.8191
39596	Top500_RP_EThcD_2.raw_20200217	Top500	RP	EThcD	2	01813:3	1	T.YRSYN[+1241.454]DSVDPR.I	HexNAc(3)Hex(3)dHex(1)	N[+1241]	871.699	3	2613.08	2613.08	0	0	479	NRagged	202.68	136	136	1.55	342	>sp|P05164|PERM_HUMAN Myeloperoxidase OS=Homo sapiens OX=9606 GN=MPO PE=1 SV=1	1	PERM	controllerType=0 controllerNumber=1 scan=4455	16.2486
39598	Top500_RP_EThcD_2.raw_20200217	Top500	RP	EThcD	2	01005:3	1	Y.RSYN[+1038.375]DSVDPR.I	HexNAc(2)Hex(3)dHex(1)	N[+1038]	749.652	3	2246.94	2246.94	0	-0.3	480	NRagged	156.35	70.57	70.57	1.08	342	>sp|P05164|PERM_HUMAN Myeloperoxidase OS=Homo sapiens OX=9606 GN=MPO PE=1 SV=1	1	PERM	controllerType=0 controllerNumber=1 scan=3832	14.9328
39606	Top500_RP_EThcD_2.raw_20200217	Top500	RP	EThcD	2	01663:2	1	R.SYN[+1038.375]DSVDPR.I	HexNAc(2)Hex(3)dHex(1)	N[+1038]	1045.92	2	2090.84	2090.84	0	-0.3	481	Specific	179.84	79.09	79.09	1.38	342	>sp|P05164|PERM_HUMAN Myeloperoxidase OS=Homo sapiens OX=9606 GN=MPO PE=1 SV=1	1	PERM	controllerType=0 controllerNumber=1 scan=4328	15.9515
39607	Top500_RP_EThcD_2.raw_20200217	Top500	RP	EThcD	2	01782:3	1	R.SYN[+1694.603]DSVDPR.I	HexNAc(3)Hex(4)dHex(1)NeuAc(1)	N[+1695]	916.361	3	2747.07	2747.07	0	0.3	481	Specific	182.96	56.94	56.94	1.29	342	>sp|P05164|PERM_HUMAN Myeloperoxidase OS=Homo sapiens OX=9606 GN=MPO PE=1 SV=1	1	PERM	controllerType=0 controllerNumber=1 scan=4434	16.1944
39608	Top500_RP_EThcD_2.raw_20200217	Top500	RP	EThcD	2	01390:2	1	R.SYN[+1549.565]DSVDPR.I	HexNAc(3)Hex(4)dHex(2)	N[+1550]	1301.52	2	2602.03	2602.03	0	-0.8	481	Specific	214.21	76.75	76.75	1.63	342	>sp|P05164|PERM_HUMAN Myeloperoxidase OS=Homo sapiens OX=9606 GN=MPO PE=1 SV=1	1	PERM	controllerType=0 controllerNumber=1 scan=4127	15.4899
39609	Top500_RP_EThcD_2.raw_20200217	Top500	RP	EThcD	2	01592:2	1	R.SYN[+730.264]DSVDPR.I	HexNAc(2)Hex(2)	N[+730]	891.861	2	1782.71	1782.73	0	-7.7	481	Specific	255.87	134.89	134.89	2.12	342	>sp|P05164|PERM_HUMAN Myeloperoxidase OS=Homo sapiens OX=9606 GN=MPO PE=1 SV=1	1	PERM	controllerType=0 controllerNumber=1 scan=4277	15.8444
39610	Top500_RP_EThcD_2.raw_20200217	Top500	RP	EThcD	2	01742:2	1	R.SYN[+1694.603]DSVDPR.I	HexNAc(3)Hex(4)dHex(1)NeuAc(1)	N[+1695]	1374.03	2	2747.06	2747.07	0	-2	481	Specific	268.95	106.32	106.32	3.65	342	>sp|P05164|PERM_HUMAN Myeloperoxidase OS=Homo sapiens OX=9606 GN=MPO PE=1 SV=1	1	PERM	controllerType=0 controllerNumber=1 scan=4401	16.1211
39611	Top500_RP_EThcD_2.raw_20200217	Top500	RP	EThcD	2	01779:3	1	R.SYN[+1694.603]DSVDPR.I	HexNAc(3)Hex(4)dHex(1)NeuAc(1)	N[+1695]	916.361	3	2747.07	2747.07	0	0.3	481	Specific	270.47	60.19	60.19	2.28	342	>sp|P05164|PERM_HUMAN Myeloperoxidase OS=Homo sapiens OX=9606 GN=MPO PE=1 SV=1	1	PERM	controllerType=0 controllerNumber=1 scan=4432	16.1912
39612	Top500_RP_EThcD_2.raw_20200217	Top500	RP	EThcD	2	01705:3	1	R.SYN[+1897.682]DSVDPR.I	HexNAc(4)Hex(4)dHex(1)NeuAc(1)	N[+1898]	984.053	3	2950.14	2950.15	0	-0.5	481	Specific	287.74	137.9	137.9	3.45	342	>sp|P05164|PERM_HUMAN Myeloperoxidase OS=Homo sapiens OX=9606 GN=MPO PE=1 SV=1	1	PERM	controllerType=0 controllerNumber=1 scan=4363	16.0394
39613	Top500_RP_EThcD_2.raw_20200217	Top500	RP	EThcD	2	01703:3	1	R.SYN[+1897.682]DSVDPR.I	HexNAc(4)Hex(4)dHex(1)NeuAc(1)	N[+1898]	984.053	3	2950.14	2950.15	0	-0.5	481	Specific	305.86	92.96	92.96	2.74	342	>sp|P05164|PERM_HUMAN Myeloperoxidase OS=Homo sapiens OX=9606 GN=MPO PE=1 SV=1	1	PERM	controllerType=0 controllerNumber=1 scan=4361	16.0364
39614	Top500_RP_EThcD_2.raw_20200217	Top500	RP	EThcD	2	01657:2	1	R.SYN[+876.322]DSVDPR.I	HexNAc(2)Hex(2)dHex(1)	N[+876]	964.897	2	1928.79	1928.79	0	-0.1	481	Specific	319.44	183.86	183.86	4.32	342	>sp|P05164|PERM_HUMAN Myeloperoxidase OS=Homo sapiens OX=9606 GN=MPO PE=1 SV=1	1	PERM	controllerType=0 controllerNumber=1 scan=4324	15.9388
39615	Top500_RP_EThcD_2.raw_20200217	Top500	RP	EThcD	2	01658:2	1	R.SYN[+1038.375]DSVDPR.I	HexNAc(2)Hex(3)dHex(1)	N[+1038]	1045.92	2	2090.84	2090.84	0	-0.3	481	Specific	389.32	246.12	246.12	4.82	342	>sp|P05164|PERM_HUMAN Myeloperoxidase OS=Homo sapiens OX=9606 GN=MPO PE=1 SV=1	1	PERM	controllerType=0 controllerNumber=1 scan=4325	15.9409
39786	Top500_RP_EThcD_2.raw_20200217	Top500	RP	EThcD	2	16493:3	1	V.SKNNIFM[+15.995]SNSYPRDFVN[+876.322]C[+57.021]STLPA.L	HexNAc(2)Hex(2)dHex(1)	C[+57], M[+16], N[+876]	1185.52	3	3554.56	3554.56	0	0.1	713	Non	157	152.63	152.63	2.28	342	>sp|P05164|PERM_HUMAN Myeloperoxidase OS=Homo sapiens OX=9606 GN=MPO PE=1 SV=1	1	PERM	controllerType=0 controllerNumber=1 scan=16138	41.7542
39797	Top500_RP_EThcD_2.raw_20200217	Top500	RP	EThcD	2	09915:2	1	F.M[+15.995]SNSYPRDFVNC[+57.021].S	-	C[+57], M[+16]	753.312	2	1505.62	1505.61	0	0.6	719	Non	246.52	215.29	215.29	3.71	342	>sp|P05164|PERM_HUMAN Myeloperoxidase OS=Homo sapiens OX=9606 GN=MPO PE=1 SV=1	1	PERM	controllerType=0 controllerNumber=1 scan=10892	30.0579
39800	Top500_RP_EThcD_2.raw_20200217	Top500	RP	EThcD	2	15302:2	1	R.DFVNC[+57.021]STLPA.L	-	C[+57]	562.257	2	1123.51	1123.51	0	-1.8	726	CRagged	237.62	176.19	176.19	2.13	342	>sp|P05164|PERM_HUMAN Myeloperoxidase OS=Homo sapiens OX=9606 GN=MPO PE=1 SV=1	1	PERM	controllerType=0 controllerNumber=1 scan=15226	39.7139
39801	Top500_RP_EThcD_2.raw_20200217	Top500	RP	EThcD	2	12914:2	1	R.DFVN[+730.264]C[+57.021]STLPA.L	HexNAc(2)Hex(2)	C[+57], N[+730]	927.389	2	1853.77	1853.77	0	-1.7	726	CRagged	173.56	116.14	116.14	1.3	342	>sp|P05164|PERM_HUMAN Myeloperoxidase OS=Homo sapiens OX=9606 GN=MPO PE=1 SV=1	1	PERM	controllerType=0 controllerNumber=1 scan=13351	35.5954
39802	Top500_RP_EThcD_2.raw_20200217	Top500	RP	EThcD	2	12948:2	1	R.DFVN[+730.264]C[+57.021]STLPA.L	HexNAc(2)Hex(2)	C[+57], N[+730]	927.389	2	1853.77	1853.77	0	-1.1	726	CRagged	174.8	119.66	119.66	1.3	342	>sp|P05164|PERM_HUMAN Myeloperoxidase OS=Homo sapiens OX=9606 GN=MPO PE=1 SV=1	1	PERM	controllerType=0 controllerNumber=1 scan=13376	35.6505
39803	Top500_RP_EThcD_2.raw_20200217	Top500	RP	EThcD	2	12912:2	1	R.DFVN[+730.264]C[+57.021]STLPA.L	HexNAc(2)Hex(2)	C[+57], N[+730]	927.389	2	1853.77	1853.77	0	-1.7	726	CRagged	234.28	206.26	206.26	3.27	342	>sp|P05164|PERM_HUMAN Myeloperoxidase OS=Homo sapiens OX=9606 GN=MPO PE=1 SV=1	1	PERM	controllerType=0 controllerNumber=1 scan=13349	35.5925
39804	Top500_RP_EThcD_2.raw_20200217	Top500	RP	EThcD	2	12368:2	1	R.DFVN[+876.322]C[+57.021]STLPA.L	HexNAc(2)Hex(2)dHex(1)	C[+57], N[+876]	1000.42	2	1999.83	1999.83	0	-0.3	726	CRagged	238.79	176.16	176.16	2.43	342	>sp|P05164|PERM_HUMAN Myeloperoxidase OS=Homo sapiens OX=9606 GN=MPO PE=1 SV=1	1	PERM	controllerType=0 controllerNumber=1 scan=12923	34.6077
39805	Top500_RP_EThcD_2.raw_20200217	Top500	RP	EThcD	2	12946:2	1	R.DFVN[+730.264]C[+57.021]STLPA.L	HexNAc(2)Hex(2)	C[+57], N[+730]	927.389	2	1853.77	1853.77	0	-1.1	726	CRagged	261.26	230.54	230.54	3.72	342	>sp|P05164|PERM_HUMAN Myeloperoxidase OS=Homo sapiens OX=9606 GN=MPO PE=1 SV=1	1	PERM	controllerType=0 controllerNumber=1 scan=13374	35.6476
39806	Top500_RP_EThcD_2.raw_20200217	Top500	RP	EThcD	2	14040:2	1	R.DFVN[+203.079]C[+57.021]STLPA.L	HexNAc(1)	C[+57], N[+203]	663.797	2	1326.59	1326.59	0	-1.7	726	CRagged	283.59	250.11	250.11	2.99	342	>sp|P05164|PERM_HUMAN Myeloperoxidase OS=Homo sapiens OX=9606 GN=MPO PE=1 SV=1	1	PERM	controllerType=0 controllerNumber=1 scan=14184	37.4799
39807	Top500_RP_EThcD_2.raw_20200217	Top500	RP	EThcD	2	12365:2	1	R.DFVN[+876.322]C[+57.021]STLPA.L	HexNAc(2)Hex(2)dHex(1)	C[+57], N[+876]	1000.42	2	1999.83	1999.83	0	-0.3	726	CRagged	349.76	299.26	299.26	4.31	342	>sp|P05164|PERM_HUMAN Myeloperoxidase OS=Homo sapiens OX=9606 GN=MPO PE=1 SV=1	1	PERM	controllerType=0 controllerNumber=1 scan=12921	34.5981
39809	Top500_RP_EThcD_2.raw_20200217	Top500	RP	EThcD	2	20174:2	1	R.DFVNC[+57.021]STLPALN.L	-	C[+57]	675.821	2	1350.63	1350.64	0	-1.5	726	CRagged	261.28	221.8	221.8	2.83	342	>sp|P05164|PERM_HUMAN Myeloperoxidase OS=Homo sapiens OX=9606 GN=MPO PE=1 SV=1	1	PERM	controllerType=0 controllerNumber=1 scan=19173	48.6832
39810	Top500_RP_EThcD_2.raw_20200217	Top500	RP	EThcD	2	19905:2	1	R.DFVNC[+57.021]STLPALN.L	-	C[+57]	675.821	2	1350.63	1350.64	0	-1.6	726	CRagged	433.83	342.72	342.72	5.14	342	>sp|P05164|PERM_HUMAN Myeloperoxidase OS=Homo sapiens OX=9606 GN=MPO PE=1 SV=1	1	PERM	controllerType=0 controllerNumber=1 scan=18929	48.1482
39811	Top500_RP_EThcD_2.raw_20200217	Top500	RP	EThcD	2	17923:2	1	R.DFVN[+730.264]C[+57.021]STLPALN.L	HexNAc(2)Hex(2)	C[+57], N[+730]	1040.95	2	2080.89	2080.9	0	-2.6	726	CRagged	186.06	128.04	128.04	1.34	342	>sp|P05164|PERM_HUMAN Myeloperoxidase OS=Homo sapiens OX=9606 GN=MPO PE=1 SV=1	1	PERM	controllerType=0 controllerNumber=1 scan=17292	44.2382
39812	Top500_RP_EThcD_2.raw_20200217	Top500	RP	EThcD	2	17920:2	1	R.DFVN[+730.264]C[+57.021]STLPALN.L	HexNAc(2)Hex(2)	C[+57], N[+730]	1040.95	2	2080.89	2080.9	0	-2.6	726	CRagged	299.59	251.15	251.15	4.04	342	>sp|P05164|PERM_HUMAN Myeloperoxidase OS=Homo sapiens OX=9606 GN=MPO PE=1 SV=1	1	PERM	controllerType=0 controllerNumber=1 scan=17290	44.2352
39813	Top500_RP_EThcD_2.raw_20200217	Top500	RP	EThcD	2	18167:2	1	R.DFVN[+349.137]C[+57.021]STLPALN.L	HexNAc(1)dHex(1)	C[+57], N[+349]	850.39	2	1699.77	1699.77	0	-0.7	726	CRagged	325.72	287.63	287.63	4.48	342	>sp|P05164|PERM_HUMAN Myeloperoxidase OS=Homo sapiens OX=9606 GN=MPO PE=1 SV=1	1	PERM	controllerType=0 controllerNumber=1 scan=17489	44.7412
39814	Top500_RP_EThcD_2.raw_20200217	Top500	RP	EThcD	2	17306:2	1	R.DFVN[+876.322]C[+57.021]STLPALN.L	HexNAc(2)Hex(2)dHex(1)	C[+57], N[+876]	1113.98	2	2226.96	2226.96	0	0.4	726	CRagged	349.01	232.07	232.07	3.12	342	>sp|P05164|PERM_HUMAN Myeloperoxidase OS=Homo sapiens OX=9606 GN=MPO PE=1 SV=1	1	PERM	controllerType=0 controllerNumber=1 scan=16790	43.1478
39815	Top500_RP_EThcD_2.raw_20200217	Top500	RP	EThcD	2	17304:2	1	R.DFVN[+876.322]C[+57.021]STLPALN.L	HexNAc(2)Hex(2)dHex(1)	C[+57], N[+876]	1113.98	2	2226.96	2226.96	0	0.4	726	CRagged	508.15	408.1	408.1	6.42	342	>sp|P05164|PERM_HUMAN Myeloperoxidase OS=Homo sapiens OX=9606 GN=MPO PE=1 SV=1	1	PERM	controllerType=0 controllerNumber=1 scan=16788	43.1378
39816	Top500_RP_EThcD_2.raw_20200217	Top500	RP	EThcD	2	25482:2	1	R.DFVNC[+57.021]STLPALNLA.S	-	C[+57]	767.881	2	1534.76	1534.76	0	-0.9	726	CRagged	322.24	322.24	322.24	4.65	342	>sp|P05164|PERM_HUMAN Myeloperoxidase OS=Homo sapiens OX=9606 GN=MPO PE=1 SV=1	1	PERM	controllerType=0 controllerNumber=1 scan=24440	60.9047
39820	Top500_RP_EThcD_2.raw_20200217	Top500	RP	EThcD	2	24597:2	1	R.DFVN[+203.079]C[+57.021]STLPALNLA.S	HexNAc(1)	C[+57], N[+203]	869.416	2	1737.82	1737.84	0	-7.1	726	CRagged	178.43	178.43	178.43	1.43	342	>sp|P05164|PERM_HUMAN Myeloperoxidase OS=Homo sapiens OX=9606 GN=MPO PE=1 SV=1	1	PERM	controllerType=0 controllerNumber=1 scan=23398	58.4872
39821	Top500_RP_EThcD_2.raw_20200217	Top500	RP	EThcD	2	23311:2	1	R.DFVN[+876.322]C[+57.021]STLPALNLA.S	HexNAc(2)Hex(2)dHex(1)	C[+57], N[+876]	1206.04	2	2411.08	2411.08	0	-0.7	726	CRagged	253.89	172.28	172.28	2.49	342	>sp|P05164|PERM_HUMAN Myeloperoxidase OS=Homo sapiens OX=9606 GN=MPO PE=1 SV=1	1	PERM	controllerType=0 controllerNumber=1 scan=21958	55.0888
39822	Top500_RP_EThcD_2.raw_20200217	Top500	RP	EThcD	2	24627:2	1	R.DFVN[+203.079]C[+57.021]STLPALNLA.S	HexNAc(1)	C[+57], N[+203]	869.418	2	1737.83	1737.84	0	-4.8	726	CRagged	319.61	265.23	265.23	3.2	342	>sp|P05164|PERM_HUMAN Myeloperoxidase OS=Homo sapiens OX=9606 GN=MPO PE=1 SV=1	1	PERM	controllerType=0 controllerNumber=1 scan=23439	58.5846
39823	Top500_RP_EThcD_2.raw_20200217	Top500	RP	EThcD	2	23309:2	1	R.DFVN[+876.322]C[+57.021]STLPALNLA.S	HexNAc(2)Hex(2)dHex(1)	C[+57], N[+876]	1206.04	2	2411.08	2411.08	0	-0.7	726	CRagged	455.36	402.86	402.86	6.43	342	>sp|P05164|PERM_HUMAN Myeloperoxidase OS=Homo sapiens OX=9606 GN=MPO PE=1 SV=1	1	PERM	controllerType=0 controllerNumber=1 scan=21957	55.0857
39824	Top500_RP_EThcD_2.raw_20200217	Top500	RP	EThcD	2	22699:1	1	V.NC[+57.021]STLPALNL.A	-	C[+57]	1102.56	1	1102.56	1102.56	0	-1	729	Non	174.09	160.23	160.23	2.07	342	>sp|P05164|PERM_HUMAN Myeloperoxidase OS=Homo sapiens OX=9606 GN=MPO PE=1 SV=1	1	PERM	controllerType=0 controllerNumber=1 scan=21357	53.7258
39825	Top500_RP_EThcD_2.raw_20200217	Top500	RP	EThcD	2	22687:2	1	V.NC[+57.021]STLPALNL.A	-	C[+57]	551.781	2	1102.55	1102.56	0	-1.7	729	Non	221.73	197.81	197.81	2.42	342	>sp|P05164|PERM_HUMAN Myeloperoxidase OS=Homo sapiens OX=9606 GN=MPO PE=1 SV=1	1	PERM	controllerType=0 controllerNumber=1 scan=21347	53.6997
39826	Top500_RP_EThcD_2.raw_20200217	Top500	RP	EThcD	2	21420:2	1	V.NC[+57.021]STLPALNLA.S	-	C[+57]	587.299	2	1173.59	1173.59	0	-1.8	729	Non	228.6	182.14	182.14	2.86	342	>sp|P05164|PERM_HUMAN Myeloperoxidase OS=Homo sapiens OX=9606 GN=MPO PE=1 SV=1	1	PERM	controllerType=0 controllerNumber=1 scan=20202	51.0147
39887	Top500_RP_EThcD_2.raw_20200217	Top500	RP	EThcD	2	22270:2	2	F.LNWTGPPEPI.E	-		562.292	2	1123.58	1123.58	0	-2.2	155	Non	159.52	136.6	136.6	1.16	253	>sp|P02788|TRFL_HUMAN Lactotransferrin OS=Homo sapiens OX=9606 GN=LTF PE=1 SV=6	2	TRFL	controllerType=0 controllerNumber=1 scan=20951	52.7242
40126	Top500_RP_EThcD_2.raw_20200217	Top500	RP	EThcD	2	09522:3	2	M.GLLFN[+2059.735]QTGSC[+57.021]K.F	HexNAc(4)Hex(5)dHex(1)NeuAc(1)	C[+57], N[+2060]	1095.45	3	3284.33	3284.34	0	-2.1	493	NRagged	156.12	53.75	53.75	1.33	253	>sp|P02788|TRFL_HUMAN Lactotransferrin OS=Homo sapiens OX=9606 GN=LTF PE=1 SV=6	2	TRFL	controllerType=0 controllerNumber=1 scan=10599	29.4424
40127	Top500_RP_EThcD_2.raw_20200217	Top500	RP	EThcD	2	08990:3	2	M.GLLFN[+2570.925]QTGSC[+57.021]K.F	HexNAc(5)Hex(6)dHex(2)NeuAc(1)	C[+57], N[+2571]	1265.85	3	3795.53	3795.53	0	-0.5	493	NRagged	160.01	54.52	54.52	1.34	253	>sp|P02788|TRFL_HUMAN Lactotransferrin OS=Homo sapiens OX=9606 GN=LTF PE=1 SV=6	2	TRFL	controllerType=0 controllerNumber=1 scan=10208	28.5352
40128	Top500_RP_EThcD_2.raw_20200217	Top500	RP	EThcD	2	09270:3	2	M.GLLFN[+2205.793]QTGSC[+57.021]K.F	HexNAc(4)Hex(5)dHex(2)NeuAc(1)	C[+57], N[+2206]	1144.14	3	3430.39	3430.4	0	-0.9	493	NRagged	221.48	87.86	87.86	2.4	253	>sp|P02788|TRFL_HUMAN Lactotransferrin OS=Homo sapiens OX=9606 GN=LTF PE=1 SV=6	2	TRFL	controllerType=0 controllerNumber=1 scan=10400	28.969
40129	Top500_RP_EThcD_2.raw_20200217	Top500	RP	EThcD	2	09313:2	2	M.GLLFN[+2205.793]QTGSC[+57.021]K.F	HexNAc(4)Hex(5)dHex(2)NeuAc(1)	C[+57], N[+2206]	1715.7	2	3430.39	3430.4	0	-1.5	493	NRagged	225.92	65.73	65.73	2.7	253	>sp|P02788|TRFL_HUMAN Lactotransferrin OS=Homo sapiens OX=9606 GN=LTF PE=1 SV=6	2	TRFL	controllerType=0 controllerNumber=1 scan=10429	29.0316
40130	Top500_RP_EThcD_2.raw_20200217	Top500	RP	EThcD	2	09268:3	2	M.GLLFN[+2205.793]QTGSC[+57.021]K.F	HexNAc(4)Hex(5)dHex(2)NeuAc(1)	C[+57], N[+2206]	1144.14	3	3430.39	3430.4	0	-0.9	493	NRagged	237.08	25.14	25.14	1.86	253	>sp|P02788|TRFL_HUMAN Lactotransferrin OS=Homo sapiens OX=9606 GN=LTF PE=1 SV=6	2	TRFL	controllerType=0 controllerNumber=1 scan=10398	28.9653
40131	Top500_RP_EThcD_2.raw_20200217	Top500	RP	EThcD	2	08256:3	2	M.GLLFN[+2060.755]QTGSC[+57.021]K.F	HexNAc(4)Hex(5)dHex(3)	C[+57], N[+2061]	1095.79	3	3285.35	3285.36	0	-1.5	493	NRagged	257.91	63.74	63.74	2.41	253	>sp|P02788|TRFL_HUMAN Lactotransferrin OS=Homo sapiens OX=9606 GN=LTF PE=1 SV=6	2	TRFL	controllerType=0 controllerNumber=1 scan=9605	27.165
40132	Top500_RP_EThcD_2.raw_20200217	Top500	RP	EThcD	2	09520:3	2	M.GLLFN[+2059.735]QTGSC[+57.021]K.F	HexNAc(4)Hex(5)dHex(1)NeuAc(1)	C[+57], N[+2060]	1095.45	3	3284.33	3284.34	0	-2.1	493	NRagged	265.66	61.97	61.97	2.54	253	>sp|P02788|TRFL_HUMAN Lactotransferrin OS=Homo sapiens OX=9606 GN=LTF PE=1 SV=6	2	TRFL	controllerType=0 controllerNumber=1 scan=10597	29.4393
40134	Top500_RP_EThcD_2.raw_20200217	Top500	RP	EThcD	2	16656:3	2	M.GLLFN[+2059.735]QTGSC[+57.021]KF.D	HexNAc(4)Hex(5)dHex(1)NeuAc(1)	C[+57], N[+2060]	1144.47	3	3431.41	3431.41	0	0.1	493	Non	207.23	76.56	76.56	1.32	253	>sp|P02788|TRFL_HUMAN Lactotransferrin OS=Homo sapiens OX=9606 GN=LTF PE=1 SV=6	2	TRFL	controllerType=0 controllerNumber=1 scan=16261	42.061
40135	Top500_RP_EThcD_2.raw_20200217	Top500	RP	EThcD	2	16465:3	2	M.GLLFN[+2205.793]QTGSC[+57.021]KF.D	HexNAc(4)Hex(5)dHex(2)NeuAc(1)	C[+57], N[+2206]	1193.16	3	3577.46	3577.47	0	-1.5	493	Non	226.86	71.31	71.31	1.98	253	>sp|P02788|TRFL_HUMAN Lactotransferrin OS=Homo sapiens OX=9606 GN=LTF PE=1 SV=6	2	TRFL	controllerType=0 controllerNumber=1 scan=16116	41.7017
40136	Top500_RP_EThcD_2.raw_20200217	Top500	RP	EThcD	2	15362:3	2	M.GLLFN[+2060.755]QTGSC[+57.021]KF.D	HexNAc(4)Hex(5)dHex(3)	C[+57], N[+2061]	1144.81	3	3432.43	3432.43	0	-0.8	493	Non	339.47	103.63	103.63	3.69	253	>sp|P02788|TRFL_HUMAN Lactotransferrin OS=Homo sapiens OX=9606 GN=LTF PE=1 SV=6	2	TRFL	controllerType=0 controllerNumber=1 scan=15268	39.7871
40137	Top500_RP_EThcD_2.raw_20200217	Top500	RP	EThcD	2	16462:3	2	M.GLLFN[+2205.793]QTGSC[+57.021]KF.D	HexNAc(4)Hex(5)dHex(2)NeuAc(1)	C[+57], N[+2206]	1193.16	3	3577.46	3577.47	0	-1.5	493	Non	559.99	213.58	213.58	4.9	253	>sp|P02788|TRFL_HUMAN Lactotransferrin OS=Homo sapiens OX=9606 GN=LTF PE=1 SV=6	2	TRFL	controllerType=0 controllerNumber=1 scan=16114	41.6981
40140	Top500_RP_EThcD_2.raw_20200217	Top500	RP	EThcD	2	14793:3	2	M.GLLFN[+2205.793]QTGSC[+57.021]KFDE.Y	HexNAc(4)Hex(5)dHex(2)NeuAc(1)	C[+57], N[+2206]	1274.51	3	3821.53	3821.53	0	-2.1	493	NRagged	152.58	79.6	79.6	1.52	253	>sp|P02788|TRFL_HUMAN Lactotransferrin OS=Homo sapiens OX=9606 GN=LTF PE=1 SV=6	2	TRFL	controllerType=0 controllerNumber=1 scan=14780	38.7252
40141	Top500_RP_EThcD_2.raw_20200217	Top500	RP	EThcD	2	13978:3	2	M.GLLFN[+1914.697]QTGSC[+57.021]KFDE.Y	HexNAc(4)Hex(5)dHex(2)	C[+57], N[+1915]	1177.48	3	3530.43	3530.44	0	-3.3	493	NRagged	156.02	55.32	55.32	1.41	253	>sp|P02788|TRFL_HUMAN Lactotransferrin OS=Homo sapiens OX=9606 GN=LTF PE=1 SV=6	2	TRFL	controllerType=0 controllerNumber=1 scan=14139	37.3846
40142	Top500_RP_EThcD_2.raw_20200217	Top500	RP	EThcD	2	14809:3	2	M.GLLFN[+2205.793]QTGSC[+57.021]KFDE.Y	HexNAc(4)Hex(5)dHex(2)NeuAc(1)	C[+57], N[+2206]	1274.51	3	3821.53	3821.53	0	-1.7	493	NRagged	202.19	83.89	83.89	1.67	253	>sp|P02788|TRFL_HUMAN Lactotransferrin OS=Homo sapiens OX=9606 GN=LTF PE=1 SV=6	2	TRFL	controllerType=0 controllerNumber=1 scan=14797	38.7635
40143	Top500_RP_EThcD_2.raw_20200217	Top500	RP	EThcD	2	13796:3	2	M.GLLFN[+2060.755]QTGSC[+57.021]KFDE.Y	HexNAc(4)Hex(5)dHex(3)	C[+57], N[+2061]	1226.17	3	3676.49	3676.5	0	-1.4	493	NRagged	233.05	91.69	91.69	2.56	253	>sp|P02788|TRFL_HUMAN Lactotransferrin OS=Homo sapiens OX=9606 GN=LTF PE=1 SV=6	2	TRFL	controllerType=0 controllerNumber=1 scan=13992	37.0721
40144	Top500_RP_EThcD_2.raw_20200217	Top500	RP	EThcD	2	14683:3	2	M.GLLFN[+2569.905]QTGSC[+57.021]KFDE.Y	HexNAc(5)Hex(6)NeuAc(2)	C[+57], N[+2570]	1396.23	3	4186.66	4185.65	1	3.3	493	NRagged	235.86	123.36	3.15	2.09	253	>sp|P02788|TRFL_HUMAN Lactotransferrin OS=Homo sapiens OX=9606 GN=LTF PE=1 SV=6	2	TRFL	controllerType=0 controllerNumber=1 scan=14684	38.5526
40145	Top500_RP_EThcD_2.raw_20200217	Top500	RP	EThcD	2	14791:3	2	M.GLLFN[+2205.793]QTGSC[+57.021]KFDE.Y	HexNAc(4)Hex(5)dHex(2)NeuAc(1)	C[+57], N[+2206]	1274.51	3	3821.53	3821.53	0	-2.1	493	NRagged	246.3	32.35	32.35	1.98	253	>sp|P02788|TRFL_HUMAN Lactotransferrin OS=Homo sapiens OX=9606 GN=LTF PE=1 SV=6	2	TRFL	controllerType=0 controllerNumber=1 scan=14778	38.7219
40146	Top500_RP_EThcD_2.raw_20200217	Top500	RP	EThcD	2	15782:3	2	M.GLLFN[+2350.830]QTGSC[+57.021]KFDE.Y	HexNAc(4)Hex(5)dHex(1)NeuAc(2)	C[+57], N[+2351]	1322.86	3	3966.57	3966.57	0	-0.4	493	NRagged	254.39	89.84	89.84	2.66	253	>sp|P02788|TRFL_HUMAN Lactotransferrin OS=Homo sapiens OX=9606 GN=LTF PE=1 SV=6	2	TRFL	controllerType=0 controllerNumber=1 scan=15602	40.5478
40147	Top500_RP_EThcD_2.raw_20200217	Top500	RP	EThcD	2	14681:3	2	M.GLLFN[+2570.925]QTGSC[+57.021]KFDE.Y	HexNAc(5)Hex(6)dHex(2)NeuAc(1)	C[+57], N[+2571]	1396.23	3	4186.66	4186.67	0	-0.8	493	NRagged	267.64	30.82	22.71	2.17	253	>sp|P02788|TRFL_HUMAN Lactotransferrin OS=Homo sapiens OX=9606 GN=LTF PE=1 SV=6	2	TRFL	controllerType=0 controllerNumber=1 scan=14682	38.5428
40148	Top500_RP_EThcD_2.raw_20200217	Top500	RP	EThcD	2	14970:3	2	M.GLLFN[+2059.735]QTGSC[+57.021]KFDE.Y	HexNAc(4)Hex(5)dHex(1)NeuAc(1)	C[+57], N[+2060]	1225.83	3	3675.47	3675.48	0	-1	493	NRagged	269.1	79.56	79.56	2.84	253	>sp|P02788|TRFL_HUMAN Lactotransferrin OS=Homo sapiens OX=9606 GN=LTF PE=1 SV=6	2	TRFL	controllerType=0 controllerNumber=1 scan=14949	39.1258
40149	Top500_RP_EThcD_2.raw_20200217	Top500	RP	EThcD	2	14865:2	2	M.GLLFN[+2205.793]QTGSC[+57.021]KFDE.Y	HexNAc(4)Hex(5)dHex(2)NeuAc(1)	C[+57], N[+2206]	1911.27	2	3821.53	3821.53	0	-1.9	493	NRagged	271.34	107.11	107.11	3.97	253	>sp|P02788|TRFL_HUMAN Lactotransferrin OS=Homo sapiens OX=9606 GN=LTF PE=1 SV=6	2	TRFL	controllerType=0 controllerNumber=1 scan=14850	38.8949
40150	Top500_RP_EThcD_2.raw_20200217	Top500	RP	EThcD	2	14830:3	2	M.GLLFN[+2205.793]QTGSC[+57.021]KFDE.Y	HexNAc(4)Hex(5)dHex(2)NeuAc(1)	C[+57], N[+2206]	1274.51	3	3821.53	3821.53	0	-1.5	493	NRagged	274.53	100.74	100.74	3.61	253	>sp|P02788|TRFL_HUMAN Lactotransferrin OS=Homo sapiens OX=9606 GN=LTF PE=1 SV=6	2	TRFL	controllerType=0 controllerNumber=1 scan=14818	38.8277
40151	Top500_RP_EThcD_2.raw_20200217	Top500	RP	EThcD	2	14969:3	2	M.GLLFN[+2059.735]QTGSC[+57.021]KFDE.Y	HexNAc(4)Hex(5)dHex(1)NeuAc(1)	C[+57], N[+2060]	1225.83	3	3675.47	3675.48	0	-1	493	NRagged	372.42	132.8	132.8	4.51	253	>sp|P02788|TRFL_HUMAN Lactotransferrin OS=Homo sapiens OX=9606 GN=LTF PE=1 SV=6	2	TRFL	controllerType=0 controllerNumber=1 scan=14948	39.122
40152	Top500_RP_EThcD_2.raw_20200217	Top500	RP	EThcD	2	15780:3	2	M.GLLFN[+2350.830]QTGSC[+57.021]KFDE.Y	HexNAc(4)Hex(5)dHex(1)NeuAc(2)	C[+57], N[+2351]	1322.86	3	3966.57	3966.57	0	-0.4	493	NRagged	426.8	129.79	129.79	4.41	253	>sp|P02788|TRFL_HUMAN Lactotransferrin OS=Homo sapiens OX=9606 GN=LTF PE=1 SV=6	2	TRFL	controllerType=0 controllerNumber=1 scan=15600	40.5446
40153	Top500_RP_EThcD_2.raw_20200217	Top500	RP	EThcD	2	14808:3	2	M.GLLFN[+2205.793]QTGSC[+57.021]KFDE.Y	HexNAc(4)Hex(5)dHex(2)NeuAc(1)	C[+57], N[+2206]	1274.51	3	3821.53	3821.53	0	-1.7	493	NRagged	573.2	236.33	236.33	5.47	253	>sp|P02788|TRFL_HUMAN Lactotransferrin OS=Homo sapiens OX=9606 GN=LTF PE=1 SV=6	2	TRFL	controllerType=0 controllerNumber=1 scan=14796	38.7597
40154	Top500_RP_EThcD_2.raw_20200217	Top500	RP	EThcD	2	13793:3	2	M.GLLFN[+2060.755]QTGSC[+57.021]KFDE.Y	HexNAc(4)Hex(5)dHex(3)	C[+57], N[+2061]	1226.17	3	3676.49	3676.5	0	-1.4	493	NRagged	606.93	293.96	293.96	7.67	253	>sp|P02788|TRFL_HUMAN Lactotransferrin OS=Homo sapiens OX=9606 GN=LTF PE=1 SV=6	2	TRFL	controllerType=0 controllerNumber=1 scan=13990	37.0682
40155	Top500_RP_EThcD_2.raw_20200217	Top500	RP	EThcD	2	14828:3	2	M.GLLFN[+2205.793]QTGSC[+57.021]KFDE.Y	HexNAc(4)Hex(5)dHex(2)NeuAc(1)	C[+57], N[+2206]	1274.51	3	3821.53	3821.53	0	-1.5	493	NRagged	688.64	326.4	326.4	8.76	253	>sp|P02788|TRFL_HUMAN Lactotransferrin OS=Homo sapiens OX=9606 GN=LTF PE=1 SV=6	2	TRFL	controllerType=0 controllerNumber=1 scan=14816	38.8243
40158	Top500_RP_EThcD_2.raw_20200217	Top500	RP	EThcD	2	08583:3	2	L.LFN[+2205.793]QTGSC[+57.021]KFDE.Y	HexNAc(4)Hex(5)dHex(2)NeuAc(1)	C[+57], N[+2206]	1217.81	3	3651.42	3651.43	0	-1.6	495	NRagged	226.24	106.85	106.85	3.21	253	>sp|P02788|TRFL_HUMAN Lactotransferrin OS=Homo sapiens OX=9606 GN=LTF PE=1 SV=6	2	TRFL	controllerType=0 controllerNumber=1 scan=9858	27.7555
40159	Top500_RP_EThcD_2.raw_20200217	Top500	RP	EThcD	2	08580:3	2	L.LFN[+2205.793]QTGSC[+57.021]KFDE.Y	HexNAc(4)Hex(5)dHex(2)NeuAc(1)	C[+57], N[+2206]	1217.81	3	3651.42	3651.43	0	-1.6	495	NRagged	431.6	84.6	84.6	3.79	253	>sp|P02788|TRFL_HUMAN Lactotransferrin OS=Homo sapiens OX=9606 GN=LTF PE=1 SV=6	2	TRFL	controllerType=0 controllerNumber=1 scan=9856	27.7525
40238	Top500_RP_EThcD_2.raw_20200217	Top500	RP	EThcD	2	04960:2	2	R.NGSDC[+57.021]PDKF.C	-	C[+57]	520.21	2	1039.41	1039.41	0	-1.6	642	CRagged	336.04	242.7	242.7	4.69	253	>sp|P02788|TRFL_HUMAN Lactotransferrin OS=Homo sapiens OX=9606 GN=LTF PE=1 SV=6	2	TRFL	controllerType=0 controllerNumber=1 scan=6848	20.9444
40239	Top500_RP_EThcD_2.raw_20200217	Top500	RP	EThcD	2	04809:2	2	R.NGSDC[+57.021]PDKF.C	-	C[+57]	520.21	2	1039.41	1039.41	0	-1.6	642	CRagged	505.41	322.36	322.36	5.49	253	>sp|P02788|TRFL_HUMAN Lactotransferrin OS=Homo sapiens OX=9606 GN=LTF PE=1 SV=6	2	TRFL	controllerType=0 controllerNumber=1 scan=6727	20.7015
40240	Top500_RP_EThcD_2.raw_20200217	Top500	RP	EThcD	2	22072:2	2	R.NGSDC[+57.021]PDKFC[+57.021]LF.Q	-	C[+57]*2	730.302	2	1459.6	1459.6	0	-0.5	642	CRagged	186.98	130.46	130.46	1.35	253	>sp|P02788|TRFL_HUMAN Lactotransferrin OS=Homo sapiens OX=9606 GN=LTF PE=1 SV=6	2	TRFL	controllerType=0 controllerNumber=1 scan=20764	52.2907
40241	Top500_RP_EThcD_2.raw_20200217	Top500	RP	EThcD	2	22038:2	2	R.NGSDC[+57.021]PDKFC[+57.021]LF.Q	-	C[+57]*2	730.302	2	1459.6	1459.6	0	-0.7	642	CRagged	450.8	446.14	446.14	6.82	253	>sp|P02788|TRFL_HUMAN Lactotransferrin OS=Homo sapiens OX=9606 GN=LTF PE=1 SV=6	2	TRFL	controllerType=0 controllerNumber=1 scan=20736	52.2328
40242	Top500_RP_EThcD_2.raw_20200217	Top500	RP	EThcD	2	22055:2	2	R.NGSDC[+57.021]PDKFC[+57.021]LF.Q	-	C[+57]*2	730.302	2	1459.6	1459.6	0	-0.9	642	CRagged	560.96	547.51	547.51	7.23	253	>sp|P02788|TRFL_HUMAN Lactotransferrin OS=Homo sapiens OX=9606 GN=LTF PE=1 SV=6	2	TRFL	controllerType=0 controllerNumber=1 scan=20751	52.261
40256	Top500_RP_EThcD_2.raw_20200217	Top500	RP	EThcD	2	13638:2	3	E.IAALVIDNGSGMC[+57.021]K.A	-	C[+57]	724.862	2	1448.72	1448.72	0	-4.8	5	Specific	556.13	453.13	453.13	5.97	195	>sp|P63261|ACTG_HUMAN Actin, cytoplasmic 2 OS=Homo sapiens OX=9606 GN=ACTG1 PE=1 SV=1	128	ACTG	controllerType=0 controllerNumber=1 scan=13879	36.8082
40257	Top500_RP_EThcD_2.raw_20200217	Top500	RP	EThcD	2	13675:2	3	E.IAALVIDNGSGMC[+57.021]K.A	-	C[+57]	724.863	2	1448.72	1448.72	0	-3.9	5	Specific	582.35	470.79	470.79	7.66	195	>sp|P63261|ACTG_HUMAN Actin, cytoplasmic 2 OS=Homo sapiens OX=9606 GN=ACTG1 PE=1 SV=1	128	ACTG	controllerType=0 controllerNumber=1 scan=13905	36.8641
40258	Top500_RP_EThcD_2.raw_20200217	Top500	RP	EThcD	2	10836:2	3	E.IAALVIDNGSGM[+15.995]C[+57.021]K.A	-	C[+57], M[+16]	732.861	2	1464.71	1464.72	0	-2.4	5	Specific	598.33	507.62	507.62	8.23	195	>sp|P63261|ACTG_HUMAN Actin, cytoplasmic 2 OS=Homo sapiens OX=9606 GN=ACTG1 PE=1 SV=1	128	ACTG	controllerType=0 controllerNumber=1 scan=11706	31.7889
40259	Top500_RP_EThcD_2.raw_20200217	Top500	RP	EThcD	2	06365:2	3	I.AALVIDNGSGM[+15.995]C[+57.021]K.A	-	C[+57], M[+16]	676.321	2	1351.63	1351.63	0	-0.3	6	NRagged	506	435.73	435.73	7.13	195	>sp|P63261|ACTG_HUMAN Actin, cytoplasmic 2 OS=Homo sapiens OX=9606 GN=ACTG1 PE=1 SV=1	128	ACTG	controllerType=0 controllerNumber=1 scan=8035	23.7001
40260	Top500_RP_EThcD_2.raw_20200217	Top500	RP	EThcD	2	05539:2	3	A.ALVIDNGSGM[+15.995]C[+57.021]K.A	-	C[+57], M[+16]	640.802	2	1280.6	1280.6	0	-0.5	7	NRagged	552.9	379.72	379.72	5.75	195	>sp|P63261|ACTG_HUMAN Actin, cytoplasmic 2 OS=Homo sapiens OX=9606 GN=ACTG1 PE=1 SV=1	128	ACTG	controllerType=0 controllerNumber=1 scan=7430	22.2867
40261	Top500_RP_EThcD_2.raw_20200217	Top500	RP	EThcD	2	05585:2	3	A.ALVIDNGSGM[+15.995]C[+57.021]K.A	-	C[+57], M[+16]	640.802	2	1280.6	1280.6	0	-0.6	7	NRagged	571.03	453.35	453.35	7.11	195	>sp|P63261|ACTG_HUMAN Actin, cytoplasmic 2 OS=Homo sapiens OX=9606 GN=ACTG1 PE=1 SV=1	128	ACTG	controllerType=0 controllerNumber=1 scan=7468	22.3593
40676	Top500_RP_EThcD_2.raw_20200217	Top500	RP	EThcD	2	19234:2	4	L.IQLSSPAN[+349.137]LSASVATV.Q	HexNAc(1)dHex(1)	N[+349]	953.996	2	1906.98	1906.99	0	-0.3	122	Non	379.67	329.74	329.74	4.41	184	>sp|P24158|PRTN3_HUMAN Myeloblastin OS=Homo sapiens OX=9606 GN=PRTN3 PE=1 SV=3	5	PRTN3	controllerType=0 controllerNumber=1 scan=18338	46.6906
40677	Top500_RP_EThcD_2.raw_20200217	Top500	RP	EThcD	2	19263:2	4	L.IQLSSPAN[+203.079]LSASVATV.Q	HexNAc(1)	N[+203]	880.968	2	1760.93	1760.93	0	0.4	122	Non	447.45	370.12	370.12	5.28	184	>sp|P24158|PRTN3_HUMAN Myeloblastin OS=Homo sapiens OX=9606 GN=PRTN3 PE=1 SV=3	5	PRTN3	controllerType=0 controllerNumber=1 scan=18360	46.7396
40678	Top500_RP_EThcD_2.raw_20200217	Top500	RP	EThcD	2	19261:2	4	L.IQLSSPAN[+203.079]LSASVATV.Q	HexNAc(1)	N[+203]	880.968	2	1760.93	1760.93	0	0.4	122	Non	515.99	371.22	371.22	5.54	184	>sp|P24158|PRTN3_HUMAN Myeloblastin OS=Homo sapiens OX=9606 GN=PRTN3 PE=1 SV=3	5	PRTN3	controllerType=0 controllerNumber=1 scan=18358	46.7359
40679	Top500_RP_EThcD_2.raw_20200217	Top500	RP	EThcD	2	19232:2	4	L.IQLSSPAN[+349.137]LSASVATV.Q	HexNAc(1)dHex(1)	N[+349]	953.996	2	1906.98	1906.99	0	-0.3	122	Non	581.58	449.99	449.99	8	184	>sp|P24158|PRTN3_HUMAN Myeloblastin OS=Homo sapiens OX=9606 GN=PRTN3 PE=1 SV=3	5	PRTN3	controllerType=0 controllerNumber=1 scan=18336	46.6875
40681	Top500_RP_EThcD_2.raw_20200217	Top500	RP	EThcD	2	12437:2	4	I.QLSSPAN[+203.079]LSASVA.T	HexNAc(1)	N[+203]	724.367	2	1447.73	1447.73	0	-1.1	123	Non	298.04	234.89	234.89	3.73	184	>sp|P24158|PRTN3_HUMAN Myeloblastin OS=Homo sapiens OX=9606 GN=PRTN3 PE=1 SV=3	5	PRTN3	controllerType=0 controllerNumber=1 scan=12973	34.7327
40682	Top500_RP_EThcD_2.raw_20200217	Top500	RP	EThcD	2	11974:2	4	I.QLSSPAN[+349.137]LSASVA.T	HexNAc(1)dHex(1)	N[+349]	797.395	2	1593.78	1593.79	0	-2	123	Non	463.84	398.91	398.91	6.65	184	>sp|P24158|PRTN3_HUMAN Myeloblastin OS=Homo sapiens OX=9606 GN=PRTN3 PE=1 SV=3	5	PRTN3	controllerType=0 controllerNumber=1 scan=12609	33.8737
40683	Top500_RP_EThcD_2.raw_20200217	Top500	RP	EThcD	2	16225:2	4	I.QLSSPAN[+349.137]LSASVATV.Q	HexNAc(1)dHex(1)	N[+349]	897.453	2	1793.9	1793.9	0	-1.4	123	Non	175.45	175.45	175.45	1.97	184	>sp|P24158|PRTN3_HUMAN Myeloblastin OS=Homo sapiens OX=9606 GN=PRTN3 PE=1 SV=3	5	PRTN3	controllerType=0 controllerNumber=1 scan=15943	41.3178
40684	Top500_RP_EThcD_2.raw_20200217	Top500	RP	EThcD	2	16435:2	4	I.QLSSPAN[+203.079]LSASVATV.Q	HexNAc(1)	N[+203]	824.425	2	1647.84	1647.84	0	-0.2	123	Non	244.69	155.58	155.58	2.12	184	>sp|P24158|PRTN3_HUMAN Myeloblastin OS=Homo sapiens OX=9606 GN=PRTN3 PE=1 SV=3	5	PRTN3	controllerType=0 controllerNumber=1 scan=16094	41.6408
40685	Top500_RP_EThcD_2.raw_20200217	Top500	RP	EThcD	2	15586:2	4	I.QLSSPAN[+876.322]LSASVATV.Q	HexNAc(2)Hex(2)dHex(1)	N[+876]	1161.06	2	2321.1	2321.09	0	7.4	123	Non	279.3	223.71	223.71	2.45	184	>sp|P24158|PRTN3_HUMAN Myeloblastin OS=Homo sapiens OX=9606 GN=PRTN3 PE=1 SV=3	5	PRTN3	controllerType=0 controllerNumber=1 scan=15445	40.1697
40686	Top500_RP_EThcD_2.raw_20200217	Top500	RP	EThcD	2	15939:2	4	I.QLSSPAN[+203.079]LSASVATV.Q	HexNAc(1)	N[+203]	824.42	2	1647.83	1647.84	0	-7.1	123	Non	417.92	324.51	324.51	3.84	184	>sp|P24158|PRTN3_HUMAN Myeloblastin OS=Homo sapiens OX=9606 GN=PRTN3 PE=1 SV=3	5	PRTN3	controllerType=0 controllerNumber=1 scan=15723	40.8191
40687	Top500_RP_EThcD_2.raw_20200217	Top500	RP	EThcD	2	16432:2	4	I.QLSSPAN[+203.079]LSASVATV.Q	HexNAc(1)	N[+203]	824.425	2	1647.84	1647.84	0	-0.2	123	Non	528.23	442.84	442.84	6.59	184	>sp|P24158|PRTN3_HUMAN Myeloblastin OS=Homo sapiens OX=9606 GN=PRTN3 PE=1 SV=3	5	PRTN3	controllerType=0 controllerNumber=1 scan=16092	41.6379
40688	Top500_RP_EThcD_2.raw_20200217	Top500	RP	EThcD	2	16044:2	4	I.QLSSPAN[+203.079]LSASVATV.Q	HexNAc(1)	N[+203]	824.423	2	1647.84	1647.84	0	-2.3	123	Non	568.75	478.38	478.38	6.84	184	>sp|P24158|PRTN3_HUMAN Myeloblastin OS=Homo sapiens OX=9606 GN=PRTN3 PE=1 SV=3	5	PRTN3	controllerType=0 controllerNumber=1 scan=15803	41.0019
40689	Top500_RP_EThcD_2.raw_20200217	Top500	RP	EThcD	2	16452:2	4	I.QLSSPAN[+203.079]LSASVATV.Q	HexNAc(1)	N[+203]	824.425	2	1647.84	1647.84	0	-0.4	123	Non	578.35	449.99	449.99	6.74	184	>sp|P24158|PRTN3_HUMAN Myeloblastin OS=Homo sapiens OX=9606 GN=PRTN3 PE=1 SV=3	5	PRTN3	controllerType=0 controllerNumber=1 scan=16106	41.6719
40690	Top500_RP_EThcD_2.raw_20200217	Top500	RP	EThcD	2	15882:2	4	I.QLSSPAN[+349.137]LSASVATV.Q	HexNAc(1)dHex(1)	N[+349]	897.453	2	1793.9	1793.9	0	-1.5	123	Non	638.32	540.52	540.52	9	184	>sp|P24158|PRTN3_HUMAN Myeloblastin OS=Homo sapiens OX=9606 GN=PRTN3 PE=1 SV=3	5	PRTN3	controllerType=0 controllerNumber=1 scan=15682	40.7109
40691	Top500_RP_EThcD_2.raw_20200217	Top500	RP	EThcD	2	07385:2	4	L.SSPAN[+349.137]LSASVA.T	HexNAc(1)dHex(1)	N[+349]	676.824	2	1352.64	1352.64	0	-1.3	125	Non	265.7	190.38	190.38	2.8	184	>sp|P24158|PRTN3_HUMAN Myeloblastin OS=Homo sapiens OX=9606 GN=PRTN3 PE=1 SV=3	5	PRTN3	controllerType=0 controllerNumber=1 scan=8808	25.5045
40695	Top500_RP_EThcD_2.raw_20200217	Top500	RP	EThcD	2	12295:2	4	L.SSPAN[+349.137]LSASVATV.Q	HexNAc(1)dHex(1)	N[+349]	776.883	2	1552.76	1552.76	0	-0.7	125	Non	161.38	121.22	121.22	1.46	184	>sp|P24158|PRTN3_HUMAN Myeloblastin OS=Homo sapiens OX=9606 GN=PRTN3 PE=1 SV=3	5	PRTN3	controllerType=0 controllerNumber=1 scan=12870	34.4897
40696	Top500_RP_EThcD_2.raw_20200217	Top500	RP	EThcD	2	12683:2	4	L.SSPAN[+203.079]LSASVATV.Q	HexNAc(1)	N[+203]	703.853	2	1406.7	1406.7	0	-1.3	125	Non	346.62	298.62	298.62	4.33	184	>sp|P24158|PRTN3_HUMAN Myeloblastin OS=Homo sapiens OX=9606 GN=PRTN3 PE=1 SV=3	5	PRTN3	controllerType=0 controllerNumber=1 scan=13179	35.2338
40697	Top500_RP_EThcD_2.raw_20200217	Top500	RP	EThcD	2	12155:2	4	L.SSPAN[+203.079]LSASVATV.Q	HexNAc(1)	N[+203]	703.853	2	1406.7	1406.7	0	-1.9	125	Non	411.97	332.68	332.68	4.88	184	>sp|P24158|PRTN3_HUMAN Myeloblastin OS=Homo sapiens OX=9606 GN=PRTN3 PE=1 SV=3	5	PRTN3	controllerType=0 controllerNumber=1 scan=12759	34.2471
40698	Top500_RP_EThcD_2.raw_20200217	Top500	RP	EThcD	2	12680:2	4	L.SSPAN[+203.079]LSASVATV.Q	HexNAc(1)	N[+203]	703.853	2	1406.7	1406.7	0	-1.3	125	Non	443.81	357.66	357.66	5.45	184	>sp|P24158|PRTN3_HUMAN Myeloblastin OS=Homo sapiens OX=9606 GN=PRTN3 PE=1 SV=3	5	PRTN3	controllerType=0 controllerNumber=1 scan=13177	35.2241
40699	Top500_RP_EThcD_2.raw_20200217	Top500	RP	EThcD	2	12152:2	4	L.SSPAN[+203.079]LSASVATV.Q	HexNAc(1)	N[+203]	703.853	2	1406.7	1406.7	0	-1.9	125	Non	474.78	393.36	393.36	6.74	184	>sp|P24158|PRTN3_HUMAN Myeloblastin OS=Homo sapiens OX=9606 GN=PRTN3 PE=1 SV=3	5	PRTN3	controllerType=0 controllerNumber=1 scan=12757	34.244
40700	Top500_RP_EThcD_2.raw_20200217	Top500	RP	EThcD	2	12176:2	4	L.SSPAN[+349.137]LSASVATV.Q	HexNAc(1)dHex(1)	N[+349]	776.883	2	1552.76	1552.76	0	-0.6	125	Non	487.65	440.46	440.46	6.69	184	>sp|P24158|PRTN3_HUMAN Myeloblastin OS=Homo sapiens OX=9606 GN=PRTN3 PE=1 SV=3	5	PRTN3	controllerType=0 controllerNumber=1 scan=12775	34.2776
40760	Top500_RP_EThcD_2.raw_20200217	Top500	RP	EThcD	2	17149:2	4	V.LQELN[+876.322]VTVV.T	HexNAc(2)Hex(2)dHex(1)	N[+876]	945.956	2	1890.9	1890.91	0	-0.8	170	Non	189.97	88.65	88.65	1.47	184	>sp|P24158|PRTN3_HUMAN Myeloblastin OS=Homo sapiens OX=9606 GN=PRTN3 PE=1 SV=3	5	PRTN3	controllerType=0 controllerNumber=1 scan=16661	42.8544
40762	Top500_RP_EThcD_2.raw_20200217	Top500	RP	EThcD	2	13312:2	4	L.QELN[+568.212]VTVV.T	HexNAc(2)Hex(1)	N[+568]	735.358	2	1469.71	1469.71	0	-1.3	171	Non	180.24	115.13	115.13	1.08	184	>sp|P24158|PRTN3_HUMAN Myeloblastin OS=Homo sapiens OX=9606 GN=PRTN3 PE=1 SV=3	5	PRTN3	controllerType=0 controllerNumber=1 scan=13639	36.2759
40763	Top500_RP_EThcD_2.raw_20200217	Top500	RP	EThcD	2	13475:2	4	L.QELN[+1694.603]VTVV.T	HexNAc(3)Hex(4)dHex(1)NeuAc(1)	N[+1695]	1298.55	2	2596.1	2596.1	0	0.3	171	Non	185.37	46.62	46.62	1.07	184	>sp|P24158|PRTN3_HUMAN Myeloblastin OS=Homo sapiens OX=9606 GN=PRTN3 PE=1 SV=3	5	PRTN3	controllerType=0 controllerNumber=1 scan=13753	36.544
40764	Top500_RP_EThcD_2.raw_20200217	Top500	RP	EThcD	2	13531:2	4	L.QELN[+730.264]VTVV.T	HexNAc(2)Hex(2)	N[+730]	816.384	2	1631.76	1631.76	0	-1.3	171	Non	212.17	135.89	135.89	1.35	184	>sp|P24158|PRTN3_HUMAN Myeloblastin OS=Homo sapiens OX=9606 GN=PRTN3 PE=1 SV=3	5	PRTN3	controllerType=0 controllerNumber=1 scan=13795	36.6352
40765	Top500_RP_EThcD_2.raw_20200217	Top500	RP	EThcD	2	13246:2	4	L.QELN[+568.212]VTVV.T	HexNAc(2)Hex(1)	N[+568]	735.357	2	1469.71	1469.71	0	-2.4	171	Non	232.65	113.81	113.81	1.41	184	>sp|P24158|PRTN3_HUMAN Myeloblastin OS=Homo sapiens OX=9606 GN=PRTN3 PE=1 SV=3	5	PRTN3	controllerType=0 controllerNumber=1 scan=13589	36.1417
40766	Top500_RP_EThcD_2.raw_20200217	Top500	RP	EThcD	2	13221:2	4	L.QELN[+730.264]VTVV.T	HexNAc(2)Hex(2)	N[+730]	816.384	2	1631.76	1631.76	0	-1.8	171	Non	248.06	138.36	138.36	2.36	184	>sp|P24158|PRTN3_HUMAN Myeloblastin OS=Homo sapiens OX=9606 GN=PRTN3 PE=1 SV=3	5	PRTN3	controllerType=0 controllerNumber=1 scan=13572	36.0991
40767	Top500_RP_EThcD_2.raw_20200217	Top500	RP	EThcD	2	13222:2	4	L.QELN[+876.322]VTVV.T	HexNAc(2)Hex(2)dHex(1)	N[+876]	889.413	2	1777.82	1777.82	0	-1	171	Non	250.9	118.24	118.24	1.93	184	>sp|P24158|PRTN3_HUMAN Myeloblastin OS=Homo sapiens OX=9606 GN=PRTN3 PE=1 SV=3	5	PRTN3	controllerType=0 controllerNumber=1 scan=13573	36.107
40768	Top500_RP_EThcD_2.raw_20200217	Top500	RP	EThcD	2	13255:2	4	L.QELN[+876.322]VTVV.T	HexNAc(2)Hex(2)dHex(1)	N[+876]	889.413	2	1777.82	1777.82	0	-1.2	171	Non	254.82	140.6	140.6	2.07	184	>sp|P24158|PRTN3_HUMAN Myeloblastin OS=Homo sapiens OX=9606 GN=PRTN3 PE=1 SV=3	5	PRTN3	controllerType=0 controllerNumber=1 scan=13595	36.1713
40769	Top500_RP_EThcD_2.raw_20200217	Top500	RP	EThcD	2	13375:2	4	L.QELN[+730.264]VTVV.T	HexNAc(2)Hex(2)	N[+730]	816.385	2	1631.76	1631.76	0	-0.7	171	Non	271.4	119.83	119.83	2.8	184	>sp|P24158|PRTN3_HUMAN Myeloblastin OS=Homo sapiens OX=9606 GN=PRTN3 PE=1 SV=3	5	PRTN3	controllerType=0 controllerNumber=1 scan=13681	36.3855
40770	Top500_RP_EThcD_2.raw_20200217	Top500	RP	EThcD	2	13242:2	4	L.QELN[+568.212]VTVV.T	HexNAc(2)Hex(1)	N[+568]	735.357	2	1469.71	1469.71	0	-2.4	171	Non	359.31	206.75	206.75	4.14	184	>sp|P24158|PRTN3_HUMAN Myeloblastin OS=Homo sapiens OX=9606 GN=PRTN3 PE=1 SV=3	5	PRTN3	controllerType=0 controllerNumber=1 scan=13587	36.1378
40771	Top500_RP_EThcD_2.raw_20200217	Top500	RP	EThcD	2	13528:2	4	L.QELN[+730.264]VTVV.T	HexNAc(2)Hex(2)	N[+730]	816.384	2	1631.76	1631.76	0	-1.3	171	Non	427.54	126.7	126.7	4.22	184	>sp|P24158|PRTN3_HUMAN Myeloblastin OS=Homo sapiens OX=9606 GN=PRTN3 PE=1 SV=3	5	PRTN3	controllerType=0 controllerNumber=1 scan=13793	36.6253
40772	Top500_RP_EThcD_2.raw_20200217	Top500	RP	EThcD	2	13308:2	4	L.QELN[+568.212]VTVV.T	HexNAc(2)Hex(1)	N[+568]	735.358	2	1469.71	1469.71	0	-1.3	171	Non	462.73	314.86	314.86	5.03	184	>sp|P24158|PRTN3_HUMAN Myeloblastin OS=Homo sapiens OX=9606 GN=PRTN3 PE=1 SV=3	5	PRTN3	controllerType=0 controllerNumber=1 scan=13637	36.2729
40773	Top500_RP_EThcD_2.raw_20200217	Top500	RP	EThcD	2	13473:2	4	L.QELN[+1694.603]VTVV.T	HexNAc(3)Hex(4)dHex(1)NeuAc(1)	N[+1695]	1298.55	2	2596.1	2596.1	0	0.3	171	Non	470.1	244.97	244.97	4.71	184	>sp|P24158|PRTN3_HUMAN Myeloblastin OS=Homo sapiens OX=9606 GN=PRTN3 PE=1 SV=3	5	PRTN3	controllerType=0 controllerNumber=1 scan=13751	36.5411
40774	Top500_RP_EThcD_2.raw_20200217	Top500	RP	EThcD	2	13218:2	4	L.QELN[+876.322]VTVV.T	HexNAc(2)Hex(2)dHex(1)	N[+876]	889.413	2	1777.82	1777.82	0	-1	171	Non	488.42	289.96	289.96	4.9	184	>sp|P24158|PRTN3_HUMAN Myeloblastin OS=Homo sapiens OX=9606 GN=PRTN3 PE=1 SV=3	5	PRTN3	controllerType=0 controllerNumber=1 scan=13570	36.0962
40775	Top500_RP_EThcD_2.raw_20200217	Top500	RP	EThcD	2	13217:2	4	L.QELN[+730.264]VTVV.T	HexNAc(2)Hex(2)	N[+730]	816.384	2	1631.76	1631.76	0	-1.8	171	Non	493.8	123.88	123.88	4.23	184	>sp|P24158|PRTN3_HUMAN Myeloblastin OS=Homo sapiens OX=9606 GN=PRTN3 PE=1 SV=3	5	PRTN3	controllerType=0 controllerNumber=1 scan=13569	36.0947
40776	Top500_RP_EThcD_2.raw_20200217	Top500	RP	EThcD	2	13254:2	4	L.QELN[+876.322]VTVV.T	HexNAc(2)Hex(2)dHex(1)	N[+876]	889.413	2	1777.82	1777.82	0	-1.2	171	Non	494.74	294.57	294.57	4.9	184	>sp|P24158|PRTN3_HUMAN Myeloblastin OS=Homo sapiens OX=9606 GN=PRTN3 PE=1 SV=3	5	PRTN3	controllerType=0 controllerNumber=1 scan=13594	36.1686
40788	Top500_RP_EThcD_2.raw_20200217	Top500	RP	EThcD	2	12592:2	4	E.LN[+876.322]VTVV.T	HexNAc(2)Hex(2)dHex(1)	N[+876]	760.862	2	1520.72	1520.72	0	-2.3	173	CRagged	231.18	95.51	95.51	1.69	184	>sp|P24158|PRTN3_HUMAN Myeloblastin OS=Homo sapiens OX=9606 GN=PRTN3 PE=1 SV=3	5	PRTN3	controllerType=0 controllerNumber=1 scan=13107	35.0532
40789	Top500_RP_EThcD_2.raw_20200217	Top500	RP	EThcD	2	11917:2	4	E.LN[+1403.507]VTVV.T	HexNAc(3)Hex(4)dHex(1)	N[+1404]	1024.45	2	2047.9	2047.91	0	-1.9	173	CRagged	247.96	98.91	98.91	2.02	184	>sp|P24158|PRTN3_HUMAN Myeloblastin OS=Homo sapiens OX=9606 GN=PRTN3 PE=1 SV=3	5	PRTN3	controllerType=0 controllerNumber=1 scan=12568	33.7766
40790	Top500_RP_EThcD_2.raw_20200217	Top500	RP	EThcD	2	13001:2	4	E.LN[+568.212]VTVV.T	HexNAc(2)Hex(1)	N[+568]	606.807	2	1212.61	1212.61	0	-1.5	173	CRagged	249.11	57.15	57.15	1.53	184	>sp|P24158|PRTN3_HUMAN Myeloblastin OS=Homo sapiens OX=9606 GN=PRTN3 PE=1 SV=3	5	PRTN3	controllerType=0 controllerNumber=1 scan=13414	35.7396
40791	Top500_RP_EThcD_2.raw_20200217	Top500	RP	EThcD	2	12572:2	4	E.LN[+1694.603]VTVV.T	HexNAc(3)Hex(4)dHex(1)NeuAc(1)	N[+1695]	1170	2	2338.99	2339	0	-2.4	173	CRagged	252.07	41.39	41.39	1.34	184	>sp|P24158|PRTN3_HUMAN Myeloblastin OS=Homo sapiens OX=9606 GN=PRTN3 PE=1 SV=3	5	PRTN3	controllerType=0 controllerNumber=1 scan=13087	34.9894
40792	Top500_RP_EThcD_2.raw_20200217	Top500	RP	EThcD	2	12488:2	4	E.LN[+568.212]VTVV.T	HexNAc(2)Hex(1)	N[+568]	606.808	2	1212.61	1212.61	0	-1	173	CRagged	255.32	119.43	119.43	2.06	184	>sp|P24158|PRTN3_HUMAN Myeloblastin OS=Homo sapiens OX=9606 GN=PRTN3 PE=1 SV=3	5	PRTN3	controllerType=0 controllerNumber=1 scan=13014	34.8313
40793	Top500_RP_EThcD_2.raw_20200217	Top500	RP	EThcD	2	12377:2	4	E.LN[+876.322]VTVV.T	HexNAc(2)Hex(2)dHex(1)	N[+876]	760.863	2	1520.72	1520.72	0	-1.4	173	CRagged	257.38	92.05	92.05	1.75	184	>sp|P24158|PRTN3_HUMAN Myeloblastin OS=Homo sapiens OX=9606 GN=PRTN3 PE=1 SV=3	5	PRTN3	controllerType=0 controllerNumber=1 scan=12932	34.6354
40794	Top500_RP_EThcD_2.raw_20200217	Top500	RP	EThcD	2	12890:1	4	E.LN[+406.159]VTVV.T	HexNAc(2)	N[+406]	1050.56	1	1050.56	1050.56	0	-1.1	173	CRagged	267.58	43.62	43.62	2.03	184	>sp|P24158|PRTN3_HUMAN Myeloblastin OS=Homo sapiens OX=9606 GN=PRTN3 PE=1 SV=3	5	PRTN3	controllerType=0 controllerNumber=1 scan=13330	35.5617
40795	Top500_RP_EThcD_2.raw_20200217	Top500	RP	EThcD	2	12492:2	4	E.LN[+730.264]VTVV.T	HexNAc(2)Hex(2)	N[+730]	687.834	2	1374.66	1374.66	0	-1.6	173	CRagged	271.52	129.5	129.5	2.5	184	>sp|P24158|PRTN3_HUMAN Myeloblastin OS=Homo sapiens OX=9606 GN=PRTN3 PE=1 SV=3	5	PRTN3	controllerType=0 controllerNumber=1 scan=13018	34.8508
40797	Top500_RP_EThcD_2.raw_20200217	Top500	RP	EThcD	2	12259:2	4	E.LN[+1532.550]VTVV.T	HexNAc(3)Hex(3)dHex(1)NeuAc(1)	N[+1533]	1088.97	2	2176.94	2176.95	0	-2.3	173	CRagged	318.96	103.49	103.49	2.86	184	>sp|P24158|PRTN3_HUMAN Myeloblastin OS=Homo sapiens OX=9606 GN=PRTN3 PE=1 SV=3	5	PRTN3	controllerType=0 controllerNumber=1 scan=12842	34.4266
40798	Top500_RP_EThcD_2.raw_20200217	Top500	RP	EThcD	2	11725:2	4	E.LN[+1241.454]VTVV.T	HexNAc(3)Hex(3)dHex(1)	N[+1241]	943.428	2	1885.85	1885.85	0	-1.9	173	CRagged	343.85	109.98	109.98	3.1	184	>sp|P24158|PRTN3_HUMAN Myeloblastin OS=Homo sapiens OX=9606 GN=PRTN3 PE=1 SV=3	5	PRTN3	controllerType=0 controllerNumber=1 scan=12402	33.4114
40799	Top500_RP_EThcD_2.raw_20200217	Top500	RP	EThcD	2	11446:2	4	E.LN[+1387.512]VTVV.T	HexNAc(3)Hex(3)dHex(2)	N[+1388]	1016.46	2	2031.9	2031.91	0	-3.3	173	CRagged	351.69	88.03	88.03	2.36	184	>sp|P24158|PRTN3_HUMAN Myeloblastin OS=Homo sapiens OX=9606 GN=PRTN3 PE=1 SV=3	5	PRTN3	controllerType=0 controllerNumber=1 scan=12182	32.8754
40800	Top500_RP_EThcD_2.raw_20200217	Top500	RP	EThcD	2	12685:2	4	E.LN[+1548.545]VTVV.T	HexNAc(3)Hex(4)NeuAc(1)	N[+1549]	1096.98	2	2192.95	2192.94	0	1.3	173	CRagged	357.63	89.05	89.05	1.91	184	>sp|P24158|PRTN3_HUMAN Myeloblastin OS=Homo sapiens OX=9606 GN=PRTN3 PE=1 SV=3	5	PRTN3	controllerType=0 controllerNumber=1 scan=13181	35.2432
40801	Top500_RP_EThcD_2.raw_20200217	Top500	RP	EThcD	2	12486:2	4	E.LN[+568.212]VTVV.T	HexNAc(2)Hex(1)	N[+568]	606.808	2	1212.61	1212.61	0	-1	173	CRagged	386.63	70.6	70.6	2.63	184	>sp|P24158|PRTN3_HUMAN Myeloblastin OS=Homo sapiens OX=9606 GN=PRTN3 PE=1 SV=3	5	PRTN3	controllerType=0 controllerNumber=1 scan=13012	34.8277
40802	Top500_RP_EThcD_2.raw_20200217	Top500	RP	EThcD	2	12375:2	4	E.LN[+876.322]VTVV.T	HexNAc(2)Hex(2)dHex(1)	N[+876]	760.863	2	1520.72	1520.72	0	-1.4	173	CRagged	399.05	145.54	145.54	3.74	184	>sp|P24158|PRTN3_HUMAN Myeloblastin OS=Homo sapiens OX=9606 GN=PRTN3 PE=1 SV=3	5	PRTN3	controllerType=0 controllerNumber=1 scan=12930	34.6321
40803	Top500_RP_EThcD_2.raw_20200217	Top500	RP	EThcD	2	12490:2	4	E.LN[+730.264]VTVV.T	HexNAc(2)Hex(2)	N[+730]	687.834	2	1374.66	1374.66	0	-1.6	173	CRagged	413.8	90.5	90.5	3.05	184	>sp|P24158|PRTN3_HUMAN Myeloblastin OS=Homo sapiens OX=9606 GN=PRTN3 PE=1 SV=3	5	PRTN3	controllerType=0 controllerNumber=1 scan=13016	34.8407
40804	Top500_RP_EThcD_2.raw_20200217	Top500	RP	EThcD	2	12278:2	4	E.LN[+1897.682]VTVV.T	HexNAc(4)Hex(4)dHex(1)NeuAc(1)	N[+1898]	1271.54	2	2542.08	2542.08	0	0	173	CRagged	417.66	145.76	145.76	3.75	184	>sp|P24158|PRTN3_HUMAN Myeloblastin OS=Homo sapiens OX=9606 GN=PRTN3 PE=1 SV=3	5	PRTN3	controllerType=0 controllerNumber=1 scan=12857	34.4629
40805	Top500_RP_EThcD_2.raw_20200217	Top500	RP	EThcD	2	12569:2	4	E.LN[+1694.603]VTVV.T	HexNAc(3)Hex(4)dHex(1)NeuAc(1)	N[+1695]	1170	2	2338.99	2339	0	-2.4	173	CRagged	448.53	102.65	102.65	3.51	184	>sp|P24158|PRTN3_HUMAN Myeloblastin OS=Homo sapiens OX=9606 GN=PRTN3 PE=1 SV=3	5	PRTN3	controllerType=0 controllerNumber=1 scan=13084	34.9845
40808	Top500_RP_EThcD_2.raw_20200217	Top500	RP	EThcD	2	10923:2	4	E.LN[+1694.603]VTVVT.F	HexNAc(3)Hex(4)dHex(1)NeuAc(1)	N[+1695]	1220.53	2	2440.05	2440.05	0	-0.1	173	CRagged	233.29	35.75	35.75	1.4	184	>sp|P24158|PRTN3_HUMAN Myeloblastin OS=Homo sapiens OX=9606 GN=PRTN3 PE=1 SV=3	5	PRTN3	controllerType=0 controllerNumber=1 scan=11774	31.9588
40809	Top500_RP_EThcD_2.raw_20200217	Top500	RP	EThcD	2	10768:2	4	E.LN[+876.322]VTVVT.F	HexNAc(2)Hex(2)dHex(1)	N[+876]	811.386	2	1621.76	1621.77	0	-1.8	173	CRagged	262.38	84.68	84.68	1.66	184	>sp|P24158|PRTN3_HUMAN Myeloblastin OS=Homo sapiens OX=9606 GN=PRTN3 PE=1 SV=3	5	PRTN3	controllerType=0 controllerNumber=1 scan=11652	31.6807
40810	Top500_RP_EThcD_2.raw_20200217	Top500	RP	EThcD	2	10921:2	4	E.LN[+1694.603]VTVVT.F	HexNAc(3)Hex(4)dHex(1)NeuAc(1)	N[+1695]	1220.53	2	2440.05	2440.05	0	-0.1	173	CRagged	420.78	144.48	144.48	4.04	184	>sp|P24158|PRTN3_HUMAN Myeloblastin OS=Homo sapiens OX=9606 GN=PRTN3 PE=1 SV=3	5	PRTN3	controllerType=0 controllerNumber=1 scan=11772	31.9557
40811	Top500_RP_EThcD_2.raw_20200217	Top500	RP	EThcD	2	10766:2	4	E.LN[+876.322]VTVVT.F	HexNAc(2)Hex(2)dHex(1)	N[+876]	811.386	2	1621.76	1621.77	0	-1.8	173	CRagged	453.44	66.48	66.48	3.21	184	>sp|P24158|PRTN3_HUMAN Myeloblastin OS=Homo sapiens OX=9606 GN=PRTN3 PE=1 SV=3	5	PRTN3	controllerType=0 controllerNumber=1 scan=11650	31.6776
40814	Top500_RP_EThcD_2.raw_20200217	Top500	RP	EThcD	2	20821:2	4	E.LN[+876.322]VTVVTF.F	HexNAc(2)Hex(2)dHex(1)	N[+876]	884.92	2	1768.83	1768.84	0	-2.2	173	CRagged	358.52	205.1	205.1	4.09	184	>sp|P24158|PRTN3_HUMAN Myeloblastin OS=Homo sapiens OX=9606 GN=PRTN3 PE=1 SV=3	5	PRTN3	controllerType=0 controllerNumber=1 scan=19693	49.8668
40815	Top500_RP_EThcD_2.raw_20200217	Top500	RP	EThcD	2	20830:2	4	E.LN[+876.322]VTVVTF.F	HexNAc(2)Hex(2)dHex(1)	N[+876]	884.92	2	1768.83	1768.84	0	-2.3	173	CRagged	388	241.04	241.04	4.45	184	>sp|P24158|PRTN3_HUMAN Myeloblastin OS=Homo sapiens OX=9606 GN=PRTN3 PE=1 SV=3	5	PRTN3	controllerType=0 controllerNumber=1 scan=19700	49.8933
41114	Top500_RP_EThcD_2.raw_20200217	Top500	RP	EThcD	2	11485:4	6	V.LT[+79.966]AAHC[+57.021]WGSNIN[+349.137]VTLGAHNIQR.R	HexNAc(1)dHex(1)	C[+57], N[+349], T[+80]	716.335	4	2862.32	2862.32	0	-1.5	60	NRagged	392.37	363.07	52.02	6.16	149	>sp|P08311|CATG_HUMAN Cathepsin G OS=Homo sapiens OX=9606 GN=CTSG PE=1 SV=2	4	CATG	controllerType=0 controllerNumber=1 scan=12213	32.9663
41117	Top500_RP_EThcD_2.raw_20200217	Top500	RP	EThcD	2	12211:2	6	L.TAAHC[+57.021]WGSNIN[+203.079]V.T	HexNAc(1)	C[+57], N[+203]	766.843	2	1532.68	1532.68	0	-0.5	61	Non	343.27	183.82	183.82	4.28	149	>sp|P08311|CATG_HUMAN Cathepsin G OS=Homo sapiens OX=9606 GN=CTSG PE=1 SV=2	4	CATG	controllerType=0 controllerNumber=1 scan=12800	34.3286
41119	Top500_RP_EThcD_2.raw_20200217	Top500	RP	EThcD	2	11650:2	6	T.AAHC[+57.021]WGSNIN[+568.212]V.T	HexNAc(2)Hex(1)	C[+57], N[+568]	898.885	2	1796.76	1796.76	0	-1	62	Non	193.74	133.09	133.09	1.72	149	>sp|P08311|CATG_HUMAN Cathepsin G OS=Homo sapiens OX=9606 GN=CTSG PE=1 SV=2	4	CATG	controllerType=0 controllerNumber=1 scan=12338	33.2765
41120	Top500_RP_EThcD_2.raw_20200217	Top500	RP	EThcD	2	11558:2	6	T.AAHC[+57.021]WGSNIN[+349.137]V.T	HexNAc(1)dHex(1)	C[+57], N[+349]	789.347	2	1577.69	1577.69	0	-2	62	Non	213.68	147.71	147.71	1.52	149	>sp|P08311|CATG_HUMAN Cathepsin G OS=Homo sapiens OX=9606 GN=CTSG PE=1 SV=2	4	CATG	controllerType=0 controllerNumber=1 scan=12267	33.0932
41121	Top500_RP_EThcD_2.raw_20200217	Top500	RP	EThcD	2	11970:2	6	T.AAHC[+57.021]WGSNIN[+203.079]V.T	HexNAc(1)	C[+57], N[+203]	716.319	2	1431.63	1431.63	0	-1.3	62	Non	219.35	138.9	138.9	1.5	149	>sp|P08311|CATG_HUMAN Cathepsin G OS=Homo sapiens OX=9606 GN=CTSG PE=1 SV=2	4	CATG	controllerType=0 controllerNumber=1 scan=12607	33.8643
41122	Top500_RP_EThcD_2.raw_20200217	Top500	RP	EThcD	2	11966:2	6	T.AAHC[+57.021]WGSNIN[+203.079]V.T	HexNAc(1)	C[+57], N[+203]	716.319	2	1431.63	1431.63	0	-1.3	62	Non	356.66	279.8	279.8	4.76	149	>sp|P08311|CATG_HUMAN Cathepsin G OS=Homo sapiens OX=9606 GN=CTSG PE=1 SV=2	4	CATG	controllerType=0 controllerNumber=1 scan=12605	33.8612
41123	Top500_RP_EThcD_2.raw_20200217	Top500	RP	EThcD	2	11649:2	6	T.AAHC[+57.021]WGSNIN[+568.212]V.T	HexNAc(2)Hex(1)	C[+57], N[+568]	898.885	2	1796.76	1796.76	0	-1	62	Non	388.18	315.87	315.87	5.23	149	>sp|P08311|CATG_HUMAN Cathepsin G OS=Homo sapiens OX=9606 GN=CTSG PE=1 SV=2	4	CATG	controllerType=0 controllerNumber=1 scan=12337	33.2735
41124	Top500_RP_EThcD_2.raw_20200217	Top500	RP	EThcD	2	11556:2	6	T.AAHC[+57.021]WGSNIN[+349.137]V.T	HexNAc(1)dHex(1)	C[+57], N[+349]	789.347	2	1577.69	1577.69	0	-2	62	Non	402.57	317.14	317.14	5.28	149	>sp|P08311|CATG_HUMAN Cathepsin G OS=Homo sapiens OX=9606 GN=CTSG PE=1 SV=2	4	CATG	controllerType=0 controllerNumber=1 scan=12265	33.0901
41126	Top500_RP_EThcD_2.raw_20200217	Top500	RP	EThcD	2	09749:2	6	T.AAHC[+57.021]WGSNIN[+349.137]VT.L	HexNAc(1)dHex(1)	C[+57], N[+349]	839.872	2	1678.74	1678.74	0	-1	62	Non	191.66	163.05	163.05	1.48	149	>sp|P08311|CATG_HUMAN Cathepsin G OS=Homo sapiens OX=9606 GN=CTSG PE=1 SV=2	4	CATG	controllerType=0 controllerNumber=1 scan=10778	29.8053
41127	Top500_RP_EThcD_2.raw_20200217	Top500	RP	EThcD	2	09881:2	6	T.AAHC[+57.021]WGSNIN[+568.212]VT.L	HexNAc(2)Hex(1)	C[+57], N[+568]	949.409	2	1897.81	1897.81	0	-1.2	62	Non	195.94	67.99	67.99	1.46	149	>sp|P08311|CATG_HUMAN Cathepsin G OS=Homo sapiens OX=9606 GN=CTSG PE=1 SV=2	4	CATG	controllerType=0 controllerNumber=1 scan=10870	30.0117
41128	Top500_RP_EThcD_2.raw_20200217	Top500	RP	EThcD	2	10261:2	6	T.AAHC[+57.021]WGSNIN[+203.079]VT.L	HexNAc(1)	C[+57], N[+203]	766.843	2	1532.68	1532.68	0	-1.2	62	Non	246.16	183.54	183.54	3.44	149	>sp|P08311|CATG_HUMAN Cathepsin G OS=Homo sapiens OX=9606 GN=CTSG PE=1 SV=2	4	CATG	controllerType=0 controllerNumber=1 scan=11173	30.6466
41129	Top500_RP_EThcD_2.raw_20200217	Top500	RP	EThcD	2	10259:2	6	T.AAHC[+57.021]WGSNIN[+203.079]VT.L	HexNAc(1)	C[+57], N[+203]	766.843	2	1532.68	1532.68	0	-1.2	62	Non	349.84	273	273	4.86	149	>sp|P08311|CATG_HUMAN Cathepsin G OS=Homo sapiens OX=9606 GN=CTSG PE=1 SV=2	4	CATG	controllerType=0 controllerNumber=1 scan=11171	30.6437
41130	Top500_RP_EThcD_2.raw_20200217	Top500	RP	EThcD	2	09748:2	6	T.AAHC[+57.021]WGSNIN[+349.137]VT.L	HexNAc(1)dHex(1)	C[+57], N[+349]	839.872	2	1678.74	1678.74	0	-1	62	Non	377.24	268.56	268.56	4.98	149	>sp|P08311|CATG_HUMAN Cathepsin G OS=Homo sapiens OX=9606 GN=CTSG PE=1 SV=2	4	CATG	controllerType=0 controllerNumber=1 scan=10777	29.8022
41131	Top500_RP_EThcD_2.raw_20200217	Top500	RP	EThcD	2	18150:2	6	T.AAHC[+57.021]WGSNIN[+203.079]VTL.G	HexNAc(1)	C[+57], N[+203]	823.385	2	1645.76	1645.76	0	-0.2	62	Non	177.13	145.99	145.99	1.67	149	>sp|P08311|CATG_HUMAN Cathepsin G OS=Homo sapiens OX=9606 GN=CTSG PE=1 SV=2	4	CATG	controllerType=0 controllerNumber=1 scan=17475	44.7059
41132	Top500_RP_EThcD_2.raw_20200217	Top500	RP	EThcD	2	18146:2	6	T.AAHC[+57.021]WGSNIN[+203.079]VTL.G	HexNAc(1)	C[+57], N[+203]	823.385	2	1645.76	1645.76	0	-0.2	62	Non	271.18	187.02	187.02	4.37	149	>sp|P08311|CATG_HUMAN Cathepsin G OS=Homo sapiens OX=9606 GN=CTSG PE=1 SV=2	4	CATG	controllerType=0 controllerNumber=1 scan=17473	44.7025
41133	Top500_RP_EThcD_2.raw_20200217	Top500	RP	EThcD	2	12241:3	6	T.AAHC[+57.021]WGSNIN[+1694.603]VTLGAHNIQR.R	HexNAc(3)Hex(4)dHex(1)NeuAc(1)	C[+57], N[+1695]	1305.24	3	3913.69	3913.69	0	0.3	62	NRagged	189.77	111.59	111.59	2.02	149	>sp|P08311|CATG_HUMAN Cathepsin G OS=Homo sapiens OX=9606 GN=CTSG PE=1 SV=2	4	CATG	controllerType=0 controllerNumber=1 scan=12827	34.3987
41134	Top500_RP_EThcD_2.raw_20200217	Top500	RP	EThcD	2	11487:4	6	T.AAHC[+57.021]WGSNIN[+876.322]VTLGAHNIQR.R	HexNAc(2)Hex(2)dHex(1)	C[+57], N[+876]	774.606	4	3095.4	3095.41	0	-3	62	NRagged	344.72	103.87	103.87	4.32	149	>sp|P08311|CATG_HUMAN Cathepsin G OS=Homo sapiens OX=9606 GN=CTSG PE=1 SV=2	4	CATG	controllerType=0 controllerNumber=1 scan=12214	32.9687
41135	Top500_RP_EThcD_2.raw_20200217	Top500	RP	EThcD	2	12239:3	6	T.AAHC[+57.021]WGSNIN[+1694.603]VTLGAHNIQR.R	HexNAc(3)Hex(4)dHex(1)NeuAc(1)	C[+57], N[+1695]	1305.24	3	3913.69	3913.69	0	0.3	62	NRagged	368.14	149.36	149.36	4.74	149	>sp|P08311|CATG_HUMAN Cathepsin G OS=Homo sapiens OX=9606 GN=CTSG PE=1 SV=2	4	CATG	controllerType=0 controllerNumber=1 scan=12825	34.3955
41136	Top500_RP_EThcD_2.raw_20200217	Top500	RP	EThcD	2	11696:3	6	T.AAHC[+57.021]WGSNIN[+349.137]VTLGAHNIQR.R	HexNAc(1)dHex(1)	C[+57], N[+349]	856.745	3	2568.22	2568.23	0	-2.2	62	NRagged	895.33	840.22	840.22	14.29	149	>sp|P08311|CATG_HUMAN Cathepsin G OS=Homo sapiens OX=9606 GN=CTSG PE=1 SV=2	4	CATG	controllerType=0 controllerNumber=1 scan=12373	33.3545
41137	Top500_RP_EThcD_2.raw_20200217	Top500	RP	EThcD	2	12027:4	6	T.AAHC[+57.021]WGSNIN[+203.079]VTLGAHNIQR.R	HexNAc(1)	C[+57], N[+203]	606.296	4	2422.16	2422.17	0	-1.8	62	NRagged	928.17	887.66	887.66	15.6	149	>sp|P08311|CATG_HUMAN Cathepsin G OS=Homo sapiens OX=9606 GN=CTSG PE=1 SV=2	4	CATG	controllerType=0 controllerNumber=1 scan=12651	33.984
41143	Top500_RP_EThcD_2.raw_20200217	Top500	RP	EThcD	2	11482:2	6	A.AHC[+57.021]WGSNIN[+568.212]V.T	HexNAc(2)Hex(1)	C[+57], N[+568]	863.367	2	1725.73	1725.73	0	-0.7	63	Non	362.23	180.75	180.75	5.04	149	>sp|P08311|CATG_HUMAN Cathepsin G OS=Homo sapiens OX=9606 GN=CTSG PE=1 SV=2	4	CATG	controllerType=0 controllerNumber=1 scan=12210	32.9541
41144	Top500_RP_EThcD_2.raw_20200217	Top500	RP	EThcD	2	11009:2	6	A.AHC[+57.021]WGSNIN[+876.322]V.T	HexNAc(2)Hex(2)dHex(1)	C[+57], N[+876]	1017.42	2	2033.83	2033.84	0	-1.7	63	Non	364.24	140.58	140.58	4.72	149	>sp|P08311|CATG_HUMAN Cathepsin G OS=Homo sapiens OX=9606 GN=CTSG PE=1 SV=2	4	CATG	controllerType=0 controllerNumber=1 scan=11845	32.1367
41145	Top500_RP_EThcD_2.raw_20200217	Top500	RP	EThcD	2	11172:2	6	A.AHC[+57.021]WGSNIN[+730.264]V.T	HexNAc(2)Hex(2)	C[+57], N[+730]	944.393	2	1887.78	1887.78	0	-1	63	Non	421.99	235.98	235.98	5.17	149	>sp|P08311|CATG_HUMAN Cathepsin G OS=Homo sapiens OX=9606 GN=CTSG PE=1 SV=2	4	CATG	controllerType=0 controllerNumber=1 scan=11971	32.4386
41146	Top500_RP_EThcD_2.raw_20200217	Top500	RP	EThcD	2	11415:2	6	A.AHC[+57.021]WGSNIN[+349.137]V.T	HexNAc(1)dHex(1)	C[+57], N[+349]	753.828	2	1506.65	1506.65	0	-2.6	63	Non	429.68	361.68	361.68	5.5	149	>sp|P08311|CATG_HUMAN Cathepsin G OS=Homo sapiens OX=9606 GN=CTSG PE=1 SV=2	4	CATG	controllerType=0 controllerNumber=1 scan=12155	32.82
41149	Top500_RP_EThcD_2.raw_20200217	Top500	RP	EThcD	2	10031:2	6	A.AHC[+57.021]WGSNIN[+203.079]VT.L	HexNAc(1)	C[+57], N[+203]	731.323	2	1461.64	1461.64	0	-2.1	63	Non	176.49	133.4	133.4	1.35	149	>sp|P08311|CATG_HUMAN Cathepsin G OS=Homo sapiens OX=9606 GN=CTSG PE=1 SV=2	4	CATG	controllerType=0 controllerNumber=1 scan=10999	30.2771
41150	Top500_RP_EThcD_2.raw_20200217	Top500	RP	EThcD	2	09769:2	6	A.AHC[+57.021]WGSNIN[+568.212]VT.L	HexNAc(2)Hex(1)	C[+57], N[+568]	913.89	2	1826.77	1826.77	0	-1.4	63	Non	216.41	165.61	165.61	2.67	149	>sp|P08311|CATG_HUMAN Cathepsin G OS=Homo sapiens OX=9606 GN=CTSG PE=1 SV=2	4	CATG	controllerType=0 controllerNumber=1 scan=10791	29.8324
41151	Top500_RP_EThcD_2.raw_20200217	Top500	RP	EThcD	2	09567:2	6	A.AHC[+57.021]WGSNIN[+349.137]VT.L	HexNAc(1)dHex(1)	C[+57], N[+349]	804.352	2	1607.7	1607.7	0	-2	63	Non	262.28	172.01	172.01	3.16	149	>sp|P08311|CATG_HUMAN Cathepsin G OS=Homo sapiens OX=9606 GN=CTSG PE=1 SV=2	4	CATG	controllerType=0 controllerNumber=1 scan=10635	29.5292
41152	Top500_RP_EThcD_2.raw_20200217	Top500	RP	EThcD	2	10015:2	6	A.AHC[+57.021]WGSNIN[+203.079]VT.L	HexNAc(1)	C[+57], N[+203]	731.322	2	1461.64	1461.64	0	-4.1	63	Non	306.89	233.51	233.51	3.72	149	>sp|P08311|CATG_HUMAN Cathepsin G OS=Homo sapiens OX=9606 GN=CTSG PE=1 SV=2	4	CATG	controllerType=0 controllerNumber=1 scan=10988	30.253
41153	Top500_RP_EThcD_2.raw_20200217	Top500	RP	EThcD	2	10028:2	6	A.AHC[+57.021]WGSNIN[+203.079]VT.L	HexNAc(1)	C[+57], N[+203]	731.323	2	1461.64	1461.64	0	-2.1	63	Non	330.71	253.69	253.69	4.44	149	>sp|P08311|CATG_HUMAN Cathepsin G OS=Homo sapiens OX=9606 GN=CTSG PE=1 SV=2	4	CATG	controllerType=0 controllerNumber=1 scan=10997	30.2739
41154	Top500_RP_EThcD_2.raw_20200217	Top500	RP	EThcD	2	09565:2	6	A.AHC[+57.021]WGSNIN[+349.137]VT.L	HexNAc(1)dHex(1)	C[+57], N[+349]	804.352	2	1607.7	1607.7	0	-2	63	Non	370.2	274.7	274.7	5.18	149	>sp|P08311|CATG_HUMAN Cathepsin G OS=Homo sapiens OX=9606 GN=CTSG PE=1 SV=2	4	CATG	controllerType=0 controllerNumber=1 scan=10633	29.5263
41156	Top500_RP_EThcD_2.raw_20200217	Top500	RP	EThcD	2	17500:2	6	A.AHC[+57.021]WGSNIN[+349.137]VTL.G	HexNAc(1)dHex(1)	C[+57], N[+349]	860.894	2	1720.78	1720.78	0	-2.5	63	Non	198.47	137.02	137.02	2.06	149	>sp|P08311|CATG_HUMAN Cathepsin G OS=Homo sapiens OX=9606 GN=CTSG PE=1 SV=2	4	CATG	controllerType=0 controllerNumber=1 scan=16944	43.4714
41158	Top500_RP_EThcD_2.raw_20200217	Top500	RP	EThcD	2	11666:3	6	A.AHC[+57.021]WGSNIN[+568.212]VTLGAHNIQR.R	HexNAc(2)Hex(1)	C[+57], N[+568]	906.094	3	2716.27	2716.26	0	1.9	63	NRagged	218.03	157.43	157.43	1.33	149	>sp|P08311|CATG_HUMAN Cathepsin G OS=Homo sapiens OX=9606 GN=CTSG PE=1 SV=2	4	CATG	controllerType=0 controllerNumber=1 scan=12349	33.301
41159	Top500_RP_EThcD_2.raw_20200217	Top500	RP	EThcD	2	12121:3	6	A.AHC[+57.021]WGSNIN[+1694.603]VTLGAHNIQR.R	HexNAc(3)Hex(4)dHex(1)NeuAc(1)	C[+57], N[+1695]	1281.55	3	3842.64	3842.65	0	-2.7	63	NRagged	257.01	61.79	61.79	2.77	149	>sp|P08311|CATG_HUMAN Cathepsin G OS=Homo sapiens OX=9606 GN=CTSG PE=1 SV=2	4	CATG	controllerType=0 controllerNumber=1 scan=12729	34.1708
41160	Top500_RP_EThcD_2.raw_20200217	Top500	RP	EThcD	2	11664:3	6	A.AHC[+57.021]WGSNIN[+568.212]VTLGAHNIQR.R	HexNAc(2)Hex(1)	C[+57], N[+568]	906.094	3	2716.27	2716.26	0	1.9	63	NRagged	416.84	320.66	320.66	4.76	149	>sp|P08311|CATG_HUMAN Cathepsin G OS=Homo sapiens OX=9606 GN=CTSG PE=1 SV=2	4	CATG	controllerType=0 controllerNumber=1 scan=12347	33.2979
41161	Top500_RP_EThcD_2.raw_20200217	Top500	RP	EThcD	2	11275:4	6	A.AHC[+57.021]WGSNIN[+876.322]VTLGAHNIQR.R	HexNAc(2)Hex(2)dHex(1)	C[+57], N[+876]	756.848	4	3024.37	3024.37	0	-1.1	63	NRagged	427.27	427.27	427.27	6.85	149	>sp|P08311|CATG_HUMAN Cathepsin G OS=Homo sapiens OX=9606 GN=CTSG PE=1 SV=2	4	CATG	controllerType=0 controllerNumber=1 scan=12051	32.6235
41162	Top500_RP_EThcD_2.raw_20200217	Top500	RP	EThcD	2	11570:3	6	A.AHC[+57.021]WGSNIN[+203.079]VTLGAHNIQR.R	HexNAc(1)	C[+57], N[+203]	784.381	3	2351.13	2351.13	0	-1.3	63	NRagged	694.09	687.79	687.79	10.38	149	>sp|P08311|CATG_HUMAN Cathepsin G OS=Homo sapiens OX=9606 GN=CTSG PE=1 SV=2	4	CATG	controllerType=0 controllerNumber=1 scan=12278	33.1304
41163	Top500_RP_EThcD_2.raw_20200217	Top500	RP	EThcD	2	11906:3	6	A.AHC[+57.021]WGSNIN[+203.079]VTLGAHNIQR.R	HexNAc(1)	C[+57], N[+203]	784.38	3	2351.13	2351.13	0	-2.2	63	NRagged	737.04	680.45	680.45	11.29	149	>sp|P08311|CATG_HUMAN Cathepsin G OS=Homo sapiens OX=9606 GN=CTSG PE=1 SV=2	4	CATG	controllerType=0 controllerNumber=1 scan=12557	33.7602
41164	Top500_RP_EThcD_2.raw_20200217	Top500	RP	EThcD	2	11272:4	6	A.AHC[+57.021]WGSNIN[+876.322]VTLGAHNIQR.R	HexNAc(2)Hex(2)dHex(1)	C[+57], N[+876]	756.848	4	3024.37	3024.37	0	-1.1	63	NRagged	767.52	474.96	474.96	12.6	149	>sp|P08311|CATG_HUMAN Cathepsin G OS=Homo sapiens OX=9606 GN=CTSG PE=1 SV=2	4	CATG	controllerType=0 controllerNumber=1 scan=12048	32.6193
41165	Top500_RP_EThcD_2.raw_20200217	Top500	RP	EThcD	2	11574:3	6	A.AHC[+57.021]WGSNIN[+349.137]VTLGAHNIQR.R	HexNAc(1)dHex(1)	C[+57], N[+349]	833.066	3	2497.18	2497.19	0	-2.2	63	NRagged	911.48	873.55	873.55	15.29	149	>sp|P08311|CATG_HUMAN Cathepsin G OS=Homo sapiens OX=9606 GN=CTSG PE=1 SV=2	4	CATG	controllerType=0 controllerNumber=1 scan=12280	33.1333
41166	Top500_RP_EThcD_2.raw_20200217	Top500	RP	EThcD	2	11566:4	6	A.AHC[+57.021]WGSNIN[+349.137]VTLGAHNIQR.R	HexNAc(1)dHex(1)	C[+57], N[+349]	625.051	4	2497.18	2497.19	0	-2.6	63	NRagged	928.89	803.64	803.64	15.51	149	>sp|P08311|CATG_HUMAN Cathepsin G OS=Homo sapiens OX=9606 GN=CTSG PE=1 SV=2	4	CATG	controllerType=0 controllerNumber=1 scan=12275	33.1248
41168	Top500_RP_EThcD_2.raw_20200217	Top500	RP	EThcD	2	10851:2	6	A.HC[+57.021]WGSNIN[+349.137]V.T	HexNAc(1)dHex(1)	C[+57], N[+349]	718.314	2	1435.62	1435.62	0	3.5	64	Non	212.04	102.93	102.93	1.08	149	>sp|P08311|CATG_HUMAN Cathepsin G OS=Homo sapiens OX=9606 GN=CTSG PE=1 SV=2	4	CATG	controllerType=0 controllerNumber=1 scan=11721	31.8447
41169	Top500_RP_EThcD_2.raw_20200217	Top500	RP	EThcD	2	11297:2	6	A.HC[+57.021]WGSNIN[+203.079]V.T	HexNAc(1)	C[+57], N[+203]	645.282	2	1289.56	1289.56	0	-1.1	64	Non	250.55	182.32	182.32	3	149	>sp|P08311|CATG_HUMAN Cathepsin G OS=Homo sapiens OX=9606 GN=CTSG PE=1 SV=2	4	CATG	controllerType=0 controllerNumber=1 scan=12065	32.654
41170	Top500_RP_EThcD_2.raw_20200217	Top500	RP	EThcD	2	11294:2	6	A.HC[+57.021]WGSNIN[+203.079]V.T	HexNAc(1)	C[+57], N[+203]	645.282	2	1289.56	1289.56	0	-1.1	64	Non	357.26	243.23	243.23	4.65	149	>sp|P08311|CATG_HUMAN Cathepsin G OS=Homo sapiens OX=9606 GN=CTSG PE=1 SV=2	4	CATG	controllerType=0 controllerNumber=1 scan=12063	32.651
41171	Top500_RP_EThcD_2.raw_20200217	Top500	RP	EThcD	2	14542:3	6	H.C[+57.021]WGSNIN[+203.079]VTLGAHNIQR.R	HexNAc(1)	C[+57], N[+203]	715.016	3	2143.03	2143.03	0	-1	65	NRagged	604.39	556.17	556.17	9.56	149	>sp|P08311|CATG_HUMAN Cathepsin G OS=Homo sapiens OX=9606 GN=CTSG PE=1 SV=2	4	CATG	controllerType=0 controllerNumber=1 scan=14579	38.3536
41173	Top500_RP_EThcD_2.raw_20200217	Top500	RP	EThcD	2	12786:2	6	W.GSNIN[+349.137]VTLGAHNI.Q	HexNAc(1)dHex(1)	N[+349]	829.915	2	1658.82	1658.82	0	-0.3	67	Non	324.01	86.31	86.31	2.89	149	>sp|P08311|CATG_HUMAN Cathepsin G OS=Homo sapiens OX=9606 GN=CTSG PE=1 SV=2	4	CATG	controllerType=0 controllerNumber=1 scan=13250	35.373
41174	Top500_RP_EThcD_2.raw_20200217	Top500	RP	EThcD	2	13350:2	6	W.GSNIN[+203.079]VTLGAHNI.Q	HexNAc(1)	N[+203]	756.885	2	1512.76	1512.77	0	-1.1	67	Non	407.88	222.92	222.92	5.41	149	>sp|P08311|CATG_HUMAN Cathepsin G OS=Homo sapiens OX=9606 GN=CTSG PE=1 SV=2	4	CATG	controllerType=0 controllerNumber=1 scan=13661	36.3267
41175	Top500_RP_EThcD_2.raw_20200217	Top500	RP	EThcD	2	12783:2	6	W.GSNIN[+349.137]VTLGAHNI.Q	HexNAc(1)dHex(1)	N[+349]	829.915	2	1658.82	1658.82	0	-0.3	67	Non	492.02	260.06	260.06	5.39	149	>sp|P08311|CATG_HUMAN Cathepsin G OS=Homo sapiens OX=9606 GN=CTSG PE=1 SV=2	4	CATG	controllerType=0 controllerNumber=1 scan=13248	35.37
41176	Top500_RP_EThcD_2.raw_20200217	Top500	RP	EThcD	2	08172:2	6	W.GSNINVTLGAHNIQR.R	-		797.425	2	1593.84	1593.85	0	-1.6	67	NRagged	437.17	400.09	400.09	6.74	149	>sp|P08311|CATG_HUMAN Cathepsin G OS=Homo sapiens OX=9606 GN=CTSG PE=1 SV=2	4	CATG	controllerType=0 controllerNumber=1 scan=9537	27.0036
41177	Top500_RP_EThcD_2.raw_20200217	Top500	RP	EThcD	2	08189:3	6	W.GSNIN[+1694.603]VTLGAHNIQR.R	HexNAc(3)Hex(4)dHex(1)NeuAc(1)	N[+1695]	1096.82	3	3288.44	3288.45	0	-1.5	67	NRagged	163.89	22.82	22.82	1.33	149	>sp|P08311|CATG_HUMAN Cathepsin G OS=Homo sapiens OX=9606 GN=CTSG PE=1 SV=2	4	CATG	controllerType=0 controllerNumber=1 scan=9552	27.0494
41178	Top500_RP_EThcD_2.raw_20200217	Top500	RP	EThcD	2	08412:3	6	W.GSNIN[+1532.550]VTLGAHNIQR.R	HexNAc(3)Hex(3)dHex(1)NeuAc(1)	N[+1533]	1042.8	3	3126.4	3126.4	0	0.5	67	NRagged	377.58	74.77	74.77	3.84	149	>sp|P08311|CATG_HUMAN Cathepsin G OS=Homo sapiens OX=9606 GN=CTSG PE=1 SV=2	4	CATG	controllerType=0 controllerNumber=1 scan=9726	27.4335
41179	Top500_RP_EThcD_2.raw_20200217	Top500	RP	EThcD	2	07871:2	6	W.GSNIN[+203.079]VTLGAHNIQR.R	HexNAc(1)	N[+203]	898.965	2	1796.92	1796.92	0	-1.5	67	NRagged	379.01	376.78	376.78	5.54	149	>sp|P08311|CATG_HUMAN Cathepsin G OS=Homo sapiens OX=9606 GN=CTSG PE=1 SV=2	4	CATG	controllerType=0 controllerNumber=1 scan=9235	26.3662
41180	Top500_RP_EThcD_2.raw_20200217	Top500	RP	EThcD	2	07880:3	6	W.GSNIN[+203.079]VTLGAHNIQR.R	HexNAc(1)	N[+203]	599.646	3	1796.92	1796.92	0	-1.5	67	NRagged	385.78	385.78	385.78	6.79	149	>sp|P08311|CATG_HUMAN Cathepsin G OS=Homo sapiens OX=9606 GN=CTSG PE=1 SV=2	4	CATG	controllerType=0 controllerNumber=1 scan=9245	26.3907
41181	Top500_RP_EThcD_2.raw_20200217	Top500	RP	EThcD	2	07862:2	6	W.GSNIN[+349.137]VTLGAHNIQR.R	HexNAc(1)dHex(1)	N[+349]	971.989	2	1942.97	1942.98	0	-6.1	67	NRagged	446.9	187.83	187.83	3.75	149	>sp|P08311|CATG_HUMAN Cathepsin G OS=Homo sapiens OX=9606 GN=CTSG PE=1 SV=2	4	CATG	controllerType=0 controllerNumber=1 scan=9227	26.3526
41182	Top500_RP_EThcD_2.raw_20200217	Top500	RP	EThcD	2	08187:3	6	W.GSNIN[+1694.603]VTLGAHNIQR.R	HexNAc(3)Hex(4)dHex(1)NeuAc(1)	N[+1695]	1096.82	3	3288.44	3288.45	0	-1.5	67	NRagged	469.89	146.44	146.44	5.02	149	>sp|P08311|CATG_HUMAN Cathepsin G OS=Homo sapiens OX=9606 GN=CTSG PE=1 SV=2	4	CATG	controllerType=0 controllerNumber=1 scan=9550	27.039
41183	Top500_RP_EThcD_2.raw_20200217	Top500	RP	EThcD	2	07820:3	6	W.GSNIN[+349.137]VTLGAHNIQR.R	HexNAc(1)dHex(1)	N[+349]	648.331	3	1942.98	1942.98	0	-1.6	67	NRagged	552.44	136.69	136.69	5.03	149	>sp|P08311|CATG_HUMAN Cathepsin G OS=Homo sapiens OX=9606 GN=CTSG PE=1 SV=2	4	CATG	controllerType=0 controllerNumber=1 scan=9186	26.2767
41184	Top500_RP_EThcD_2.raw_20200217	Top500	RP	EThcD	2	08123:2	6	W.GSNIN[+203.079]VTLGAHNIQR.R	HexNAc(1)	N[+203]	898.964	2	1796.92	1796.92	0	-2.2	67	NRagged	594.27	514.98	514.98	8.12	149	>sp|P08311|CATG_HUMAN Cathepsin G OS=Homo sapiens OX=9606 GN=CTSG PE=1 SV=2	4	CATG	controllerType=0 controllerNumber=1 scan=9502	26.9328
41185	Top500_RP_EThcD_2.raw_20200217	Top500	RP	EThcD	2	08105:3	6	W.GSNIN[+203.079]VTLGAHNIQR.R	HexNAc(1)	N[+203]	599.645	3	1796.92	1796.92	0	-3	67	NRagged	620.84	565.35	565.35	9.34	149	>sp|P08311|CATG_HUMAN Cathepsin G OS=Homo sapiens OX=9606 GN=CTSG PE=1 SV=2	4	CATG	controllerType=0 controllerNumber=1 scan=9490	26.9127
41188	Top500_RP_EThcD_2.raw_20200217	Top500	RP	EThcD	2	09735:3	6	S.NIN[+1095.397]VTLGAHNIQR.R	HexNAc(3)Hex(3)	N[+1095]	849.061	3	2545.17	2545.19	0	-8.6	69	NRagged	289.74	284.58	284.58	3.37	149	>sp|P08311|CATG_HUMAN Cathepsin G OS=Homo sapiens OX=9606 GN=CTSG PE=1 SV=2	4	CATG	controllerType=0 controllerNumber=1 scan=10768	29.7892
41189	Top500_RP_EThcD_2.raw_20200217	Top500	RP	EThcD	2	08940:2	6	I.N[+203.079]VTLGAHNI.Q	HexNAc(1)	N[+203]	571.295	2	1141.58	1141.58	0	-1.5	71	Non	286.27	120.14	120.14	2.82	149	>sp|P08311|CATG_HUMAN Cathepsin G OS=Homo sapiens OX=9606 GN=CTSG PE=1 SV=2	4	CATG	controllerType=0 controllerNumber=1 scan=10164	28.4249
41190	Top500_RP_EThcD_2.raw_20200217	Top500	RP	EThcD	2	08914:2	6	I.N[+203.079]VTLGAHNI.Q	HexNAc(1)	N[+203]	571.294	2	1141.58	1141.58	0	-3	71	Non	331.35	165.42	165.42	3.72	149	>sp|P08311|CATG_HUMAN Cathepsin G OS=Homo sapiens OX=9606 GN=CTSG PE=1 SV=2	4	CATG	controllerType=0 controllerNumber=1 scan=10144	28.3737
41191	Top500_RP_EThcD_2.raw_20200217	Top500	RP	EThcD	2	03941:2	6	I.N[+203.079]VTLGAHNIQR.R	HexNAc(1)	N[+203]	713.375	2	1425.74	1425.74	0	-1.1	71	NRagged	246.4	153.83	153.83	3.62	149	>sp|P08311|CATG_HUMAN Cathepsin G OS=Homo sapiens OX=9606 GN=CTSG PE=1 SV=2	4	CATG	controllerType=0 controllerNumber=1 scan=6061	19.4254
41397	Top500_RP_EThcD_2.raw_20200217	Top500	RP	EThcD	2	06346:3	7	R.AVRVVLGAHNLSR.R	-		464.612	3	1391.82	1391.82	0	-0.9	79	Specific	269.63	180.97	180.97	4.24	196	>sp|P08246|ELNE_HUMAN Neutrophil elastase OS=Homo sapiens OX=9606 GN=ELANE PE=1 SV=1	3	ELNE	controllerType=0 controllerNumber=1 scan=8021	23.6692
41398	Top500_RP_EThcD_2.raw_20200217	Top500	RP	EThcD	2	04956:4	7	R.AVRVVLGAHNLSRREPT.R	-		469.521	4	1875.06	1875.07	0	-2	79	CRagged	513.4	463.5	463.5	7.01	196	>sp|P08246|ELNE_HUMAN Neutrophil elastase OS=Homo sapiens OX=9606 GN=ELANE PE=1 SV=1	3	ELNE	controllerType=0 controllerNumber=1 scan=6844	20.9376
41400	Top500_RP_EThcD_2.raw_20200217	Top500	RP	EThcD	2	07377:2	7	V.RVVLGAHNL.S	-		489.795	2	978.583	978.584	0	-1.5	81	Non	398.44	293.44	293.44	4.6	196	>sp|P08246|ELNE_HUMAN Neutrophil elastase OS=Homo sapiens OX=9606 GN=ELANE PE=1 SV=1	3	ELNE	controllerType=0 controllerNumber=1 scan=8804	25.4989
41401	Top500_RP_EThcD_2.raw_20200217	Top500	RP	EThcD	2	03134:2	7	V.RVVLGAHNLSR.R	-		611.362	2	1221.72	1221.72	0	-0.9	81	NRagged	291.5	42.96	42.96	1.86	196	>sp|P08246|ELNE_HUMAN Neutrophil elastase OS=Homo sapiens OX=9606 GN=ELANE PE=1 SV=1	3	ELNE	controllerType=0 controllerNumber=1 scan=5436	18.2017
41402	Top500_RP_EThcD_2.raw_20200217	Top500	RP	EThcD	2	03156:3	7	V.RVVLGAHNLSR.R	-		407.91	3	1221.72	1221.72	0	-1	81	NRagged	772.75	580.86	580.86	12.12	196	>sp|P08246|ELNE_HUMAN Neutrophil elastase OS=Homo sapiens OX=9606 GN=ELANE PE=1 SV=1	3	ELNE	controllerType=0 controllerNumber=1 scan=5453	18.2411
41403	Top500_RP_EThcD_2.raw_20200217	Top500	RP	EThcD	2	03409:3	7	V.RVVLGAHN[+1548.545]LSR.R	HexNAc(3)Hex(4)NeuAc(1)	N[+1549]	924.091	3	2770.26	2770.26	0	-1.6	81	NRagged	194.19	118.68	118.68	1.41	196	>sp|P08246|ELNE_HUMAN Neutrophil elastase OS=Homo sapiens OX=9606 GN=ELANE PE=1 SV=1	3	ELNE	controllerType=0 controllerNumber=1 scan=5643	18.588
41404	Top500_RP_EThcD_2.raw_20200217	Top500	RP	EThcD	2	02795:3	7	V.RVVLGAHN[+568.212]LSR.R	HexNAc(2)Hex(1)	N[+568]	597.314	3	1789.93	1789.93	0	-0.9	81	NRagged	291.82	266.4	266.4	3.41	196	>sp|P08246|ELNE_HUMAN Neutrophil elastase OS=Homo sapiens OX=9606 GN=ELANE PE=1 SV=1	3	ELNE	controllerType=0 controllerNumber=1 scan=5189	17.7232
41405	Top500_RP_EThcD_2.raw_20200217	Top500	RP	EThcD	2	02760:3	7	V.RVVLGAHN[+730.264]LSR.R	HexNAc(2)Hex(2)	N[+730]	651.332	3	1951.98	1951.98	0	0.1	81	NRagged	358.96	251.03	251.03	4.15	196	>sp|P08246|ELNE_HUMAN Neutrophil elastase OS=Homo sapiens OX=9606 GN=ELANE PE=1 SV=1	3	ELNE	controllerType=0 controllerNumber=1 scan=5164	17.6694
41406	Top500_RP_EThcD_2.raw_20200217	Top500	RP	EThcD	2	02142:4	7	V.RVVLGAHNLSRREPT.R	-		426.995	4	1704.96	1704.96	0	-1	81	Non	608.82	380.1	380.1	9.2	196	>sp|P08246|ELNE_HUMAN Neutrophil elastase OS=Homo sapiens OX=9606 GN=ELANE PE=1 SV=1	3	ELNE	controllerType=0 controllerNumber=1 scan=4696	16.7647
41407	Top500_RP_EThcD_2.raw_20200217	Top500	RP	EThcD	2	02654:4	7	V.RVVLGAHN[+1548.545]LSRREPT.R	HexNAc(3)Hex(4)NeuAc(1)	N[+1549]	814.132	4	3253.5	3253.51	0	-0.6	81	Non	179.87	179.87	179.87	1.83	196	>sp|P08246|ELNE_HUMAN Neutrophil elastase OS=Homo sapiens OX=9606 GN=ELANE PE=1 SV=1	3	ELNE	controllerType=0 controllerNumber=1 scan=5086	17.501
41408	Top500_RP_EThcD_2.raw_20200217	Top500	RP	EThcD	2	02034:4	7	V.RVVLGAHN[+730.264]LSRREPT.R	HexNAc(2)Hex(2)	N[+730]	609.561	4	2435.22	2435.23	0	-2.1	81	Non	524.46	469.64	469.64	6.54	196	>sp|P08246|ELNE_HUMAN Neutrophil elastase OS=Homo sapiens OX=9606 GN=ELANE PE=1 SV=1	3	ELNE	controllerType=0 controllerNumber=1 scan=4617	16.5789
41409	Top500_RP_EThcD_2.raw_20200217	Top500	RP	EThcD	2	10178:2	7	R.VVLGAHNL.S	-		411.745	2	822.482	822.483	0	-1.1	82	CRagged	326.69	126.07	126.07	4.05	196	>sp|P08246|ELNE_HUMAN Neutrophil elastase OS=Homo sapiens OX=9606 GN=ELANE PE=1 SV=1	3	ELNE	controllerType=0 controllerNumber=1 scan=11116	30.525
41411	Top500_RP_EThcD_2.raw_20200217	Top500	RP	EThcD	2	08942:2	7	R.VVLGAHN[+730.264]L.S	HexNAc(2)Hex(2)	N[+730]	776.876	2	1552.74	1552.75	0	-2.1	82	CRagged	301.89	116.6	116.6	3.64	196	>sp|P08246|ELNE_HUMAN Neutrophil elastase OS=Homo sapiens OX=9606 GN=ELANE PE=1 SV=1	3	ELNE	controllerType=0 controllerNumber=1 scan=10166	28.4276
41412	Top500_RP_EThcD_2.raw_20200217	Top500	RP	EThcD	2	04919:3	7	R.VVLGAHNLSR.R	-		355.876	3	1065.61	1065.62	0	-1.9	82	Specific	577.6	141.79	141.79	5.13	196	>sp|P08246|ELNE_HUMAN Neutrophil elastase OS=Homo sapiens OX=9606 GN=ELANE PE=1 SV=1	3	ELNE	controllerType=0 controllerNumber=1 scan=6814	20.8774
41413	Top500_RP_EThcD_2.raw_20200217	Top500	RP	EThcD	2	04931:2	7	R.VVLGAHNLSR.R	-		533.311	2	1065.62	1065.62	0	-1.2	82	Specific	753.08	167.33	167.33	10.2	196	>sp|P08246|ELNE_HUMAN Neutrophil elastase OS=Homo sapiens OX=9606 GN=ELANE PE=1 SV=1	3	ELNE	controllerType=0 controllerNumber=1 scan=6824	20.893
41415	Top500_RP_EThcD_2.raw_20200217	Top500	RP	EThcD	2	03955:3	7	R.VVLGAHN[+1241.454]LSR.R	HexNAc(3)Hex(3)dHex(1)	N[+1241]	769.694	3	2307.07	2307.07	0	-1.1	82	Specific	150.32	72.3	72.3	1.47	196	>sp|P08246|ELNE_HUMAN Neutrophil elastase OS=Homo sapiens OX=9606 GN=ELANE PE=1 SV=1	3	ELNE	controllerType=0 controllerNumber=1 scan=6071	19.442
41417	Top500_RP_EThcD_2.raw_20200217	Top500	RP	EThcD	2	04377:2	7	R.VVLGAHN[+730.264]LSR.R	HexNAc(2)Hex(2)	N[+730]	898.443	2	1795.88	1795.88	0	-0.7	82	Specific	185.61	142.5	142.5	1.47	196	>sp|P08246|ELNE_HUMAN Neutrophil elastase OS=Homo sapiens OX=9606 GN=ELANE PE=1 SV=1	3	ELNE	controllerType=0 controllerNumber=1 scan=6395	20.0668
41419	Top500_RP_EThcD_2.raw_20200217	Top500	RP	EThcD	2	04373:2	7	R.VVLGAHN[+568.212]LSR.R	HexNAc(2)Hex(1)	N[+568]	817.418	2	1633.83	1633.83	0	0.6	82	Specific	192.09	157.57	157.57	1.41	196	>sp|P08246|ELNE_HUMAN Neutrophil elastase OS=Homo sapiens OX=9606 GN=ELANE PE=1 SV=1	3	ELNE	controllerType=0 controllerNumber=1 scan=6392	20.056
41420	Top500_RP_EThcD_2.raw_20200217	Top500	RP	EThcD	2	04084:3	7	R.VVLGAHN[+1095.397]LSR.R	HexNAc(3)Hex(3)	N[+1095]	721.015	3	2161.03	2161.01	0	7.8	82	Specific	209.48	115.71	115.71	1.36	196	>sp|P08246|ELNE_HUMAN Neutrophil elastase OS=Homo sapiens OX=9606 GN=ELANE PE=1 SV=1	3	ELNE	controllerType=0 controllerNumber=1 scan=6165	19.6211
41421	Top500_RP_EThcD_2.raw_20200217	Top500	RP	EThcD	2	04624:3	7	R.VVLGAHN[+568.212]LSR.R	HexNAc(2)Hex(1)	N[+568]	545.28	3	1633.83	1633.83	0	-1.1	82	Specific	221.17	70.37	70.37	1.93	196	>sp|P08246|ELNE_HUMAN Neutrophil elastase OS=Homo sapiens OX=9606 GN=ELANE PE=1 SV=1	3	ELNE	controllerType=0 controllerNumber=1 scan=6581	20.4161
41422	Top500_RP_EThcD_2.raw_20200217	Top500	RP	EThcD	2	04852:3	7	R.VVLGAHN[+1548.545]LSR.R	HexNAc(3)Hex(4)NeuAc(1)	N[+1549]	872.056	3	2614.15	2614.16	0	-3.5	82	Specific	256.34	45.32	45.32	1.76	196	>sp|P08246|ELNE_HUMAN Neutrophil elastase OS=Homo sapiens OX=9606 GN=ELANE PE=1 SV=1	3	ELNE	controllerType=0 controllerNumber=1 scan=6760	20.7589
41423	Top500_RP_EThcD_2.raw_20200217	Top500	RP	EThcD	2	04871:3	7	R.VVLGAHN[+1548.545]LSR.R	HexNAc(3)Hex(4)NeuAc(1)	N[+1549]	872.056	3	2614.15	2614.16	0	-2.8	82	Specific	260.62	119.57	119.57	2.32	196	>sp|P08246|ELNE_HUMAN Neutrophil elastase OS=Homo sapiens OX=9606 GN=ELANE PE=1 SV=1	3	ELNE	controllerType=0 controllerNumber=1 scan=6776	20.7967
41424	Top500_RP_EThcD_2.raw_20200217	Top500	RP	EThcD	2	04407:2	7	R.VVLGAHN[+203.079]LSR.R	HexNAc(1)	N[+203]	634.852	2	1268.7	1268.7	0	1.1	82	Specific	282.34	168.26	168.26	3.03	196	>sp|P08246|ELNE_HUMAN Neutrophil elastase OS=Homo sapiens OX=9606 GN=ELANE PE=1 SV=1	3	ELNE	controllerType=0 controllerNumber=1 scan=6416	20.1194
41425	Top500_RP_EThcD_2.raw_20200217	Top500	RP	EThcD	2	04869:3	7	R.VVLGAHN[+1548.545]LSR.R	HexNAc(3)Hex(4)NeuAc(1)	N[+1549]	872.056	3	2614.15	2614.16	0	-2.8	82	Specific	291.11	58.3	58.3	2.53	196	>sp|P08246|ELNE_HUMAN Neutrophil elastase OS=Homo sapiens OX=9606 GN=ELANE PE=1 SV=1	3	ELNE	controllerType=0 controllerNumber=1 scan=6774	20.7935
41426	Top500_RP_EThcD_2.raw_20200217	Top500	RP	EThcD	2	04357:3	7	R.VVLGAHN[+730.264]LSR.R	HexNAc(2)Hex(2)	N[+730]	599.298	3	1795.88	1795.88	0	-1	82	Specific	335.11	266.96	266.96	3.74	196	>sp|P08246|ELNE_HUMAN Neutrophil elastase OS=Homo sapiens OX=9606 GN=ELANE PE=1 SV=1	3	ELNE	controllerType=0 controllerNumber=1 scan=6382	20.0337
41427	Top500_RP_EThcD_2.raw_20200217	Top500	RP	EThcD	2	04374:2	7	R.VVLGAHN[+730.264]LSR.R	HexNAc(2)Hex(2)	N[+730]	898.443	2	1795.88	1795.88	0	-0.7	82	Specific	443.46	276.65	276.65	4.99	196	>sp|P08246|ELNE_HUMAN Neutrophil elastase OS=Homo sapiens OX=9606 GN=ELANE PE=1 SV=1	3	ELNE	controllerType=0 controllerNumber=1 scan=6393	20.0639
41428	Top500_RP_EThcD_2.raw_20200217	Top500	RP	EThcD	2	04370:2	7	R.VVLGAHN[+568.212]LSR.R	HexNAc(2)Hex(1)	N[+568]	817.418	2	1633.83	1633.83	0	0.6	82	Specific	516.1	348.54	348.54	5.37	196	>sp|P08246|ELNE_HUMAN Neutrophil elastase OS=Homo sapiens OX=9606 GN=ELANE PE=1 SV=1	3	ELNE	controllerType=0 controllerNumber=1 scan=6390	20.0531
41429	Top500_RP_EThcD_2.raw_20200217	Top500	RP	EThcD	2	04355:3	7	R.VVLGAHN[+730.264]LSR.R	HexNAc(2)Hex(2)	N[+730]	599.298	3	1795.88	1795.88	0	-1	82	Specific	653.91	444.64	444.64	10.23	196	>sp|P08246|ELNE_HUMAN Neutrophil elastase OS=Homo sapiens OX=9606 GN=ELANE PE=1 SV=1	3	ELNE	controllerType=0 controllerNumber=1 scan=6380	20.0305
41431	Top500_RP_EThcD_2.raw_20200217	Top500	RP	EThcD	2	02757:3	7	R.VVLGAHN[+730.264]LSRR.E	HexNAc(2)Hex(2)	N[+730]	651.332	3	1951.98	1951.98	0	0.1	82	Specific	232.72	5.24	5.24	1.7	196	>sp|P08246|ELNE_HUMAN Neutrophil elastase OS=Homo sapiens OX=9606 GN=ELANE PE=1 SV=1	3	ELNE	controllerType=0 controllerNumber=1 scan=5162	17.6662
41434	Top500_RP_EThcD_2.raw_20200217	Top500	RP	EThcD	2	04993:2	7	V.VLGAHNLSR.R	-		483.776	2	966.546	966.548	0	-2.4	83	NRagged	504.77	121.22	121.22	4.47	196	>sp|P08246|ELNE_HUMAN Neutrophil elastase OS=Homo sapiens OX=9606 GN=ELANE PE=1 SV=1	3	ELNE	controllerType=0 controllerNumber=1 scan=6877	21.0027
41435	Top500_RP_EThcD_2.raw_20200217	Top500	RP	EThcD	2	04929:2	7	V.VLGAHNLSR.R	-		483.777	2	966.546	966.548	0	-1.9	83	NRagged	630.72	118.81	118.81	6.75	196	>sp|P08246|ELNE_HUMAN Neutrophil elastase OS=Homo sapiens OX=9606 GN=ELANE PE=1 SV=1	3	ELNE	controllerType=0 controllerNumber=1 scan=6823	20.8916
41436	Top500_RP_EThcD_2.raw_20200217	Top500	RP	EThcD	2	02517:2	7	V.VLGAHNLSR.R	-		483.777	2	966.547	966.548	0	-1.1	83	NRagged	681.5	144.75	144.75	7.98	196	>sp|P08246|ELNE_HUMAN Neutrophil elastase OS=Homo sapiens OX=9606 GN=ELANE PE=1 SV=1	3	ELNE	controllerType=0 controllerNumber=1 scan=4980	17.3147
41440	Top500_RP_EThcD_2.raw_20200217	Top500	RP	EThcD	2	02056:2	7	V.VLGAHN[+203.079]LSR.R	HexNAc(1)	N[+203]	585.316	2	1169.62	1169.63	0	-2	83	NRagged	253.3	117.27	117.27	2.01	196	>sp|P08246|ELNE_HUMAN Neutrophil elastase OS=Homo sapiens OX=9606 GN=ELANE PE=1 SV=1	3	ELNE	controllerType=0 controllerNumber=1 scan=4632	16.6143
41441	Top500_RP_EThcD_2.raw_20200217	Top500	RP	EThcD	2	02037:3	7	V.VLGAHN[+730.264]LSR.R	HexNAc(2)Hex(2)	N[+730]	566.275	3	1696.81	1696.81	0	-1.6	83	NRagged	376.43	131.87	131.87	4.66	196	>sp|P08246|ELNE_HUMAN Neutrophil elastase OS=Homo sapiens OX=9606 GN=ELANE PE=1 SV=1	3	ELNE	controllerType=0 controllerNumber=1 scan=4619	16.5866
41442	Top500_RP_EThcD_2.raw_20200217	Top500	RP	EThcD	2	04932:3	7	V.VLGAH[+79.966]N[+552.217]LSR.R	HexNAc(2)dHex(1)	H[+80], N[+552]	533.584	3	1598.74	1598.73	0	4.6	83	NRagged	177.35	177.35	177.35	1.09	196	>sp|P08246|ELNE_HUMAN Neutrophil elastase OS=Homo sapiens OX=9606 GN=ELANE PE=1 SV=1	3	ELNE	controllerType=0 controllerNumber=1 scan=6824	20.893
41443	Top500_RP_EThcD_2.raw_20200217	Top500	RP	EThcD	2	01867:2	7	V.VLGAHNLSRREPT.R	-		725.399	2	1449.79	1449.79	0	-0.8	83	Non	194.99	105.08	105.08	1.02	196	>sp|P08246|ELNE_HUMAN Neutrophil elastase OS=Homo sapiens OX=9606 GN=ELANE PE=1 SV=1	3	ELNE	controllerType=0 controllerNumber=1 scan=4490	16.3188
41444	Top500_RP_EThcD_2.raw_20200217	Top500	RP	EThcD	2	01834:4	7	V.VLGAHNLSRREPT.R	-		363.203	4	1449.79	1449.79	0	-0.9	83	Non	217.94	152.8	152.8	2.31	196	>sp|P08246|ELNE_HUMAN Neutrophil elastase OS=Homo sapiens OX=9606 GN=ELANE PE=1 SV=1	3	ELNE	controllerType=0 controllerNumber=1 scan=4469	16.2858
41445	Top500_RP_EThcD_2.raw_20200217	Top500	RP	EThcD	2	01802:3	7	V.VLGAHNLSRREPT.R	-		483.935	3	1449.79	1449.79	0	-0.3	83	Non	436.93	297.1	297.1	4.9	196	>sp|P08246|ELNE_HUMAN Neutrophil elastase OS=Homo sapiens OX=9606 GN=ELANE PE=1 SV=1	3	ELNE	controllerType=0 controllerNumber=1 scan=4448	16.2316
41447	Top500_RP_EThcD_2.raw_20200217	Top500	RP	EThcD	2	06408:4	7	V.VLGAHNLSRREPTRQVF.A	-		495.777	4	1980.09	1980.09	0	-0.6	83	Non	169.81	140.86	140.86	1.68	196	>sp|P08246|ELNE_HUMAN Neutrophil elastase OS=Homo sapiens OX=9606 GN=ELANE PE=1 SV=1	3	ELNE	controllerType=0 controllerNumber=1 scan=8064	23.7752
41450	Top500_RP_EThcD_2.raw_20200217	Top500	RP	EThcD	2	01211:2	7	V.LGAHNLSR.R	-		434.243	2	867.479	867.48	0	-1	84	NRagged	268.07	90.07	90.07	2.4	196	>sp|P08246|ELNE_HUMAN Neutrophil elastase OS=Homo sapiens OX=9606 GN=ELANE PE=1 SV=1	3	ELNE	controllerType=0 controllerNumber=1 scan=3985	15.2285
41451	Top500_RP_EThcD_2.raw_20200217	Top500	RP	EThcD	2	01167:2	7	V.LGAHNLSR.R	-		434.243	2	867.479	867.48	0	-0.3	84	NRagged	307.62	69.97	69.97	2.36	196	>sp|P08246|ELNE_HUMAN Neutrophil elastase OS=Homo sapiens OX=9606 GN=ELANE PE=1 SV=1	3	ELNE	controllerType=0 controllerNumber=1 scan=3954	15.1763
41452	Top500_RP_EThcD_2.raw_20200217	Top500	RP	EThcD	2	02631:2	7	V.LGAHNLSR.R	-		434.243	2	867.479	867.48	0	-1	84	NRagged	390.26	111.02	111.02	3.4	196	>sp|P08246|ELNE_HUMAN Neutrophil elastase OS=Homo sapiens OX=9606 GN=ELANE PE=1 SV=1	3	ELNE	controllerType=0 controllerNumber=1 scan=5070	17.4729
41453	Top500_RP_EThcD_2.raw_20200217	Top500	RP	EThcD	2	05050:2	7	V.LGAHNLSR.R	-		434.242	2	867.477	867.48	0	-2.9	84	NRagged	485.55	125.92	125.92	4.11	196	>sp|P08246|ELNE_HUMAN Neutrophil elastase OS=Homo sapiens OX=9606 GN=ELANE PE=1 SV=1	3	ELNE	controllerType=0 controllerNumber=1 scan=6930	21.1083
41454	Top500_RP_EThcD_2.raw_20200217	Top500	RP	EThcD	2	02563:2	7	V.LGAHNLSR.R	-		434.243	2	867.478	867.48	0	-1.6	84	NRagged	521.14	140.47	140.47	4.48	196	>sp|P08246|ELNE_HUMAN Neutrophil elastase OS=Homo sapiens OX=9606 GN=ELANE PE=1 SV=1	3	ELNE	controllerType=0 controllerNumber=1 scan=5018	17.3805
41455	Top500_RP_EThcD_2.raw_20200217	Top500	RP	EThcD	2	04925:2	7	V.LGAHNLSR.R	-		434.243	2	867.478	867.48	0	-1.7	84	NRagged	575.48	167.76	167.76	5.12	196	>sp|P08246|ELNE_HUMAN Neutrophil elastase OS=Homo sapiens OX=9606 GN=ELANE PE=1 SV=1	3	ELNE	controllerType=0 controllerNumber=1 scan=6820	20.8872
41456	Top500_RP_EThcD_2.raw_20200217	Top500	RP	EThcD	2	00883:3	7	V.LGAHNLSRREPT.R	-		450.913	3	1350.72	1350.72	0	-0.5	84	Non	399.36	289.66	289.66	4.49	196	>sp|P08246|ELNE_HUMAN Neutrophil elastase OS=Homo sapiens OX=9606 GN=ELANE PE=1 SV=1	3	ELNE	controllerType=0 controllerNumber=1 scan=3742	14.7593
41458	Top500_RP_EThcD_2.raw_20200217	Top500	RP	EThcD	2	03147:2	7	L.GAHNLSR.R	-		377.702	2	754.396	754.395	0	0.4	85	NRagged	254.12	122.04	122.04	2.04	196	>sp|P08246|ELNE_HUMAN Neutrophil elastase OS=Homo sapiens OX=9606 GN=ELANE PE=1 SV=1	3	ELNE	controllerType=0 controllerNumber=1 scan=5446	18.2209
41459	Top500_RP_EThcD_2.raw_20200217	Top500	RP	EThcD	2	02635:2	7	L.GAHNLSR.R	-		377.701	2	754.394	754.395	0	-1.7	85	NRagged	315.66	101.18	101.18	2.33	196	>sp|P08246|ELNE_HUMAN Neutrophil elastase OS=Homo sapiens OX=9606 GN=ELANE PE=1 SV=1	3	ELNE	controllerType=0 controllerNumber=1 scan=5072	17.4758
41460	Top500_RP_EThcD_2.raw_20200217	Top500	RP	EThcD	2	01160:2	7	L.GAHNLSR.R	-		377.701	2	754.395	754.395	0	-0.4	85	NRagged	390.92	119.93	119.93	3.14	196	>sp|P08246|ELNE_HUMAN Neutrophil elastase OS=Homo sapiens OX=9606 GN=ELANE PE=1 SV=1	3	ELNE	controllerType=0 controllerNumber=1 scan=3950	15.1699
41461	Top500_RP_EThcD_2.raw_20200217	Top500	RP	EThcD	2	04949:2	7	L.GAHNLSR.R	-		377.7	2	754.394	754.395	0	-2.2	85	NRagged	413.25	120.91	120.91	3.2	196	>sp|P08246|ELNE_HUMAN Neutrophil elastase OS=Homo sapiens OX=9606 GN=ELANE PE=1 SV=1	3	ELNE	controllerType=0 controllerNumber=1 scan=6838	20.928
41462	Top500_RP_EThcD_2.raw_20200217	Top500	RP	EThcD	2	02511:2	7	L.GAHNLSR.R	-		377.701	2	754.394	754.395	0	-1.3	85	NRagged	473.96	150.03	150.03	3.82	196	>sp|P08246|ELNE_HUMAN Neutrophil elastase OS=Homo sapiens OX=9606 GN=ELANE PE=1 SV=1	3	ELNE	controllerType=0 controllerNumber=1 scan=4976	17.3083
41477	Top500_RP_EThcD_2.raw_20200217	Top500	RP	EThcD	2	17748:2	7	D.IVILQLN[+876.322]GSAT.I	HexNAc(2)Hex(2)dHex(1)	N[+876]	1003	2	2004.98	2004.98	0	-0.1	118	CRagged	174.78	101.08	101.08	1.26	196	>sp|P08246|ELNE_HUMAN Neutrophil elastase OS=Homo sapiens OX=9606 GN=ELANE PE=1 SV=1	3	ELNE	controllerType=0 controllerNumber=1 scan=17150	43.8938
41478	Top500_RP_EThcD_2.raw_20200217	Top500	RP	EThcD	2	17747:2	7	D.IVILQLN[+876.322]GSAT.I	HexNAc(2)Hex(2)dHex(1)	N[+876]	1003	2	2004.98	2004.98	0	-0.1	118	CRagged	478.44	296.29	296.29	4.83	196	>sp|P08246|ELNE_HUMAN Neutrophil elastase OS=Homo sapiens OX=9606 GN=ELANE PE=1 SV=1	3	ELNE	controllerType=0 controllerNumber=1 scan=17149	43.8906
41483	Top500_RP_EThcD_2.raw_20200217	Top500	RP	EThcD	2	16156:2	7	V.ILQLN[+876.322]GSATI.N	HexNAc(2)Hex(2)dHex(1)	N[+876]	953.46	2	1905.91	1905.92	0	-1.4	120	Non	188.22	117.02	117.02	1.1	196	>sp|P08246|ELNE_HUMAN Neutrophil elastase OS=Homo sapiens OX=9606 GN=ELANE PE=1 SV=1	3	ELNE	controllerType=0 controllerNumber=1 scan=15890	41.1801
41484	Top500_RP_EThcD_2.raw_20200217	Top500	RP	EThcD	2	16591:2	7	V.ILQLN[+730.264]GSATI.N	HexNAc(2)Hex(2)	N[+730]	880.433	2	1759.86	1759.86	0	0.3	120	Non	205.21	125.51	125.51	1.82	196	>sp|P08246|ELNE_HUMAN Neutrophil elastase OS=Homo sapiens OX=9606 GN=ELANE PE=1 SV=1	3	ELNE	controllerType=0 controllerNumber=1 scan=16209	41.9348
41485	Top500_RP_EThcD_2.raw_20200217	Top500	RP	EThcD	2	16236:2	7	V.ILQLN[+730.264]GSATI.N	HexNAc(2)Hex(2)	N[+730]	880.434	2	1759.86	1759.86	0	1.8	120	Non	250.49	175.46	175.46	2.03	196	>sp|P08246|ELNE_HUMAN Neutrophil elastase OS=Homo sapiens OX=9606 GN=ELANE PE=1 SV=1	3	ELNE	controllerType=0 controllerNumber=1 scan=15948	41.3322
41486	Top500_RP_EThcD_2.raw_20200217	Top500	RP	EThcD	2	15620:2	7	V.ILQLN[+1241.454]GSATI.N	HexNAc(3)Hex(3)dHex(1)	N[+1241]	1136.03	2	2271.05	2271.05	0	-0.9	120	Non	355.65	215.41	215.41	4.28	196	>sp|P08246|ELNE_HUMAN Neutrophil elastase OS=Homo sapiens OX=9606 GN=ELANE PE=1 SV=1	3	ELNE	controllerType=0 controllerNumber=1 scan=15477	40.2451
41487	Top500_RP_EThcD_2.raw_20200217	Top500	RP	EThcD	2	16154:2	7	V.ILQLN[+876.322]GSATI.N	HexNAc(2)Hex(2)dHex(1)	N[+876]	953.46	2	1905.91	1905.92	0	-1.4	120	Non	486.32	325.35	325.35	5.04	196	>sp|P08246|ELNE_HUMAN Neutrophil elastase OS=Homo sapiens OX=9606 GN=ELANE PE=1 SV=1	3	ELNE	controllerType=0 controllerNumber=1 scan=15888	41.1769
41488	Top500_RP_EThcD_2.raw_20200217	Top500	RP	EThcD	2	16232:2	7	V.ILQLN[+730.264]GSATI.N	HexNAc(2)Hex(2)	N[+730]	880.434	2	1759.86	1759.86	0	1.8	120	Non	508.87	335.62	335.62	4.48	196	>sp|P08246|ELNE_HUMAN Neutrophil elastase OS=Homo sapiens OX=9606 GN=ELANE PE=1 SV=1	3	ELNE	controllerType=0 controllerNumber=1 scan=15946	41.3293
41491	Top500_RP_EThcD_2.raw_20200217	Top500	RP	EThcD	2	12336:2	7	I.LQLN[+730.264]GSATI.N	HexNAc(2)Hex(2)	N[+730]	823.889	2	1646.77	1646.77	0	-1.9	121	Non	197.68	55.3	55.3	1.02	196	>sp|P08246|ELNE_HUMAN Neutrophil elastase OS=Homo sapiens OX=9606 GN=ELANE PE=1 SV=1	3	ELNE	controllerType=0 controllerNumber=1 scan=12900	34.5592
41493	Top500_RP_EThcD_2.raw_20200217	Top500	RP	EThcD	2	11988:2	7	I.LQLN[+876.322]GSATI.N	HexNAc(2)Hex(2)dHex(1)	N[+876]	896.919	2	1792.83	1792.83	0	-0.4	121	Non	403.83	80.94	80.94	3.37	196	>sp|P08246|ELNE_HUMAN Neutrophil elastase OS=Homo sapiens OX=9606 GN=ELANE PE=1 SV=1	3	ELNE	controllerType=0 controllerNumber=1 scan=12619	33.9024
41494	Top500_RP_EThcD_2.raw_20200217	Top500	RP	EThcD	2	12043:2	7	I.LQLN[+876.322]GSATI.N	HexNAc(2)Hex(2)dHex(1)	N[+876]	896.918	2	1792.83	1792.83	0	-1.5	121	Non	509.22	206.71	206.71	4.86	196	>sp|P08246|ELNE_HUMAN Neutrophil elastase OS=Homo sapiens OX=9606 GN=ELANE PE=1 SV=1	3	ELNE	controllerType=0 controllerNumber=1 scan=12663	34.0211
41497	Top500_RP_EThcD_2.raw_20200217	Top500	RP	EThcD	2	06177:2	7	L.QLN[+876.322]GSATI.N	HexNAc(2)Hex(2)dHex(1)	N[+876]	840.376	2	1679.74	1679.75	0	-1.8	122	Non	525.2	176.2	176.2	4.76	196	>sp|P08246|ELNE_HUMAN Neutrophil elastase OS=Homo sapiens OX=9606 GN=ELANE PE=1 SV=1	3	ELNE	controllerType=0 controllerNumber=1 scan=7896	23.3593
41498	Top500_RP_EThcD_2.raw_20200217	Top500	RP	EThcD	2	03288:2	7	L.QLN[+876.322]GSATINAN.V	HexNAc(2)Hex(2)dHex(1)	N[+876]	989.934	2	1978.86	1978.87	0	-4.8	122	Non	216.54	99.33	99.33	1.06	196	>sp|P08246|ELNE_HUMAN Neutrophil elastase OS=Homo sapiens OX=9606 GN=ELANE PE=1 SV=1	3	ELNE	controllerType=0 controllerNumber=1 scan=5549	18.4144
41660	Top500_RP_EThcD_2.raw_20200217	Top500	RP	EThcD	2	18448:2	8	C.KMINLSVPDTIDE.R	-		737.874	2	1474.74	1474.75	0	-2.9	165	NRagged	386.25	301.2	301.2	5.14	125	>sp|P13796|PLSL_HUMAN Plastin-2 OS=Homo sapiens OX=9606 GN=LCP1 PE=1 SV=6	9	PLSL	controllerType=0 controllerNumber=1 scan=17705	45.2477
41661	Top500_RP_EThcD_2.raw_20200217	Top500	RP	EThcD	2	15263:2	8	C.KM[+15.995]INLSVPDTIDE.R	-	M[+16]	745.874	2	1490.74	1490.74	0	-0.4	165	NRagged	444.79	344.68	344.68	5.73	125	>sp|P13796|PLSL_HUMAN Plastin-2 OS=Homo sapiens OX=9606 GN=LCP1 PE=1 SV=6	9	PLSL	controllerType=0 controllerNumber=1 scan=15199	39.653
41662	Top500_RP_EThcD_2.raw_20200217	Top500	RP	EThcD	2	21515:2	8	K.MINLSVPDTIDE.R	-		673.828	2	1346.65	1346.65	0	-1.7	166	Specific	326.14	292.91	292.91	4.53	125	>sp|P13796|PLSL_HUMAN Plastin-2 OS=Homo sapiens OX=9606 GN=LCP1 PE=1 SV=6	9	PLSL	controllerType=0 controllerNumber=1 scan=20282	51.1794
41663	Top500_RP_EThcD_2.raw_20200217	Top500	RP	EThcD	2	19096:2	8	K.M[+15.995]INLSVPDTIDE.R	-	M[+16]	681.826	2	1362.64	1362.65	0	-1	166	Specific	527.65	440.22	440.22	6.68	125	>sp|P13796|PLSL_HUMAN Plastin-2 OS=Homo sapiens OX=9606 GN=LCP1 PE=1 SV=6	9	PLSL	controllerType=0 controllerNumber=1 scan=18229	46.4344
41664	Top500_RP_EThcD_2.raw_20200217	Top500	RP	EThcD	2	18802:2	8	K.MINLSVPDTIDER.T	-		751.88	2	1502.75	1502.75	0	0.4	166	Specific	472.73	404.4	404.4	7.02	125	>sp|P13796|PLSL_HUMAN Plastin-2 OS=Homo sapiens OX=9606 GN=LCP1 PE=1 SV=6	9	PLSL	controllerType=0 controllerNumber=1 scan=17993	45.8829
41665	Top500_RP_EThcD_2.raw_20200217	Top500	RP	EThcD	2	16341:2	8	K.M[+15.995]INLSVPDTIDER.T	-	M[+16]	759.875	2	1518.74	1518.75	0	-2.5	166	Specific	589.89	439.26	439.26	8.52	125	>sp|P13796|PLSL_HUMAN Plastin-2 OS=Homo sapiens OX=9606 GN=LCP1 PE=1 SV=6	9	PLSL	controllerType=0 controllerNumber=1 scan=16028	41.502
41667	Top500_RP_EThcD_2.raw_20200217	Top500	RP	EThcD	2	14481:2	8	I.NLSVPDTIDE.R	-		551.766	2	1102.53	1102.53	0	-0.6	168	NRagged	371.55	197.76	197.76	4.45	125	>sp|P13796|PLSL_HUMAN Plastin-2 OS=Homo sapiens OX=9606 GN=LCP1 PE=1 SV=6	9	PLSL	controllerType=0 controllerNumber=1 scan=14532	38.2439
41668	Top500_RP_EThcD_2.raw_20200217	Top500	RP	EThcD	2	11642:2	8	I.NLSVPDTIDER.T	-		629.816	2	1258.63	1258.63	0	-1.6	168	NRagged	393.76	272.37	272.37	5.02	125	>sp|P13796|PLSL_HUMAN Plastin-2 OS=Homo sapiens OX=9606 GN=LCP1 PE=1 SV=6	9	PLSL	controllerType=0 controllerNumber=1 scan=12331	33.2576
41693	Top500_RP_EThcD_2.raw_20200217	Top500	RP	EThcD	2	10352:2	8	K.IGNFSTDIK.D	-		497.763	2	994.518	994.52	0	-2	286	Specific	570.43	184.53	184.53	5.25	125	>sp|P13796|PLSL_HUMAN Plastin-2 OS=Homo sapiens OX=9606 GN=LCP1 PE=1 SV=6	9	PLSL	controllerType=0 controllerNumber=1 scan=11240	30.8052
41694	Top500_RP_EThcD_2.raw_20200217	Top500	RP	EThcD	2	07419:3	8	K.IGNFSTDIKDSK.A	-		442.231	3	1324.68	1324.67	0	1.9	286	Specific	657.9	591.74	591.74	9.65	125	>sp|P13796|PLSL_HUMAN Plastin-2 OS=Homo sapiens OX=9606 GN=LCP1 PE=1 SV=6	9	PLSL	controllerType=0 controllerNumber=1 scan=8833	25.5581
41695	Top500_RP_EThcD_2.raw_20200217	Top500	RP	EThcD	2	07386:2	8	K.IGNFSTDIKDSK.A	-		662.84	2	1324.67	1324.67	0	-1.7	286	Specific	763.28	515.65	515.65	12.09	125	>sp|P13796|PLSL_HUMAN Plastin-2 OS=Homo sapiens OX=9606 GN=LCP1 PE=1 SV=6	9	PLSL	controllerType=0 controllerNumber=1 scan=8809	25.506
41696	Top500_RP_EThcD_2.raw_20200217	Top500	RP	EThcD	2	07413:2	8	K.IGNFSTDIKDSK.A	-		662.84	2	1324.67	1324.67	0	-1.2	286	Specific	832.31	573.8	573.8	13.16	125	>sp|P13796|PLSL_HUMAN Plastin-2 OS=Homo sapiens OX=9606 GN=LCP1 PE=1 SV=6	9	PLSL	controllerType=0 controllerNumber=1 scan=8827	25.5476
41698	Top500_RP_EThcD_2.raw_20200217	Top500	RP	EThcD	2	04032:2	8	I.GNFSTDIKDSK.A	-		606.298	2	1211.59	1211.59	0	-0.8	287	NRagged	685.75	431.29	431.29	9.97	125	>sp|P13796|PLSL_HUMAN Plastin-2 OS=Homo sapiens OX=9606 GN=LCP1 PE=1 SV=6	9	PLSL	controllerType=0 controllerNumber=1 scan=6126	19.5418
41754	Top500_RP_EThcD_2.raw_20200217	Top500	RP	EThcD	2	16188:3	8	A.KFSLVGIGGQDLNEGNR.T	-		601.983	3	1803.93	1803.93	0	-0.6	472	NRagged	596.27	564.68	564.68	8.63	125	>sp|P13796|PLSL_HUMAN Plastin-2 OS=Homo sapiens OX=9606 GN=LCP1 PE=1 SV=6	9	PLSL	controllerType=0 controllerNumber=1 scan=15914	41.2496
41756	Top500_RP_EThcD_2.raw_20200217	Top500	RP	EThcD	2	19545:2	8	K.FSLVGIGGQDLNEGNR.T	-		838.423	2	1675.84	1675.84	0	-1.1	473	Specific	897.12	721.68	721.68	14.54	125	>sp|P13796|PLSL_HUMAN Plastin-2 OS=Homo sapiens OX=9606 GN=LCP1 PE=1 SV=6	9	PLSL	controllerType=0 controllerNumber=1 scan=18569	47.2743
41757	Top500_RP_EThcD_2.raw_20200217	Top500	RP	EThcD	2	12083:2	8	F.SLVGIGGQDLNEGNR.T	-		764.889	2	1528.77	1528.77	0	-0.7	474	NRagged	504.8	142.66	142.66	5.2	125	>sp|P13796|PLSL_HUMAN Plastin-2 OS=Homo sapiens OX=9606 GN=LCP1 PE=1 SV=6	9	PLSL	controllerType=0 controllerNumber=1 scan=12699	34.1034
41758	Top500_RP_EThcD_2.raw_20200217	Top500	RP	EThcD	2	12038:2	8	F.SLVGIGGQDLNEGNR.T	-		764.888	2	1528.77	1528.77	0	-1.3	474	NRagged	771.37	317.91	317.91	11.1	125	>sp|P13796|PLSL_HUMAN Plastin-2 OS=Homo sapiens OX=9606 GN=LCP1 PE=1 SV=6	9	PLSL	controllerType=0 controllerNumber=1 scan=12660	34.0168
41759	Top500_RP_EThcD_2.raw_20200217	Top500	RP	EThcD	2	03650:2	8	V.GIGGQDLNEGNR.T	-		615.296	2	1229.59	1229.59	0	-1.4	477	NRagged	665.81	490.6	490.6	10.41	125	>sp|P13796|PLSL_HUMAN Plastin-2 OS=Homo sapiens OX=9606 GN=LCP1 PE=1 SV=6	9	PLSL	controllerType=0 controllerNumber=1 scan=5839	18.9675
41767	Top500_RP_EThcD_2.raw_20200217	Top500	RP	EThcD	2	22702:2	8	E.IGGGQKVNDDIIVNWVNE.T	-		985.502	2	1970	1970	0	-0.2	510	Specific	249.6	249.6	249.6	4.19	125	>sp|P13796|PLSL_HUMAN Plastin-2 OS=Homo sapiens OX=9606 GN=LCP1 PE=1 SV=6	9	PLSL	controllerType=0 controllerNumber=1 scan=21359	53.7295
41770	Top500_RP_EThcD_2.raw_20200217	Top500	RP	EThcD	2	24698:2	8	K.VNDDIIVNWVNE.T	-		715.351	2	1429.69	1429.7	0	-1.4	516	Specific	464.51	313.41	313.41	5.18	125	>sp|P13796|PLSL_HUMAN Plastin-2 OS=Homo sapiens OX=9606 GN=LCP1 PE=1 SV=6	9	PLSL	controllerType=0 controllerNumber=1 scan=23510	58.7341
41772	Top500_RP_EThcD_2.raw_20200217	Top500	RP	EThcD	2	23927:2	8	V.NDDIIVNWVNE.T	-		665.815	2	1330.62	1330.63	0	-3.4	517	NRagged	235.01	235.01	235.01	2.04	125	>sp|P13796|PLSL_HUMAN Plastin-2 OS=Homo sapiens OX=9606 GN=LCP1 PE=1 SV=6	9	PLSL	controllerType=0 controllerNumber=1 scan=22585	56.5266
41827	Top500_RP_EThcD_2.raw_20200217	Top500	RP	EThcD	2	16374:3	9	K.EDKSYN[+2059.735]VTSVLFR.K	HexNAc(4)Hex(5)dHex(1)NeuAc(1)	N[+2060]	1206.51	3	3617.53	3617.53	0	0.3	80	Specific	160.85	58.23	58.23	1.11	100	>sp|P80188|NGAL_HUMAN Neutrophil gelatinase-associated lipocalin OS=Homo sapiens OX=9606 GN=LCN2 PE=1 SV=2	6	NGAL	controllerType=0 controllerNumber=1 scan=16051	41.5454
41828	Top500_RP_EThcD_2.raw_20200217	Top500	RP	EThcD	2	15845:3	9	K.EDKSYN[+2205.793]VTSVLFR.K	HexNAc(4)Hex(5)dHex(2)NeuAc(1)	N[+2206]	1255.2	3	3763.58	3763.58	0	-1.6	80	Specific	259.13	93.35	93.35	2.87	100	>sp|P80188|NGAL_HUMAN Neutrophil gelatinase-associated lipocalin OS=Homo sapiens OX=9606 GN=LCN2 PE=1 SV=2	6	NGAL	controllerType=0 controllerNumber=1 scan=15650	40.64
41829	Top500_RP_EThcD_2.raw_20200217	Top500	RP	EThcD	2	16371:3	9	K.EDKSYN[+2059.735]VTSVLFR.K	HexNAc(4)Hex(5)dHex(1)NeuAc(1)	N[+2060]	1206.51	3	3617.53	3617.53	0	0.3	80	Specific	281.71	50.37	50.37	2.99	100	>sp|P80188|NGAL_HUMAN Neutrophil gelatinase-associated lipocalin OS=Homo sapiens OX=9606 GN=LCN2 PE=1 SV=2	6	NGAL	controllerType=0 controllerNumber=1 scan=16049	41.5422
41830	Top500_RP_EThcD_2.raw_20200217	Top500	RP	EThcD	2	15843:3	9	K.EDKSYN[+2205.793]VTSVLFR.K	HexNAc(4)Hex(5)dHex(2)NeuAc(1)	N[+2206]	1255.2	3	3763.58	3763.58	0	-1.6	80	Specific	301.91	18.95	18.95	2.8	100	>sp|P80188|NGAL_HUMAN Neutrophil gelatinase-associated lipocalin OS=Homo sapiens OX=9606 GN=LCN2 PE=1 SV=2	6	NGAL	controllerType=0 controllerNumber=1 scan=15648	40.6308
41833	Top500_RP_EThcD_2.raw_20200217	Top500	RP	EThcD	2	19787:3	9	E.DKSYN[+2059.735]VTSVLF.R	HexNAc(4)Hex(5)dHex(1)NeuAc(1)	N[+2060]	1111.46	3	3332.37	3332.38	0	-2.7	81	CRagged	189.1	80.85	80.85	1.46	100	>sp|P80188|NGAL_HUMAN Neutrophil gelatinase-associated lipocalin OS=Homo sapiens OX=9606 GN=LCN2 PE=1 SV=2	6	NGAL	controllerType=0 controllerNumber=1 scan=18817	47.8912
41834	Top500_RP_EThcD_2.raw_20200217	Top500	RP	EThcD	2	19755:3	9	E.DKSYN[+2059.735]VTSVLF.R	HexNAc(4)Hex(5)dHex(1)NeuAc(1)	N[+2060]	1111.46	3	3332.37	3332.38	0	-2.9	81	CRagged	201.45	92.92	92.92	1.46	100	>sp|P80188|NGAL_HUMAN Neutrophil gelatinase-associated lipocalin OS=Homo sapiens OX=9606 GN=LCN2 PE=1 SV=2	6	NGAL	controllerType=0 controllerNumber=1 scan=18772	47.7808
41835	Top500_RP_EThcD_2.raw_20200217	Top500	RP	EThcD	2	19280:3	9	E.DKSYN[+2205.793]VTSVLF.R	HexNAc(4)Hex(5)dHex(2)NeuAc(1)	N[+2206]	1160.15	3	3478.44	3478.44	0	-0.7	81	CRagged	269.82	130.85	130.85	3.45	100	>sp|P80188|NGAL_HUMAN Neutrophil gelatinase-associated lipocalin OS=Homo sapiens OX=9606 GN=LCN2 PE=1 SV=2	6	NGAL	controllerType=0 controllerNumber=1 scan=18373	46.7921
41842	Top500_RP_EThcD_2.raw_20200217	Top500	RP	EThcD	2	16162:3	9	E.DKSYN[+2205.793]VTSVLFR.K	HexNAc(4)Hex(5)dHex(2)NeuAc(1)	N[+2206]	1212.19	3	3634.54	3634.54	0	-0.1	81	Specific	162.14	74.41	74.41	1.4	100	>sp|P80188|NGAL_HUMAN Neutrophil gelatinase-associated lipocalin OS=Homo sapiens OX=9606 GN=LCN2 PE=1 SV=2	6	NGAL	controllerType=0 controllerNumber=1 scan=15897	41.1987
41844	Top500_RP_EThcD_2.raw_20200217	Top500	RP	EThcD	2	17771:3	9	E.DKSYN[+2204.772]VTSVLFR.K	HexNAc(4)Hex(5)NeuAc(2)	N[+2205]	1211.84	3	3633.51	3633.52	0	-3.5	81	Specific	194.06	74.84	74.84	1.24	100	>sp|P80188|NGAL_HUMAN Neutrophil gelatinase-associated lipocalin OS=Homo sapiens OX=9606 GN=LCN2 PE=1 SV=2	6	NGAL	controllerType=0 controllerNumber=1 scan=17173	43.9513
41845	Top500_RP_EThcD_2.raw_20200217	Top500	RP	EThcD	2	16194:3	9	E.DKSYN[+2570.925]VTSVLFR.K	HexNAc(5)Hex(6)dHex(2)NeuAc(1)	N[+2571]	1333.9	3	3999.68	3999.67	0	0.7	81	Specific	244.11	24.55	24.55	1.65	100	>sp|P80188|NGAL_HUMAN Neutrophil gelatinase-associated lipocalin OS=Homo sapiens OX=9606 GN=LCN2 PE=1 SV=2	6	NGAL	controllerType=0 controllerNumber=1 scan=15919	41.2571
41846	Top500_RP_EThcD_2.raw_20200217	Top500	RP	EThcD	2	16514:3	9	E.DKSYN[+2018.708]VTSVLFR.K	HexNAc(3)Hex(6)dHex(1)NeuAc(1)	N[+2019]	1149.82	3	3447.45	3447.46	0	-0.7	81	Specific	261.41	30.54	30.54	2.28	100	>sp|P80188|NGAL_HUMAN Neutrophil gelatinase-associated lipocalin OS=Homo sapiens OX=9606 GN=LCN2 PE=1 SV=2	6	NGAL	controllerType=0 controllerNumber=1 scan=16156	41.7932
41847	Top500_RP_EThcD_2.raw_20200217	Top500	RP	EThcD	2	16515:3	9	E.DKSYN[+2059.735]VTSVLFR.K	HexNAc(4)Hex(5)dHex(1)NeuAc(1)	N[+2060]	1163.5	3	3488.48	3488.48	0	-1.3	81	Specific	267.1	138.84	138.84	3.51	100	>sp|P80188|NGAL_HUMAN Neutrophil gelatinase-associated lipocalin OS=Homo sapiens OX=9606 GN=LCN2 PE=1 SV=2	6	NGAL	controllerType=0 controllerNumber=1 scan=16157	41.795
[truncated: 10,963 more rows]
